# Supplementary material for: Porphyrin-fused graphene nanoribbons
Source: Nat Chem. 2024 Mar 8;16(7):1133–40. doi: 10.1038/s41557-024-01477-1 (PMC11230900; doi:10.1038/s41557-024-01477-1)
Supplement: Supplementary file 2 — Crystallographic data file for 12 (CCDC 2225521). [file 41557_2024_1477_MOESM2_ESM.cif]

#==============================================================================
data_global
#==============================================================================

_publ_contact_author               'Harry L. Anderson'
_publ_contact_author_email          harry.anderson@chem.ox.ac.uk

loop_
_publ_author_name
_publ_author_address
 'Chen, Qiang'
;    
Chemistry Research Laboratory,
University of Oxford,
Mansfield Road, 
Oxford OX1 3TA. UK.
;
 'Lodi, Alessandro'
;    
Department of Materials
University of Oxford
Parks Road
Oxford OX1 3PH (UK)
;
 'Zhang, Heng'
;    
Max Planck Institute for Polymer Research,
Ackermannweg 10, Mainz D-55128, Germany.
;
 'Gee, Alex'
;    
Department of Materials
University of Oxford
Parks Road
Oxford OX1 3PH (UK)
;
 'Wang, Hai'
;    
Max Planck Institute for Polymer Research,
Ackermannweg 10, 55128 Mainz, Germany
;
 'Kong, Fanmiao'
;    
Department of Materials
University of Oxford
Parks Road
Oxford OX1 3PH (UK)
;
 'Clarke, Michael'
;    
School of Physics & Astronomy, 
University of Nottingham, 
Nottingham, NG7 2RD (UK).
;
 'Edmondson, Matt'
;    
School of Physics & Astronomy, 
University of Nottingham, 
Nottingham, NG7 2RD (UK).
;
 'Hart, Jack'
;    
School of Physics & Astronomy, 
University of Nottingham, 
Nottingham, NG7 2RD (UK).
;
 'O'Shea, James'
;    
School of Physics & Astronomy, 
University of Nottingham, 
Nottingham, NG7 2RD (UK).
;
 'Stawski, Wojciech'
;    
Chemistry Research Laboratory,
University of Oxford,
Mansfield Road, 
Oxford OX1 3TA. UK.
;
 'Baugh, Jonathan'
;    
Institute of Quantum Computing,
University of Waterloo,
200 University Ave., 
N2L 3G1 Waterloo, ON. Canada.
;
 'Narita, Akimitsu'
;    
Max Planck Institute for Polymer Research,
Ackermannweg 10, 55128 Mainz, Germany
;
 'Saywell, Alex'
;    
School of Physics & Astronomy, 
University of Nottingham, 
Nottingham, NG7 2RD (UK).
;
 'Bonn, Mischa'
;    
Max Planck Institute for Polymer Research,
Ackermannweg 10, 55128 Mainz, Germany
;
 'M\"ullen, Klaus'
;    
Max Planck Institute for Polymer Research,
Ackermannweg 10, 55128 Mainz, Germany
;
 'Bogani, Lapo'
;    
Department of Materials
University of Oxford
Parks Road
Oxford OX1 3PH (UK)
;
 'Anderson, Harry L.'
;    
Chemistry Research Laboratory,
University of Oxford,
Mansfield Road, 
Oxford OX1 3TA. UK.
;

_publ_requested_journal
 'Nature Chemistry'
_journal_volume                    '?'
_journal_page_first                '?'
_journal_page_last                 '?'
_journal_year                      '2023'
_ccdc_journal_depnumber            '?'

_publ_section_title
;
Porphyrin-Fused Graphene Nanoribbons Synthesised in Solution
;


#==============================================================================
data_12
#==============================================================================
_audit_creation_date               2022-12-04
_audit_creation_method
;
Olex2 1.5
(compiled 2022.04.07 svn.rca3783a0 for OlexSys, GUI svn.r6498)
;
_shelx_SHELXL_version_number       '2018/3'
loop_
  _audit_author_name
  _audit_author_email
  _audit_author_address
 'Stawski, W.' 
wojciech.stawski@chem.ox.ac.uk
;
University of Oxford
Department of Chemistry
12 Mansfield Rd
Oxford
OX1 3TA
;

_oxford_structure_analysis_title  '039wps22'

_audit_contact_author_address      ?
_audit_contact_author_email        ?
_audit_contact_author_name         ''
_audit_contact_author_phone        ?
_publ_contact_author_id_orcid      ?
_publ_section_references
;
Dolomanov, O.V., Bourhis, L.J., Gildea, R.J, Howard, J.A.K. & Puschmann, H.
 (2009), J. Appl. Cryst. 42, 339-341.

Sheldrick, G.M. (2015). Acta Cryst. A71, 3-8.

Sheldrick, G.M. (2015). Acta Cryst. C71, 3-8.

Spek, A. L. (2015). Acta Cryst. C71, 9-18.

Spek, A. L. (2002). PLATON. A Multipurpose Crystallographic Tool. 
Utrecht University, The Netherlands.
;
_chemical_name_common              ?
_chemical_name_systematic          .
_chemical_formula_moiety           'C48 H48 B Cl O2'
_chemical_formula_sum              'C48 H48 B Cl O2'
_chemical_formula_weight           703.12
_chemical_melting_point            ?
_chemical_oxdiff_formula           'C48 H48 B1 Cl1 O2'
_chemical_oxdiff_usercomment       'Qiang, better crystal, thicker'
loop_
  _atom_type_symbol
  _atom_type_description
  _atom_type_scat_dispersion_real
  _atom_type_scat_dispersion_imag
  _atom_type_scat_source
 'C' 'C' 0.0181 0.0091 'International Tables Vol C Tables 4.2.6.8 and 6.1.1.4'
 'H' 'H' 0.0000 0.0000 'International Tables Vol C Tables 4.2.6.8 and 6.1.1.4'
 'B' 'B' 0.0090 0.0039 'International Tables Vol C Tables 4.2.6.8 and 6.1.1.4'
 'Cl' 'Cl' 0.3639 0.7018 'International Tables Vol C Tables 4.2.6.8 and 6.1.1.4'
 'O' 'O' 0.0492 0.0322 'International Tables Vol C Tables 4.2.6.8 and 6.1.1.4'

_shelx_space_group_comment
;
The symmetry employed for this shelxl refinement is uniquely defined
by the following loop, which should always be used as a source of
symmetry information in preference to the above space-group names.
They are only intended as comments.
;
_space_group_crystal_system        'monoclinic'
_space_group_IT_number             13
_space_group_name_H-M_alt          'P 1 2/c 1'
_space_group_name_Hall             '-P 2yc'
loop_
  _space_group_symop_operation_xyz
 'x, y, z'
 '-x, y, -z+1/2'
 '-x, -y, -z'
 'x, -y, z-1/2'

_cell_length_a                     27.0823(9)
_cell_length_b                     6.1137(2)
_cell_length_c                     24.9379(7)
_cell_angle_alpha                  90
_cell_angle_beta                   105.412(3)
_cell_angle_gamma                  90
_cell_volume                       3980.6(2)
_cell_formula_units_Z              4
_cell_measurement_reflns_used      8022
_cell_measurement_temperature      150.01(10)
_cell_measurement_theta_max        76.2340
_cell_measurement_theta_min        4.2540
_shelx_estimated_absorpt_T_max     0.989
_shelx_estimated_absorpt_T_min     0.625
_exptl_absorpt_coefficient_mu      1.129
_exptl_absorpt_correction_T_max    1.00000
_exptl_absorpt_correction_T_min    0.71870
_exptl_absorpt_correction_type     multi-scan
_exptl_absorpt_process_details
;
CrysAlisPro 1.171.42.57a (Rigaku Oxford Diffraction, 2022)
Empirical absorption correction using spherical harmonics,
implemented in SCALE3 ABSPACK scaling algorithm.
;
_exptl_absorpt_special_details     ?
_exptl_crystal_colour              colourless
_exptl_crystal_colour_primary      colourless
_exptl_crystal_density_diffrn      1.173
_exptl_crystal_density_meas        ?
_exptl_crystal_density_method      ?
_exptl_crystal_description         needle
_exptl_crystal_F_000               1496
_exptl_crystal_preparation         'As described in the manuscript.'
_exptl_crystal_recrystallization_method 
 'Slow evaporation of a solution in a mixture of dichloromethane and methanol.'
_exptl_crystal_size_max            0.46
_exptl_crystal_size_mid            0.06
_exptl_crystal_size_min            0.01
_exptl_transmission_factor_max     ?
_exptl_transmission_factor_min     ?
_diffrn_reflns_av_R_equivalents    0.0520
_diffrn_reflns_av_unetI/netI       0.0425
_diffrn_reflns_Laue_measured_fraction_full  1.000
_diffrn_reflns_Laue_measured_fraction_max  1.000
_diffrn_reflns_limit_h_max         33
_diffrn_reflns_limit_h_min         -31
_diffrn_reflns_limit_k_max         7
_diffrn_reflns_limit_k_min         -7
_diffrn_reflns_limit_l_max         21
_diffrn_reflns_limit_l_min         -30
_diffrn_reflns_number              32789
_diffrn_reflns_point_group_measured_fraction_full  1.000
_diffrn_reflns_point_group_measured_fraction_max  1.000
_diffrn_reflns_theta_full          67.684
_diffrn_reflns_theta_max           70.075
_diffrn_reflns_theta_min           3.616
_diffrn_ambient_environment        N~2~
_diffrn_ambient_temperature        150.01(10)
_diffrn_detector                   'CCD plate'
_diffrn_detector_area_resol_mean   10.5035
_diffrn_detector_type              Atlas
_diffrn_measured_fraction_theta_full  1.000
_diffrn_measured_fraction_theta_max  1.000
_diffrn_measurement_details
;
List of Runs (angles in degrees, time in seconds):

  # Type    Start    End  Width  t~exp~   \w     \q     \k     \f   Frames
--------------------------------------------------------------------------
  1  \w    -18.00  28.00   1.00    7.50    --  -41.27  37.00 -60.00   46
  2  \w     -5.00  20.00   1.00    7.50    --  -41.27  19.00-120.00   25
  3  \w      3.00  32.00   1.00    7.50    --  -41.27  19.00-150.00   29
  4  \w    -21.00  18.00   1.00    7.50    --  -41.27  37.00   0.00   39
  5  \w     -4.00  33.00   1.00    7.50    --  -41.27  19.00  90.00   37
  6  \w    -12.00  14.00   1.00    7.50    --  -41.27  37.00 -30.00   26
  7  \w    -19.00  25.00   1.00    7.50    --  -41.27  37.00-120.00   44
  8  \w     48.00  89.00   1.00    7.50    --   41.27-125.00 -60.00   41
  9  \w     37.00 107.00   1.00   30.00    --  111.00-111.00   0.00   70
 10  \w    107.00 170.00   1.00   30.00    --  111.00  77.00 -30.00   63
 11  \w     41.00  72.00   1.00   30.00    --  111.00 -45.00-120.00   31
 12  \w     63.00 107.00   1.00   30.00    --  111.00 -94.00  60.00   44
 13  \w     40.00  66.00   1.00   30.00    --  111.00 -45.00 -90.00   26
 14  \w     41.00  70.00   1.00   30.00    --  111.00 -45.00  30.00   29
 15  \w     47.00  98.00   1.00   30.00    --  111.00-111.00 -60.00   51
 16  \w    150.00 177.00   1.00   30.00    --  111.00  61.00   0.00   27
 17  \w     86.00 131.00   1.00   30.00    --  111.00  61.00   0.00   45
 18  \w     72.00 105.00   1.00   30.00    --  111.00-111.00-180.00   33
 19  \w     37.00  62.00   1.00   30.00    --  111.00-111.00-180.00   25
 20  \w     38.00  87.00   1.00   30.00    --  111.00 -77.00-150.00   49
 21  \w     65.00  94.00   1.00   30.00    --  111.00-111.00 -30.00   29
 22  \w     44.00  71.00   1.00   30.00    --  111.00 -61.00-150.00   27
 23  \w     50.00  84.00   1.00   30.00    --  111.00-111.00 150.00   34
 24  \w     24.00 175.00   1.00   30.00    --  111.00   0.00 -30.00  151
 25  \w     -4.00  25.00   1.00    7.50    --  -41.27  19.00  60.00   29
 26  \w     -8.00  25.00   1.00    7.50    --  -41.27  37.00 120.00   33
 27  \w    -48.00 -13.00   1.00    7.50    --  -41.27 -19.00  90.00   35
 28  \w    -81.00 -53.00   1.00    7.50    --  -41.27 -19.00  90.00   28
 29  \w     43.00  88.00   1.00    7.50    --   41.27-125.00-120.00   45
 30  \w     28.00  82.00   1.00    7.50    --   41.27-125.00  90.00   54
 31  \w     36.00 103.00   1.00   30.00    --  111.00-111.00-150.00   67
 32  \w     40.00  66.00   1.00   30.00    --  111.00 -45.00-150.00   26
 33  \w     45.00  72.00   1.00   30.00    --  111.00 -45.00   0.00   27
 34  \w     79.00 109.00   1.00   30.00    --  111.00-111.00  30.00   30
 35  \w     42.00  69.00   1.00   30.00    --  111.00-111.00 -90.00   27
 36  \w     84.00 109.00   1.00   30.00    --  111.00-111.00 -90.00   25
 37  \w     88.00 130.00   1.00   30.00    --  111.00  45.00  60.00   42
 38  \w    140.00 168.00   1.00   30.00    --  111.00  45.00  60.00   28
;
_diffrn_measurement_device         'four-circle diffractometer'
_diffrn_measurement_device_type    'SuperNova, Dual, Cu at home/near, Atlas'
_diffrn_measurement_method         '\w scans'
_diffrn_orient_matrix_type        
 'CrysAlisPro convention (1999,Acta A55,543-557)'
_diffrn_orient_matrix_UB_11        -0.0573049000
_diffrn_orient_matrix_UB_12        -0.0088248000
_diffrn_orient_matrix_UB_13        -0.0019621000
_diffrn_orient_matrix_UB_21        0.0036979000
_diffrn_orient_matrix_UB_22        0.2310592000
_diffrn_orient_matrix_UB_23        0.0253957000
_diffrn_orient_matrix_UB_31        -0.0135639000
_diffrn_orient_matrix_UB_32        0.1001254000
_diffrn_orient_matrix_UB_33        -0.0588012000
_diffrn_radiation_monochromator    mirror
_diffrn_radiation_probe            x-ray
_diffrn_radiation_type             'Cu K\a'
_diffrn_radiation_wavelength       1.54184
_diffrn_source                     'micro-focus sealed X-ray tube'
_diffrn_source_type                'SuperNova (Cu) X-ray Source'
_reflns_Friedel_coverage           0.000
_reflns_Friedel_fraction_full      .
_reflns_Friedel_fraction_max       .
_reflns_number_gt                  5578
_reflns_number_total               7584
_reflns_special_details
;
 Reflections were merged by SHELXL according to the crystal
 class for the calculation of statistics and refinement.
 
 Structure factors included contributions from the .fab file.
 
 _reflns_Friedel_fraction is defined as the number of unique
 Friedel pairs measured divided by the number that would be
 possible theoretically, ignoring centric projections and
 systematic absences.
;
_reflns_threshold_expression       'I > 2\s(I)'
_computing_cell_refinement         'CrysAlisPro 1.171.42.57a (Rigaku OD, 2022)'
_computing_data_collection         'CrysAlisPro 1.171.42.57a (Rigaku OD, 2022)'
_computing_data_reduction          'CrysAlisPro 1.171.42.57a (Rigaku OD, 2022)'
_computing_molecular_graphics      'Olex2 1.5 (Dolomanov et al., 2009)'
_computing_publication_material    'Olex2 1.5 (Dolomanov et al., 2009)'
_computing_structure_refinement    'SHELXL 2018/3 (Sheldrick, 2015)'
_computing_structure_solution      'SHELXT  (Sheldrick, 2015)'
_refine_diff_density_max           0.247
_refine_diff_density_min           -0.216
_refine_diff_density_rms           0.041
_refine_ls_extinction_coef         .
_refine_ls_extinction_method       none
_refine_ls_goodness_of_fit_ref     1.033
_refine_ls_hydrogen_treatment      constr
_refine_ls_matrix_type             full
_refine_ls_number_parameters       586
_refine_ls_number_reflns           7584
_refine_ls_number_restraints       651
_refine_ls_R_factor_all            0.0674
_refine_ls_R_factor_gt             0.0453
_refine_ls_restrained_S_all        1.050
_refine_ls_shift/su_max            0.001
_refine_ls_shift/su_mean           0.000
_refine_ls_structure_factor_coef   Fsqd
_refine_ls_weighting_details      
 'w=1/[\s^2^(Fo^2^)+(0.0656P)^2^+0.3502P] where P=(Fo^2^+2Fc^2^)/3'
_refine_ls_weighting_scheme        calc
_refine_ls_wR_factor_gt            0.1132
_refine_ls_wR_factor_ref           0.1281
_refine_special_details           
;
Two tBu groups are disordered and were modelled using similar distance (SADI) 
and ADP (SIMU, RIGU) restraints. One of the phenyl rings is disordered too and 
was modelled similarly, additionally using FLAT command on both components of 
disorder. Small residual electron density in voids (6 electrons per cell in total)
was accounted for, using solvent mask (SQUEEZE, Platon). G Alert points out short
contacts between hydrogen atoms from disordered components, these were chcecked
carefully.
;
_olex2_refinement_description
;
1. Fixed Uiso
 At 1.2 times of:
  All C(H) groups, All C(H,H) groups
 At 1.5 times of:
  All C(H,H,H) groups
2. Restrained distances
 C6A-C7A \\sim C7A-C8A \\sim C8A-C6A \\sim C6B-C7B \\sim C7B-C8B \\sim C8B-C6B
 with sigma of 0.02
 C7B-C5 \\sim C7A-C5 \\sim C6B-C5 \\sim C6A-C5 \\sim C8B-C5 \\sim C8A-C5
 with sigma of 0.01
 C35-C6A \\sim C35-C6B \\sim C35-C7A \\sim C35-C7B \\sim C35-C8A \\sim C35-C8B
 with sigma of 0.02
 C14-C1B \\sim C14-C1A
 with sigma of 0.02
 C14-C10A \\sim C14-C10B \\sim C9A-C11A \\sim C9B-C11B \\sim C10A-C12A \\sim
C10B-C12B \\sim C11A-C11B
 \\sim C12A-C14 \\sim C12B-C14 \\sim C13-C9A \\sim C13-C9B
 with sigma of 0.02
 C10A-C1A \\sim C10B-C1B
 with sigma of 0.02
 C2A-C3A \\sim C3A-C4A \\sim C4A-C2A \\sim C2B-C3B \\sim C3B-C4B \\sim C4B-C2B
 with sigma of 0.02
 C14-C13 \\sim C13-C12A \\sim C13-C12B \\sim C12A-C11A \\sim C12B-C11B \\sim
C11A-C10A \\sim C11B-C10B
 \\sim C9A-C10A \\sim C9B-C10B \\sim C9A-C14 \\sim C9B-C14
 with sigma of 0.01
 C2B-C1B \\sim C3A-C1A \\sim C3B-C1B \\sim C4A-C1A \\sim C4B-C1B \\sim C2A-C1A
 with sigma of 0.01
 C9A-C2A \\sim C9A-C3A \\sim C9A-C4A \\sim C9B-C2B \\sim C9B-C3B \\sim C9B-C4B
 with sigma of 0.02
3. Restrained planarity
 C9B, C10B, C11B, C12B, C13, C14
 with sigma of 0.1
 C9A, C10A, C11A, C12A, C13, C14
 with sigma of 0.1
4. Uiso/Uaniso restraints and constraints
C1B \\sim C1A \\sim C3A \\sim C2B \\sim C2A \\sim C4B \\sim C4A \\sim C3B:
within 2A with sigma of 0.01 and sigma for terminal atoms of 0.02 within 2A
C12A \\sim C12B \\sim C11A \\sim C11B \\sim C10A \\sim C10B \\sim C9A \\sim C9B
\\sim C13 \\sim C14: within 2A with sigma of 0.01 and sigma for terminal atoms
of 0.02 within 2A
C8A \\sim C7B \\sim C7A \\sim C6B \\sim C6A \\sim C8B \\sim C5: within 2A with
sigma of 0.01 and sigma for terminal atoms of 0.02 within 2A
C1B \\sim C1A \\sim C4A \\sim C4B \\sim C2A \\sim C2B \\sim C3A \\sim C3B:
within 2A with sigma of 0.01 and sigma for terminal atoms of 0.02 within 2A
5. Rigid body (RIGU) restrains
 C12A, C11A, C9A, C10A, C13, C14
 with sigma for 1-2 distances of 0.004 and sigma for 1-3 distances of 0.004
 C12B, C11B, C10B, C9B, C13, C14
 with sigma for 1-2 distances of 0.004 and sigma for 1-3 distances of 0.004
 C8B, C8A, C7B, C7A, C6B, C6A, C5
 with sigma for 1-2 distances of 0.004 and sigma for 1-3 distances of 0.004
 C1B, C4B, C3B, C2B
 with sigma for 1-2 distances of 0.004 and sigma for 1-3 distances of 0.004
 C1A, C2A, C4A, C3A
 with sigma for 1-2 distances of 0.004 and sigma for 1-3 distances of 0.004
6. Others
 Sof(C1A)=Sof(C2A)=Sof(H2AA)=Sof(H2AB)=Sof(H2AC)=Sof(C3A)=Sof(H3AA)=Sof(H3AB)=
 Sof(H3AC)=Sof(C4A)=Sof(H4AA)=Sof(H4AB)=Sof(H4AC)=Sof(C9B)=Sof(C10B)=Sof(H10B)=
 Sof(C11B)=Sof(H11B)=Sof(C12B)=Sof(H12B)=Sof(H14A)=1-FVAR(1)
 Sof(C1B)=Sof(C2B)=Sof(H2BA)=Sof(H2BB)=Sof(H2BC)=Sof(C4B)=Sof(H4BA)=Sof(H4BB)=
 Sof(H4BC)=Sof(C3B)=Sof(H3BA)=Sof(H3BB)=Sof(H3BC)=Sof(C9A)=Sof(C10A)=Sof(H10A)=
 Sof(C11A)=Sof(H11A)=Sof(C12A)=Sof(H12A)=Sof(H14)=FVAR(1)
 Sof(C6B)=Sof(H6BA)=Sof(H6BB)=Sof(H6BC)=Sof(C7B)=Sof(H7BA)=Sof(H7BB)=Sof(H7BC)=
 Sof(C8B)=Sof(H8BA)=Sof(H8BB)=Sof(H8BC)=1-FVAR(2)
 Sof(C6A)=Sof(H6AA)=Sof(H6AB)=Sof(H6AC)=Sof(C7A)=Sof(H7AA)=Sof(H7AB)=Sof(H7AC)=
 Sof(C8A)=Sof(H8AA)=Sof(H8AB)=Sof(H8AC)=FVAR(2)
7.a Aromatic/amide H refined with riding coordinates:
 C10A(H10A), C11A(H11A), C12A(H12A), C10B(H10B), C11B(H11B), C12B(H12B),
 C14(H14), C14(H14A), C16(H16), C19(H19), C20(H20), C23(H23), C24(H24),
 C31(H31), C32(H32), C33(H33), C34(H34), C36(H36), C38(H38), C39(H39), C41(H41),
  C42(H42)
7.b Idealised Me refined as rotating group:
 C2A(H2AA,H2AB,H2AC), C3A(H3AA,H3AB,H3AC), C4A(H4AA,H4AB,H4AC), C2B(H2BA,H2BB,
 H2BC), C4B(H4BA,H4BB,H4BC), C3B(H3BA,H3BB,H3BC), C6A(H6AA,H6AB,H6AC), C7A(H7AA,
 H7AB,H7AC), C8A(H8AA,H8AB,H8AC), C44(H44A,H44B,H44C), C45(H45A,H45B,H45C),
 C47(H47A,H47B,H47C), C48(H48A,H48B,H48C), C6B(H6BA,H6BB,H6BC), C7B(H7BA,H7BB,
 H7BC), C8B(H8BA,H8BB,H8BC)
;
_atom_sites_solution_hydrogens     geom
_atom_sites_solution_primary       dual
_atom_sites_solution_secondary     ?
loop_
  _atom_site_label
  _atom_site_type_symbol
  _atom_site_fract_x
  _atom_site_fract_y
  _atom_site_fract_z
  _atom_site_U_iso_or_equiv
  _atom_site_adp_type
  _atom_site_occupancy
  _atom_site_site_symmetry_order
  _atom_site_calc_flag
  _atom_site_refinement_flags_posn
  _atom_site_refinement_flags_adp
  _atom_site_refinement_flags_occupancy
  _atom_site_disorder_assembly
  _atom_site_disorder_group
 B1 B 0.54476(8) 0.0734(3) 0.13945(8) 0.0285(4) Uani 1 1 d . . . . .
 C1A C 0.9358(3) 0.8857(15) 0.0660(4) 0.064(2) Uani 0.346(4) 1 d D U P A 1
 C2A C 0.8961(3) 1.0278(16) 0.0261(4) 0.075(2) Uani 0.346(4) 1 d D U P A 1
 H2AA H 0.886444 1.150090 0.046625 0.113 Uiso 0.346(4) 1 calc R U P A 1
 H2AB H 0.865719 0.939728 0.009215 0.113 Uiso 0.346(4) 1 calc R U P A 1
 H2AC H 0.910665 1.084729 -0.003115 0.113 Uiso 0.346(4) 1 calc R U P A 1
 C3A C 0.9830(3) 1.0230(18) 0.0931(4) 0.087(3) Uani 0.346(4) 1 d D U P A 1
 H3AA H 0.998654 1.076138 0.064352 0.131 Uiso 0.346(4) 1 calc R U P A 1
 H3AB H 1.007716 0.933224 0.119888 0.131 Uiso 0.346(4) 1 calc R U P A 1
 H3AC H 0.972739 1.147941 0.112299 0.131 Uiso 0.346(4) 1 calc R U P A 1
 C4A C 0.9514(4) 0.7008(14) 0.0319(3) 0.082(2) Uani 0.346(4) 1 d D U P A 1
 H4AA H 0.961241 0.763444 0.000098 0.123 Uiso 0.346(4) 1 calc R U P A 1
 H4AB H 0.922345 0.601156 0.018487 0.123 Uiso 0.346(4) 1 calc R U P A 1
 H4AC H 0.980369 0.619887 0.055403 0.123 Uiso 0.346(4) 1 calc R U P A 1
 C1B C 0.93741(18) 0.9157(9) 0.0722(2) 0.0627(14) Uani 0.654(4) 1 d D U P A 2
 C2B C 0.9363(2) 1.1611(8) 0.0835(2) 0.0939(17) Uani 0.654(4) 1 d D U P A 2
 H2BA H 0.951762 1.240556 0.057896 0.141 Uiso 0.654(4) 1 calc R U P A 2
 H2BB H 0.955677 1.191221 0.121915 0.141 Uiso 0.654(4) 1 calc R U P A 2
 H2BC H 0.900754 1.208938 0.077905 0.141 Uiso 0.654(4) 1 calc R U P A 2
 C4B C 0.9058(2) 0.8632(13) 0.01317(17) 0.097(2) Uani 0.654(4) 1 d D U P A 2
 H4BA H 0.871162 0.922810 0.007379 0.146 Uiso 0.654(4) 1 calc R U P A 2
 H4BB H 0.903802 0.704202 0.007956 0.146 Uiso 0.654(4) 1 calc R U P A 2
 H4BC H 0.922041 0.928701 -0.013695 0.146 Uiso 0.654(4) 1 calc R U P A 2
 C3B C 0.99316(17) 0.8493(10) 0.0770(2) 0.0866(16) Uani 0.654(4) 1 d D U P A 2
 H3BA H 1.004916 0.919780 0.047367 0.130 Uiso 0.654(4) 1 calc R U P A 2
 H3BB H 0.995219 0.690055 0.073607 0.130 Uiso 0.654(4) 1 calc R U P A 2
 H3BC H 1.014888 0.895555 0.113283 0.130 Uiso 0.654(4) 1 calc R U P A 2
 C5 C 0.74003(8) -0.4236(3) 0.45939(7) 0.0385(4) Uani 1 1 d D U . . .
 C6A C 0.79444(10) -0.5156(4) 0.46699(10) 0.0521(7) Uani 0.891(3) 1 d D U P B
 1
 H6AA H 0.805335 -0.592316 0.502700 0.078 Uiso 0.891(3) 1 calc R U P B 1
 H6AB H 0.818176 -0.395218 0.466374 0.078 Uiso 0.891(3) 1 calc R U P B 1
 H6AC H 0.794418 -0.617871 0.436714 0.078 Uiso 0.891(3) 1 calc R U P B 1
 C7A C 0.70468(10) -0.6177(4) 0.46214(9) 0.0469(6) Uani 0.891(3) 1 d D U P B 1
 H7AA H 0.704859 -0.720911 0.432125 0.070 Uiso 0.891(3) 1 calc R U P B 1
 H7AB H 0.669730 -0.564359 0.457938 0.070 Uiso 0.891(3) 1 calc R U P B 1
 H7AC H 0.716915 -0.691573 0.498111 0.070 Uiso 0.891(3) 1 calc R U P B 1
 C8A C 0.73844(13) -0.2655(4) 0.50535(9) 0.0574(8) Uani 0.891(3) 1 d D U P B 1
 H8AA H 0.747530 -0.342349 0.541115 0.086 Uiso 0.891(3) 1 calc R U P B 1
 H8AB H 0.703858 -0.204699 0.498697 0.086 Uiso 0.891(3) 1 calc R U P B 1
 H8AC H 0.762914 -0.146704 0.506081 0.086 Uiso 0.891(3) 1 calc R U P B 1
 C9A C 0.91521(15) 0.7942(13) 0.1136(3) 0.0514(13) Uani 0.654(4) 1 d D U P A 1
 C10A C 0.9476(2) 0.7057(11) 0.1622(3) 0.0630(16) Uani 0.654(4) 1 d D U P A 1
 H10A H 0.983683 0.712519 0.167661 0.076 Uiso 0.654(4) 1 calc R U P A 1
 C11A C 0.9283(3) 0.6090(10) 0.2024(2) 0.0634(16) Uani 0.654(4) 1 d D U P A 1
 H11A H 0.951026 0.548515 0.234695 0.076 Uiso 0.654(4) 1 calc R U P A 1
 C12A C 0.8759(2) 0.5995(11) 0.1958(2) 0.0510(16) Uani 0.654(4) 1 d D U P A 1
 H12A H 0.862938 0.534418 0.223893 0.061 Uiso 0.654(4) 1 calc R U P A 1
 C9B C 0.9156(2) 0.785(2) 0.1140(5) 0.052(2) Uani 0.346(4) 1 d D U P A 2
 C10B C 0.9466(4) 0.652(2) 0.1547(5) 0.057(2) Uani 0.346(4) 1 d D U P A 2
 H10B H 0.981957 0.638532 0.156720 0.069 Uiso 0.346(4) 1 calc R U P A 2
 C11B C 0.9264(5) 0.5385(19) 0.1921(5) 0.058(2) Uani 0.346(4) 1 d D U P A 2
 H11B H 0.948162 0.453647 0.220772 0.070 Uiso 0.346(4) 1 calc R U P A 2
 C12B C 0.8741(4) 0.550(2) 0.1875(5) 0.051(2) Uani 0.346(4) 1 d D U P A 2
 H12B H 0.860012 0.463874 0.211561 0.061 Uiso 0.346(4) 1 calc R U P A 2
 C13 C 0.84209(8) 0.6852(3) 0.14806(7) 0.0393(4) Uani 1 1 d D U . . .
 C14 C 0.86315(7) 0.7897(3) 0.10927(8) 0.0404(4) Uani 1 1 d D U . . .
 H14 H 0.840621 0.861015 0.078486 0.049 Uiso 0.654(4) 1 calc R U P A 1
 H14A H 0.841121 0.865474 0.078941 0.049 Uiso 0.346(4) 1 calc R U P A 2
 C15 C 0.78598(7) 0.6824(3) 0.14077(6) 0.0316(4) Uani 1 1 d . . . . .
 C16 C 0.76238(7) 0.5076(3) 0.15966(6) 0.0297(4) Uani 1 1 d . . . . .
 H16 H 0.783123 0.390151 0.177911 0.036 Uiso 1 1 calc R U . . .
 C17 C 0.70934(7) 0.4967(3) 0.15300(6) 0.0271(3) Uani 1 1 d . . . . .
 C18 C 0.67873(7) 0.6602(3) 0.11899(6) 0.0285(3) Uani 1 1 d . . . . .
 C19 C 0.70285(7) 0.8426(3) 0.10243(7) 0.0320(4) Uani 1 1 d . . . . .
 H19 H 0.682433 0.958198 0.082721 0.038 Uiso 1 1 calc R U . . .
 C20 C 0.75496(7) 0.8568(3) 0.11408(7) 0.0325(4) Uani 1 1 d . . . . .
 H20 H 0.770375 0.984809 0.104156 0.039 Uiso 1 1 calc R U . . .
 C21 C 0.68303(7) 0.3248(3) 0.17659(6) 0.0262(3) Uani 1 1 d . . . . .
 C22 C 0.62958(7) 0.2920(3) 0.15099(6) 0.0276(3) Uani 1 1 d . . . . .
 C23 C 0.60190(7) 0.4490(3) 0.11104(6) 0.0302(4) Uani 1 1 d . . . . .
 H23 H 0.566856 0.423215 0.092882 0.036 Uiso 1 1 calc R U . . .
 C24 C 0.62460(7) 0.6312(3) 0.09893(6) 0.0308(4) Uani 1 1 d . . . . .
 H24 H 0.604404 0.741961 0.076760 0.037 Uiso 1 1 calc R U . . .
 C25 C 0.70674(6) 0.2015(3) 0.22493(6) 0.0253(3) Uani 1 1 d . . . . .
 C26 C 0.67869(6) 0.0383(3) 0.24480(6) 0.0256(3) Uani 1 1 d . . . . .
 C27 C 0.62908(7) -0.0193(3) 0.21113(6) 0.0271(3) Uani 1 1 d . . . . .
 C28 C 0.60367(7) 0.1144(3) 0.16634(6) 0.0285(3) Uani 1 1 d . . . . .
 C29 C 0.69628(7) -0.0757(3) 0.29880(6) 0.0267(3) Uani 1 1 d . . . . .
 C30 C 0.67013(7) -0.2683(3) 0.30801(6) 0.0276(3) Uani 1 1 d . . . . .
 C31 C 0.62603(7) -0.3436(3) 0.26668(7) 0.0302(4) Uani 1 1 d . . . . .
 H31 H 0.611575 -0.482313 0.270644 0.036 Uiso 1 1 calc R U . . .
 C32 C 0.60503(7) -0.2177(3) 0.22217(7) 0.0292(3) Uani 1 1 d . . . . .
 H32 H 0.573463 -0.261162 0.197384 0.035 Uiso 1 1 calc R U . . .
 C33 C 0.73543(7) -0.0020(3) 0.34460(7) 0.0319(4) Uani 1 1 d . . . . .
 H33 H 0.753112 0.129099 0.341061 0.038 Uiso 1 1 calc R U . . .
 C34 C 0.74888(7) -0.1141(3) 0.39434(7) 0.0342(4) Uani 1 1 d . . . . .
 H34 H 0.775838 -0.058434 0.423762 0.041 Uiso 1 1 calc R U . . .
 C35 C 0.72413(7) -0.3078(3) 0.40307(7) 0.0323(4) Uani 1 1 d D . . . .
 C36 C 0.68522(7) -0.3809(3) 0.35913(7) 0.0299(4) Uani 1 1 d . . . . .
 H36 H 0.667897 -0.512216 0.363417 0.036 Uiso 1 1 calc R U . . .
 C37 C 0.76095(7) 0.2441(3) 0.25609(6) 0.0270(3) Uani 1 1 d . . . . .
 C38 C 0.77479(7) 0.4403(3) 0.28452(7) 0.0308(4) Uani 1 1 d . . . . .
 H38 H 0.749761 0.551608 0.281833 0.037 Uiso 1 1 calc R U . . .
 C39 C 0.82431(8) 0.4764(3) 0.31661(7) 0.0396(4) Uani 1 1 d . . . . .
 H39 H 0.833205 0.609548 0.336447 0.048 Uiso 1 1 calc R U . . .
 C40 C 0.86052(8) 0.3147(4) 0.31919(8) 0.0454(5) Uani 1 1 d . . . . .
 C41 C 0.84848(8) 0.1205(4) 0.29026(8) 0.0438(5) Uani 1 1 d . . . . .
 H41 H 0.874054 0.012641 0.291741 0.053 Uiso 1 1 calc R U . . .
 C42 C 0.79852(7) 0.0856(3) 0.25905(7) 0.0334(4) Uani 1 1 d . . . . .
 H42 H 0.789798 -0.048188 0.239442 0.040 Uiso 1 1 calc R U . . .
 C43 C 0.46731(7) 0.0343(3) 0.07656(7) 0.0340(4) Uani 1 1 d . . . . .
 C44 C 0.45292(8) 0.2618(3) 0.05303(8) 0.0422(4) Uani 1 1 d . . . . .
 H44A H 0.464136 0.280400 0.019045 0.063 Uiso 1 1 calc R U . . .
 H44B H 0.469661 0.371591 0.080514 0.063 Uiso 1 1 calc R U . . .
 H44C H 0.415687 0.280186 0.044372 0.063 Uiso 1 1 calc R U . . .
 C45 C 0.44055(8) -0.1370(4) 0.03523(8) 0.0445(5) Uani 1 1 d . . . . .
 H45A H 0.403829 -0.136160 0.032788 0.067 Uiso 1 1 calc R U . . .
 H45B H 0.454813 -0.281468 0.047513 0.067 Uiso 1 1 calc R U . . .
 H45C H 0.445653 -0.104362 -0.001401 0.067 Uiso 1 1 calc R U . . .
 C46 C 0.46167(7) 0.0055(3) 0.13673(8) 0.0360(4) Uani 1 1 d . . . . .
 C47 C 0.45999(8) -0.2334(3) 0.15343(8) 0.0414(4) Uani 1 1 d . . . . .
 H47A H 0.426358 -0.295176 0.135064 0.062 Uiso 1 1 calc R U . . .
 H47B H 0.465877 -0.243505 0.193860 0.062 Uiso 1 1 calc R U . . .
 H47C H 0.486667 -0.315297 0.142114 0.062 Uiso 1 1 calc R U . . .
 C48 C 0.41828(8) 0.1310(4) 0.15012(10) 0.0482(5) Uani 1 1 d . . . . .
 H48A H 0.422000 0.287166 0.143221 0.072 Uiso 1 1 calc R U . . .
 H48B H 0.419238 0.108770 0.189296 0.072 Uiso 1 1 calc R U . . .
 H48C H 0.385506 0.078374 0.126500 0.072 Uiso 1 1 calc R U . . .
 Cl1 Cl 0.92314(3) 0.36179(15) 0.35845(3) 0.0824(2) Uani 1 1 d . . . . .
 O1 O 0.52298(5) 0.0145(2) 0.08539(5) 0.0318(3) Uani 1 1 d . . . . .
 O2 O 0.51029(5) 0.0937(2) 0.17017(5) 0.0350(3) Uani 1 1 d . . . . .
 C6B C 0.7471(7) -0.6662(12) 0.4580(6) 0.044(3) Uani 0.109(3) 1 d D U P B 2
 H6BA H 0.777355 -0.699029 0.444974 0.066 Uiso 0.109(3) 1 calc R U P B 2
 H6BB H 0.716753 -0.732238 0.432628 0.066 Uiso 0.109(3) 1 calc R U P B 2
 H6BC H 0.751656 -0.726233 0.495434 0.066 Uiso 0.109(3) 1 calc R U P B 2
 C7B C 0.6989(5) -0.370(3) 0.4911(6) 0.051(4) Uani 0.109(3) 1 d D U P B 2
 H7BA H 0.708997 -0.436501 0.528221 0.077 Uiso 0.109(3) 1 calc R U P B 2
 H7BB H 0.665662 -0.429317 0.470364 0.077 Uiso 0.109(3) 1 calc R U P B 2
 H7BC H 0.696173 -0.211296 0.494692 0.077 Uiso 0.109(3) 1 calc R U P B 2
 C8B C 0.7893(5) -0.321(3) 0.4986(5) 0.054(4) Uani 0.109(3) 1 d D U P B 2
 H8BA H 0.798648 -0.402129 0.533817 0.081 Uiso 0.109(3) 1 calc R U P B 2
 H8BB H 0.782890 -0.167938 0.505824 0.081 Uiso 0.109(3) 1 calc R U P B 2
 H8BC H 0.817480 -0.330106 0.480791 0.081 Uiso 0.109(3) 1 calc R U P B 2

loop_
  _atom_site_aniso_label
  _atom_site_aniso_U_11
  _atom_site_aniso_U_22
  _atom_site_aniso_U_33
  _atom_site_aniso_U_23
  _atom_site_aniso_U_13
  _atom_site_aniso_U_12
 B1 0.0312(10) 0.0268(9) 0.0288(8) 0.0032(7) 0.0100(8) 0.0024(7)
 C1A 0.055(4) 0.083(5) 0.064(4) 0.019(4) 0.031(4) -0.017(4)
 C2A 0.067(4) 0.094(6) 0.075(5) 0.033(4) 0.035(4) -0.015(4)
 C3A 0.071(5) 0.108(6) 0.087(5) 0.017(5) 0.028(4) -0.034(5)
 C4A 0.082(5) 0.104(5) 0.076(4) 0.018(4) 0.049(4) -0.008(4)
 C1B 0.048(2) 0.080(3) 0.065(3) 0.017(2) 0.023(2) -0.017(2)
 C2B 0.089(4) 0.081(3) 0.123(4) 0.034(3) 0.048(3) -0.014(3)
 C4B 0.083(3) 0.160(6) 0.057(2) 0.016(3) 0.034(2) -0.042(4)
 C3B 0.068(3) 0.107(4) 0.101(3) 0.031(3) 0.050(3) -0.007(3)
 C5 0.0458(11) 0.0391(10) 0.0303(8) 0.0095(7) 0.0094(8) 0.0026(8)
 C6A 0.0510(15) 0.0561(15) 0.0433(12) 0.0183(11) 0.0024(11) 0.0092(12)
 C7A 0.0633(16) 0.0447(12) 0.0321(10) 0.0127(9) 0.0117(10) -0.0034(11)
 C8A 0.100(2) 0.0461(13) 0.0267(10) 0.0033(9) 0.0179(12) 0.0033(14)
 C9A 0.040(2) 0.063(3) 0.053(2) 0.009(2) 0.015(2) -0.009(2)
 C10A 0.036(2) 0.087(4) 0.065(2) 0.019(2) 0.0113(18) -0.010(2)
 C11A 0.0391(19) 0.091(4) 0.055(2) 0.018(3) 0.0026(18) -0.004(3)
 C12A 0.0377(19) 0.075(3) 0.039(2) 0.017(2) 0.0081(16) -0.005(2)
 C9B 0.040(3) 0.065(4) 0.053(4) 0.011(4) 0.019(4) -0.010(4)
 C10B 0.036(3) 0.076(4) 0.063(4) 0.015(3) 0.018(3) -0.006(3)
 C11B 0.038(3) 0.077(5) 0.057(4) 0.021(4) 0.009(3) -0.006(4)
 C12B 0.038(3) 0.072(5) 0.044(4) 0.019(4) 0.013(3) -0.008(3)
 C13 0.0375(10) 0.0478(10) 0.0337(8) 0.0036(8) 0.0113(8) -0.0052(8)
 C14 0.0400(10) 0.0454(10) 0.0373(9) 0.0045(8) 0.0127(8) -0.0084(9)
 C15 0.0370(10) 0.0376(9) 0.0218(7) 0.0007(6) 0.0105(7) -0.0022(8)
 C16 0.0338(9) 0.0345(9) 0.0222(7) 0.0026(6) 0.0097(7) 0.0035(7)
 C17 0.0325(9) 0.0290(8) 0.0214(7) -0.0008(6) 0.0101(6) 0.0018(7)
 C18 0.0366(9) 0.0284(8) 0.0223(7) 0.0008(6) 0.0110(6) 0.0031(7)
 C19 0.0420(10) 0.0292(8) 0.0258(7) 0.0017(6) 0.0108(7) 0.0030(7)
 C20 0.0415(10) 0.0314(8) 0.0267(7) 0.0020(6) 0.0131(7) -0.0039(7)
 C21 0.0311(9) 0.0256(7) 0.0238(7) 0.0008(6) 0.0107(6) 0.0034(6)
 C22 0.0314(9) 0.0293(8) 0.0235(7) -0.0004(6) 0.0097(6) 0.0033(7)
 C23 0.0300(9) 0.0358(9) 0.0241(7) 0.0028(7) 0.0058(6) 0.0031(7)
 C24 0.0351(9) 0.0323(8) 0.0243(7) 0.0045(6) 0.0066(7) 0.0069(7)
 C25 0.0282(8) 0.0247(7) 0.0243(7) -0.0003(6) 0.0089(6) 0.0036(6)
 C26 0.0294(9) 0.0256(7) 0.0234(7) -0.0008(6) 0.0098(6) 0.0042(6)
 C27 0.0293(9) 0.0296(8) 0.0245(7) 0.0007(6) 0.0107(6) 0.0017(7)
 C28 0.0302(9) 0.0309(8) 0.0252(7) -0.0015(6) 0.0088(6) 0.0029(7)
 C29 0.0297(9) 0.0275(8) 0.0251(7) 0.0023(6) 0.0109(6) 0.0050(7)
 C30 0.0303(9) 0.0282(8) 0.0268(7) 0.0021(6) 0.0119(7) 0.0048(7)
 C31 0.0323(9) 0.0278(8) 0.0339(8) 0.0016(6) 0.0148(7) -0.0012(7)
 C32 0.0290(9) 0.0318(8) 0.0273(7) -0.0008(6) 0.0084(7) -0.0014(7)
 C33 0.0378(10) 0.0306(8) 0.0276(8) 0.0035(6) 0.0097(7) -0.0013(7)
 C34 0.0398(10) 0.0369(9) 0.0245(7) 0.0024(7) 0.0062(7) -0.0003(8)
 C35 0.0393(10) 0.0329(9) 0.0273(8) 0.0044(7) 0.0135(7) 0.0072(7)
 C36 0.0331(9) 0.0283(8) 0.0320(8) 0.0054(6) 0.0152(7) 0.0032(7)
 C37 0.0296(9) 0.0309(8) 0.0227(7) 0.0060(6) 0.0108(6) 0.0019(7)
 C38 0.0341(9) 0.0331(8) 0.0273(7) 0.0034(7) 0.0122(7) -0.0002(7)
 C39 0.0426(11) 0.0431(10) 0.0317(8) 0.0025(8) 0.0072(8) -0.0090(9)
 C40 0.0290(10) 0.0608(13) 0.0404(9) 0.0132(9) -0.0011(8) -0.0048(9)
 C41 0.0340(10) 0.0516(12) 0.0453(10) 0.0139(9) 0.0095(8) 0.0111(9)
 C42 0.0348(10) 0.0338(9) 0.0325(8) 0.0057(7) 0.0107(7) 0.0058(7)
 C43 0.0282(9) 0.0354(9) 0.0373(9) 0.0051(7) 0.0066(7) 0.0009(7)
 C44 0.0359(10) 0.0401(10) 0.0475(10) 0.0087(8) 0.0060(8) 0.0049(8)
 C45 0.0430(12) 0.0447(11) 0.0419(10) 0.0023(8) 0.0043(9) -0.0058(9)
 C46 0.0301(10) 0.0385(10) 0.0403(9) 0.0021(7) 0.0108(8) -0.0007(8)
 C47 0.0384(11) 0.0407(10) 0.0469(10) 0.0072(8) 0.0143(9) -0.0015(8)
 C48 0.0384(11) 0.0497(12) 0.0629(12) 0.0042(10) 0.0249(10) 0.0053(9)
 Cl1 0.0396(3) 0.1025(6) 0.0848(5) 0.0133(4) -0.0191(3) -0.0113(4)
 O1 0.0287(6) 0.0366(6) 0.0302(6) 0.0011(5) 0.0078(5) 0.0017(5)
 O2 0.0323(7) 0.0403(7) 0.0345(6) -0.0019(5) 0.0129(5) -0.0008(5)
 C6B 0.052(8) 0.056(6) 0.027(6) 0.011(6) 0.013(6) 0.004(6)
 C7B 0.063(7) 0.061(8) 0.033(7) 0.017(7) 0.017(6) 0.007(7)
 C8B 0.057(7) 0.057(8) 0.042(7) 0.027(6) 0.002(6) -0.003(7)

_geom_special_details
;
 All esds (except the esd in the dihedral angle between two l.s. planes)
 are estimated using the full covariance matrix.  The cell esds are taken
 into account individually in the estimation of esds in distances, angles
 and torsion angles; correlations between esds in cell parameters are only
 used when they are defined by crystal symmetry.  An approximate (isotropic)
 treatment of cell esds is used for estimating esds involving l.s. planes.
;
loop_
  _geom_bond_atom_site_label_1
  _geom_bond_atom_site_label_2
  _geom_bond_distance
  _geom_bond_site_symmetry_2
  _geom_bond_publ_flag
 B1 C28 1.578(3) . ?
 B1 O1 1.369(2) . ?
 B1 O2 1.361(2) . ?
 C1A C2A 1.528(7) . ?
 C1A C3A 1.526(7) . ?
 C1A C4A 1.539(7) . ?
 C1A C9A 1.544(10) . ?
 C2A H2AA 0.9800 . ?
 C2A H2AB 0.9800 . ?
 C2A H2AC 0.9800 . ?
 C3A H3AA 0.9800 . ?
 C3A H3AB 0.9800 . ?
 C3A H3AC 0.9800 . ?
 C4A H4AA 0.9800 . ?
 C4A H4AB 0.9800 . ?
 C4A H4AC 0.9800 . ?
 C1B C2B 1.528(6) . ?
 C1B C4B 1.527(5) . ?
 C1B C3B 1.537(5) . ?
 C1B C9B 1.550(8) . ?
 C2B H2BA 0.9800 . ?
 C2B H2BB 0.9800 . ?
 C2B H2BC 0.9800 . ?
 C4B H4BA 0.9800 . ?
 C4B H4BB 0.9800 . ?
 C4B H4BC 0.9800 . ?
 C3B H3BA 0.9800 . ?
 C3B H3BB 0.9800 . ?
 C3B H3BC 0.9800 . ?
 C5 C6A 1.541(3) . ?
 C5 C7A 1.538(3) . ?
 C5 C8A 1.508(3) . ?
 C5 C35 1.529(2) . ?
 C5 C6B 1.497(7) . ?
 C5 C7B 1.563(7) . ?
 C5 C8B 1.561(7) . ?
 C6A H6AA 0.9800 . ?
 C6A H6AB 0.9800 . ?
 C6A H6AC 0.9800 . ?
 C7A H7AA 0.9800 . ?
 C7A H7AB 0.9800 . ?
 C7A H7AC 0.9800 . ?
 C8A H8AA 0.9800 . ?
 C8A H8AB 0.9800 . ?
 C8A H8AC 0.9800 . ?
 C9A C10A 1.404(5) . ?
 C9A C14 1.386(4) . ?
 C10A H10A 0.9500 . ?
 C10A C11A 1.380(5) . ?
 C11A H11A 0.9500 . ?
 C11A C12A 1.385(5) . ?
 C12A H12A 0.9500 . ?
 C12A C13 1.397(4) . ?
 C9B C10B 1.395(6) . ?
 C9B C14 1.393(6) . ?
 C10B H10B 0.9500 . ?
 C10B C11B 1.387(6) . ?
 C11B H11B 0.9500 . ?
 C11B C12B 1.391(6) . ?
 C12B H12B 0.9500 . ?
 C12B C13 1.398(6) . ?
 C13 C14 1.401(2) . ?
 C13 C15 1.482(3) . ?
 C14 H14 0.9500 . ?
 C14 H14A 0.9500 . ?
 C15 C16 1.390(2) . ?
 C15 C20 1.410(3) . ?
 C16 H16 0.9500 . ?
 C16 C17 1.403(3) . ?
 C17 C18 1.426(2) . ?
 C17 C21 1.477(2) . ?
 C18 C19 1.409(2) . ?
 C18 C24 1.428(3) . ?
 C19 H19 0.9500 . ?
 C19 C20 1.366(3) . ?
 C20 H20 0.9500 . ?
 C21 C22 1.432(2) . ?
 C21 C25 1.422(2) . ?
 C22 C23 1.442(2) . ?
 C22 C28 1.400(2) . ?
 C23 H23 0.9500 . ?
 C23 C24 1.345(3) . ?
 C24 H24 0.9500 . ?
 C25 C26 1.421(2) . ?
 C25 C37 1.490(2) . ?
 C26 C27 1.426(2) . ?
 C26 C29 1.479(2) . ?
 C27 C28 1.407(2) . ?
 C27 C32 1.438(2) . ?
 C29 C30 1.424(2) . ?
 C29 C33 1.410(2) . ?
 C30 C31 1.431(2) . ?
 C30 C36 1.410(2) . ?
 C31 H31 0.9500 . ?
 C31 C32 1.346(2) . ?
 C32 H32 0.9500 . ?
 C33 H33 0.9500 . ?
 C33 C34 1.379(2) . ?
 C34 H34 0.9500 . ?
 C34 C35 1.406(3) . ?
 C35 C36 1.377(3) . ?
 C36 H36 0.9500 . ?
 C37 C38 1.393(2) . ?
 C37 C42 1.393(2) . ?
 C38 H38 0.9500 . ?
 C38 C39 1.384(3) . ?
 C39 H39 0.9500 . ?
 C39 C40 1.382(3) . ?
 C40 C41 1.382(3) . ?
 C40 Cl1 1.742(2) . ?
 C41 H41 0.9500 . ?
 C41 C42 1.387(3) . ?
 C42 H42 0.9500 . ?
 C43 C44 1.519(3) . ?
 C43 C45 1.513(3) . ?
 C43 C46 1.558(3) . ?
 C43 O1 1.469(2) . ?
 C44 H44A 0.9800 . ?
 C44 H44B 0.9800 . ?
 C44 H44C 0.9800 . ?
 C45 H45A 0.9800 . ?
 C45 H45B 0.9800 . ?
 C45 H45C 0.9800 . ?
 C46 C47 1.523(3) . ?
 C46 C48 1.513(3) . ?
 C46 O2 1.462(2) . ?
 C47 H47A 0.9800 . ?
 C47 H47B 0.9800 . ?
 C47 H47C 0.9800 . ?
 C48 H48A 0.9800 . ?
 C48 H48B 0.9800 . ?
 C48 H48C 0.9800 . ?
 C6B H6BA 0.9800 . ?
 C6B H6BB 0.9800 . ?
 C6B H6BC 0.9800 . ?
 C7B H7BA 0.9800 . ?
 C7B H7BB 0.9800 . ?
 C7B H7BC 0.9800 . ?
 C8B H8BA 0.9800 . ?
 C8B H8BB 0.9800 . ?
 C8B H8BC 0.9800 . ?

loop_
  _geom_angle_atom_site_label_1
  _geom_angle_atom_site_label_2
  _geom_angle_atom_site_label_3
  _geom_angle
  _geom_angle_site_symmetry_1
  _geom_angle_site_symmetry_3
  _geom_angle_publ_flag
 O1 B1 C28 125.68(15) . . ?
 O2 B1 C28 120.89(15) . . ?
 O2 B1 O1 113.43(17) . . ?
 C2A C1A C4A 107.8(7) . . ?
 C2A C1A C9A 111.7(6) . . ?
 C3A C1A C2A 109.7(7) . . ?
 C3A C1A C4A 109.2(7) . . ?
 C3A C1A C9A 106.9(6) . . ?
 C4A C1A C9A 111.5(6) . . ?
 C1A C2A H2AA 109.5 . . ?
 C1A C2A H2AB 109.5 . . ?
 C1A C2A H2AC 109.5 . . ?
 H2AA C2A H2AB 109.5 . . ?
 H2AA C2A H2AC 109.5 . . ?
 H2AB C2A H2AC 109.5 . . ?
 C1A C3A H3AA 109.5 . . ?
 C1A C3A H3AB 109.5 . . ?
 C1A C3A H3AC 109.5 . . ?
 H3AA C3A H3AB 109.5 . . ?
 H3AA C3A H3AC 109.5 . . ?
 H3AB C3A H3AC 109.5 . . ?
 C1A C4A H4AA 109.5 . . ?
 C1A C4A H4AB 109.5 . . ?
 C1A C4A H4AC 109.5 . . ?
 H4AA C4A H4AB 109.5 . . ?
 H4AA C4A H4AC 109.5 . . ?
 H4AB C4A H4AC 109.5 . . ?
 C2B C1B C3B 108.2(4) . . ?
 C2B C1B C9B 110.5(6) . . ?
 C4B C1B C2B 110.6(5) . . ?
 C4B C1B C3B 108.0(5) . . ?
 C4B C1B C9B 108.9(6) . . ?
 C3B C1B C9B 110.7(4) . . ?
 C1B C2B H2BA 109.5 . . ?
 C1B C2B H2BB 109.5 . . ?
 C1B C2B H2BC 109.5 . . ?
 H2BA C2B H2BB 109.5 . . ?
 H2BA C2B H2BC 109.5 . . ?
 H2BB C2B H2BC 109.5 . . ?
 C1B C4B H4BA 109.5 . . ?
 C1B C4B H4BB 109.5 . . ?
 C1B C4B H4BC 109.5 . . ?
 H4BA C4B H4BB 109.5 . . ?
 H4BA C4B H4BC 109.5 . . ?
 H4BB C4B H4BC 109.5 . . ?
 C1B C3B H3BA 109.5 . . ?
 C1B C3B H3BB 109.5 . . ?
 C1B C3B H3BC 109.5 . . ?
 H3BA C3B H3BB 109.5 . . ?
 H3BA C3B H3BC 109.5 . . ?
 H3BB C3B H3BC 109.5 . . ?
 C7A C5 C6A 107.39(18) . . ?
 C8A C5 C6A 111.1(2) . . ?
 C8A C5 C7A 108.48(18) . . ?
 C8A C5 C35 110.09(16) . . ?
 C35 C5 C6A 107.97(16) . . ?
 C35 C5 C7A 111.81(16) . . ?
 C35 C5 C7B 107.7(5) . . ?
 C35 C5 C8B 112.1(6) . . ?
 C6B C5 C35 116.3(5) . . ?
 C6B C5 C7B 109.3(7) . . ?
 C6B C5 C8B 108.5(7) . . ?
 C8B C5 C7B 101.9(7) . . ?
 C5 C6A H6AA 109.5 . . ?
 C5 C6A H6AB 109.5 . . ?
 C5 C6A H6AC 109.5 . . ?
 H6AA C6A H6AB 109.5 . . ?
 H6AA C6A H6AC 109.5 . . ?
 H6AB C6A H6AC 109.5 . . ?
 C5 C7A H7AA 109.5 . . ?
 C5 C7A H7AB 109.5 . . ?
 C5 C7A H7AC 109.5 . . ?
 H7AA C7A H7AB 109.5 . . ?
 H7AA C7A H7AC 109.5 . . ?
 H7AB C7A H7AC 109.5 . . ?
 C5 C8A H8AA 109.5 . . ?
 C5 C8A H8AB 109.5 . . ?
 C5 C8A H8AC 109.5 . . ?
 H8AA C8A H8AB 109.5 . . ?
 H8AA C8A H8AC 109.5 . . ?
 H8AB C8A H8AC 109.5 . . ?
 C10A C9A C1A 122.2(5) . . ?
 C14 C9A C1A 121.1(4) . . ?
 C14 C9A C10A 116.7(4) . . ?
 C9A C10A H10A 119.3 . . ?
 C11A C10A C9A 121.4(5) . . ?
 C11A C10A H10A 119.3 . . ?
 C10A C11A H11A 119.8 . . ?
 C10A C11A C12A 120.5(5) . . ?
 C12A C11A H11A 119.8 . . ?
 C11A C12A H12A 119.9 . . ?
 C11A C12A C13 120.2(5) . . ?
 C13 C12A H12A 119.9 . . ?
 C10B C9B C1B 121.8(6) . . ?
 C14 C9B C1B 119.7(6) . . ?
 C14 C9B C10B 118.4(7) . . ?
 C9B C10B H10B 119.5 . . ?
 C11B C10B C9B 120.9(7) . . ?
 C11B C10B H10B 119.5 . . ?
 C10B C11B H11B 120.2 . . ?
 C10B C11B C12B 119.6(8) . . ?
 C12B C11B H11B 120.2 . . ?
 C11B C12B H12B 119.5 . . ?
 C11B C12B C13 121.0(8) . . ?
 C13 C12B H12B 119.5 . . ?
 C12A C13 C14 117.7(3) . . ?
 C12A C13 C15 121.3(3) . . ?
 C12B C13 C14 117.8(5) . . ?
 C12B C13 C15 120.3(5) . . ?
 C14 C13 C15 120.87(17) . . ?
 C9A C14 C13 123.2(3) . . ?
 C9A C14 H14 118.4 . . ?
 C9B C14 C13 121.7(4) . . ?
 C9B C14 H14A 119.2 . . ?
 C13 C14 H14 118.4 . . ?
 C13 C14 H14A 119.2 . . ?
 C16 C15 C13 121.07(17) . . ?
 C16 C15 C20 118.13(17) . . ?
 C20 C15 C13 120.80(16) . . ?
 C15 C16 H16 118.5 . . ?
 C15 C16 C17 123.02(16) . . ?
 C17 C16 H16 118.5 . . ?
 C16 C17 C18 116.89(15) . . ?
 C16 C17 C21 125.04(15) . . ?
 C18 C17 C21 118.03(15) . . ?
 C17 C18 C24 120.12(16) . . ?
 C19 C18 C17 119.20(17) . . ?
 C19 C18 C24 120.54(16) . . ?
 C18 C19 H19 119.3 . . ?
 C20 C19 C18 121.44(17) . . ?
 C20 C19 H19 119.3 . . ?
 C15 C20 H20 119.9 . . ?
 C19 C20 C15 120.29(16) . . ?
 C19 C20 H20 119.9 . . ?
 C22 C21 C17 117.35(14) . . ?
 C25 C21 C17 123.89(15) . . ?
 C25 C21 C22 118.63(15) . . ?
 C21 C22 C23 119.55(15) . . ?
 C28 C22 C21 120.46(15) . . ?
 C28 C22 C23 119.93(16) . . ?
 C22 C23 H23 119.3 . . ?
 C24 C23 C22 121.46(17) . . ?
 C24 C23 H23 119.3 . . ?
 C18 C24 H24 119.6 . . ?
 C23 C24 C18 120.78(16) . . ?
 C23 C24 H24 119.6 . . ?
 C21 C25 C37 120.65(15) . . ?
 C26 C25 C21 120.33(15) . . ?
 C26 C25 C37 119.01(14) . . ?
 C25 C26 C27 118.39(14) . . ?
 C25 C26 C29 125.18(15) . . ?
 C27 C26 C29 116.41(15) . . ?
 C26 C27 C32 119.96(15) . . ?
 C28 C27 C26 120.60(15) . . ?
 C28 C27 C32 119.42(16) . . ?
 C22 C28 B1 122.06(15) . . ?
 C22 C28 C27 119.51(16) . . ?
 C27 C28 B1 118.08(15) . . ?
 C30 C29 C26 118.90(15) . . ?
 C33 C29 C26 125.31(15) . . ?
 C33 C29 C30 115.65(14) . . ?
 C29 C30 C31 120.39(15) . . ?
 C36 C30 C29 120.82(16) . . ?
 C36 C30 C31 118.68(16) . . ?
 C30 C31 H31 120.0 . . ?
 C32 C31 C30 119.92(16) . . ?
 C32 C31 H31 120.0 . . ?
 C27 C32 H32 119.1 . . ?
 C31 C32 C27 121.78(16) . . ?
 C31 C32 H32 119.1 . . ?
 C29 C33 H33 118.9 . . ?
 C34 C33 C29 122.15(17) . . ?
 C34 C33 H33 118.9 . . ?
 C33 C34 H34 118.8 . . ?
 C33 C34 C35 122.35(17) . . ?
 C35 C34 H34 118.8 . . ?
 C34 C35 C5 120.19(17) . . ?
 C36 C35 C5 123.35(17) . . ?
 C36 C35 C34 116.45(15) . . ?
 C30 C36 H36 118.8 . . ?
 C35 C36 C30 122.50(16) . . ?
 C35 C36 H36 118.8 . . ?
 C38 C37 C25 120.70(15) . . ?
 C42 C37 C25 120.70(16) . . ?
 C42 C37 C38 118.57(17) . . ?
 C37 C38 H38 119.4 . . ?
 C39 C38 C37 121.29(17) . . ?
 C39 C38 H38 119.4 . . ?
 C38 C39 H39 120.7 . . ?
 C40 C39 C38 118.67(18) . . ?
 C40 C39 H39 120.7 . . ?
 C39 C40 C41 121.58(18) . . ?
 C39 C40 Cl1 118.74(18) . . ?
 C41 C40 Cl1 119.65(18) . . ?
 C40 C41 H41 120.5 . . ?
 C40 C41 C42 119.01(19) . . ?
 C42 C41 H41 120.5 . . ?
 C37 C42 H42 119.6 . . ?
 C41 C42 C37 120.84(18) . . ?
 C41 C42 H42 119.6 . . ?
 C44 C43 C46 113.24(16) . . ?
 C45 C43 C44 110.09(16) . . ?
 C45 C43 C46 115.21(16) . . ?
 O1 C43 C44 106.33(15) . . ?
 O1 C43 C45 109.37(16) . . ?
 O1 C43 C46 101.86(13) . . ?
 C43 C44 H44A 109.5 . . ?
 C43 C44 H44B 109.5 . . ?
 C43 C44 H44C 109.5 . . ?
 H44A C44 H44B 109.5 . . ?
 H44A C44 H44C 109.5 . . ?
 H44B C44 H44C 109.5 . . ?
 C43 C45 H45A 109.5 . . ?
 C43 C45 H45B 109.5 . . ?
 C43 C45 H45C 109.5 . . ?
 H45A C45 H45B 109.5 . . ?
 H45A C45 H45C 109.5 . . ?
 H45B C45 H45C 109.5 . . ?
 C47 C46 C43 112.94(16) . . ?
 C48 C46 C43 115.83(16) . . ?
 C48 C46 C47 110.16(16) . . ?
 O2 C46 C43 101.75(14) . . ?
 O2 C46 C47 106.60(15) . . ?
 O2 C46 C48 108.76(16) . . ?
 C46 C47 H47A 109.5 . . ?
 C46 C47 H47B 109.5 . . ?
 C46 C47 H47C 109.5 . . ?
 H47A C47 H47B 109.5 . . ?
 H47A C47 H47C 109.5 . . ?
 H47B C47 H47C 109.5 . . ?
 C46 C48 H48A 109.5 . . ?
 C46 C48 H48B 109.5 . . ?
 C46 C48 H48C 109.5 . . ?
 H48A C48 H48B 109.5 . . ?
 H48A C48 H48C 109.5 . . ?
 H48B C48 H48C 109.5 . . ?
 B1 O1 C43 106.41(13) . . ?
 B1 O2 C46 107.08(14) . . ?
 C5 C6B H6BA 109.5 . . ?
 C5 C6B H6BB 109.5 . . ?
 C5 C6B H6BC 109.5 . . ?
 H6BA C6B H6BB 109.5 . . ?
 H6BA C6B H6BC 109.5 . . ?
 H6BB C6B H6BC 109.5 . . ?
 C5 C7B H7BA 109.5 . . ?
 C5 C7B H7BB 109.5 . . ?
 C5 C7B H7BC 109.5 . . ?
 H7BA C7B H7BB 109.5 . . ?
 H7BA C7B H7BC 109.5 . . ?
 H7BB C7B H7BC 109.5 . . ?
 C5 C8B H8BA 109.5 . . ?
 C5 C8B H8BB 109.5 . . ?
 C5 C8B H8BC 109.5 . . ?
 H8BA C8B H8BB 109.5 . . ?
 H8BA C8B H8BC 109.5 . . ?
 H8BB C8B H8BC 109.5 . . ?

loop_
  _geom_torsion_atom_site_label_1
  _geom_torsion_atom_site_label_2
  _geom_torsion_atom_site_label_3
  _geom_torsion_atom_site_label_4
  _geom_torsion
  _geom_torsion_site_symmetry_1
  _geom_torsion_site_symmetry_2
  _geom_torsion_site_symmetry_3
  _geom_torsion_site_symmetry_4
  _geom_torsion_publ_flag
 C1A C9A C10A C11A -174.8(7) . . . . ?
 C1A C9A C14 C13 172.1(5) . . . . ?
 C2A C1A C9A C10A -164.0(7) . . . . ?
 C2A C1A C9A C14 18.0(10) . . . . ?
 C3A C1A C9A C10A -44.1(9) . . . . ?
 C3A C1A C9A C14 138.0(8) . . . . ?
 C4A C1A C9A C10A 75.3(9) . . . . ?
 C4A C1A C9A C14 -102.7(8) . . . . ?
 C1B C9B C10B C11B 179.3(12) . . . . ?
 C1B C9B C14 C13 -176.1(7) . . . . ?
 C2B C1B C9B C10B -111.6(10) . . . . ?
 C2B C1B C9B C14 72.4(12) . . . . ?
 C4B C1B C9B C10B 126.8(10) . . . . ?
 C4B C1B C9B C14 -49.2(13) . . . . ?
 C3B C1B C9B C10B 8.2(13) . . . . ?
 C3B C1B C9B C14 -167.8(9) . . . . ?
 C5 C35 C36 C30 178.10(16) . . . . ?
 C6A C5 C35 C34 -68.0(2) . . . . ?
 C6A C5 C35 C36 113.3(2) . . . . ?
 C7A C5 C35 C34 174.09(18) . . . . ?
 C7A C5 C35 C36 -4.7(3) . . . . ?
 C8A C5 C35 C34 53.4(3) . . . . ?
 C8A C5 C35 C36 -125.3(2) . . . . ?
 C9A C10A C11A C12A -0.8(9) . . . . ?
 C10A C9A C14 C13 -6.0(8) . . . . ?
 C10A C11A C12A C13 0.9(9) . . . . ?
 C11A C12A C13 C14 -3.3(8) . . . . ?
 C11A C12A C13 C15 -178.3(4) . . . . ?
 C12A C13 C14 C9A 6.1(6) . . . . ?
 C12A C13 C15 C16 -36.5(5) . . . . ?
 C12A C13 C15 C20 144.0(4) . . . . ?
 C9B C10B C11B C12B 3.1(13) . . . . ?
 C10B C9B C14 C13 7.7(13) . . . . ?
 C10B C11B C12B C13 -4.4(17) . . . . ?
 C11B C12B C13 C14 7.2(15) . . . . ?
 C11B C12B C13 C15 175.3(9) . . . . ?
 C12B C13 C14 C9B -8.9(11) . . . . ?
 C12B C13 C15 C16 -19.1(8) . . . . ?
 C12B C13 C15 C20 161.3(8) . . . . ?
 C13 C15 C16 C17 -179.12(15) . . . . ?
 C13 C15 C20 C19 173.19(16) . . . . ?
 C14 C9A C10A C11A 3.2(9) . . . . ?
 C14 C9B C10B C11B -4.6(13) . . . . ?
 C14 C13 C15 C16 148.67(18) . . . . ?
 C14 C13 C15 C20 -30.9(3) . . . . ?
 C15 C13 C14 C9A -178.9(5) . . . . ?
 C15 C13 C14 C9B -177.0(8) . . . . ?
 C15 C16 C17 C18 8.3(2) . . . . ?
 C15 C16 C17 C21 -174.28(15) . . . . ?
 C16 C15 C20 C19 -6.4(2) . . . . ?
 C16 C17 C18 C19 -11.2(2) . . . . ?
 C16 C17 C18 C24 164.50(15) . . . . ?
 C16 C17 C21 C22 -158.62(15) . . . . ?
 C16 C17 C21 C25 25.6(2) . . . . ?
 C17 C18 C19 C20 5.8(2) . . . . ?
 C17 C18 C24 C23 -1.0(2) . . . . ?
 C17 C21 C22 C23 -11.1(2) . . . . ?
 C17 C21 C22 C28 171.76(14) . . . . ?
 C17 C21 C25 C26 -179.78(14) . . . . ?
 C17 C21 C25 C37 1.4(2) . . . . ?
 C18 C17 C21 C22 18.8(2) . . . . ?
 C18 C17 C21 C25 -156.92(15) . . . . ?
 C18 C19 C20 C15 3.2(2) . . . . ?
 C19 C18 C24 C23 174.71(15) . . . . ?
 C20 C15 C16 C17 0.5(2) . . . . ?
 C21 C17 C18 C19 171.12(14) . . . . ?
 C21 C17 C18 C24 -13.1(2) . . . . ?
 C21 C22 C23 C24 -2.9(2) . . . . ?
 C21 C22 C28 B1 179.60(14) . . . . ?
 C21 C22 C28 C27 6.5(2) . . . . ?
 C21 C25 C26 C27 8.6(2) . . . . ?
 C21 C25 C26 C29 -170.03(14) . . . . ?
 C21 C25 C37 C38 67.3(2) . . . . ?
 C21 C25 C37 C42 -114.98(17) . . . . ?
 C22 C21 C25 C26 4.5(2) . . . . ?
 C22 C21 C25 C37 -174.33(14) . . . . ?
 C22 C23 C24 C18 9.3(2) . . . . ?
 C23 C22 C28 B1 2.5(2) . . . . ?
 C23 C22 C28 C27 -170.59(15) . . . . ?
 C24 C18 C19 C20 -169.89(16) . . . . ?
 C25 C21 C22 C23 164.83(14) . . . . ?
 C25 C21 C22 C28 -12.3(2) . . . . ?
 C25 C26 C27 C28 -14.6(2) . . . . ?
 C25 C26 C27 C32 164.23(14) . . . . ?
 C25 C26 C29 C30 -165.80(15) . . . . ?
 C25 C26 C29 C33 18.7(3) . . . . ?
 C25 C37 C38 C39 175.71(15) . . . . ?
 C25 C37 C42 C41 -176.80(16) . . . . ?
 C26 C25 C37 C38 -111.56(17) . . . . ?
 C26 C25 C37 C42 66.1(2) . . . . ?
 C26 C27 C28 B1 -166.28(14) . . . . ?
 C26 C27 C28 C22 7.1(2) . . . . ?
 C26 C27 C32 C31 5.8(2) . . . . ?
 C26 C29 C30 C31 -3.1(2) . . . . ?
 C26 C29 C30 C36 -179.27(15) . . . . ?
 C26 C29 C33 C34 178.16(16) . . . . ?
 C27 C26 C29 C30 15.6(2) . . . . ?
 C27 C26 C29 C33 -159.95(16) . . . . ?
 C28 B1 O1 C43 -169.82(16) . . . . ?
 C28 B1 O2 C46 -169.38(15) . . . . ?
 C28 C22 C23 C24 174.21(15) . . . . ?
 C28 C27 C32 C31 -175.35(16) . . . . ?
 C29 C26 C27 C28 164.14(14) . . . . ?
 C29 C26 C27 C32 -17.1(2) . . . . ?
 C29 C30 C31 C32 -8.8(2) . . . . ?
 C29 C30 C36 C35 2.5(3) . . . . ?
 C29 C33 C34 C35 -0.8(3) . . . . ?
 C30 C29 C33 C34 2.5(3) . . . . ?
 C30 C31 C32 C27 7.5(3) . . . . ?
 C31 C30 C36 C35 -173.71(16) . . . . ?
 C32 C27 C28 B1 14.9(2) . . . . ?
 C32 C27 C28 C22 -171.72(15) . . . . ?
 C33 C29 C30 C31 172.87(15) . . . . ?
 C33 C29 C30 C36 -3.3(2) . . . . ?
 C33 C34 C35 C5 -179.02(17) . . . . ?
 C33 C34 C35 C36 -0.2(3) . . . . ?
 C34 C35 C36 C30 -0.7(3) . . . . ?
 C36 C30 C31 C32 167.51(16) . . . . ?
 C37 C25 C26 C27 -172.55(14) . . . . ?
 C37 C25 C26 C29 8.9(2) . . . . ?
 C37 C38 C39 C40 1.3(3) . . . . ?
 C38 C37 C42 C41 0.9(2) . . . . ?
 C38 C39 C40 C41 0.6(3) . . . . ?
 C38 C39 C40 Cl1 178.77(14) . . . . ?
 C39 C40 C41 C42 -1.6(3) . . . . ?
 C40 C41 C42 C37 0.8(3) . . . . ?
 C42 C37 C38 C39 -2.0(2) . . . . ?
 C43 C46 O2 B1 -24.94(18) . . . . ?
 C44 C43 C46 C47 162.38(17) . . . . ?
 C44 C43 C46 C48 34.0(2) . . . . ?
 C44 C43 C46 O2 -83.74(18) . . . . ?
 C44 C43 O1 B1 93.69(16) . . . . ?
 C45 C43 C46 C47 34.4(2) . . . . ?
 C45 C43 C46 C48 -94.0(2) . . . . ?
 C45 C43 C46 O2 148.29(16) . . . . ?
 C45 C43 O1 B1 -147.47(15) . . . . ?
 C46 C43 O1 B1 -25.11(17) . . . . ?
 C47 C46 O2 B1 93.57(17) . . . . ?
 C48 C46 O2 B1 -147.67(16) . . . . ?
 Cl1 C40 C41 C42 -179.80(15) . . . . ?
 O1 B1 C28 C22 67.9(2) . . . . ?
 O1 B1 C28 C27 -118.88(18) . . . . ?
 O1 B1 O2 C46 10.2(2) . . . . ?
 O1 C43 C46 C47 -83.86(18) . . . . ?
 O1 C43 C46 C48 147.77(16) . . . . ?
 O1 C43 C46 O2 30.02(17) . . . . ?
 O2 B1 C28 C22 -112.55(19) . . . . ?
 O2 B1 C28 C27 60.6(2) . . . . ?
 O2 B1 O1 C43 10.63(19) . . . . ?
 C6B C5 C35 C34 -134.1(7) . . . . ?
 C6B C5 C35 C36 47.2(8) . . . . ?
 C7B C5 C35 C34 102.9(8) . . . . ?
 C7B C5 C35 C36 -75.9(8) . . . . ?
 C8B C5 C35 C34 -8.4(8) . . . . ?
 C8B C5 C35 C36 172.9(8) . . . . ?

_shelx_res_file
;
TITL 039wps22_ws_a.res in P2/c
    039wps22_sq.res
    created by SHELXL-2018/3 at 01:32:54 on 04-Dec-2022
REM Old TITL 039wps22_ws_a.res in P2/c
REM SHELXT solution in P2/c: R1 0.191, Rweak 0.010, Alpha 0.030
REM <I/s> 0.296 for 795 systematic absences, Orientation as input
REM Formula found by SHELXT: C44 B O2 Cl
CELL 1.54184 27.0823 6.1137 24.9379 90 105.412 90
ZERR 4 0.0009 0.0002 0.0007 0 0.003 0
LATT 1
SYMM -X,+Y,0.5-Z
SFAC C H B Cl O
UNIT 192 192 4 4 8
SADI C6A C7A C7A C8A C8A C6A C6B C7B C7B C8B C8B C6B
FLAT C9B C10B C11B C12B C13 C14
FLAT C9A C10A C11A C12A C13 C14
SIMU 0.01 0.02 2 C1B C1A C3A C2B C2A C4B C4A C3B
SIMU 0.01 0.02 2 C12A C12B C11A C11B C10A C10B C9A C9B C13 C14
RIGU C12A C11A C9A C10A C13 C14
SADI 0.01 C7B C5 C7A C5 C6B C5 C6A C5 C8B C5 C8A C5
RIGU C12B C11B C10B C9B C13 C14
SADI C35 C6A C35 C6B C35 C7A C35 C7B C35 C8A C35 C8B
SIMU 0.01 0.02 2 C8A C7B C7A C6B C6A C8B C5
RIGU C8B C8A C7B C7A C6B C6A C5
RIGU C1B C4B C3B C2B
RIGU C1A C2A C4A C3A
SIMU 0.01 0.02 2 C1B C1A C4A C4B C2A C2B C3A C3B
SADI C14 C1B C14 C1A
SADI C14 C10A C14 C10B C9A C11A C9B C11B C10A C12A C10B C12B C11A C11B C12A =
 C14 C12B C14 C13 C9A C13 C9B
SADI C10A C1A C10B C1B
SADI C2A C3A C3A C4A C4A C2A C2B C3B C3B C4B C4B C2B
SADI 0.01 C14 C13 C13 C12A C13 C12B C12A C11A C12B C11B C11A C10A C11B C10B =
 C9A C10A C9B C10B C9A C14 C9B C14
SADI 0.01 C2B C1B C3A C1A C3B C1B C4A C1A C4B C1B C2A C1A
SADI C9A C2A C9A C3A C9A C4A C9B C2B C9B C3B C9B C4B

L.S. 40 0 2
PLAN  8
SIZE 0.46 0.06 0.01
TEMP -123.14(10)
CONF
BOND
MORE -1
BOND $H
ABIN
fmap 2 53
acta
SHEL 99 0.82
REM <olex2.extras>
REM <HklSrc "%.\\039wps22_sq.hkl">
REM </olex2.extras>

WGHT    0.065600    0.350200
FVAR       0.33522   0.65357   0.89051
B1    3    0.544765    0.073367    0.139454    11.00000    0.03119    0.02679 =
         0.02880    0.00318    0.00996    0.00237
PART 1
C1A   1    0.935848    0.885710    0.066014   -21.00000    0.05507    0.08334 =
         0.06397    0.01941    0.03143   -0.01736
C2A   1    0.896107    1.027801    0.026108   -21.00000    0.06664    0.09409 =
         0.07483    0.03320    0.03467   -0.01530
AFIX 137
H2AA  2    0.886444    1.150090    0.046625   -21.00000   -1.50000
H2AB  2    0.865719    0.939728    0.009215   -21.00000   -1.50000
H2AC  2    0.910665    1.084729   -0.003115   -21.00000   -1.50000
AFIX   0
C3A   1    0.982956    1.023045    0.093059   -21.00000    0.07146    0.10753 =
         0.08722    0.01737    0.02801   -0.03374
AFIX 137
H3AA  2    0.998654    1.076138    0.064352   -21.00000   -1.50000
H3AB  2    1.007716    0.933224    0.119888   -21.00000   -1.50000
H3AC  2    0.972739    1.147941    0.112299   -21.00000   -1.50000
AFIX   0
C4A   1    0.951359    0.700753    0.031903   -21.00000    0.08150    0.10364 =
         0.07620    0.01804    0.04878   -0.00787
AFIX 137
H4AA  2    0.961241    0.763444    0.000098   -21.00000   -1.50000
H4AB  2    0.922345    0.601156    0.018487   -21.00000   -1.50000
H4AC  2    0.980369    0.619887    0.055403   -21.00000   -1.50000
AFIX   0
PART 2
C1B   1    0.937407    0.915736    0.072159    21.00000    0.04773    0.08029 =
         0.06465    0.01664    0.02273   -0.01686
C2B   1    0.936301    1.161123    0.083485    21.00000    0.08863    0.08149 =
         0.12285    0.03371    0.04759   -0.01438
AFIX 137
H2BA  2    0.951762    1.240556    0.057896    21.00000   -1.50000
H2BB  2    0.955677    1.191221    0.121915    21.00000   -1.50000
H2BC  2    0.900754    1.208938    0.077905    21.00000   -1.50000
AFIX   0
C4B   1    0.905770    0.863153    0.013167    21.00000    0.08306    0.15986 =
         0.05696    0.01637    0.03354   -0.04247
AFIX 137
H4BA  2    0.871162    0.922810    0.007379    21.00000   -1.50000
H4BB  2    0.903802    0.704202    0.007956    21.00000   -1.50000
H4BC  2    0.922041    0.928701   -0.013695    21.00000   -1.50000
AFIX   0
C3B   1    0.993157    0.849260    0.077047    21.00000    0.06820    0.10655 =
         0.10103    0.03054    0.05020   -0.00749
AFIX 137
H3BA  2    1.004916    0.919780    0.047367    21.00000   -1.50000
H3BB  2    0.995219    0.690055    0.073607    21.00000   -1.50000
H3BC  2    1.014888    0.895555    0.113283    21.00000   -1.50000
AFIX   0
PART 0
C5    1    0.740030   -0.423556    0.459394    11.00000    0.04575    0.03915 =
         0.03034    0.00951    0.00944    0.00256
PART 1
C6A   1    0.794444   -0.515624    0.466987    31.00000    0.05103    0.05610 =
         0.04328    0.01835    0.00244    0.00918
AFIX 137
H6AA  2    0.805335   -0.592316    0.502700    31.00000   -1.50000
H6AB  2    0.818176   -0.395218    0.466374    31.00000   -1.50000
H6AC  2    0.794418   -0.617871    0.436714    31.00000   -1.50000
AFIX   0
C7A   1    0.704677   -0.617708    0.462141    31.00000    0.06331    0.04475 =
         0.03211    0.01265    0.01170   -0.00339
AFIX 137
H7AA  2    0.704859   -0.720911    0.432125    31.00000   -1.50000
H7AB  2    0.669730   -0.564359    0.457938    31.00000   -1.50000
H7AC  2    0.716915   -0.691573    0.498111    31.00000   -1.50000
AFIX   0
C8A   1    0.738444   -0.265485    0.505346    31.00000    0.10013    0.04611 =
         0.02668    0.00332    0.01790    0.00329
AFIX 137
H8AA  2    0.747530   -0.342349    0.541115    31.00000   -1.50000
H8AB  2    0.703858   -0.204699    0.498697    31.00000   -1.50000
H8AC  2    0.762914   -0.146704    0.506081    31.00000   -1.50000
AFIX   0
C9A   1    0.915209    0.794232    0.113577    21.00000    0.04017    0.06310 =
         0.05254    0.00945    0.01504   -0.00918
C10A  1    0.947643    0.705712    0.162234    21.00000    0.03600    0.08691 =
         0.06482    0.01876    0.01133   -0.01035
AFIX  43
H10A  2    0.983683    0.712519    0.167661    21.00000   -1.20000
AFIX   0
C11A  1    0.928276    0.608989    0.202358    21.00000    0.03911    0.09094 =
         0.05450    0.01837    0.00260   -0.00413
AFIX  43
H11A  2    0.951026    0.548515    0.234695    21.00000   -1.20000
AFIX   0
C12A  1    0.875906    0.599467    0.195815    21.00000    0.03773    0.07461 =
         0.03944    0.01702    0.00808   -0.00512
AFIX  43
H12A  2    0.862938    0.534418    0.223893    21.00000   -1.20000
AFIX   0
PART 2
C9B   1    0.915579    0.785385    0.114030   -21.00000    0.03972    0.06528 =
         0.05329    0.01063    0.01855   -0.01041
C10B  1    0.946555    0.651915    0.154673   -21.00000    0.03575    0.07550 =
         0.06312    0.01532    0.01765   -0.00648
AFIX  43
H10B  2    0.981957    0.638532    0.156720   -21.00000   -1.20000
AFIX   0
C11B  1    0.926406    0.538477    0.192135   -21.00000    0.03837    0.07723 =
         0.05660    0.02102    0.00921   -0.00592
AFIX  43
H11B  2    0.948162    0.453647    0.220772   -21.00000   -1.20000
AFIX   0
C12B  1    0.874141    0.549644    0.187528   -21.00000    0.03758    0.07233 =
         0.04372    0.01942    0.01325   -0.00796
AFIX  43
H12B  2    0.860012    0.463874    0.211561   -21.00000   -1.20000
AFIX   0
PART 0
C13   1    0.842086    0.685209    0.148057    11.00000    0.03752    0.04778 =
         0.03366    0.00360    0.01132   -0.00518
C14   1    0.863148    0.789719    0.109266    11.00000    0.04001    0.04538 =
         0.03730    0.00448    0.01265   -0.00836
PART 1
AFIX  43
H14   2    0.840621    0.861015    0.078486    21.00000   -1.20000
AFIX  43
PART 2
H14A  2    0.841121    0.865474    0.078941   -21.00000   -1.20000
AFIX   0
PART 0
C15   1    0.785977    0.682423    0.140771    11.00000    0.03700    0.03761 =
         0.02184    0.00072    0.01054   -0.00216
C16   1    0.762382    0.507606    0.159656    11.00000    0.03379    0.03447 =
         0.02221    0.00264    0.00968    0.00348
AFIX  43
H16   2    0.783123    0.390151    0.177911    11.00000   -1.20000
AFIX   0
C17   1    0.709344    0.496651    0.152996    11.00000    0.03248    0.02898 =
         0.02144   -0.00075    0.01011    0.00176
C18   1    0.678728    0.660178    0.118987    11.00000    0.03659    0.02838 =
         0.02226    0.00076    0.01102    0.00310
C19   1    0.702853    0.842580    0.102425    11.00000    0.04196    0.02919 =
         0.02575    0.00168    0.01076    0.00300
AFIX  43
H19   2    0.682433    0.958198    0.082721    11.00000   -1.20000
AFIX   0
C20   1    0.754961    0.856838    0.114077    11.00000    0.04151    0.03140 =
         0.02674    0.00195    0.01310   -0.00387
AFIX  43
H20   2    0.770375    0.984809    0.104156    11.00000   -1.20000
AFIX   0
C21   1    0.683026    0.324766    0.176585    11.00000    0.03109    0.02560 =
         0.02377    0.00080    0.01069    0.00335
C22   1    0.629580    0.292043    0.150986    11.00000    0.03137    0.02934 =
         0.02355   -0.00036    0.00970    0.00334
C23   1    0.601904    0.449030    0.111044    11.00000    0.02998    0.03578 =
         0.02411    0.00277    0.00576    0.00309
AFIX  43
H23   2    0.566856    0.423215    0.092882    11.00000   -1.20000
AFIX   0
C24   1    0.624604    0.631216    0.098925    11.00000    0.03513    0.03232 =
         0.02429    0.00452    0.00659    0.00689
AFIX  43
H24   2    0.604404    0.741961    0.076760    11.00000   -1.20000
AFIX   0
C25   1    0.706741    0.201526    0.224933    11.00000    0.02822    0.02467 =
         0.02428   -0.00029    0.00892    0.00360
C26   1    0.678693    0.038301    0.244796    11.00000    0.02936    0.02560 =
         0.02338   -0.00085    0.00981    0.00416
C27   1    0.629080   -0.019305    0.211126    11.00000    0.02925    0.02958 =
         0.02454    0.00068    0.01072    0.00171
C28   1    0.603669    0.114441    0.166345    11.00000    0.03022    0.03091 =
         0.02516   -0.00154    0.00885    0.00293
C29   1    0.696280   -0.075737    0.298805    11.00000    0.02968    0.02746 =
         0.02511    0.00225    0.01092    0.00504
C30   1    0.670131   -0.268308    0.308009    11.00000    0.03028    0.02824 =
         0.02685    0.00208    0.01190    0.00476
C31   1    0.626029   -0.343620    0.266683    11.00000    0.03228    0.02782 =
         0.03391    0.00163    0.01478   -0.00120
AFIX  43
H31   2    0.611575   -0.482313    0.270644    11.00000   -1.20000
AFIX   0
C32   1    0.605028   -0.217715    0.222168    11.00000    0.02903    0.03181 =
         0.02735   -0.00085    0.00843   -0.00144
AFIX  43
H32   2    0.573463   -0.261162    0.197384    11.00000   -1.20000
AFIX   0
C33   1    0.735427   -0.002049    0.344596    11.00000    0.03783    0.03064 =
         0.02764    0.00349    0.00967   -0.00134
AFIX  43
H33   2    0.753112    0.129099    0.341061    11.00000   -1.20000
AFIX   0
C34   1    0.748881   -0.114095    0.394337    11.00000    0.03977    0.03694 =
         0.02453    0.00242    0.00619   -0.00034
AFIX  43
H34   2    0.775838   -0.058434    0.423762    11.00000   -1.20000
AFIX   0
C35   1    0.724133   -0.307805    0.403075    11.00000    0.03927    0.03287 =
         0.02734    0.00435    0.01349    0.00724
C36   1    0.685224   -0.380934    0.359130    11.00000    0.03306    0.02835 =
         0.03200    0.00539    0.01522    0.00325
AFIX  43
H36   2    0.667897   -0.512216    0.363417    11.00000   -1.20000
AFIX   0
C37   1    0.760947    0.244150    0.256086    11.00000    0.02955    0.03090 =
         0.02266    0.00596    0.01079    0.00190
C38   1    0.774789    0.440348    0.284517    11.00000    0.03410    0.03315 =
         0.02733    0.00337    0.01221   -0.00017
AFIX  43
H38   2    0.749761    0.551608    0.281833    11.00000   -1.20000
AFIX   0
C39   1    0.824306    0.476366    0.316606    11.00000    0.04258    0.04306 =
         0.03167    0.00250    0.00715   -0.00899
AFIX  43
H39   2    0.833205    0.609548    0.336447    11.00000   -1.20000
AFIX   0
C40   1    0.860524    0.314694    0.319193    11.00000    0.02900    0.06076 =
         0.04039    0.01318   -0.00111   -0.00484
C41   1    0.848481    0.120526    0.290262    11.00000    0.03399    0.05163 =
         0.04526    0.01389    0.00949    0.01106
AFIX  43
H41   2    0.874054    0.012641    0.291741    11.00000   -1.20000
AFIX   0
C42   1    0.798519    0.085591    0.259053    11.00000    0.03476    0.03375 =
         0.03253    0.00571    0.01065    0.00580
AFIX  43
H42   2    0.789798   -0.048188    0.239442    11.00000   -1.20000
AFIX   0
C43   1    0.467314    0.034329    0.076556    11.00000    0.02818    0.03540 =
         0.03733    0.00505    0.00664    0.00093
C44   1    0.452922    0.261819    0.053034    11.00000    0.03589    0.04013 =
         0.04755    0.00872    0.00597    0.00485
AFIX 137
H44A  2    0.464136    0.280400    0.019045    11.00000   -1.50000
H44B  2    0.469661    0.371591    0.080514    11.00000   -1.50000
H44C  2    0.415687    0.280186    0.044372    11.00000   -1.50000
AFIX   0
C45   1    0.440546   -0.136996    0.035226    11.00000    0.04297    0.04465 =
         0.04191    0.00231    0.00430   -0.00578
AFIX 137
H45A  2    0.403829   -0.136160    0.032788    11.00000   -1.50000
H45B  2    0.454813   -0.281468    0.047513    11.00000   -1.50000
H45C  2    0.445653   -0.104362   -0.001401    11.00000   -1.50000
AFIX   0
C46   1    0.461672    0.005475    0.136726    11.00000    0.03011    0.03849 =
         0.04031    0.00205    0.01084   -0.00070
C47   1    0.459994   -0.233411    0.153429    11.00000    0.03844    0.04066 =
         0.04686    0.00716    0.01433   -0.00146
AFIX 137
H47A  2    0.426358   -0.295176    0.135064    11.00000   -1.50000
H47B  2    0.465877   -0.243505    0.193860    11.00000   -1.50000
H47C  2    0.486667   -0.315297    0.142114    11.00000   -1.50000
AFIX   0
C48   1    0.418282    0.131005    0.150116    11.00000    0.03843    0.04970 =
         0.06289    0.00425    0.02487    0.00532
AFIX 137
H48A  2    0.422000    0.287166    0.143221    11.00000   -1.50000
H48B  2    0.419238    0.108770    0.189296    11.00000   -1.50000
H48C  2    0.385506    0.078374    0.126500    11.00000   -1.50000
AFIX   0
CL1   4    0.923138    0.361794    0.358452    11.00000    0.03964    0.10249 =
         0.08482    0.01327   -0.01908   -0.01134
O1    5    0.522976    0.014460    0.085388    11.00000    0.02870    0.03665 =
         0.03019    0.00112    0.00783    0.00166
O2    5    0.510294    0.093710    0.170165    11.00000    0.03232    0.04033 =
         0.03450   -0.00191    0.01289   -0.00076
PART 2
C6B   1    0.747055   -0.666225    0.457986   -31.00000    0.05179    0.05594 =
         0.02676    0.01070    0.01341    0.00407
AFIX 137
H6BA  2    0.777355   -0.699029    0.444974   -31.00000   -1.50000
H6BB  2    0.716753   -0.732238    0.432628   -31.00000   -1.50000
H6BC  2    0.751656   -0.726233    0.495434   -31.00000   -1.50000
AFIX   0
C7B   1    0.698877   -0.370190    0.491128   -31.00000    0.06295    0.06061 =
         0.03312    0.01725    0.01681    0.00726
AFIX 137
H7BA  2    0.708997   -0.436501    0.528221   -31.00000   -1.50000
H7BB  2    0.665662   -0.429317    0.470364   -31.00000   -1.50000
H7BC  2    0.696173   -0.211296    0.494692   -31.00000   -1.50000
AFIX   0
C8B   1    0.789350   -0.321432    0.498604   -31.00000    0.05705    0.05734 =
         0.04163    0.02686    0.00156   -0.00345
AFIX 137
H8BA  2    0.798648   -0.402129    0.533817   -31.00000   -1.50000
H8BB  2    0.782890   -0.167938    0.505824   -31.00000   -1.50000
H8BC  2    0.817480   -0.330106    0.480791   -31.00000   -1.50000
AFIX   0
HKLF 4


REM  039wps22_ws_a.res in P2/c
REM wR2 = 0.1281, GooF = S = 1.033, Restrained GooF = 1.050 for all data
REM R1 = 0.0453 for 5578 Fo > 4sig(Fo) and 0.0674 for all 7584 data
REM 586 parameters refined using 651 restraints

END

WGHT      0.0656      0.3525

REM Highest difference peak  0.247,  deepest hole -0.216,  1-sigma level  0.041
Q1    1   0.5821  0.1045  0.1534  11.00000  0.05    0.25
Q2    1   0.7455 -0.5952  0.4607  11.00000  0.05    0.23
Q3    1   0.6197  0.0270  0.1829  11.00000  0.05    0.21
Q4    1   0.6539 -0.0087  0.2239  11.00000  0.05    0.21
Q5    1   0.7004  0.4257  0.1625  11.00000  0.05    0.19
Q6    1   0.7366  0.2233  0.2422  11.00000  0.05    0.18
Q7    1   0.6993  0.2223  0.2021  11.00000  0.05    0.18
Q8    1   0.6189  0.3584  0.1361  11.00000  0.05    0.17
;
_shelx_res_checksum                42789
_shelx_hkl_file
;
   0   0  -3   -0.72    1.02
   0   0  -3    0.64    1.50
   0   0  -3    2.16    2.00
   0   0  -3    0.80    1.27
   0   0  -4 5144.10   31.83
   0   0  -4 5264.99   22.01
   0   0  -4 5214.38   36.08
   0   0  -4 5104.37   37.92
   0   0  -4 5021.49   42.94
   0   0  -5   -1.87    1.66
   0   0  -5   -0.42    0.91
   0   0  -5    0.56    2.54
   0   0  -5    3.02    3.12
   0   0  -6  860.97   16.33
   0   0  -6  830.28   10.75
   0   0  -6  830.03   19.55
   0   0  -7    0.07    2.05
   0   0  -7   -1.08    1.01
   0   0  -7    2.49    4.03
   0   0  -7   -0.63    3.43
   0   0  -8  340.22   12.12
   0   0  -8  355.95    8.08
   0   0  -8  362.37   17.31
   0   0  -9    1.00    2.22
   0   0  -9    3.48    4.77
   0   0  -9    0.66    0.86
   0   0 -10  220.80    4.59
   0   0 -10  237.10   11.28
   0   0 -10  255.90   12.88
   0   0 -10  260.31   17.09
   0   0 -10  237.58    7.17
   0   0 -11    0.35    2.16
   0   0 -11   -0.04    3.46
   0   0 -11    0.98    0.86
   0   0 -11    0.09    5.31
   0   0 -12   60.08    7.65
   0   0 -12   62.73   10.67
   0   0 -13    0.59    4.24
   0   0 -13    3.13    5.60
   0   0 -14    8.23    4.43
   0   0 -14    7.23    5.85
   0   0 -15    1.93    4.61
   0   0 -15   -2.79    5.65
   0   0 -16  406.17   21.75
   0   0 -16  370.54   27.87
   0   0 -17   -1.35    3.41
   0   0 -17    4.72    5.88
   0   0 -18   10.59    2.28
   0   0 -18    7.62    2.83
   0   0 -18   10.14    4.76
   0   0 -18   11.38    3.20
   0   0 -18    6.35    2.48
   0   0 -18   12.45    7.90
   0   0 -18    7.41    2.48
   0   0 -19    1.84    2.27
   0   0 -19   -2.24    3.10
   0   0 -19   -4.23    4.05
   0   0 -19   -0.14    1.95
   0   0 -19   -0.44    1.90
   0   0 -19    2.16    3.01
   0   0 -19   -0.46    1.96
   0   0 -19   -1.72    2.53
   0   0 -20  247.09   13.68
   0   0 -20  247.24   12.42
   0   0 -20  219.41    9.59
   0   0 -20  247.45   19.71
   0   0 -20  242.55   13.25
   0   0 -20  220.48   11.21
   0   0 -20  238.42    9.23
   0   0 -20  245.60   11.67
   0   0 -21   -2.71    2.32
   0   0 -21    7.99    3.92
   0   0 -21    0.60    3.13
   0   0 -21    3.35    2.35
   0   0 -21    3.22    3.00
   0   0 -21    1.55    3.15
   0   0 -22    2.03    2.07
   0   0 -22    1.24    3.74
   0   0 -22    6.41    2.74
   0   0 -22    3.96    2.68
   0   0 -22   -3.56    2.27
   0   0 -22    3.46    3.22
   0   0 -23    3.60    3.63
   0   0 -23    0.10    3.30
   0   0 -23    1.19    1.85
   0   0 -23   -4.11    2.74
   0   0 -24   16.94    4.77
   0   0 -24    7.51    4.26
   0   0 -24   11.80    2.27
   0   0 -24    9.97    3.00
   0   0 -25   -2.81    3.73
   0   0 -25    1.79    1.92
   0   0 -25   -0.41    2.50
   0   0 -26   27.51    3.85
   0   0 -26   35.21    5.50
   0   0 -26   34.90    3.35
   0   0 -26   25.06    3.68
   0   0 -27   -4.31    2.86
   0   0 -27    1.49    2.34
   0   0 -27   -0.53    1.49
   0   0 -28  123.55    6.44
   0   0 -28  103.05    4.36
   0   0 -29   -1.71    1.67
   0   0 -29    1.38    1.80
   0   0 -30    3.89    1.31
   0   0 -30    1.28    1.39
   0  -1   0  171.36    6.18
   0  -1   0  153.60    6.11
   0  -1  -1  121.36    6.04
   0  -1   1  124.24    4.47
   0   1  -1  108.56    5.17
   0  -1   1  106.88    5.00
   0   1  -1  107.13    4.98
   0  -1   2   14.19    1.25
   0  -1  -2   14.43    3.48
   0  -1   2    8.86    1.74
   0   1  -2   10.24    2.19
   0   1  -2    7.80    2.83
   0   1  -2    7.08    2.30
   0  -1   3 1430.48   15.84
   0   1  -3 1434.27   17.38
   0  -1  -3 1416.91   14.40
   0   1  -3 1431.61   23.29
   0   1  -3 1454.14   24.22
   0   1  -4   42.54    3.20
   0  -1   4   41.68    2.70
   0  -1  -4   23.50    4.34
   0  -1  -4   24.17    4.62
   0  -1  -4   43.26    3.51
   0   1  -4   42.72    5.69
   0  -1   5   35.57    2.37
   0   1  -5   37.15    1.67
   0  -1  -5   44.61    5.22
   0  -1  -5   39.10    5.51
   0   1  -5   39.02    2.15
   0  -1  -5   34.38    3.99
   0   1  -5   28.69    5.11
   0  -1   6 1929.49   14.20
   0  -1  -6 1838.43   34.23
   0  -1  -6 1837.00   28.52
   0   1  -6 1913.20   36.91
   0  -1  -6 1838.51   31.20
   0   1  -7  861.49   26.78
   0  -1  -7  819.73   21.24
   0   1  -7  847.59   23.95
   0   1  -7  817.92   20.33
   0  -1  -7  835.92   24.51
   0  -1  -7  844.22   22.53
   0  -1  -8    4.03    4.40
   0   1  -8    6.33    4.17
   0   1  -8    5.89    5.18
   0  -1  -8    2.16    2.90
   0   1  -8    4.21    3.15
   0  -1  -9  176.34   11.59
   0  -1  -9  177.43   12.00
   0   1  -9  182.92   14.64
   0   1  -9  190.56   13.46
   0   1  -9  188.17   11.15
   0  -1 -10  187.76   12.37
   0  -1 -10  190.01   13.29
   0   1 -10  181.33   16.00
   0   1 -10  185.56   13.94
   0   1 -10  202.96   12.38
   0  -1 -11 1190.92   31.66
   0  -1 -11 1182.92   34.59
   0   1 -11 1244.20   40.97
   0   1 -11 1300.61   36.82
   0   1 -11 1229.24   31.09
   0  -1 -12  422.41   19.92
   0   1 -12  457.25   23.15
   0   1 -12  426.25   25.80
   0  -1 -12  412.08   21.88
   0   1 -12  444.50   19.88
   0  -1 -13   -0.14    3.71
   0  -1 -13   -0.49    3.93
   0   1 -13   -0.89    4.64
   0   1 -13   -0.09    5.54
   0   1 -13    0.55    3.90
   0  -1 -14   40.60    7.08
   0   1 -14   35.67    9.55
   0  -1 -14   30.94    7.24
   0   1 -14   49.12    7.72
   0  -1 -15   -4.94    4.92
   0   1 -15    7.36    7.70
   0  -1 -15   -1.67    4.40
   0   1 -15    3.69    4.04
   0  -1 -16    5.75    4.03
   0   1 -16    4.04    7.24
   0  -1 -16   -2.47    5.48
   0   1 -16    0.76    4.06
   0  -1 -16   -1.65    4.30
   0   1 -17   24.87    8.72
   0  -1 -17   39.75    7.94
   0   1 -17   40.99    8.68
   0   1 -18   -2.27    1.64
   0  -1 -18    1.63    2.57
   0  -1 -18    3.90    3.27
   0   1 -18   -0.10    1.82
   0   1 -18    0.75    4.07
   0  -1 -18    2.13    2.27
   0  -1 -18    1.31    2.17
   0   1 -18   -0.90    2.33
   0   1 -18   -1.50    1.67
   0  -1 -18   -2.52    1.64
   0   1 -18    1.72    2.07
   0   1 -18   -0.68    2.30
   0  -1 -18   -0.90    3.38
   0  -1 -19    7.85    3.53
   0   1 -19   11.77    2.75
   0  -1 -19    5.41    3.31
   0   1 -19    8.56    4.92
   0   1 -19    9.66    2.66
   0  -1 -19    9.04    3.18
   0  -1 -19   12.06    2.97
   0   1 -19    8.19    3.68
   0  -1 -19   10.55    2.55
   0   1 -19    8.82    2.82
   0  -1 -19    9.73    2.97
   0   1 -19   13.46    3.40
   0   1 -19    9.09    3.45
   0  -1 -19   11.95    3.75
   0   1 -19    8.53    2.97
   0  -1 -20    7.22    3.23
   0   1 -20    9.35    2.50
   0   1 -20   11.59    2.62
   0  -1 -20   10.33    2.48
   0  -1 -20    9.03    3.58
   0  -1 -20    8.70    2.79
   0   1 -20    7.46    3.34
   0  -1 -20   16.03    6.23
   0   1 -20   12.08    5.21
   0   1 -20   14.85    3.47
   0  -1 -20   15.27    3.90
   0   1 -20   11.17    3.19
   0   1 -20   13.93    3.62
   0  -1 -20   14.64    4.13
   0   1 -20   10.31    3.62
   0  -1 -21   44.34    6.28
   0   1 -21   48.91    4.46
   0   1 -21   43.67    4.79
   0   1 -21   53.13    4.85
   0   1 -21   38.12    5.56
   0  -1 -21   46.65    6.73
   0   1 -21   51.33    6.10
   0  -1 -21   47.41    6.18
   0   1 -21   46.39    6.52
   0  -1 -21   43.83    5.33
   0  -1 -21   49.19    5.60
   0   1 -21   44.57    5.38
   0  -1 -21   50.67    4.85
   0  -1 -22   63.43    5.18
   0   1 -22   77.83    6.73
   0  -1 -22   75.01    6.76
   0   1 -22   70.39    5.62
   0   1 -22   66.43    5.83
   0   1 -22   75.52    7.08
   0  -1 -22   79.14    5.60
   0  -1 -22   65.11    6.33
   0   1 -22   71.50    7.99
   0   1 -22   74.08    5.38
   0  -1 -22   71.64    7.68
   0  -1 -22   70.33    7.98
   0   1 -22   68.32    7.13
   0  -1 -23   -0.98    3.10
   0   1 -23    0.73    1.96
   0   1 -23   -4.11    2.62
   0   1 -23    0.40    1.91
   0   1 -23    7.26    3.93
   0  -1 -23   -3.38    3.78
   0   1 -23   -0.72    3.34
   0   1 -23    3.49    4.16
   0  -1 -23    0.63    2.30
   0  -1 -23    1.95    2.67
   0   1 -23    0.58    2.53
   0  -1 -24   60.60    5.10
   0   1 -24   63.06    6.68
   0   1 -24   58.07    4.86
   0  -1 -24   53.68    7.17
   0   1 -24   53.64    5.17
   0   1 -24   70.11    7.89
   0   1 -24   57.18    5.99
   0   1 -24   56.82    5.18
   0   1 -24   60.80    5.40
   0   1 -25   92.49    5.87
   0   1 -25  100.51    5.96
   0   1 -25   86.80    7.07
   0  -1 -25   82.39    6.21
   0  -1 -25   97.47    5.28
   0   1 -25   92.42    5.40
   0  -1 -25  101.26    9.00
   0  -1 -26   23.39    3.57
   0   1 -26   20.58    3.51
   0   1 -26   18.50    2.67
   0   1 -26   29.11    4.31
   0  -1 -26   29.21    3.08
   0   1 -26   21.73    2.76
   0  -1 -26   22.15    4.97
   0  -1 -27    0.93    2.53
   0   1 -27    3.65    2.23
   0  -1 -27    4.41    1.58
   0   1 -27    4.82    1.72
   0   1 -27    6.50    1.51
   0  -1 -27    0.52    2.16
   0   1 -27    5.32    2.74
   0   1 -28   -1.36    2.12
   0  -1 -28   -2.22    2.08
   0   1 -28    0.56    1.74
   0  -1 -28    0.51    1.89
   0  -1 -28    0.22    1.05
   0   1 -29   11.54    2.29
   0  -1 -29    8.03    1.75
   0  -1 -30    0.42    1.29
   0   2   0    1.45    3.28
   0  -2   0    1.65    2.46
   0   2  -1  350.70   13.08
   0   2   1  349.15   13.21
   0  -2   1  311.04   11.21
   0  -2  -1  310.90   13.01
   0   2   2   48.16    5.40
   0   2  -2   55.28    5.66
   0   2  -2   50.04    6.00
   0  -2  -2   40.35    5.85
   0   2  -3  650.94   18.88
   0   2  -3  624.90   19.87
   0  -2  -3  656.68   20.98
   0   2  -3  650.79   17.13
   0  -2  -3  678.89   21.62
   0   2  -4    4.08    3.81
   0   2  -4    3.51    3.56
   0  -2  -4    2.53    4.11
   0   2  -4    0.04    2.74
   0  -2  -4    5.99    4.08
   0   2  -5   63.19    7.70
   0   2  -5   66.96    8.03
   0  -2  -5   62.01    7.99
   0   2  -5   57.40    5.38
   0   2  -5   58.76    4.66
   0  -2  -5   67.59    8.37
   0  -2  -6   26.32    6.58
   0   2  -6   18.72    5.88
   0   2  -6   15.54    5.39
   0   2  -6   24.13    2.91
   0  -2  -6   17.59    5.61
   0  -2  -7   -1.87    4.73
   0   2  -7   -3.69    5.45
   0   2  -7    0.68    4.44
   0   2  -7    0.21    0.84
   0   2  -8  219.50   16.75
   0   2  -8  219.00   15.44
   0  -2  -8  216.72   14.85
   0   2  -9   49.34    8.88
   0   2  -9   45.83    8.88
   0  -2  -9   39.20    7.60
   0  -2 -10   -0.04    4.65
   0   2 -10    7.10    5.94
   0   2 -10    0.65    5.78
   0   2  10    5.62    3.20
   0  -2 -11  339.31   20.29
   0   2 -11  339.25   23.74
   0   2 -11  328.47   20.84
   0   2  11  343.80   14.55
   0   2 -12    6.24    4.92
   0   2 -12    1.49    5.49
   0  -2 -12    3.34    5.02
   0  -2 -13    7.99    5.43
   0   2 -13    7.74    7.12
   0   2 -13    8.86    5.68
   0   2 -13    6.20    4.64
   0  -2 -14    9.72    5.27
   0   2 -14    6.99    7.10
   0   2 -14    5.09    4.73
   0   2 -14    5.71    3.93
   0   2 -15   53.86   10.22
   0   2 -15   46.89   11.05
   0  -2 -15   64.22   10.41
   0  -2 -16   44.89    5.49
   0   2 -16   47.63    4.08
   0   2 -16   46.64    4.83
   0  -2 -16   41.04    5.11
   0  -2 -16   43.60    8.54
   0   2 -17    8.57    3.10
   0   2 -17    5.74    2.03
   0   2 -17    7.66    2.31
   0   2 -17    4.65    1.88
   0  -2 -17    9.31    3.61
   0   2 -17    8.22    2.26
   0  -2 -17    8.23    3.17
   0   2 -17    4.66    2.90
   0  -2 -17    9.10    1.91
   0   2 -17   10.86    3.74
   0  -2 -17   13.00    3.60
   0  -2 -17    2.69    1.73
   0   2 -17   10.00    3.33
   0  -2 -18  109.86    7.49
   0   2 -18  107.41    8.49
   0   2 -18  116.85    6.79
   0   2 -18  101.03    6.78
   0  -2 -18  116.81   14.21
   0  -2 -18  105.59    9.25
   0  -2 -18  123.06    9.47
   0   2 -18  106.65    6.47
   0   2 -18  115.10    7.56
   0   2 -18  113.27    7.90
   0   2 -18  102.96    8.80
   0  -2 -18  111.87    8.55
   0  -2 -18  106.15    5.83
   0  -2 -19   25.75    3.09
   0   2 -19   24.48    3.39
   0  -2 -19   25.58    5.14
   0  -2 -19   25.74    4.37
   0   2 -19   20.61    4.53
   0   2 -19   27.58    3.88
   0   2 -19   29.51    4.06
   0  -2 -19   41.54    8.82
   0  -2 -19   19.21    4.42
   0   2 -19   28.79    4.63
   0   2 -19   24.95    3.68
   0  -2 -19   20.80    3.44
   0   2 -19   26.88    4.79
   0   2 -19   24.29    3.48
   0   2 -20   14.78    3.02
   0  -2 -20   15.03    4.50
   0   2 -20   13.86    4.15
   0  -2 -20   11.53    3.60
   0   2 -20   14.94    3.09
   0   2 -20   11.72    3.24
   0  -2 -20   14.85    4.37
   0   2 -20   15.63    4.11
   0  -2 -20   16.61    3.23
   0   2 -20   11.26    3.46
   0   2 -20    8.42    3.19
   0   2 -20    9.75    2.54
   0  -2 -21    3.51    3.58
   0   2 -21    1.05    1.94
   0   2 -21   -1.64    3.24
   0  -2 -21    3.46    3.14
   0   2 -21    3.94    2.49
   0   2 -21   -0.04    2.65
   0   2 -21    7.96    3.78
   0  -2 -21   -3.29    4.12
   0   2 -21   -0.21    3.29
   0   2 -21    4.20    2.84
   0  -2 -21    2.42    2.44
   0   2 -21    2.28    1.75
   0  -2 -22   24.74    5.54
   0   2 -22   23.59    3.42
   0   2 -22   31.08    6.15
   0  -2 -22   28.72    4.91
   0   2 -22   32.76    4.37
   0  -2 -22   23.85    3.73
   0   2 -22   22.39    4.06
   0   2 -22   31.14    4.98
   0  -2 -22   25.48    5.25
   0   2 -22   23.82    4.22
   0   2 -22   28.75    4.63
   0  -2 -22   25.00    3.97
   0   2 -22   23.93    3.20
   0   2 -23    0.05    3.21
   0  -2 -23    2.81    3.49
   0   2 -23    3.47    2.33
   0  -2 -23    3.12    3.67
   0   2 -23   -1.72    3.45
   0  -2 -23   -1.15    2.44
   0  -2 -23    0.28    2.49
   0   2 -23    1.60    2.73
   0   2 -23    0.84    2.36
   0   2 -23    3.51    2.60
   0   2 -23   -0.75    2.74
   0  -2 -23   -1.19    1.99
   0  -2 -24   77.27    6.74
   0   2 -24   88.35    8.25
   0   2 -24   87.86    7.06
   0   2 -24   75.46    6.40
   0  -2 -24   69.46    7.29
   0   2 -24   76.85    5.67
   0  -2 -24   73.08    5.45
   0  -2 -24   82.62    5.95
   0   2 -24   69.92    5.55
   0   2 -24   82.23    6.87
   0  -2 -25   19.42    3.60
   0   2 -25   22.00    3.50
   0  -2 -25   17.23    4.20
   0   2 -25   20.69    3.93
   0   2 -25   19.49    3.18
   0  -2 -25   23.70    2.88
   0  -2 -26    4.30    1.58
   0   2 -26    1.69    1.86
   0   2 -26    2.08    1.71
   0  -2 -26    0.90    1.15
   0   2 -26    3.28    2.66
   0  -2 -26    0.40    2.17
   0  -2 -27    1.03    1.36
   0  -2 -27   -0.65    1.91
   0  -2 -28    0.80    1.59
   0   2 -28    5.87    2.07
   0  -2 -29    1.61    1.46
   0   3   0  496.79   19.79
   0  -3   0  456.51   19.01
   0   3   0  474.98   18.79
   0   3  -1  343.57   16.34
   0   3   1  345.91   16.49
   0  -3  -1  309.89   16.48
   0  -3   1  312.17   15.22
   0   3  -1  322.15   16.11
   0   3   2    9.55    4.07
   0   3  -2   12.67    4.01
   0  -3   2   13.01    3.48
   0  -3  -2   18.15    5.02
   0   3  -2   16.15    4.49
   0   3   3   -0.65    4.20
   0   3  -3    2.70    3.47
   0  -3   3    0.83    2.50
   0  -3  -3    0.83    3.58
   0   3  -3    2.08    3.60
   0   3   4  171.60   12.14
   0   3  -4  181.72   11.87
   0  -3  -4  149.68   13.15
   0  -3   4  157.14    9.20
   0   3  -4  155.61   12.66
   0   3  -5  336.02   18.96
   0  -3  -5  384.46   20.50
   0   3   5  322.86   16.57
   0   3  -5  337.32   15.78
   0   3  -5  401.51   15.67
   0   3  -6   12.80    5.59
   0  -3  -6   16.13    6.38
   0   3   6   11.80    4.53
   0   3  -6   10.31    2.39
   0   3   7    2.03    3.80
   0  -3  -7    2.90    5.46
   0   3  -7    2.52    3.97
   0   3   8   25.92    5.41
   0  -3  -8   19.23    7.57
   0   3  -8   21.50    6.85
   0   3   9   22.74    5.25
   0  -3  -9   25.76    7.79
   0   3  -9   20.51    7.12
   0   3  10  117.38   10.40
   0  -3 -10  138.56   14.87
   0   3 -10  139.09   14.97
   0   3  11   49.51    6.92
   0  -3 -11   64.67   10.81
   0   3 -11   51.73    9.41
   0   3  12   40.90    6.24
   0   3 -12   45.88   10.21
   0  -3 -12   44.24    9.43
   0   3 -13    3.08    4.75
   0  -3 -13   11.32    6.10
   0   3 -14  164.92   18.41
   0  -3 -14  177.86   10.12
   0   3 -14  181.07   10.52
   0   3 -14  184.46    9.19
   0   3 -14  164.85    6.99
   0  -3 -14  175.31   10.40
   0   3 -14  184.56    9.25
   0  -3 -14  168.42    7.75
   0   3 -14  167.55    8.69
   0  -3 -14  179.08   18.47
   0   3 -15    9.54    2.90
   0   3 -15   11.61    3.39
   0   3 -15   16.06    3.28
   0  -3 -15   11.32    2.88
   0   3 -15    8.28    2.94
   0   3 -15   10.19    2.52
   0   3  15   10.54    2.35
   0   3 -15    9.34    2.13
   0  -3 -15   11.69    3.06
   0   3 -15   11.22    2.66
   0  -3 -15    9.80    2.32
   0   3 -15    9.34    5.71
   0  -3 -15   15.32    6.27
   0   3 -16   13.28    2.99
   0  -3 -16   11.93    5.28
   0  -3 -16   12.21    3.55
   0   3 -16   11.39    2.39
   0  -3 -16    7.55    2.75
   0   3 -16   15.39    3.44
   0   3 -16   11.86    3.57
   0  -3 -16   15.73    3.87
   0   3 -16   10.23    2.68
   0   3 -16   13.05    2.99
   0  -3 -16   12.70    2.43
   0   3 -16   13.00    3.04
   0   3 -17    6.51    2.89
   0  -3 -17    4.50    4.72
   0   3 -17    4.25    1.66
   0  -3 -17    4.02    2.73
   0  -3 -17    5.84    2.68
   0   3 -17    8.03    2.72
   0   3 -17    6.65    2.80
   0  -3 -17   11.24    3.95
   0   3 -17    1.79    2.57
   0   3 -17    1.19    2.45
   0  -3 -17    7.18    2.25
   0   3 -17    4.66    2.83
   0   3 -18  260.08   13.22
   0   3 -18  248.69    9.23
   0  -3 -18  239.61   12.80
   0  -3 -18  243.89   13.24
   0   3 -18  256.61   11.59
   0   3 -18  260.89   11.30
   0   3 -18  253.64   12.77
   0  -3 -18  250.53   13.10
   0   3 -18  242.35   11.37
   0   3 -18  263.46   12.03
   0  -3 -18  240.59    9.67
   0   3 -19    4.68    2.19
   0  -3 -19    6.58    3.69
   0   3 -19    4.15    2.61
   0  -3 -19    1.72    2.44
   0   3 -19    4.41    3.05
   0  -3 -19    5.25    1.96
   0   3 -19    5.22    2.88
   0   3 -19    5.31    2.44
   0   3 -19   -0.63    3.07
   0   3 -19    2.98    2.65
   0  -3 -19    2.53    3.23
   0  -3 -20   11.95    4.08
   0  -3 -20   15.20    3.66
   0   3 -20   17.33    3.86
   0   3 -20   12.56    3.40
   0   3 -20   15.68    4.03
   0  -3 -20   13.75    2.56
   0   3 -20   11.08    2.96
   0   3 -20    9.63    3.49
   0   3 -20   16.79    4.49
   0  -3 -20   14.72    4.25
   0  -3 -21   23.12    5.20
   0  -3 -21   17.34    4.35
   0   3 -21   28.89    4.45
   0   3 -21   23.32    3.97
   0   3 -21   20.70    4.11
   0   3 -21   21.79    4.64
   0  -3 -21   18.27    4.63
   0   3 -21   25.00    4.71
   0   3 -21   20.61    3.61
   0  -3 -22   64.17    6.59
   0  -3 -22   62.46    6.90
   0   3 -22   70.54    6.15
   0   3 -22   56.10    4.58
   0   3 -22   68.46    6.08
   0   3 -22   64.70    6.51
   0   3 -22   67.32    6.74
   0  -3 -22   59.45    6.60
   0   3 -22   76.44    6.21
   0   3 -23    4.46    2.92
   0   3 -23   10.33    3.37
   0   3 -23    6.94    2.01
   0   3 -23    8.57    2.92
   0   3 -23    5.17    3.12
   0  -3 -23    1.01    2.90
   0  -3 -23    2.84    2.59
   0   3 -24    4.91    2.63
   0  -3 -24    0.55    2.07
   0   3 -24    3.45    2.75
   0   3 -24    0.66    1.52
   0   3 -24    2.58    2.58
   0  -3 -24    3.31    2.37
   0   3 -24    5.15    2.27
   0  -3 -25   -0.11    1.55
   0   3 -25   -1.15    1.88
   0  -3 -25   -1.56    2.00
   0  -3 -26   22.26    1.89
   0  -3 -26   19.50    2.44
   0  -3 -27   -4.44    1.63
   0  -3 -28    1.20    1.20
   0  -4   0    6.97    4.75
   0   4   0    0.32    5.12
   0  -4  -1   11.67    4.55
   0   4   1    5.07    3.56
   0   4  -1   12.12    4.85
   0   4  -2   28.37    6.42
   0  -4  -2   13.50    4.37
   0   4  -2   21.21    5.91
   0   4   2   17.14    4.69
   0   4  -3    9.38    4.73
   0  -4  -3    9.55    4.85
   0   4   3    9.18    4.00
   0   4  -3    8.05    4.19
   0  -4  -4   76.72   11.13
   0   4  -4   71.00    8.28
   0   4  -4   92.09   11.08
   0   4  -4   84.21    9.92
   0   4   4   75.82    9.95
   0  -4  -5    7.77    4.55
   0   4  -5    3.75    2.71
   0   4  -5   15.61    5.48
   0   4   5   11.17    4.61
   0   4   6   -2.68    4.46
   0   4  -6    4.59    4.48
   0  -4  -6   -0.48    4.33
   0   4   7   29.87    6.44
   0   4  -7   49.21    9.92
   0  -4  -7   46.17    8.53
   0   4   8   13.55    5.19
   0  -4  -8   14.44    5.46
   0   4  -8   18.88    6.35
   0   4   9   16.16    2.64
   0   4  -9   11.22    1.91
   0   4  -9   18.59    3.25
   0  -4  -9   17.00    6.98
   0   4  -9   14.41    2.10
   0   4  -9   16.06    6.00
   0   4   9   13.94    4.73
   0   4  10    0.84    1.62
   0   4 -10   -0.56    1.33
   0   4 -10    2.09    2.10
   0  -4 -10    1.80    5.27
   0   4 -10    5.48    2.63
   0  -4 -10    1.48    2.18
   0   4 -10    2.84    1.23
   0   4 -10   -7.03    4.95
   0   4  10   -0.83    3.85
   0   4  11   84.92    5.78
   0   4 -11   82.28    5.09
   0   4 -11   81.29    5.08
   0   4 -11   83.78    7.22
   0  -4 -11   71.30   12.70
   0   4 -11   82.12    6.36
   0  -4 -11   82.11    6.99
   0   4 -11   79.94    4.80
   0   4 -11   79.81   12.42
   0   4  11   76.78    9.65
   0   4 -12   62.72    4.63
   0  -4 -12   62.79    6.15
   0   4 -12   58.89    4.37
   0   4 -12   61.33    6.38
   0   4 -12   63.39    5.96
   0   4 -12   66.60   11.72
   0  -4 -12   77.37   13.67
   0   4 -12   56.42    3.99
   0   4  12   64.83    5.29
   0   4 -13   58.38    4.42
   0   4 -13   64.01   12.04
   0   4 -13   59.20    6.34
   0   4 -13   55.71    5.49
   0  -4 -13   58.13    6.34
   0   4  13   58.06    5.01
   0  -4 -13   60.43   11.94
   0   4 -13   53.45    5.47
   0   4  14   31.53    3.82
   0   4 -14   30.77    3.55
   0  -4 -14   28.48    4.38
   0   4 -14   37.72    5.05
   0   4 -14   31.47    4.70
   0  -4 -14   35.18    4.16
   0   4 -14   25.52    4.67
   0  -4 -14   30.81    4.85
   0   4  15   28.97    3.56
   0  -4 -15   26.56    4.40
   0   4 -15   25.70    3.19
   0   4 -15   29.20    4.55
   0   4 -15   33.54    4.28
   0   4 -15   28.16    4.34
   0  -4 -15   31.37    4.02
   0   4 -15   23.56    4.55
   0  -4 -15   21.81    4.34
   0   4  16   -3.10    1.81
   0  -4 -16    0.20    2.40
   0   4 -16    0.64    1.73
   0   4 -16    0.03    2.61
   0   4 -16    0.68    1.87
   0   4 -16   -1.95    3.06
   0  -4 -16   -1.22    2.05
   0   4 -16   -0.37    2.59
   0  -4 -16   -4.11    2.95
   0   4  17    3.44    1.85
   0   4 -17    1.79    1.77
   0  -4 -17   -1.14    2.75
   0   4 -17    3.33    3.54
   0   4 -17    3.76    2.12
   0   4 -17    4.04    3.09
   0  -4 -17    5.86    3.35
   0  -4 -17    3.10    2.48
   0   4 -17    3.69    2.91
   0   4 -18    0.12    2.91
   0  -4 -18    3.34    2.12
   0  -4 -18    1.61    2.65
   0  -4 -18   -0.98    2.88
   0   4 -18    3.89    2.87
   0   4  18    1.90    1.50
   0   4 -18    6.58    2.12
   0   4 -18    4.59    2.68
   0   4 -18   -0.22    1.92
   0  -4 -19   -2.23    3.13
   0  -4 -19    1.90    1.77
   0   4 -19    1.05    2.46
   0   4 -19    0.25    1.68
   0   4 -19   -0.26    2.78
   0   4 -19    4.09    2.05
   0   4 -20    4.83    2.40
   0   4 -20    2.64    2.98
   0  -4 -20    6.16    2.34
   0   4 -20    8.95    3.04
   0  -4 -20    2.13    2.95
   0   4 -21    5.51    2.00
   0   4 -21    4.02    2.21
   0  -4 -21    0.20    2.94
   0   4 -21    3.44    3.26
   0   4 -22    1.91    1.84
   0   4 -22    2.27    2.47
   0   4 -22   -1.95    2.49
   0  -4 -23    0.32    1.91
   0   4 -23   -1.88    1.69
   0  -4 -23    0.48    2.10
   0   4 -24    3.00    1.42
   0  -4 -24    1.01    1.69
   0  -4 -24   -0.85    1.59
   0  -4 -25    0.80    1.25
   0  -4 -25   -0.98    1.31
   0  -4 -26   -2.39    1.16
   0   5   0   61.33    4.86
   0   5   0   61.85    9.74
   0   5   0   67.92   10.25
   0   5   0   60.99    4.51
   0   5   0   61.56    4.68
   0   5  -1   34.84    6.87
   0   5  -1   48.20    4.33
   0  -5  -1   35.07    3.68
   0   5   1   32.10    6.84
   0   5  -1   38.42    3.62
   0   5   1   39.96    3.96
   0   5  -1   36.16    3.74
   0   5   1   35.65    3.53
   0   5  -2    3.59    3.28
   0   5  -2   12.80    2.32
   0   5   2   10.65    2.12
   0   5  -2   15.32    2.74
   0  -5  -2    9.59    2.11
   0   5   2   14.94    2.72
   0   5   2   12.37    4.80
   0   5  -3   68.81    5.12
   0  -5  -3   57.32    4.79
   0   5   3   63.80    4.88
   0   5   3   54.87    9.06
   0   5  -3   60.90    4.76
   0   5   3   53.05    4.43
   0   5  -4   20.46    2.91
   0   5   4   16.71    2.54
   0  -5  -4   17.80    2.94
   0   5  -4   20.96    3.10
   0   5   4   21.55    3.20
   0   5   4   17.49    6.06
   0  -5  -5   53.11    4.87
   0   5  -5   56.48    4.51
   0   5   5   53.65    4.21
   0  -5  -5   60.24   10.61
   0   5  -5   66.41    5.10
   0   5   5   56.91    9.42
   0   5   5   63.01    5.04
   0   5  -6  231.44    8.88
   0   5   6  209.88    8.07
   0  -5  -6  214.87   20.30
   0   5  -6  228.31    9.14
   0   5   6  242.03   18.79
   0   5   6  229.38    9.61
   0   5  -7  280.69    9.70
   0  -5  -7  291.20   23.89
   0   5  -7  287.04   10.20
   0   5   7  288.26   10.59
   0   5  -8   31.44    3.81
   0   5   8   24.90    3.81
   0   5  -8   33.99    4.13
   0   5  -9   50.85    4.17
   0   5   9   48.84    4.80
   0   5  -9   42.36    4.82
   0   5 -10   17.88    3.38
   0   5 -10   22.04    2.96
   0   5 -10   19.26    3.52
   0   5 -10   21.73    2.92
   0   5  10   21.60    3.37
   0   5 -11    4.34    2.49
   0   5 -11    4.31    2.31
   0   5 -11    4.00    1.59
   0   5  11    2.90    2.27
   0   5 -11    2.23    1.71
   0   5  12   62.76    5.30
   0  -5 -12   58.77    5.75
   0  -5 -12   55.89    5.40
   0   5 -12   57.00    5.79
   0   5 -12   60.16    4.34
   0   5 -12   61.02    5.63
   0   5 -12   53.02    4.19
   0   5 -13   24.05    3.03
   0  -5 -13   25.93    3.96
   0  -5 -13   23.32    3.60
   0   5 -13   26.13    4.26
   0   5 -13   22.31    2.55
   0   5 -13   22.66    3.97
   0   5  13   27.07    3.73
   0   5 -14   13.92    2.45
   0  -5 -14   13.17    3.20
   0  -5 -14   14.12    3.26
   0   5 -14   13.52    3.56
   0   5 -14   13.41    1.94
   0   5 -14   12.22    2.98
   0   5  14   15.09    3.00
   0  -5 -15   14.23    3.16
   0  -5 -15   14.69    2.99
   0   5 -15   12.84    2.44
   0   5 -15    9.31    3.29
   0   5 -15   12.32    3.23
   0   5  15   16.25    2.90
   0  -5 -16    4.07    2.44
   0  -5 -16    3.36    2.44
   0   5 -16    3.22    1.65
   0   5 -16    6.83    3.08
   0   5  16    3.70    1.81
   0   5 -16    2.27    2.56
   0   5  17   -1.00    1.59
   0   5 -17   -1.01    1.58
   0  -5 -17    1.78    2.30
   0  -5 -17   -1.49    2.06
   0   5 -17    4.85    2.89
   0   5 -18    2.88    1.36
   0   5  18    5.29    1.64
   0  -5 -18    1.92    1.76
   0   5 -18    6.49    2.82
   0   5  19    2.11    1.20
   0  -5 -19   -1.10    1.64
   0   5 -19    2.64    2.30
   0   5 -20    5.46    1.84
   0   5 -21    2.45    1.55
   0  -5 -21    6.09    2.02
   0   5 -22    4.85    1.47
   0  -5 -22    2.12    1.60
   0  -5 -23    1.44    1.04
   0  -5 -23    0.21    0.95
   0   6   0   32.27    3.24
   0   6   0   28.19    3.43
   0   6  -1   11.49    2.33
   0   6   1   11.07    2.39
   0   6   1   11.56    2.23
   0   6  -1   11.55    2.10
   0   6  -2    3.01    1.96
   0   6   2   -1.01    1.59
   0   6   2    0.12    1.66
   0   6  -3   11.17    2.55
   0   6   3    8.88    1.88
   0   6   3    8.02    2.12
   0   6   4  122.02    6.46
   0   6   4  106.93    5.76
   0   6  -4  113.34    6.38
   0   6   5   39.69    4.03
   0   6   5   40.33    3.48
   0   6  -5   42.30    4.08
   0   6   6    2.13    1.12
   0   6  -6    1.81    1.85
   0   6   6    2.78    1.91
   0   6  -7   14.31    2.66
   0   6   7   13.61    2.77
   0   6  -7   13.03    2.46
   0  -6  -7   14.62    2.93
   0  -6  -8    7.12    2.25
   0   6  -8    8.25    1.78
   0   6  -8   11.29    2.35
   0   6  -8    7.46    2.06
   0   6   8    8.36    2.42
   0  -6  -9    4.76    2.12
   0   6  -9    3.48    1.73
   0   6  -9    6.76    1.99
   0   6  -9    6.38    2.13
   0   6   9    5.04    2.22
   0  -6 -10    0.33    1.82
   0   6 -10   -1.96    1.53
   0   6 -10    0.30    1.34
   0   6 -10    0.64    1.64
   0   6  10   -0.20    2.04
   0  -6 -11    1.88    1.78
   0   6 -11    5.05    1.67
   0   6 -11    4.17    1.79
   0   6 -11    3.26    2.06
   0   6  11    2.52    2.23
   0  -6 -12    6.29    2.05
   0   6 -12    8.70    1.89
   0   6 -12    6.63    1.64
   0   6 -12    4.76    1.91
   0   6  12    6.94    2.30
   0   6 -13    1.45    1.29
   0  -6 -13    5.37    2.27
   0   6 -13    5.51    2.16
   0   6  13    3.51    1.89
   0   6 -14   -2.62    1.37
   0   6 -14    1.14    1.89
   0  -6 -14    2.12    1.82
   0   6  14    2.21    1.71
   0   6 -15    6.88    2.21
   0  -6 -15    4.93    1.77
   0   6  15    5.41    1.67
   0   6 -15    2.28    0.93
   0  -6 -16   26.67    2.74
   0   6 -16   18.29    2.41
   0  -6 -16   21.87    2.51
   0   6  16   25.25    2.38
   0  -6 -17   19.33    2.14
   0   6 -17   13.52    2.00
   0   6  17   17.50    1.82
   0  -6 -17   16.87    2.11
   0   6 -18    0.41    1.10
   0  -6 -18    0.56    0.90
   0   7   0   -0.74    1.15
   0   7  -1    0.78    1.19
   0   7   1   -1.63    1.14
   0   7   2   29.57    2.43
   0   7   2   29.36    2.61
   0   7  -2   30.20    2.82
   0   7   3    0.85    1.05
   0   7  -3    1.35    1.31
   0   7  -4    3.12    1.29
   0   7   4    5.13    1.45
   0   7  -4    2.77    1.47
   0   7  -5    1.67    1.08
   0   7  -5   -0.57    1.26
   0   7   5   -0.49    1.16
   0  -7  -6    0.76    1.02
   0   7   6    0.91    1.28
   0   7  -6    2.48    1.11
   0  -7  -7    1.43    1.00
   0   7   7   -0.19    1.19
   0   7  -7    2.57    1.00
   0   7   8   10.96    1.84
   0  -7  -8   10.35    1.50
   0   7   9   17.46    2.05
   0  -7  -9   16.10    1.75
   0   7  10    9.66    1.58
   0  -7 -10    8.37    1.32
   0   7  11    2.27    1.13
   0  -7 -11    0.03    0.75
   0   7  12    2.48    0.94
   1   0 -30   -0.32    1.28
   1   0 -30    0.00    1.28
   1   0 -29   -2.05    1.83
   1   0 -29    1.63    1.68
   1   0 -28   13.19    2.88
   1   0 -28   22.34    2.24
   1   0 -27    0.27    2.14
   1   0 -27    0.49    1.51
   1   0 -26   -0.52    2.51
   1   0 -26    2.26    3.43
   1   0 -26    0.01    1.58
   1   0 -25    1.90    2.25
   1   0 -25    0.71    1.62
   1   0 -25    0.76    3.33
   1   0 -24   16.13    3.33
   1   0 -24   12.33    2.38
   1   0 -24   20.10    5.25
   1   0 -24   17.49    5.14
   1   0 -23   -0.88    2.11
   1   0 -23    1.58    2.56
   1   0 -23   -2.39    2.09
   1   0 -23   -0.15    3.30
   1   0 -23    3.61    3.71
   1   0 -22   17.05    3.29
   1   0 -22   16.67    2.59
   1   0 -22   13.75    3.72
   1   0 -22   12.59    4.10
   1   0 -22   17.04    4.53
   1   0 -22   15.50    4.28
   1   0 -21    1.04    2.53
   1   0 -21   -0.36    2.48
   1   0 -21    1.88    1.98
   1   0 -21   -3.73    3.87
   1   0 -21    1.16    3.19
   1   0 -21    2.78    3.58
   1   0 -20  347.38   15.47
   1   0 -20  381.99   24.37
   1   0 -20  369.94   16.51
   1   0 -20  344.32   14.44
   1   0 -20  352.49   11.90
   1   0 -20  342.45   13.53
   1   0 -20  386.76   11.50
   1   0 -20  335.60   13.26
   1   0 -19    0.08    2.04
   1   0 -19   -2.71    2.06
   1   0 -19    1.41    4.32
   1   0 -19    0.52    2.54
   1   0 -19    5.80    3.64
   1   0 -19    2.02    2.66
   1   0 -19   -0.15    1.72
   1   0 -19   -5.61    4.77
   1   0 -18   82.54    6.22
   1   0 -18   86.67   11.16
   1   0 -18   85.11    7.44
   1   0 -18   67.27    4.85
   1   0 -18   64.13   13.01
   1   0 -18   76.83    6.08
   1   0 -17   -3.46    3.97
   1   0 -17    3.87    7.32
   1   0 -16  307.22   18.83
   1   0 -16  265.22   23.13
   1   0 -15   -2.85    3.56
   1   0 -15   -1.26    5.96
   1   0 -14   73.90    9.14
   1   0 -14   74.91   11.81
   1   0 -13    1.36    3.84
   1   0 -13   -1.51    5.79
   1   0 -12  161.84    6.81
   1   0 -12  162.30   11.73
   1   0 -12  140.70   14.33
   1   0 -11    0.18    1.04
   1   0 -11   -1.21    5.27
   1   0 -10  324.04    9.20
   1   0 -10  297.72    6.93
   1   0 -10  320.87   13.31
   1   0  -9   -0.16    1.21
   1   0  -9    2.64    2.65
   1   0  -9    0.80    0.31
   1   0  -9   -0.05    4.72
   1   0  -8  201.04    6.66
   1   0  -8  194.45    9.40
   1   0  -8  194.71   12.85
   1   0  -7    0.42    1.07
   1   0  -7    0.52    2.36
   1   0  -7    0.76    3.93
   1   0  -6 2848.54   22.21
   1   0  -6 2900.82   30.31
   1   0  -5    1.02    1.11
   1   0  -5    1.46    1.96
   1   0  -4  173.95    4.67
   1   0  -4  157.67    5.92
   1   0  -3    1.05    0.77
   1   0  -3    0.96    1.16
   1   0  -2   85.26    3.25
  -1   0  -2  678.05   10.64
  -1   0  -2  655.52    5.87
  -1   0  -2  669.37   10.14
  -1   0  -2  677.73   12.22
  -1   0  -3   -0.83    2.24
  -1   0  -3    1.17    1.69
  -1   0  -3    0.91    1.62
  -1   0  -3    0.03    1.70
  -1   0  -3    0.73    1.19
  -1   0  -4   71.51    6.08
  -1   0  -4   69.60    4.86
  -1   0  -4   44.56    4.03
  -1   0  -4   40.84    3.74
  -1   0  -4   41.24    3.05
  -1   0  -5    0.08    2.71
  -1   0  -5    0.56    3.29
  -1   0  -5   -0.82    2.03
  -1   0  -5   -0.03    0.60
  -1   0  -5    0.94    1.59
  -1   0  -5   -0.26    2.17
  -1   0  -6 1486.57   26.55
  -1   0  -6 1440.88   30.52
  -1   0  -6 1506.26   24.87
  -1   0  -6 1460.45   12.29
  -1   0  -6 1473.05   21.30
  -1   0  -7   -0.69    4.32
  -1   0  -7    1.92    3.62
  -1   0  -7   -0.25    2.69
  -1   0  -7   -0.10    0.74
  -1   0  -7    0.91    1.81
  -1   0  -8  116.27   10.51
  -1   0  -8  122.24    9.22
  -1   0  -8  123.69    7.37
  -1   0  -8  125.72    4.17
  -1   0  -9    3.57    3.39
  -1   0  -9   -2.72    5.09
  -1   0  -9    0.49    3.70
  -1   0  -9   -0.08    1.96
  -1   0  -9    0.15    0.66
  -1   0 -10   57.68    6.89
  -1   0 -10   59.14    5.87
  -1   0 -10   53.08    2.84
  -1   0 -11    1.54    4.11
  -1   0 -11    1.20    2.16
  -1   0 -11    1.85    5.80
  -1   0 -12   10.09    4.22
  -1   0 -12   12.63    3.75
  -1   0 -12    5.61    5.78
  -1   0 -13   -0.52    3.59
  -1   0 -13   -1.14    5.64
  -1   0 -14  206.27   14.34
  -1   0 -14  172.64   17.88
  -1   0 -15    3.17    4.13
  -1   0 -15    4.60    5.75
  -1   0 -16   65.94    9.30
  -1   0 -16   57.21   12.61
  -1   0 -17    2.14    4.10
  -1   0 -18   -0.36    1.92
  -1   0 -18    3.67    2.94
  -1   0 -18    6.41    2.63
  -1   0 -18    2.15    2.22
  -1   0 -18   -1.01    2.93
  -1   0 -18    2.79    2.08
  -1   0 -18    1.02    3.18
  -1   0 -18    2.29    2.70
  -1   0 -19    1.26    2.11
  -1   0 -19   -2.65    3.07
  -1   0 -19    0.32    2.22
  -1   0 -19    0.35    2.75
  -1   0 -19   -1.11    2.83
  -1   0 -19   -2.77    2.88
  -1   0 -19    0.89    3.27
  -1   0 -19    0.44    1.99
  -1   0 -20  358.99   12.32
  -1   0 -20  359.99   23.57
  -1   0 -20  332.72   15.57
  -1   0 -20  344.53   14.02
  -1   0 -20  349.76   11.21
  -1   0 -20  354.68   14.85
  -1   0 -20  356.91   16.54
  -1   0 -21   -0.43    2.09
  -1   0 -21   -0.36    3.12
  -1   0 -21   -1.64    3.44
  -1   0 -21    0.28    2.22
  -1   0 -21    1.31    2.94
  -1   0 -22    9.37    2.44
  -1   0 -22   11.20    4.07
  -1   0 -22   12.18    4.25
  -1   0 -22   10.75    3.10
  -1   0 -22    7.86    1.77
  -1   0 -23   -2.13    2.10
  -1   0 -23    6.23    4.34
  -1   0 -23   -1.78    3.58
  -1   0 -23   -0.02    1.76
  -1   0 -23   -0.60    2.48
  -1   0 -24   10.64    4.04
  -1   0 -24   13.34    2.83
  -1   0 -24   14.99    3.13
  -1   0 -24   11.37    2.63
  -1   0 -25   -1.12    2.87
  -1   0 -25   -0.45    3.30
  -1   0 -25   -0.69    1.59
  -1   0 -26   -0.97    2.74
  -1   0 -26   -0.94    2.61
  -1   0 -26    1.25    1.69
  -1   0 -27   -3.71    2.61
  -1   0 -27    1.21    2.23
  -1   0 -27    0.94    1.54
  -1   0 -28   29.17    3.34
  -1   0 -28   33.35    2.70
  -1   0 -29   -1.28    1.59
  -1   0 -29    0.18    1.53
  -1   0 -30    0.98    1.26
   1   1 -30   20.62    2.18
   1  -1 -30    0.00    1.37
   1   1 -29    3.82    1.85
   1  -1 -29    6.10    1.76
   1   1 -28   -1.54    2.39
   1   1 -28   -0.08    1.92
   1  -1 -28   -0.72    2.01
   1  -1 -28   -1.89    2.12
   1  -1 -28    0.73    1.07
   1   1 -27    1.07    2.11
   1  -1 -27    0.00    2.14
   1   1 -27   -1.84    2.73
   1  -1 -27   -0.29    1.24
   1   1 -27    0.19    1.38
   1   1 -26   30.81    4.46
   1  -1 -26   37.33    6.05
   1   1 -26   34.05    3.32
   1  -1 -26   35.94    3.25
   1   1 -26   35.68    3.97
   1  -1 -26   20.26    3.89
   1   1 -26   39.94    3.61
   1   1 -25   -0.62    2.38
   1   1 -25    1.70    1.75
   1  -1 -25   -1.21    1.50
   1  -1 -25    0.61    3.71
   1   1 -25   -0.42    3.33
   1   1 -25    0.24    1.73
   1  -1 -25    0.54    2.61
   1   1 -25    1.20    2.32
   1   1 -25    4.87    4.29
   1  -1 -24  144.00    8.38
   1   1 -24  148.36   10.94
   1   1 -24  156.53    7.90
   1   1 -24  144.31    7.74
   1   1 -24  139.74    9.64
   1   1 -24  145.91    6.96
   1  -1 -24  144.73   11.13
   1  -1 -24  150.59   10.23
   1   1 -24  144.58    8.20
   1  -1 -24  149.77    7.60
   1   1 -24  159.59    9.76
   1   1 -23   46.99    6.64
   1  -1 -23   43.44    4.90
   1   1 -23   55.75    5.01
   1   1 -23   50.53    4.91
   1  -1 -23   41.79    5.29
   1   1 -23   54.34    5.39
   1   1 -23   54.48    6.39
   1  -1 -23   52.39    6.88
   1   1 -23   45.28    5.77
   1  -1 -23   45.44    6.21
   1   1 -23   50.17    4.43
   1  -1 -23   56.58    5.05
   1  -1 -22   12.61    4.17
   1   1 -22    9.26    2.43
   1  -1 -22   10.89    3.42
   1   1 -22    8.53    2.37
   1   1 -22   13.04    2.90
   1   1 -22    9.30    3.63
   1   1 -22   17.71    4.44
   1  -1 -22    8.73    4.12
   1   1 -22    6.04    3.54
   1  -1 -22   11.52    3.61
   1  -1 -22    8.71    2.72
   1   1 -22   11.00    2.84
   1  -1 -22   14.85    3.37
   1   1 -21    6.72    2.59
   1  -1 -21    0.48    2.96
   1   1 -21    9.12    3.75
   1   1 -21    4.21    2.85
   1  -1 -21    5.21    3.65
   1  -1 -21    8.99    2.94
   1   1 -21    4.82    2.37
   1   1 -21    7.52    2.73
   1  -1 -21    2.68    2.04
   1   1 -21    2.98    2.25
   1   1 -21    7.71    3.73
   1  -1 -21    6.96    3.51
   1  -1 -21    5.81    2.42
   1   1 -20   80.53    8.12
   1  -1 -20   71.66    7.16
   1  -1 -20   75.99    6.84
   1   1 -20   74.50    5.55
   1   1 -20   73.43    6.80
   1  -1 -20   71.84    6.49
   1  -1 -20   73.13    7.50
   1  -1 -20   74.84    8.08
   1   1 -20   65.95    6.98
   1   1 -20   65.48    5.02
   1   1 -20   66.92    5.75
   1  -1 -20   84.62    5.63
   1   1 -20   78.51    6.96
   1  -1 -20   81.94   11.89
   1   1 -20   88.35   12.35
   1   1 -19   45.17    5.16
   1  -1 -19   45.24    4.89
   1  -1 -19   55.28    9.65
   1   1 -19   56.58    9.74
   1   1 -19   52.70    4.45
   1  -1 -19   50.10    6.46
   1   1 -19   55.59    6.17
   1  -1 -19   47.96    5.95
   1   1 -19   47.18    4.81
   1   1 -19   52.16    4.56
   1   1 -19   49.87   12.30
   1   1 -19   47.19    5.23
   1  -1 -19   47.67    5.32
   1   1 -19   50.52    6.17
   1  -1 -19   39.39    5.30
   1   1 -18   23.62    2.95
   1  -1 -18   23.97    4.25
   1   1 -18   20.82    3.77
   1   1 -18   23.59    3.68
   1  -1 -18   29.54    4.94
   1   1 -18   20.36    3.21
   1  -1 -18   22.86    5.92
   1   1 -18   28.89    7.04
   1   1 -18   28.91    4.88
   1  -1 -18   23.49    3.75
   1   1 -18   23.45    3.32
   1   1 -18   20.37    9.87
   1   1 -18   25.71    4.12
   1  -1 -18   28.72    3.83
   1   1 -17   11.15    5.94
   1  -1 -17    4.48    4.46
   1   1 -17   14.65    8.37
   1  -1 -17   12.63    5.63
   1   1 -16   75.96   10.11
   1   1 -16   54.55   11.72
   1  -1 -16   71.40   11.95
   1   1 -15   -7.80    5.55
   1   1 -15    4.84    6.88
   1  -1 -15    2.66    4.37
   1  -1 -15   -3.29    5.18
   1   1 -14   48.39    7.70
   1   1 -14   33.72    9.57
   1  -1 -14   51.36    9.47
   1  -1 -14   44.57    7.32
   1  -1 -13    1.14    1.27
   1  -1 -13   -0.26    3.94
   1  -1 -13   -0.75    4.28
   1   1 -13   -1.30    6.09
   1   1 -13    0.85    3.48
   1  -1 -12   42.97    7.18
   1   1 -12   48.66    7.17
   1   1 -12   38.20    7.66
   1   1 -12   32.52    8.39
   1  -1 -12   33.55    6.76
   1   1 -11  589.75   27.96
   1  -1 -11  537.44   23.37
   1   1 -11  581.53   24.65
   1  -1 -11  614.16   22.82
   1   1 -11  629.99   22.15
  -1   1  11  599.46   13.25
   1  -1 -10   18.40    4.87
   1   1 -10   22.67    4.98
   1  -1 -10   20.94    5.29
   1   1 -10   22.73    6.38
   1   1 -10   13.31    5.94
   1   1  -9   36.08    8.00
   1  -1  -9   31.84    6.22
   1   1  -9   37.71    6.86
   1  -1  -9   37.02    6.07
   1   1  -9   40.59    5.95
  -1  -1   9   25.53    1.39
   1   1  -8  399.48   17.29
   1  -1  -8  368.62   15.60
   1   1  -8  382.52   19.24
   1  -1  -8  358.50   15.35
   1   1  -8  355.45   14.03
  -1  -1   8  376.15    6.85
   1  -1  -7  222.71   11.94
   1   1  -7  217.69   12.19
   1  -1  -7  193.87   10.74
   1   1  -7  203.53   13.33
   1   1  -7  238.63   10.78
   1  -1  -6 2941.87   39.05
   1   1  -6 2971.20   34.64
   1  -1  -6 3043.90   37.04
   1  -1  -5  761.67   16.58
   1   1  -5  783.10   21.52
   1  -1  -5  742.39   18.73
   1   1  -5  738.95    8.05
   1   1  -5  746.41   11.96
   1   1  -4   97.85    7.37
   1  -1  -4  125.99    7.58
   1   1  -4  125.71    6.52
   1   1  -4  101.67    4.74
   1  -1  -3    1.97    2.70
   1   1  -3    3.48    2.73
   1   1  -3    5.37    2.89
   1  -1  -3   -0.85    2.40
  -1  -1   3    6.38    1.76
   1   1  -3    4.06    1.62
   1   1  -2 1009.15   16.90
   1   1  -2 1024.54   17.47
   1  -1  -2 1009.53   17.66
   1  -1  -2 1053.19   18.62
  -1  -1   2  997.26   14.41
  -1   1   2 1004.65   15.50
   1   1  -1  232.66    7.02
   1   1  -1  233.87    7.34
   1  -1  -1  235.08    7.98
  -1  -1   1  221.41    7.20
  -1   1   1  229.19    7.55
  -1  -1   1  246.31    6.53
  -1  -1   0 2056.21   22.30
  -1   1   0 2121.65   21.84
  -1  -1   0 2105.22   22.03
  -1  -1  -1  178.18    7.16
  -1   1  -1  188.83    6.72
  -1   1  -2  477.78   13.01
  -1   1  -2  458.83   10.08
  -1  -1  -2  456.68   11.63
  -1  -1  -2  523.22   14.13
  -1  -1  -2  528.79   14.25
  -1   1  -3 1413.66   25.02
  -1  -1  -3 1427.97   21.01
  -1  -1  -3 1361.10   24.75
  -1   1  -3 1320.05   15.56
  -1   1  -4 1568.43   12.92
  -1  -1  -4 1583.72   28.64
  -1   1  -4 1556.42   15.95
  -1  -1  -4 1686.70   21.03
  -1   1  -4 1660.49   30.58
  -1   1  -5  248.87   13.32
  -1  -1  -5  253.06    9.69
  -1  -1  -5  218.65   10.66
  -1   1  -5  221.96    5.84
  -1  -1  -5  220.32   11.96
  -1   1  -5  240.06    5.76
  -1  -1  -6   56.47    6.53
  -1   1  -6   57.25    7.84
  -1  -1  -6   53.39    5.55
  -1  -1  -6   51.90    6.92
  -1   1  -7   88.05    7.22
  -1  -1  -7   90.90    8.29
  -1   1  -7   92.45   10.11
  -1   1  -7   98.84    9.03
  -1  -1  -7   89.33    7.64
  -1  -1  -7   92.97    9.18
  -1   1  -8   45.51    5.71
  -1  -1  -8   45.12    6.49
  -1  -1  -8   39.28    5.98
  -1   1  -8   47.50    7.24
  -1   1  -8   43.10    8.28
  -1  -1  -8   40.94    7.18
  -1   1  -9   84.15    8.04
  -1  -1  -9   80.96    8.41
  -1   1  -9   74.39    9.22
  -1   1  -9   70.96   10.16
  -1  -1  -9   72.09    8.13
  -1  -1  -9   68.89    9.52
  -1   1 -10  572.01   27.19
  -1   1 -10  623.45   24.58
  -1  -1 -10  588.07   23.14
  -1  -1 -10  627.38   22.45
  -1   1 -10  658.90   21.71
  -1   1 -11   10.64    5.22
  -1  -1 -11    8.21    4.54
  -1   1 -11    2.96    7.02
  -1  -1 -11   18.50    5.31
  -1   1 -11   12.85    4.61
  -1  -1 -12    3.51    4.47
  -1   1 -12    5.39    5.05
  -1   1 -12    1.56    5.74
  -1  -1 -12    6.96    3.93
  -1   1 -12    2.18    3.79
  -1  -1 -13  135.07   13.55
  -1   1 -13  116.30   15.43
  -1   1 -13  142.27   13.87
  -1  -1 -13  138.55   12.16
  -1   1 -13  138.60   12.26
  -1   1 -14  121.90   16.34
  -1  -1 -14  121.96   13.79
  -1  -1 -14  123.30   11.66
  -1   1 -14  135.40   12.66
  -1   1 -15   20.97    7.33
  -1  -1 -15   28.74    6.61
  -1  -1 -15   27.18    5.99
  -1   1 -15   31.65    6.92
  -1   1 -16   -2.75    6.83
  -1   1 -16    5.22    4.69
  -1  -1 -16    0.35    3.30
  -1  -1 -16   -7.44    5.29
  -1   1 -17    0.87    4.37
  -1  -1 -17    3.25    3.59
  -1   1 -17    3.61    2.37
  -1  -1 -17    2.62    2.18
  -1   1 -18  244.97   11.23
  -1   1 -18  233.20    8.97
  -1  -1 -18  218.80   10.29
  -1   1 -18  245.09   19.79
  -1  -1 -18  233.77   18.25
  -1  -1 -18  235.42   13.17
  -1   1 -18  218.75   11.79
  -1   1 -18  226.80    8.65
  -1  -1 -18  233.56   12.30
  -1  -1 -18  221.36   10.98
  -1  -1 -18  202.78   11.22
  -1   1 -18  233.76   12.68
  -1   1 -18  238.93   10.17
  -1  -1 -19   28.72    4.59
  -1   1 -19   26.36    3.54
  -1   1 -19   25.44    3.80
  -1  -1 -19   29.83    3.83
  -1  -1 -19   21.88    3.83
  -1   1 -19   19.90    5.92
  -1   1 -19   27.21    3.86
  -1  -1 -19   32.66    7.63
  -1  -1 -19   32.23    5.86
  -1   1 -19   28.30    4.94
  -1   1 -19   30.75    4.96
  -1  -1 -19   21.40    4.50
  -1   1 -19   24.40    4.65
  -1  -1 -19   27.01    4.28
  -1  -1 -20   32.70    5.35
  -1   1 -20   29.54    3.60
  -1  -1 -20   33.02    3.79
  -1   1 -20   34.76    5.14
  -1  -1 -20   31.49    4.48
  -1   1 -20   39.37    4.38
  -1   1 -20   38.04    8.37
  -1  -1 -20   43.75    8.96
  -1   1 -20   35.05    4.65
  -1   1 -20   34.07    5.54
  -1   1 -20   38.67    5.35
  -1  -1 -20   28.84    5.58
  -1  -1 -20   26.61    4.75
  -1   1 -20   32.21    5.47
  -1  -1 -20   28.89    4.48
  -1  -1 -21   52.01    4.78
  -1   1 -21   56.74    6.43
  -1  -1 -21   53.26    6.69
  -1   1 -21   53.99    4.65
  -1   1 -21   61.23    5.72
  -1   1 -21   58.74    4.89
  -1  -1 -21   54.06    7.07
  -1   1 -21   54.86    6.23
  -1  -1 -21   51.81    5.76
  -1   1 -21   53.15    6.00
  -1  -1 -21   53.77    6.01
  -1   1 -21   60.15    7.31
  -1  -1 -21   65.47    5.28
  -1  -1 -22  138.65    7.66
  -1   1 -22  144.34    9.54
  -1   1 -22  139.34    9.94
  -1   1 -22  145.05    7.44
  -1  -1 -22  135.66   10.28
  -1  -1 -22  130.52   10.51
  -1  -1 -22  128.79    8.65
  -1   1 -22  135.40   10.84
  -1   1 -22  158.32    8.04
  -1  -1 -22  150.26    7.73
  -1   1 -22  143.04    8.99
  -1   1 -22  158.01    8.72
  -1   1 -23    0.62    2.49
  -1  -1 -23   -0.22    2.52
  -1   1 -23   -1.08    1.91
  -1   1 -23   -0.01    3.43
  -1   1 -23   -2.07    2.28
  -1   1 -23    4.80    4.09
  -1  -1 -23   -4.76    4.50
  -1   1 -23    1.59    2.03
  -1   1 -23   -2.09    3.16
  -1   1 -24   14.26    3.46
  -1  -1 -24   14.06    3.26
  -1   1 -24   14.14    3.21
  -1   1 -24    8.16    3.12
  -1   1 -24   15.96    3.29
  -1   1 -24   18.44    5.11
  -1   1 -24   15.28    2.82
  -1  -1 -24    6.40    4.03
  -1   1 -25    3.38    3.02
  -1   1 -25   -1.56    1.85
  -1   1 -25   -0.12    2.43
  -1  -1 -25    4.15    2.53
  -1   1 -25    3.06    1.95
  -1  -1 -25    2.89    1.70
  -1  -1 -25    0.88    3.69
  -1   1 -26   -1.05    2.90
  -1   1 -26    3.96    1.79
  -1  -1 -26   -0.11    2.24
  -1   1 -26    0.24    2.33
  -1   1 -26    2.15    1.68
  -1  -1 -26    2.51    1.71
  -1   1 -27   -0.29    2.08
  -1  -1 -27   -0.77    2.00
  -1  -1 -27   -0.80    2.02
  -1   1 -27   -0.22    1.18
  -1   1 -27    0.64    2.44
  -1  -1 -27   -1.82    1.50
  -1   1 -27   -1.75    1.54
  -1  -1 -28    1.19    1.46
  -1  -1 -28    4.79    1.35
  -1  -1 -28   -0.55    1.79
  -1   1 -28    0.20    1.82
  -1  -1 -29   -1.13    1.06
  -1  -1 -29    0.39    1.53
  -1  -1 -30   -0.33    1.12
   1  -2 -30   -1.96    1.05
   1  -2 -29    0.50    1.31
   1  -2 -28   -3.93    1.37
   1  -2 -28   -0.53    1.73
   1  -2 -27    0.78    2.06
   1   2 -27    3.27    2.14
   1  -2 -27    2.61    1.20
   1  -2 -26   13.02    2.06
   1   2 -26   13.00    2.48
   1   2 -26   11.99    2.54
   1  -2 -26   11.37    2.03
   1  -2 -26    3.10    2.39
   1   2 -26   12.02    3.01
   1   2 -25   -1.35    2.81
   1  -2 -25    1.86    3.02
   1  -2 -25    3.00    2.83
   1   2 -25    3.18    2.49
   1   2 -25    6.99    2.48
   1   2 -25    2.74    2.24
   1   2 -25    8.47    3.69
   1   2 -25    3.87    3.74
   1  -2 -25    4.06    1.90
   1  -2 -24    3.85    3.79
   1  -2 -24   -0.19    1.66
   1   2 -24    2.72    2.53
   1  -2 -24    1.93    2.57
   1   2 -24   -2.58    3.14
   1   2 -24    1.01    2.25
   1   2 -24    1.67    2.15
   1  -2 -24    0.71    2.51
   1   2 -24    2.47    3.90
   1   2 -24    2.77    3.19
   1  -2 -24    1.19    3.26
   1  -2 -23    2.54    2.90
   1   2 -23    7.58    4.48
   1   2 -23    2.68    3.33
   1  -2 -23    6.09    3.19
   1   2 -23    3.61    2.69
   1  -2 -23    2.95    2.50
   1   2 -23   -1.71    3.41
   1   2 -23    1.35    2.30
   1  -2 -23    4.64    2.35
   1   2 -23    4.90    2.07
   1  -2 -23    7.32    3.74
   1   2 -23    5.88    2.78
   1   2 -23    1.63    1.55
   1   2 -22    3.34    3.32
   1  -2 -22    0.53    2.80
   1  -2 -22    0.81    3.56
   1   2 -22    6.53    3.81
   1  -2 -22    1.89    2.62
   1   2 -22   -0.24    2.51
   1  -2 -22    2.63    2.54
   1   2 -22    0.04    2.35
   1   2 -22    0.39    3.08
   1   2 -22    0.47    1.99
   1  -2 -22    1.70    3.34
   1   2 -22    1.68    2.32
   1   2 -22    0.36    1.91
   1   2 -21    7.94    3.08
   1  -2 -21   11.19    3.63
   1   2 -21   14.73    4.09
   1  -2 -21   10.11    4.07
   1   2 -21   16.20    3.36
   1  -2 -21   12.44    3.17
   1   2 -21    8.43    2.90
   1   2 -21   11.77    3.16
   1  -2 -21   16.18    4.49
   1   2 -21   16.59    3.15
   1   2 -21   14.27    3.58
   1   2 -21   12.96    2.40
   1  -2 -20   10.27    3.80
   1   2 -20   10.36    4.39
   1   2 -20    9.25    2.48
   1  -2 -20   11.21    4.26
   1   2 -20    9.65    3.58
   1  -2 -20    6.71    3.08
   1   2 -20   11.91    3.17
   1  -2 -20    5.59    2.27
   1   2 -20   13.12    3.85
   1   2 -20    4.25    2.66
   1   2 -20    9.78    2.65
   1   2 -20    9.08    2.88
   1   2 -19   23.04    3.55
   1  -2 -19   32.91    5.11
   1   2 -19   24.80    5.11
   1   2 -19   29.22    4.70
   1   2 -19   29.15    3.66
   1  -2 -19   32.59    5.45
   1  -2 -19   30.38    5.16
   1   2 -19   24.38    3.44
   1  -2 -19   32.68    4.65
   1   2 -19   25.97    4.33
   1  -2 -19   29.02    3.12
   1  -2 -19   28.30    7.57
   1   2 -19   31.11    4.10
   1   2 -18    8.05    2.80
   1   2 -18    2.12    2.04
   1   2 -18    7.81    2.28
   1   2 -18    7.66    2.26
   1   2 -18    8.47    2.61
   1  -2 -18    9.79    3.92
   1  -2 -18    2.22    2.82
   1   2 -18    7.73    3.10
   1  -2 -18   11.73    3.34
   1   2 -18    5.77    3.66
   1  -2 -18    7.96    2.43
   1   2 -18    5.42    3.03
   1  -2 -18    5.97    1.64
   1   2 -17   95.12    7.67
   1  -2 -17   97.04    6.71
   1   2 -17   99.80    8.40
   1  -2 -17  108.70    8.03
   1   2 -17   94.84    6.00
   1  -2 -17   94.42    5.33
   1   2 -17  109.79    6.97
   1   2 -17  111.87    7.25
   1  -2 -17  113.39   13.97
   1   2 -17   98.38    5.59
   1  -2 -17   97.20    7.91
   1   2 -17  108.48    6.14
   1  -2 -17  103.36    8.58
   1   2 -17  111.85    7.42
   1  -2 -16   -7.34    5.12
   1   2 -16    3.83    3.54
   1   2 -16    0.51    4.92
   1  -2 -15   13.95    5.96
   1   2 -15   10.57    4.65
   1   2 -15   10.55    4.77
   1  -2 -14    2.57    4.72
   1   2 -14   10.50    4.50
   1   2 -14    7.87    5.18
   1   2 -14   11.95    6.71
   1  -2 -13   23.59    6.76
   1   2 -13   19.16    6.13
   1   2 -13   25.42    7.70
   1   2 -13   13.15    6.07
   1  -2 -12   60.81    9.70
   1   2 -12   47.32    9.27
   1   2 -12   58.67   10.10
   1   2 -12   53.72    7.71
   1   2 -11  135.16   11.91
   1   2 -11  137.95   13.83
   1   2 -11  100.98   13.30
  -1   2  11  138.09    8.95
   1  -2 -11  138.80   13.78
   1   2 -10   99.06   12.54
   1   2 -10  113.66   12.31
  -1   2  10  112.28    8.20
   1  -2 -10  114.94   11.78
   1   2  -9  206.20   16.60
   1   2  -9  187.38   14.94
  -1   2   9  187.78   10.58
   1   2  -8   50.13    8.34
   1  -2  -8   40.07    4.28
   1   2  -8   46.10    8.46
  -1   2   8   42.94    5.21
   1  -2  -8   40.81    7.48
   1  -2  -7  135.87    6.54
   1   2  -7  137.64   11.57
   1   2  -7  138.54   12.44
   1   2  -7  152.41    6.04
  -1   2   7  138.10    8.94
   1  -2  -7  151.83   12.38
   1   2  -6   94.49    9.80
   1   2  -6   89.31    9.03
   1  -2  -6   77.98    3.91
   1   2  -6   78.46    4.91
   1   2  -6   83.02    6.07
  -1   2   6   82.83    7.10
  -1  -2   6   94.47    6.36
   1  -2  -6   81.36    8.95
   1   2  -5 1002.15   27.20
   1   2  -5 1011.87   27.15
  -1  -2   5 1015.19   20.84
  -1   2   5 1031.13   22.94
   1   2  -5 1056.81   21.41
   1  -2  -5 1030.78   27.38
   1   2  -4  655.87   20.88
   1   2  -4  663.98   20.38
  -1  -2   4  656.97   11.10
  -1   2   4  667.72   18.51
   1   2  -4  673.99   17.44
  -1  -2   4  673.69   17.16
   1  -2  -4  611.01   20.81
   1   2  -3  491.89   15.94
   1   2  -3  489.84   16.91
  -1  -2   3  530.94   12.20
   1   2  -3  490.79   15.01
  -1  -2   3  496.06   15.00
  -1   2   3  485.76   15.64
   1  -2  -3  503.32   18.13
   1   2  -2   49.69    5.71
   1   2  -2   52.27    5.04
  -1  -2   2   65.15    5.18
  -1   2   2   49.32    5.59
   1   2  -2   46.32    5.11
  -1  -2   2   50.83    5.49
   1  -2  -2   71.48    7.25
   1   2  -1  177.98    9.31
  -1  -2   1  201.91    9.59
  -1  -2   1  179.21    9.88
   1   2  -1  184.65    9.85
  -1   2   1  200.23   10.20
   1  -2  -1  216.52   10.70
  -1  -2   0  127.77    8.18
  -1   2   0  119.81    8.00
  -1  -2   0  119.41    8.16
   1  -2   0  126.53    7.71
  -1  -2  -1  517.42   17.07
  -1   2  -1  509.68   15.61
  -1  -2  -2  308.24   14.20
  -1   2  -2  315.45   14.00
  -1   2  -2  317.66   12.45
  -1  -2  -3   99.21    9.02
  -1   2  -3   93.18    8.49
  -1   2  -3   92.64    6.93
  -1  -2  -4  627.55   22.34
  -1   2  -4  640.43   15.70
  -1   2  -4  615.56   21.31
  -1   2  -4  608.28   16.50
  -1   2  -5  224.07    8.95
  -1  -2  -5  221.05   14.30
  -1   2  -5  231.42   13.98
  -1   2  -5  224.01   13.95
   1  -2   5  214.11    5.81
  -1  -2  -5  217.14   13.73
  -1  -2  -6   47.71    7.98
  -1   2  -6   54.82    4.40
  -1   2  -6   49.71    8.10
  -1   2  -6   50.52    7.94
  -1  -2  -6   46.47    7.56
  -1   2  -7   16.57    5.83
  -1   2  -7   16.81    6.65
  -1  -2  -7   14.87    5.68
  -1   2  -7   22.93    2.64
  -1   2  -7   10.15    1.52
  -1  -2  -7   20.21    5.74
  -1  -2  -8  149.43   12.50
  -1  -2  -8  151.08   13.45
  -1   2  -8  138.69   12.77
  -1   2  -8  142.34   13.87
  -1   2  -9    3.63    5.66
  -1   2  -9    3.48    4.90
  -1  -2  -9    1.87    4.52
  -1   2 -10  294.65   20.98
  -1   2 -10  293.77   19.48
  -1  -2 -10  309.80   18.82
  -1   2 -11  272.47   21.61
  -1   2 -11  290.68   20.03
  -1  -2 -11  283.94   18.59
  -1   2 -12   19.23    6.97
  -1   2 -12   18.76    7.73
  -1  -2 -12   24.53    6.76
  -1   2 -13    0.03    6.51
  -1   2 -13   -4.72    6.80
  -1  -2 -13    8.42    6.64
  -1   2 -14    3.57    4.24
  -1  -2 -14    2.29    4.96
  -1   2 -15   45.34    9.48
  -1  -2 -15   38.76    8.18
  -1   2 -16    2.95    2.52
  -1  -2 -16    2.92    2.75
  -1   2 -16    0.68    2.07
  -1   2 -16    3.92    2.16
  -1   2 -16    1.72    1.57
  -1  -2 -16    1.00    2.50
  -1   2 -16    0.95    1.41
  -1   2 -16    0.70    2.90
  -1  -2 -16   -3.05    2.62
  -1   2 -16    0.35    1.81
  -1  -2 -16   -4.22    4.75
  -1   2 -17    0.78    2.06
  -1  -2 -17    5.78    1.89
  -1   2 -17    3.54    1.76
  -1  -2 -17    3.77    2.66
  -1   2 -17    2.28    1.71
  -1   2 -17    3.07    1.47
  -1   2 -17    5.52    1.91
  -1  -2 -17    1.02    2.51
  -1  -2 -17    6.12    2.41
  -1   2 -17   -3.96    3.28
  -1   2 -17    1.65    2.29
  -1   2 -17    2.77    2.27
  -1  -2 -17    6.61    3.01
  -1  -2 -17   -2.75    5.55
  -1   2 -18   18.05    3.33
  -1  -2 -18   16.99    2.73
  -1  -2 -18   19.54    6.07
  -1   2 -18   19.14    3.24
  -1  -2 -18   18.61    3.84
  -1  -2 -18   16.47    4.26
  -1   2 -18   19.81    3.65
  -1  -2 -18   17.37    3.10
  -1   2 -18   19.64    4.19
  -1   2 -18   18.18    3.49
  -1   2 -18   17.91    4.24
  -1  -2 -18   20.21    4.02
  -1  -2 -18   18.26    5.62
  -1   2 -18   22.82    4.02
  -1   2 -18   21.42    3.44
  -1   2 -19   10.39    2.71
  -1   2 -19   13.88    2.89
  -1  -2 -19    9.32    3.70
  -1   2 -19   10.13    3.50
  -1  -2 -19   10.79    3.57
  -1  -2 -19    7.86    2.72
  -1   2 -19    7.16    3.41
  -1   2 -19    7.17    2.48
  -1   2 -19    8.96    3.36
  -1  -2 -19    7.44    3.06
  -1  -2 -19    9.57    2.13
  -1  -2 -19    1.13    4.63
  -1   2 -19   14.68    3.56
  -1   2 -19   13.26    3.41
  -1   2 -20    0.65    2.98
  -1  -2 -20   -1.90    2.99
  -1   2 -20   -3.09    3.80
  -1   2 -20    0.42    2.60
  -1  -2 -20   -0.48    2.02
  -1   2 -20    2.32    2.48
  -1  -2 -20    1.51    3.42
  -1   2 -20    4.08    3.51
  -1   2 -20   -1.26    2.27
  -1  -2 -20    0.57    3.28
  -1   2 -20   -0.95    2.55
  -1   2 -20   -3.49    2.20
  -1   2 -21   12.36    4.57
  -1  -2 -21    9.66    3.54
  -1  -2 -21    6.96    2.90
  -1   2 -21    7.63    2.63
  -1   2 -21    9.44    3.48
  -1  -2 -21    6.21    4.20
  -1   2 -21    8.65    2.66
  -1   2 -21    8.17    2.81
  -1  -2 -21   17.37    3.47
  -1   2 -21   10.08    3.73
  -1  -2 -21    5.80    3.77
  -1   2 -21   17.84    3.19
  -1   2 -21   11.47    3.21
  -1  -2 -22   38.00    6.00
  -1   2 -22   33.28    3.87
  -1  -2 -22   38.91    4.51
  -1  -2 -22   31.18    5.54
  -1   2 -22   37.60    5.39
  -1   2 -22   36.83    5.16
  -1   2 -22   40.87    5.22
  -1   2 -22   43.28    4.95
  -1   2 -22   43.20    6.75
  -1  -2 -22   38.15    5.46
  -1   2 -22   41.74    5.05
  -1  -2 -23   29.62    5.05
  -1   2 -23   37.10    5.97
  -1  -2 -23   31.90    5.60
  -1   2 -23   29.29    3.66
  -1   2 -23   38.71    4.52
  -1  -2 -23   33.84    4.32
  -1   2 -23   40.35    5.40
  -1   2 -23   30.80    4.58
  -1   2 -23   31.83    4.60
  -1   2 -23   33.29    4.30
  -1  -2 -23   34.02    4.32
  -1  -2 -24   57.20    4.93
  -1  -2 -24   52.62    6.36
  -1   2 -24   60.61    5.19
  -1   2 -24   56.99    5.51
  -1   2 -24   62.54    5.13
  -1   2 -24   58.11    5.84
  -1  -2 -24   55.62    4.95
  -1  -2 -25    5.19    1.88
  -1   2 -25    1.10    2.58
  -1   2 -25    2.79    2.06
  -1   2 -25    3.27    2.20
  -1  -2 -25    0.14    2.20
  -1  -2 -26   51.59    3.42
  -1   2 -26   46.92    4.10
  -1  -2 -26   52.93    3.64
  -1  -2 -26   45.30    3.77
  -1   2 -26   52.30    5.03
  -1   2 -26   51.05    4.00
  -1   2 -27    5.47    2.55
  -1  -2 -27    2.85    1.32
  -1  -2 -27   -0.99    1.83
  -1  -2 -27    3.97    1.35
  -1  -2 -28    0.64    1.66
  -1  -2 -29    1.38    1.40
   1  -3 -28   -1.41    1.31
   1  -3 -27    4.67    1.13
   1  -3 -27   -0.46    1.50
   1  -3 -26   -0.17    1.26
   1  -3 -26    1.26    1.85
   1  -3 -25   -3.08    2.15
   1  -3 -25    0.80    1.83
   1  -3 -24   27.15    3.78
   1   3 -24   23.73    3.65
   1   3 -24   29.81    4.26
   1  -3 -24   19.36    3.98
   1   3 -24   27.11    3.18
   1   3 -24   26.58    3.80
   1  -3 -24   19.74    3.58
   1  -3 -23   -1.40    2.47
   1   3 -23   -1.84    2.00
   1  -3 -23   -1.44    2.52
   1   3 -23   -1.30    2.48
   1   3 -23    3.40    3.15
   1  -3 -23   -1.53    2.99
   1   3 -23    3.21    2.79
   1   3 -23    2.74    2.74
   1   3 -23   -0.24    2.52
   1   3 -22    9.86    2.98
   1  -3 -22   10.87    2.73
   1   3 -22    9.79    3.62
   1   3 -22   10.33    3.92
   1  -3 -22    9.45    3.60
   1   3 -22   -0.83    2.33
   1  -3 -22    5.60    2.99
   1  -3 -22    6.62    3.64
   1   3 -22    3.45    3.22
   1   3 -22   12.91    3.41
   1  -3 -21   -0.05    1.32
   1   3 -21    1.88    2.73
   1  -3 -21    1.96    1.86
   1   3 -21    0.14    2.78
   1   3 -21   -0.31    2.72
   1  -3 -21    1.77    3.34
   1   3 -21    5.40    2.73
   1  -3 -21    1.32    3.53
   1   3 -21    0.47    3.22
   1  -3 -21    1.88    2.35
   1   3 -21    3.50    2.70
   1  -3 -20   33.89    3.66
   1   3 -20   26.77    4.16
   1  -3 -20   26.10    5.19
   1  -3 -20   26.30    3.97
   1   3 -20   33.95    5.47
   1   3 -20   32.90    5.01
   1  -3 -20   35.29    5.49
   1   3 -20   34.49    4.44
   1   3 -20   30.36    4.56
   1  -3 -20   27.13    4.79
   1   3 -20   30.45    4.43
   1   3 -19    5.38    2.88
   1   3 -19    2.40    2.59
   1  -3 -19    2.19    3.10
   1   3 -19    4.09    2.86
   1   3 -19    5.28    2.14
   1  -3 -19    2.40    2.95
   1  -3 -19    1.63    2.65
   1   3 -19    4.88    2.65
   1   3 -19    0.37    2.69
   1  -3 -19    7.65    2.75
   1   3 -19    4.79    2.63
   1  -3 -19    2.19    1.43
   1   3 -18    7.05    2.92
   1  -3 -18    5.75    3.09
   1   3 -18    2.64    2.69
   1   3 -18    8.34    2.96
   1   3 -18    3.63    1.89
   1  -3 -18    0.40    3.31
   1  -3 -18    2.39    2.39
   1  -3 -18    2.64    1.77
   1   3 -18   -0.58    2.84
   1  -3 -18   -0.03    1.74
   1   3 -18    0.44    3.22
   1   3 -18    0.68    2.02
   1   3 -17    2.79    2.17
   1   3 -17   -1.21    2.72
   1  -3 -17    2.61    1.69
   1   3 -17    2.02    1.72
   1  -3 -17    0.04    3.16
   1   3 -17   -0.49    2.60
   1  -3 -17    2.76    2.35
   1   3 -17    0.72    2.16
   1  -3 -17    1.49    2.64
   1   3 -17    1.40    2.16
   1  -3 -17    4.06    3.51
   1   3 -17    4.36    2.89
   1  -3 -16  130.58    9.38
   1   3 -16  129.76    9.07
   1  -3 -16  113.61   15.08
   1  -3 -16  136.58    7.21
   1   3 -16  128.02    8.09
   1   3 -16  128.42    8.18
   1   3 -16  125.08    6.50
   1  -3 -16  124.29    9.27
   1  -3 -16  113.95    8.54
   1   3 -16  134.88    8.33
   1   3 -16  128.21    9.39
   1   3 -16  143.37    8.47
   1   3 -15   31.47    4.24
  -1   3  15   34.45    3.68
   1   3 -15   36.23    3.60
   1  -3 -15   37.73    5.36
   1   3 -15   43.77    5.60
   1  -3 -15   31.20    3.59
   1   3 -15   27.49    3.79
   1   3 -15   33.88    4.34
   1   3 -15   35.02    5.00
   1  -3 -15   32.40    8.39
   1   3 -14   41.87    3.65
   1  -3 -14   41.60    5.22
   1   3 -14   35.76    4.34
   1   3 -14   39.38    4.41
   1   3 -14   28.87    8.12
   1  -3 -14   45.83    9.89
   1   3 -14   38.50    4.84
   1   3 -13   77.88   12.26
   1  -3 -13  101.82   13.41
   1   3 -12   38.94    8.13
   1  -3 -12   31.46    8.74
  -1   3  11   18.11    4.53
   1   3 -11   13.46    5.87
   1  -3 -11   19.07    6.76
  -1   3  10  158.86   11.86
   1   3 -10  180.70   16.80
   1   3 -10  161.44   15.92
   1  -3 -10  156.57   16.04
  -1   3   9   14.53    4.41
   1   3  -9   20.53    6.24
   1   3  -9   16.08    5.69
   1  -3  -9   13.67    6.11
  -1   3   8    4.67    3.10
   1   3  -8    6.43    4.86
   1   3  -8    1.01    3.84
   1  -3  -8    1.04    4.67
  -1   3   7   -0.34    3.73
   1   3  -7    3.90    4.50
   1  -3  -7   -0.64    4.88
   1   3  -6  150.26    9.06
  -1   3   6  139.36   10.76
   1   3  -6  146.74   10.36
   1   3  -6  148.03   13.05
   1  -3  -6  137.39   12.70
   1   3  -5    9.05    3.60
  -1   3   5    4.86    3.70
   1   3  -5    9.25    5.29
   1  -3  -5   10.60    4.89
  -1   3   4    3.86    3.50
   1   3  -4   -0.63    3.73
   1   3  -4    5.17    4.17
   1  -3  -4    0.97    3.66
   1   3  -3   11.56    4.15
  -1   3   3    3.35    3.76
   1   3  -3    9.99    4.29
   1  -3  -3    6.34    3.83
   1   3  -2   34.48    5.96
  -1   3   2   33.35    6.01
   1   3  -2   26.90    4.77
   1  -3  -2   29.88    6.04
   1   3  -1  151.00   11.05
  -1   3   1  153.24   11.25
   1   3  -1  155.17   10.68
   1  -3  -1  166.44   12.05
   1   3   0  134.93   10.73
  -1   3   0  125.37   10.14
   1   3   0  128.22    9.35
   1  -3   0  137.00   10.26
  -1  -3  -1   72.03    8.32
   1   3   1   65.74    8.05
  -1   3  -1   76.59    8.02
  -1   3  -1   76.03    8.38
   1   3   1   74.04    7.03
   1  -3   1   70.31    7.21
  -1  -3  -2  210.95   14.42
  -1   3  -2  216.78   12.92
   1   3   2  225.92   13.97
   1   3   2  208.68   11.07
  -1   3  -2  226.44   14.56
  -1  -3  -2  214.47   14.40
   1  -3   2  233.91   12.04
  -1  -3  -3    1.88    3.72
  -1   3  -3    2.72    3.53
   1   3   3    0.55    3.90
  -1   3  -3   -0.03    3.63
   1  -3   3    1.05    2.05
  -1  -3  -3    0.46    3.86
  -1   3  -4    2.23    2.21
  -1  -3  -4    1.72    3.99
   1   3   4    2.88    3.84
  -1   3  -4    6.25    3.84
  -1   3  -4   -5.37    4.57
  -1  -3  -4   -2.12    4.53
  -1   3  -5  269.26   12.94
   1   3   5  285.40   15.66
  -1   3  -5  289.19   18.25
  -1  -3  -5  255.49   17.17
  -1   3  -6  985.36   23.84
   1   3   6  882.73   27.83
  -1   3  -6  934.30   33.23
  -1  -3  -6  958.50   33.52
   1   3   7   86.12    9.32
  -1   3  -7   83.73   10.94
  -1  -3  -7   80.88   11.05
   1   3   8   21.20    5.23
  -1   3  -8   23.78    6.56
  -1  -3  -8   22.99    7.15
   1   3   9  144.31   11.86
  -1   3  -9  169.16   16.18
   1   3  10  103.10   10.29
  -1   3 -10   93.73   12.79
  -1  -3 -10   93.48   12.23
   1   3  11  121.70   10.84
  -1   3 -11  126.91   15.23
  -1  -3 -11  137.71   15.25
   1   3  12   -1.15    2.36
  -1   3 -12    1.02    4.40
  -1  -3 -12    9.57    6.65
  -1  -3 -13    7.35    6.87
  -1   3 -13    5.93    1.77
  -1  -3 -13    4.72    1.74
  -1   3 -13    3.08    4.77
  -1   3 -13    6.53    2.34
  -1   3 -14   32.55    7.89
  -1   3 -14   42.04    4.57
  -1  -3 -14   43.34    4.13
  -1   3 -14   32.38    4.29
  -1   3 -14   42.08    4.69
   1   3  14   44.63    4.07
  -1   3 -14   36.20    3.51
  -1  -3 -14   38.81    4.92
  -1   3 -14   39.89    5.25
  -1  -3 -14   40.68    5.15
  -1  -3 -14   38.15    9.71
  -1   3 -15    5.85    2.32
  -1  -3 -15    6.06    2.14
  -1   3 -15    4.11    2.08
  -1   3 -15    5.28    2.42
  -1  -3 -15    4.73    4.89
  -1   3 -15    6.84    1.89
  -1  -3 -15    7.52    3.28
  -1   3 -15    9.26    2.98
  -1   3 -15    4.09    1.77
  -1   3 -15   10.92    5.97
  -1  -3 -15    0.30    2.19
  -1   3 -15    6.64    2.47
  -1  -3 -15   10.68    3.16
  -1   3 -16   -1.45    2.47
  -1   3 -16   -0.60    2.53
  -1  -3 -16    2.27    1.51
  -1   3 -16    0.10    2.10
  -1  -3 -16  -12.55    7.67
  -1   3 -16   -0.84    1.58
  -1  -3 -16    0.13    2.44
  -1   3 -16   -1.09    2.74
  -1  -3 -16   -0.55    2.50
  -1   3 -16    0.11    2.05
  -1  -3 -16   -2.64    2.75
  -1   3 -16   -0.21    7.08
  -1   3 -16   -0.03    2.25
  -1   3 -17   24.45    4.02
  -1  -3 -17   28.31    3.74
  -1   3 -17   27.06    3.24
  -1  -3 -17   25.12    4.84
  -1   3 -17   32.89    4.65
  -1  -3 -17   33.64    5.41
  -1   3 -17   18.96    3.73
  -1   3 -17   31.47    4.30
  -1   3 -17   25.15    4.93
  -1  -3 -17   19.26    3.94
  -1   3 -17   21.15    3.71
  -1   3 -18   16.80    3.44
  -1  -3 -18   14.91    4.05
  -1   3 -18   14.93    3.30
  -1  -3 -18   13.50    3.72
  -1  -3 -18   19.55    4.40
  -1   3 -18   19.57    4.16
  -1   3 -18   13.13    2.64
  -1   3 -18   20.73    4.07
  -1   3 -18    8.75    3.50
  -1   3 -18   15.01    3.38
  -1  -3 -18   15.41    2.83
  -1   3 -19    3.85    3.19
  -1  -3 -19    0.48    2.60
  -1   3 -19    6.73    2.99
  -1   3 -19    5.78    3.38
  -1  -3 -19    2.10    2.98
  -1  -3 -19   -3.20    3.51
  -1   3 -19    0.74    2.79
  -1   3 -19    4.59    3.18
  -1  -3 -19    3.14    1.95
  -1   3 -19    3.27    2.62
  -1   3 -20    0.80    2.90
  -1   3 -20    2.33    2.66
  -1  -3 -20    1.29    3.18
  -1   3 -20    0.23    2.64
  -1  -3 -20   -1.59    3.28
  -1  -3 -20    2.15    3.00
  -1   3 -20    0.31    2.72
  -1  -3 -20    1.08    1.71
  -1   3 -20    0.91    2.80
  -1   3 -20    5.19    2.50
  -1   3 -21    2.24    3.12
  -1  -3 -21   -0.10    2.63
  -1   3 -21    4.81    2.66
  -1   3 -21    9.52    3.75
  -1  -3 -21    3.31    3.44
  -1   3 -21    0.06    2.99
  -1   3 -21    6.32    3.50
  -1   3 -21    0.04    1.97
  -1   3 -22   14.78    2.59
  -1   3 -22   25.74    3.88
  -1  -3 -22   23.38    4.49
  -1   3 -22   26.47    4.44
  -1   3 -22   20.16    4.50
  -1  -3 -22   20.63    3.79
  -1   3 -22   21.29    3.83
  -1  -3 -23   21.50    3.75
  -1   3 -23   24.35    3.80
  -1   3 -23   17.77    3.30
  -1  -3 -23   23.75    3.61
  -1   3 -23   22.34    4.13
  -1   3 -23   15.15    2.52
  -1   3 -23   15.70    3.60
  -1  -3 -24    1.89    2.24
  -1   3 -24    1.12    2.14
  -1  -3 -24    0.93    2.00
  -1   3 -24    2.01    2.45
  -1   3 -24    3.28    1.61
  -1   3 -25    3.68    2.15
  -1  -3 -25   -1.42    1.85
  -1  -3 -25    1.71    1.70
  -1  -3 -26    0.44    1.59
  -1  -3 -26   -0.30    1.23
  -1  -3 -26    1.59    1.08
  -1  -3 -27    0.13    1.27
  -1  -3 -28    0.41    1.02
   1  -4 -26   -0.62    1.16
   1  -4 -25    5.13    1.54
   1  -4 -25    0.39    1.39
   1   4 -24    4.09    1.65
   1  -4 -24   -0.19    1.60
   1  -4 -24   -0.32    1.66
   1   4 -23    2.27    1.80
   1  -4 -23    1.04    1.91
   1  -4 -23    5.65    2.51
   1   4 -23    3.38    1.67
   1  -4 -22    0.42    2.51
   1   4 -22   -4.89    2.51
   1   4 -22    3.98    2.01
   1   4 -22    1.49    2.70
   1   4 -21   17.64    4.16
   1  -4 -21   15.15    3.89
   1   4 -21    9.64    2.46
   1   4 -21   22.45    3.21
   1  -4 -21   17.47    2.69
   1   4 -20   10.36    3.94
   1  -4 -20    9.01    3.39
   1   4 -20   10.45    3.10
   1   4 -20    6.60    2.48
   1  -4 -20    7.91    2.02
   1  -4 -19   12.30    3.64
   1   4 -19   11.43    2.89
   1   4 -19   10.49    3.88
   1  -4 -19   10.99    3.80
   1   4 -19   13.52    2.56
   1   4 -19   12.58    3.24
   1  -4 -19   13.45    2.71
  -1   4  18  123.54    6.27
   1   4 -18  108.36    6.04
   1  -4 -18  106.40    8.19
   1   4 -18  118.09    7.21
   1   4 -18  111.52    8.83
   1  -4 -18  106.67    8.80
   1  -4 -18  105.48    6.60
   1   4 -18  112.88    7.53
  -1   4  17    0.04    1.40
   1   4 -17    1.38    1.80
   1  -4 -17   -0.12    2.28
   1   4 -17    5.08    3.33
   1   4 -17    1.24    2.26
   1   4 -17   -0.01    2.62
   1  -4 -17    0.41    2.83
   1  -4 -17    3.19    2.18
   1   4 -17   -0.41    2.37
  -1   4  16   16.59    2.80
   1  -4 -16   11.06    3.20
   1   4 -16   14.58    2.71
   1   4 -16   19.71    4.04
   1   4 -16   18.09    3.24
   1  -4 -16   18.96    3.30
   1  -4 -16   13.13    3.77
   1   4 -16   17.87    4.24
   1   4 -16   16.13    3.67
   1   4 -15   83.09    7.73
   1   4 -15   80.59    5.36
   1  -4 -15   79.71    7.04
   1   4 -15   94.64    6.62
   1   4 -15   81.47    6.85
  -1   4  15   90.93    6.04
   1   4 -15   83.99    6.97
   1  -4 -15   80.29    6.10
   1  -4 -15   70.47    7.25
  -1   4  14  387.76   12.62
   1   4 -14  375.87   11.18
   1  -4 -14  391.61   15.08
   1  -4 -14  395.79   15.80
   1   4 -14  386.96   14.17
   1   4 -14  366.60   15.29
   1   4 -14  395.13   14.14
   1   4 -13   26.21    3.27
  -1   4  13   26.28    3.72
   1   4 -13   31.42    4.58
   1   4 -13   23.29    7.54
   1   4 -13   20.40    4.09
   1  -4 -13   30.09    8.85
   1  -4 -13   19.59    3.90
   1   4 -13   25.71    2.95
   1   4 -13   24.08    4.27
   1   4 -12  128.92    6.04
   1   4 -12  116.15    8.40
   1  -4 -12  136.37   17.10
  -1   4  12  130.61    7.26
   1   4 -12  126.45    6.39
   1   4 -12  133.37    8.23
   1  -4 -12  144.37    9.13
   1   4 -12  134.45   16.52
   1   4 -12  136.21    8.33
   1   4 -11  439.20   11.50
   1   4 -11  433.89   15.60
   1   4 -11  442.58   28.94
   1   4 -11  468.15   11.45
   1  -4 -11  508.40   31.54
  -1   4  11  451.62   22.84
  -1   4  11  464.12   13.22
   1   4 -11  455.43   14.48
   1   4 -10   44.38    8.79
   1   4 -10   38.69    3.42
   1   4 -10   35.84    4.42
   1   4 -10   42.72    3.70
   1  -4 -10   33.87    8.71
  -1   4  10   36.82    6.93
  -1   4  10   44.51    4.26
   1  -4 -10   44.90    4.43
   1   4  -9   -0.76    3.47
   1   4  -9    4.27    1.55
   1  -4  -9    3.62    4.04
  -1   4   9    5.24    1.65
  -1   4   9    5.04    3.73
   1  -4  -9    3.18    1.83
   1   4  -9    5.28    1.46
   1   4  -8   -3.16    4.89
   1  -4  -8    1.49    4.36
  -1   4   8    3.66    3.40
   1   4  -7  121.64   13.57
   1  -4  -7  132.76   14.96
  -1   4   7  117.77   12.30
   1   4  -6   11.94    5.31
  -1   4   6    6.26    3.17
   1  -4  -6    6.41    4.19
   1   4  -5   33.76    5.26
   1   4  -5   42.17    8.09
   1  -4  -5   30.14    7.23
  -1   4   5   33.25    6.68
   1   4  -5   42.98    7.09
   1   4  -4   24.67    6.43
   1  -4  -4   16.30    5.55
   1   4  -4   15.94    5.11
  -1   4   4   17.21    5.22
   1  -4  -3   79.58   10.44
  -1   4   3   89.36   10.70
   1   4  -3   98.48   10.98
   1  -4  -2    1.37    3.13
   1   4  -2   -4.03    5.06
  -1   4   2   -4.80    5.35
  -1  -4   1    2.07    3.27
   1  -4  -1   -2.60    3.43
  -1   4   1   -3.67    4.72
   1   4  -1   -0.18    4.14
  -1  -4   0  103.11   11.19
   1  -4   0  111.91   10.63
  -1   4   0  112.39   11.60
   1   4   0   95.49   10.84
  -1   4  -1   23.94    5.42
  -1  -4  -1   27.51    6.49
  -1   4  -1   26.22    6.09
   1   4   1   31.30    6.55
  -1   4  -2   16.38    6.01
   1   4   2   17.35    5.67
  -1   4  -2   13.43    4.31
  -1  -4  -2   11.46    4.19
  -1   4  -3   -4.47    4.85
  -1   4  -3    0.26    2.99
   1   4   3   -4.87    4.88
  -1   4  -3   -2.08    4.84
  -1  -4  -3    1.67    3.92
  -1   4  -4   -0.41    3.88
  -1   4  -4   -1.47    3.73
   1   4   4   -3.26    5.36
  -1  -4  -4   -1.19    4.05
  -1   4  -5    3.77    2.86
   1   4   5    0.50    3.27
  -1  -4  -5    0.23    4.02
  -1   4  -5   -0.31    4.16
   1   4   6   48.52    8.08
  -1  -4  -6   55.55   10.47
  -1   4  -6   51.53   10.00
   1   4   7    3.38    3.52
  -1   4  -7   -0.42    4.47
  -1  -4  -7   12.83    5.94
   1   4   8   12.98    5.19
   1   4   8   19.23    2.86
  -1  -4  -8   15.36    6.46
  -1   4  -8   22.23    6.94
  -1   4  -9   42.95    3.70
  -1   4  -9   42.06    4.72
  -1  -4  -9   36.70    8.26
  -1   4  -9   42.19    4.51
   1   4   9   36.72    7.45
  -1   4  -9   36.73    3.30
  -1   4  -9   37.61    9.73
   1   4   9   43.96    4.14
  -1   4 -10  101.62    5.65
  -1   4 -10  111.79    8.00
  -1  -4 -10   88.49   13.32
  -1  -4 -10  113.66    7.90
  -1   4 -10  100.40    6.79
   1   4  10  105.33   11.66
  -1   4 -10   93.18    5.12
  -1   4 -10   90.02   13.23
   1   4  10  108.27    6.53
   1   4  11   -0.42    3.16
  -1  -4 -11   -1.56    2.36
  -1   4 -11    0.02    1.09
  -1   4 -11    0.27    2.05
   1   4  11    2.97    1.86
  -1   4 -11    1.46    1.40
  -1   4 -11    3.11    2.37
  -1  -4 -11    2.93    4.05
  -1   4 -11   -2.75    5.50
  -1   4 -11    3.48    1.29
  -1   4 -12   45.59    3.94
  -1   4 -12   41.72    3.43
  -1   4 -12   26.83    7.48
  -1   4 -12   45.38    3.87
  -1   4 -12   43.65    5.62
  -1   4 -12   42.46    4.83
  -1  -4 -12   41.96    5.31
   1   4  12   47.05    4.54
   1   4  13   12.37    2.73
  -1   4 -13   12.65    2.52
  -1  -4 -13   12.71    2.85
  -1   4 -13   10.38    2.99
  -1   4 -13   12.67    3.66
  -1  -4 -13   12.17    7.18
  -1   4 -13   13.99    6.20
  -1  -4 -13   11.97    3.39
   1   4  14   91.39    6.14
  -1   4 -14   98.79    5.70
  -1  -4 -14   87.75    7.33
  -1   4 -14   86.40    7.05
  -1   4 -14   91.20    6.97
  -1  -4 -14   87.24    7.69
  -1  -4 -14   94.05    6.46
  -1   4 -14   87.07    7.63
  -1  -4 -15   23.17    4.16
  -1   4 -15   17.77    2.59
  -1  -4 -15   21.91    3.57
  -1  -4 -15   17.49    4.06
  -1   4 -15   18.98    3.92
  -1   4 -15   14.63    4.09
   1   4  15   20.18    3.13
  -1   4 -15   22.18    4.00
  -1  -4 -16    2.92    2.51
  -1   4 -16    3.79    1.80
  -1  -4 -16    3.86    2.87
  -1  -4 -16    0.91    2.02
  -1   4 -16    7.60    3.06
  -1   4 -16    0.58    2.87
  -1   4 -16    1.59    2.37
   1   4  16    2.59    1.60
  -1   4 -17    0.38    1.58
   1   4  17   -1.27    1.49
  -1   4 -17   -1.78    2.17
  -1  -4 -17   -1.88    2.26
  -1   4 -17    0.14    2.78
  -1   4 -17   -0.12    2.81
  -1   4 -17   -0.16    2.37
  -1  -4 -17    0.40    2.78
  -1   4 -18   -0.34    1.59
  -1   4 -18    1.70    3.09
  -1  -4 -18    0.34    1.88
  -1   4 -18   -2.12    3.17
  -1   4 -18   -0.46    1.90
  -1   4 -18    2.01    2.68
  -1  -4 -18   -2.78    3.18
  -1   4 -19    0.99    3.18
  -1   4 -19    4.64    2.27
  -1   4 -19    2.27    3.02
  -1  -4 -19    0.76    1.83
  -1   4 -19    1.28    2.42
  -1  -4 -19    0.84    2.78
  -1   4 -20    5.10    2.13
  -1   4 -20    5.10    3.11
  -1  -4 -20    1.42    1.76
  -1   4 -20   -0.43    2.07
  -1  -4 -20    0.83    2.83
  -1   4 -21   11.64    2.34
  -1   4 -21   11.49    3.46
  -1   4 -21    9.93    2.86
  -1  -4 -21    7.49    3.34
  -1   4 -22    0.65    2.27
  -1  -4 -22   -0.92    2.07
  -1  -4 -22    0.75    2.17
  -1   4 -23    4.16    2.37
  -1  -4 -23   -1.47    1.69
  -1   4 -23   -2.10    1.77
  -1  -4 -23    2.10    1.94
  -1  -4 -24   -0.04    1.53
  -1  -4 -24    2.02    1.80
  -1   4 -24    2.08    1.32
  -1  -4 -25    0.09    1.18
  -1  -4 -25    4.12    1.42
   1   5 -23   19.18    1.85
   1  -5 -23   14.54    1.81
   1   5 -22   12.31    1.90
   1  -5 -22   17.36    2.36
   1   5 -21   10.41    2.20
   1  -5 -21    9.92    2.33
   1   5 -20   -0.05    2.14
   1  -5 -20    7.70    1.88
  -1   5  19   23.61    2.37
   1   5 -19   23.25    3.28
   1  -5 -19   23.73    3.03
   1  -5 -19   19.82    3.31
   1   5 -18    3.46    2.66
   1  -5 -18   -1.01    2.35
   1  -5 -18   -1.07    1.87
  -1   5  18   -0.76    1.25
   1   5 -18    0.39    1.41
  -1   5  17    5.64    1.98
   1   5 -17    7.34    2.99
   1  -5 -17    1.50    2.06
   1  -5 -17    7.00    2.40
   1   5 -17    3.64    1.56
   1  -5 -16   28.79    4.36
   1   5 -16   38.92    3.51
  -1   5  16   38.71    3.80
   1   5 -16   37.86    4.53
   1  -5 -16   33.21    3.95
   1  -5 -15   19.72    3.86
   1  -5 -15   26.57    3.76
  -1   5  15   23.42    3.29
   1   5 -15   18.77    3.65
   1   5 -15   20.59    3.95
   1   5 -15   18.33    2.65
   1   5 -14    2.63    1.71
   1  -5 -14    2.16    2.02
   1  -5 -14    0.68    2.10
  -1   5  14    1.81    1.87
   1   5 -14    1.09    2.28
   1   5 -14    2.18    1.40
   1   5 -14    6.29    3.14
   1  -5 -13   34.15    4.31
   1  -5 -13   37.12    4.56
   1   5 -13   32.16    4.48
   1   5 -13   34.20    3.18
   1   5 -13   30.01    3.41
  -1   5  13   33.66    4.00
   1   5 -13   34.76    4.60
   1  -5 -12  122.40    8.01
   1   5 -12  121.36    6.12
   1   5 -12  118.55    6.17
   1   5 -12  117.63    7.61
   1   5 -12  114.78    7.91
  -1   5  12  119.63    7.01
   1   5 -11   -0.22    1.70
   1   5 -11    2.89    2.59
  -1   5  11    1.56    2.10
   1   5 -11    2.27    2.45
   1   5 -11   -0.63    1.38
   1   5 -10   32.80    4.34
   1   5 -10   30.84    3.51
  -1   5  10   27.98    3.93
   1   5 -10   27.42    4.03
   1   5  -9    0.56    1.58
  -1   5   9    1.46    2.12
   1   5  -9   -0.12    2.05
  -1   5   8  480.82   13.71
   1   5  -8  451.26   14.22
   1   5  -8  472.42   12.50
   1   5  -7  159.51    7.49
   1  -5  -7  132.07   15.65
   1  -5  -7  141.75    7.98
   1   5  -7  139.72    7.91
  -1   5   7  158.50    8.14
  -1   5   6    1.40    1.15
   1   5  -6    5.41    2.19
   1  -5  -6    5.54    3.80
   1   5  -6    4.91    2.24
   1  -5  -6    4.45    2.18
  -1   5   6    4.76    2.35
   1  -5  -5   59.20    5.02
  -1   5   5   48.54    4.04
   1   5  -5   55.27    4.40
  -1   5   5   57.99    4.82
  -1   5   5   57.95    9.33
   1  -5  -4   35.81    4.18
  -1   5   4   28.69    3.36
   1   5  -4   36.36    3.71
  -1   5   4   33.84    3.85
  -1   5   4   37.61    7.70
   1  -5  -3  123.93    7.04
  -1   5   3  131.51   13.72
  -1   5   3  130.65    6.88
   1   5  -3  130.92    6.71
  -1   5   2    3.80    4.01
   1   5  -2    3.08    3.72
  -1   5   2    6.19    1.99
   1  -5  -2    3.69    1.95
   1   5  -2    6.83    4.15
  -1   5   2    8.48    4.24
   1   5  -2    5.25    1.74
  -1   5   2    5.60    2.08
   1   5  -2    3.54    1.54
  -1   5   1   -1.81    5.00
  -1   5   1   -0.42    1.49
   1  -5  -1    0.89    1.29
   1   5  -1    1.85    3.27
  -1   5   1    2.13    1.49
   1   5  -1    4.54    1.95
   1   5  -1    4.56    1.92
  -1   5   0   -8.55    6.63
  -1   5   0   -1.78    1.73
   1  -5   0    0.27    1.18
   1   5   0   -5.64    6.11
  -1   5   0   -0.89    1.26
   1   5   0   -0.18    1.38
   1   5   0    1.25    1.34
  -1   5  -1  106.01   12.66
  -1   5  -1  107.20    6.42
  -1  -5  -1  110.12    6.33
   1   5   1  108.82   13.19
   1   5   1  106.35    6.09
  -1   5  -1  111.09    5.89
   1   5   1  110.59    6.10
  -1   5  -2   17.59    5.07
   1   5   2    7.11    1.80
  -1   5  -2   11.71    2.57
  -1  -5  -2   12.77    2.47
   1   5   2   12.20    2.47
   1   5   2    8.01    5.08
  -1  -5  -3   44.47    4.19
  -1   5  -3   43.64    4.21
   1   5   3   44.52    4.22
   1   5   3   49.87    8.99
   1   5   3   37.80    3.74
   1   5   4    1.98    1.46
  -1   5  -4    2.79    1.61
  -1  -5  -4    8.48    4.99
  -1   5  -4    5.24    1.95
   1   5   4    2.28    4.81
   1   5   4    1.50    1.51
   1   5   5   16.76    2.58
  -1   5  -5   14.52    2.68
  -1  -5  -5    6.53    4.25
  -1   5  -5   22.23    3.37
   1   5   5   16.59    6.43
   1   5   5   13.93    2.45
  -1   5  -6  289.32   10.30
   1   5   6  296.48   10.58
  -1  -5  -6  251.16   22.03
   1   5   6  279.09   20.67
  -1   5  -6  263.77    9.48
   1   5   6  280.70    9.07
  -1   5  -7    6.01    2.35
   1   5   7    4.12    2.39
  -1   5  -7    1.60    1.73
  -1   5  -8  443.60   12.45
   1   5   8  422.51   13.09
  -1   5  -8  438.76   11.96
  -1   5  -9   18.88    2.79
  -1   5  -9   20.45    3.17
   1   5   9   19.57    3.51
  -1   5 -10    3.19    2.23
  -1   5 -10    5.76    2.43
  -1   5 -10    5.26    1.79
  -1   5 -10    5.04    1.55
   1   5  10    6.05    2.25
  -1   5 -11   -0.29    2.29
  -1  -5 -11    3.38    2.49
  -1   5 -11   -0.01    1.93
  -1   5 -11    0.01    1.33
   1   5  11    2.16    2.21
  -1   5 -11    5.30    1.87
   1   5  12   92.72    6.23
  -1  -5 -12   86.01    6.86
  -1  -5 -12   80.67    5.98
  -1   5 -12   86.00    6.88
  -1   5 -12   77.70    4.79
  -1   5 -12   87.44    5.15
  -1   5 -12   78.14    6.48
  -1   5 -13   11.76    2.31
  -1  -5 -13   12.31    3.08
  -1  -5 -13   10.28    3.08
  -1   5 -13    8.51    2.89
  -1   5 -13   13.76    2.15
   1   5  13   11.08    2.77
  -1   5 -13    8.98    3.12
  -1  -5 -14   42.06    5.14
  -1  -5 -14   43.98    4.59
  -1   5 -14   34.43    3.28
  -1   5 -14   39.23    5.08
  -1   5 -14   41.02    4.86
   1   5  14   38.37    4.07
  -1  -5 -15    1.53    2.03
  -1  -5 -15    1.68    2.28
   1   5  15    1.19    1.77
  -1   5 -15   -0.38    2.03
  -1   5 -15    2.22    1.63
  -1   5 -15   -1.57    2.82
  -1  -5 -16    3.09    2.44
  -1  -5 -16    1.71    2.07
  -1   5 -16    0.73    1.43
  -1   5 -16    0.68    2.28
   1   5  16    2.96    1.66
  -1   5 -16    0.42    2.43
  -1   5 -17    2.45    2.39
  -1   5 -17   -2.06    2.33
  -1  -5 -17    0.69    1.95
  -1   5 -17   -2.04    1.50
   1   5  17    1.13    1.47
   1   5  18   25.57    2.60
  -1  -5 -18   23.72    3.11
  -1   5 -18   25.72    3.59
   1   5  19    4.99    1.28
  -1   5 -19    4.82    2.28
  -1  -5 -19    2.68    1.65
  -1   5 -20   -3.01    2.10
  -1  -5 -20    0.74    1.83
  -1  -5 -21    0.12    1.32
  -1   5 -21   -0.78    1.54
  -1  -5 -21    1.85    1.57
  -1  -5 -22    0.42    1.15
  -1  -5 -22    1.04    1.29
  -1   5 -22    3.07    1.33
   1   6 -19    6.61    1.26
  -1   6  18    9.21    1.16
   1   6 -18    8.03    1.54
   1  -6 -18    9.64    1.61
   1   6 -17    5.19    1.56
   1  -6 -17   11.84    1.91
  -1   6  17    9.02    1.47
   1  -6 -17   10.20    1.84
   1   6 -16    0.17    1.48
  -1   6  16    2.36    1.35
   1   6 -16   -0.16    0.96
   1  -6 -16    1.57    1.48
   1  -6 -15   24.26    2.82
   1   6 -15   19.35    2.63
  -1   6  15   22.54    2.58
   1   6 -15   18.24    1.95
   1  -6 -14    0.15    1.59
   1   6 -14    2.42    1.83
  -1   6  14   -1.71    1.62
   1   6 -14   -4.24    1.70
   1  -6 -13    4.87    2.03
   1   6 -13    4.37    1.84
  -1   6  13    4.66    1.91
   1   6 -13    5.72    1.65
   1  -6 -12    1.14    2.00
   1   6 -12    0.37    1.50
  -1   6  12    0.18    1.86
   1   6 -12    1.26    1.78
   1  -6 -11   53.89    4.66
   1   6 -11   50.80    3.66
   1   6 -11   59.16    3.97
   1   6 -11   53.14    4.54
  -1   6  11   50.76    4.34
   1  -6 -10   39.18    4.03
   1   6 -10   31.56    3.08
   1   6 -10   40.61    3.55
   1   6 -10   34.40    3.74
  -1   6  10   38.00    3.94
   1  -6  -9    7.31    2.51
   1   6  -9    6.08    2.12
   1   6  -9    3.94    1.52
  -1   6   9    6.88    2.45
   1   6  -9    3.62    1.82
  -1   6   8    0.76    1.97
   1   6  -8    0.37    1.47
   1   6  -8   -0.52    1.67
   1   6  -7    1.39    1.97
  -1   6   7    2.05    2.08
  -1   6   6   43.85    4.32
  -1   6   6   40.29    3.33
   1   6  -6   40.50    3.83
  -1   6   5    4.08    1.54
   1   6  -5    4.20    1.79
  -1   6   5    6.41    2.22
   1   6  -4   -1.01    1.76
  -1   6   4   -0.31    1.28
  -1   6   4    2.59    1.85
   1   6  -3    3.03    1.78
  -1   6   3    5.01    1.55
  -1   6   3    3.84    1.84
  -1   6   2   56.33    4.33
   1   6  -2   56.51    4.60
  -1   6   2   53.10    4.29
   1   6  -1   -2.27    1.95
  -1   6   1   -0.10    1.69
   1   6  -1   -1.08    1.38
  -1   6   1   -0.74    1.35
   1   6   0    1.70    1.66
  -1   6   0    1.96    1.84
   1   6   0    1.68    1.38
  -1   6   0   -1.54    1.53
   1   6   1   38.97    3.68
  -1   6  -1   41.02    3.42
   1   6   1   39.96    3.74
  -1   6  -1   37.23    3.82
   1   6   2   50.87    4.23
  -1   6  -2   45.88    4.18
   1   6   2   46.36    4.12
   1   6   3    4.61    2.10
   1   6   3    3.82    1.67
  -1   6  -3    3.46    1.77
   1   6   4   19.58    2.93
   1   6   4   25.77    2.95
  -1   6  -4   21.25    3.41
   1   6   5  113.05    5.55
  -1   6  -5  105.87    6.14
  -1  -6  -5  115.96    6.32
   1   6   5  115.68    6.38
  -1   6  -6   45.18    4.27
   1   6   6   47.05    3.55
  -1   6  -6   46.85    4.23
  -1  -6  -6   46.13    4.23
   1   6   6   41.52    4.39
  -1  -6  -7    3.92    1.82
  -1   6  -7    5.48    2.15
   1   6   7    5.63    2.19
  -1   6  -7    6.48    2.26
  -1  -6  -8   17.78    2.79
  -1   6  -8    9.69    1.87
  -1   6  -8   11.62    2.37
   1   6   8   17.27    3.19
  -1   6  -8   11.49    2.70
  -1  -6  -9   18.37    2.97
  -1   6  -9   15.70    2.24
  -1   6  -9   16.54    2.56
   1   6   9   13.56    2.93
  -1   6  -9   13.27    2.57
  -1  -6 -10    0.62    1.68
  -1   6 -10    0.62    1.29
  -1   6 -10    2.53    1.57
   1   6  10   -0.11    2.26
  -1   6 -10   -2.03    1.89
  -1  -6 -11    1.73    1.81
  -1   6 -11    1.05    1.25
  -1   6 -11    1.31    1.31
   1   6  11   -0.24    2.05
  -1   6 -11    2.57    1.68
  -1  -6 -12    0.22    1.73
  -1   6 -12    2.97    1.39
  -1   6 -12    1.18    1.13
   1   6  12    1.46    2.00
  -1   6 -12    0.11    1.70
   1   6  13   15.09    2.47
  -1   6 -13   17.80    2.83
  -1  -6 -13   15.24    2.58
  -1   6 -14   -2.68    1.23
   1   6  14   -0.35    1.43
  -1   6 -14    5.00    2.08
  -1  -6 -14    2.01    1.89
  -1   6 -15   -0.31    1.59
  -1  -6 -15    1.63    1.52
   1   6  15    0.80    1.24
  -1  -6 -15    0.60    1.31
  -1   6 -16   -0.33    1.50
  -1  -6 -16    0.61    1.27
   1   6  16    0.96    1.09
  -1  -6 -16    3.29    1.44
   1   6  17   13.54    1.55
  -1   6 -17   12.61    1.95
  -1  -6 -17   16.87    1.96
  -1   6 -18    2.41    1.21
   1  -7 -12    1.29    0.75
  -1   7  12    1.57    0.98
   1  -7 -11   -0.66    0.91
  -1   7  11    0.40    0.99
   1  -7 -10   -0.77    0.98
  -1   7  10    1.68    1.14
   1  -7  -9    0.95    0.94
   1   7  -9    2.78    0.97
  -1   7   9   -0.44    1.10
   1  -7  -8   -0.95    0.95
   1   7  -8    0.30    0.88
  -1   7   8   -0.09    1.16
   1  -7  -7    1.07    0.98
   1   7  -7    2.48    1.12
  -1   7   7    1.36    1.33
   1  -7  -6   -1.27    1.07
   1   7  -6    0.26    0.97
  -1   7   6    1.78    1.33
   1  -7  -5    0.87    1.02
  -1   7   5   -0.33    1.18
   1   7  -5    0.36    1.15
  -1   7   4    2.06    1.14
   1   7  -4    2.54    1.46
   1   7  -4    3.49    1.36
  -1   7   3    0.69    0.95
   1   7  -3    1.80    1.44
  -1   7   3    1.95    1.08
   1   7  -2    1.67    1.53
  -1   7   2    2.18    1.13
  -1   7   2    1.02    1.05
  -1   7   1    8.90    1.70
   1   7  -1   10.30    1.97
   1   7   0    4.70    1.47
  -1   7   0    3.23    1.27
  -1   7  -1    1.63    1.31
   1   7   1   -0.32    0.97
  -1   7  -2   28.19    2.81
   1   7   2   25.67    2.33
  -1   7  -3   20.12    2.40
  -1   7  -3   16.29    1.82
   1   7   3   18.41    2.06
   1   7   4    7.39    1.57
  -1   7  -4   10.38    1.81
  -1   7  -4   10.24    1.46
   1   7   5   -0.42    1.18
  -1   7  -5    0.10    1.22
   1   7   6   -0.13    1.16
  -1   7  -6   -0.08    1.20
   1   7   7   38.74    2.90
  -1  -7  -7   38.62    2.51
  -1  -7  -8    1.43    0.95
   1   7   8    1.58    1.31
  -1  -7  -9    1.91    0.88
   1   7   9    1.35    1.15
  -1  -7 -10    0.97    0.85
   1   7  10    0.30    1.06
   1   7  11    2.27    1.04
   1   7  12    1.44    0.81
   2   0 -30    1.77    1.39
   2   0 -30   -1.18    1.41
   2   0 -29    0.54    1.67
   2   0 -29   -3.76    2.28
   2   0 -28   45.77    4.38
   2   0 -28   46.51    2.99
   2   0 -27    5.23    3.40
   2   0 -27    0.44    1.30
   2   0 -27    1.40    2.17
   2   0 -26   41.55    3.49
   2   0 -26   39.18    3.90
   2   0 -26   40.78    5.49
   2   0 -25   -0.26    2.28
   2   0 -25   -0.74    3.04
   2   0 -25    2.93    1.78
   2   0 -25    3.54    3.39
   2   0 -24  108.40    5.91
   2   0 -24  100.75    9.08
   2   0 -24  103.97    7.84
   2   0 -24  125.84    6.90
   2   0 -24   98.12    8.81
   2   0 -23    1.35    2.29
   2   0 -23   -2.87    4.21
   2   0 -23    2.08    3.06
   2   0 -23   -3.19    3.63
   2   0 -23    1.40    3.14
   2   0 -23   -0.33    1.52
   2   0 -22   20.42    2.86
   2   0 -22   20.56    4.17
   2   0 -22   18.69    4.40
   2   0 -22   19.33    4.71
   2   0 -22   24.36    3.53
   2   0 -22   20.52    4.37
   2   0 -22   15.40    4.44
   2   0 -21   -0.57    2.44
   2   0 -21   -0.28    3.17
   2   0 -21    0.42    2.75
   2   0 -21   -1.86    3.91
   2   0 -21   -0.66    1.99
   2   0 -21    2.40    2.58
   2   0 -21    0.62    3.10
   2   0 -20   56.63    6.05
   2   0 -20   58.55    6.81
   2   0 -20   61.60    6.13
   2   0 -20   60.60   10.28
   2   0 -20   66.92    4.94
   2   0 -20   63.03    6.03
   2   0 -20   43.46   11.06
   2   0 -20   59.48    6.78
   2   0 -19    1.40    2.16
   2   0 -19   -2.95    2.69
   2   0 -19    3.25    2.64
   2   0 -19    2.37    2.51
   2   0 -19   -4.72    2.80
   2   0 -19   -0.41    1.70
   2   0 -19    5.58    4.80
   2   0 -19    2.74    6.72
   2   0 -18   65.66    9.66
   2   0 -18   66.70   12.72
   2   0 -17   -2.85    3.48
   2   0 -17   -4.07    6.28
   2   0 -16   74.02    9.52
   2   0 -16   58.46   11.44
   2   0 -15   -1.90    4.00
   2   0 -15   -0.85    5.55
   2   0 -14 1061.52   31.16
   2   0 -14  953.11   38.77
   2   0 -13    0.29    0.84
   2   0 -13   -0.66    3.60
   2   0 -13    1.73    5.20
   2   0 -12   69.22    4.84
   2   0 -12   60.68    9.86
   2   0 -11   -0.52    0.66
   2   0 -11   -0.15    1.02
   2   0 -11   -2.31    5.32
   2   0 -10  137.26    5.50
   2   0 -10  154.14    3.91
   2   0 -10  155.58    6.86
   2   0 -10  151.14   13.35
   2   0  -9    1.42    1.39
   2   0  -9    0.56    4.72
   2   0  -8 2231.74   24.25
   2   0  -8 2398.03   43.10
   2   0  -7    0.50    1.41
   2   0  -7    1.72    4.20
   2   0  -6  194.33    6.57
   2   0  -5    0.91    1.37
   2   0  -4 5408.65   29.13
  -2   0   4 5341.98   22.21
  -2   0   3    0.37    0.69
   2   0  -3    0.31    1.01
   2   0  -2 1183.49   11.39
  -2   0   2 1198.11    9.86
  -2   0  -1   -0.15    0.61
   2   0   1   -0.28    0.50
  -2   0  -2 1102.97    9.37
  -2   0  -2 1124.87   12.11
  -2   0  -2 1133.53   14.13
   2   0   2 1114.97    9.06
  -2   0  -3    0.36    0.61
  -2   0  -3    0.76    1.52
  -2   0  -3    3.01    2.76
  -2   0  -3    0.57    1.75
  -2   0  -3    0.77    1.93
  -2   0  -4    5.58    1.06
  -2   0  -4   14.41    3.12
  -2   0  -4   13.94    2.67
  -2   0  -4    4.95    2.59
  -2   0  -4    6.26    3.48
  -2   0  -5    1.72    2.17
  -2   0  -5    0.33    2.70
  -2   0  -5    0.28    3.55
  -2   0  -5   -0.35    1.65
  -2   0  -5   -0.65    2.37
  -2   0  -5   -0.27    2.45
  -2   0  -6   97.30    6.49
  -2   0  -6  100.51    7.10
  -2   0  -6   93.07    8.99
  -2   0  -6   88.91    5.51
  -2   0  -6   88.25    6.62
  -2   0  -6   78.42    2.26
  -2   0  -6   95.65    7.44
  -2   0  -7    1.47    2.73
  -2   0  -7   -0.55    4.30
  -2   0  -7    0.81    3.36
  -2   0  -7    0.12    1.87
  -2   0  -7   -2.56    3.14
  -2   0  -7   -0.45    2.46
  -2   0  -7   -0.51    0.51
  -2   0  -8  138.26    8.72
  -2   0  -8  102.10   10.74
  -2   0  -8  102.67    8.66
  -2   0  -8  122.13    7.24
  -2   0  -8  115.41    2.94
  -2   0  -8  131.68    9.11
  -2   0  -9    2.68    3.40
  -2   0  -9   -1.70    2.13
  -2   0  -9    0.44    3.78
  -2   0  -9    3.59    5.46
  -2   0 -10   82.69    7.82
  -2   0 -10   82.51    6.83
  -2   0 -10   91.17   10.87
  -2   0 -10  101.11    9.45
  -2   0 -11   -0.72    3.50
  -2   0 -11   -0.11    1.76
  -2   0 -11   -0.67    5.11
  -2   0 -12   87.48    8.80
  -2   0 -12   92.81    7.85
  -2   0 -12   89.90   12.65
  -2   0 -13   -0.05    4.02
  -2   0 -13    2.46    3.08
  -2   0 -13    4.45    5.29
  -2   0 -14   79.32   12.41
  -2   0 -14   76.07    9.24
  -2   0 -15    1.54    4.28
  -2   0 -16  113.08   12.02
  -2   0 -17   -0.90    3.34
  -2   0 -18   68.71    5.56
  -2   0 -18   69.54   10.45
  -2   0 -18   68.92    7.21
  -2   0 -18   71.46    6.30
  -2   0 -18   63.80    6.32
  -2   0 -18   70.71    7.19
  -2   0 -18   70.13    5.02
  -2   0 -19   -1.40    4.71
  -2   0 -19    4.74    2.38
  -2   0 -19   -1.45    2.74
  -2   0 -19    3.25    3.10
  -2   0 -19   -3.08    3.28
  -2   0 -19    2.64    2.91
  -2   0 -19    0.06    1.69
  -2   0 -20  274.69   21.16
  -2   0 -20  254.05   13.80
  -2   0 -20  248.37   10.56
  -2   0 -20  244.99   12.45
  -2   0 -20  248.68   13.92
  -2   0 -20  252.58    9.70
  -2   0 -21   -2.07    2.92
  -2   0 -21   -0.19    3.37
  -2   0 -21    3.48    2.46
  -2   0 -21    0.07    2.20
  -2   0 -22  103.66    9.22
  -2   0 -22   99.45    6.63
  -2   0 -22  106.87    6.58
  -2   0 -22   99.10    9.34
  -2   0 -22   99.68    6.17
  -2   0 -23   -3.25    4.25
  -2   0 -23   -0.26    2.47
  -2   0 -23    1.78    2.20
  -2   0 -23   -3.18    2.15
  -2   0 -24   36.57    4.01
  -2   0 -24   40.43    4.38
  -2   0 -24   36.57    6.00
  -2   0 -24   32.92    3.68
  -2   0 -25    0.69    1.77
  -2   0 -25   -0.25    2.47
  -2   0 -25   -2.08    1.68
  -2   0 -25   -1.55    2.96
  -2   0 -26   -1.99    2.96
  -2   0 -26    3.24    2.60
  -2   0 -26    1.87    1.71
  -2   0 -27   -0.10    2.00
  -2   0 -27   -0.66    1.53
  -2   0 -27   -0.50    2.25
  -2   0 -28    6.42    1.60
  -2   0 -28    2.33    2.18
  -2   0 -28    8.74    2.24
  -2   0 -29   -0.11    1.56
  -2   0 -29    0.77    1.36
   2  -1 -30    0.38    1.36
   2  -1 -30    0.89    1.20
   2   1 -30    1.54    1.38
   2  -1 -29   14.33    2.21
   2   1 -29   18.75    2.67
   2  -1 -28    1.01    1.94
   2   1 -28    1.51    1.97
   2  -1 -28   -1.40    1.08
   2   1 -28    0.03    2.18
   2  -1 -27   20.06    3.08
   2  -1 -27   21.40    2.28
   2  -1 -27   25.46    5.04
   2   1 -27   24.52    3.70
   2   1 -26   33.93    4.58
   2   1 -26   34.40    3.29
   2  -1 -26   34.13    3.06
   2   1 -26   26.67    4.07
   2  -1 -26   22.77    3.66
   2   1 -26   26.31    3.51
   2   1 -26   28.30    5.73
   2  -1 -26   35.47    5.97
   2  -1 -25    4.04    4.23
   2   1 -25    5.12    2.85
   2   1 -25    9.89    4.33
   2  -1 -25    6.22    2.76
   2   1 -25    5.51    2.51
   2   1 -25    4.06    1.90
   2  -1 -25    0.76    2.88
   2   1 -25    2.31    1.60
   2  -1 -25    3.04    1.61
   2   1 -25    1.39    3.45
   2  -1 -24   44.89    5.03
   2   1 -24   35.11    6.01
   2   1 -24   47.19    4.71
   2   1 -24   42.74    4.47
   2  -1 -24   44.11    6.07
   2   1 -24   43.48    3.93
   2   1 -24   41.40    4.55
   2  -1 -24   42.97    4.76
   2   1 -24   36.78    5.28
   2   1 -24   51.26    6.20
   2  -1 -24   44.40    6.77
   2  -1 -23  127.11    8.28
   2  -1 -23  126.42    9.01
   2   1 -23  129.19   10.13
   2   1 -23  139.50    7.30
   2   1 -23  124.05    7.39
   2   1 -23  119.90    9.18
   2   1 -23  131.18    6.82
   2  -1 -23  129.36   10.58
   2  -1 -23  122.98    9.51
   2  -1 -23  132.98    8.70
   2   1 -23  127.31    8.10
   2  -1 -23  135.94    7.28
   2   1 -23  137.70    9.06
   2   1 -22   71.04    7.83
   2  -1 -22   69.72    6.32
   2  -1 -22   66.69    6.84
   2   1 -22   65.10    5.09
   2   1 -22   72.71    5.83
   2   1 -22   71.34    7.14
   2  -1 -22   67.70    7.86
   2  -1 -22   61.64    6.90
   2   1 -22   61.92    4.86
   2   1 -22   69.72    6.92
   2  -1 -22   74.31    5.43
   2  -1 -22   65.72    6.31
   2   1 -22   80.07    6.66
   2  -1 -21    9.56    3.02
   2   1 -21    7.45    2.69
   2  -1 -21   10.39    4.14
   2   1 -21   16.51    2.87
   2   1 -21   11.54    3.95
   2   1 -21    6.62    2.54
   2  -1 -21   10.07    4.05
   2   1 -21    8.42    2.73
   2  -1 -21    7.51    2.52
   2  -1 -21   12.91    3.86
   2   1 -21   13.06    4.45
   2  -1 -21    6.93    2.12
   2   1 -21    8.31    2.45
   2   1 -20  131.08    9.95
   2  -1 -20  110.76    8.55
   2  -1 -20  118.56    8.20
   2   1 -20  130.92    6.98
   2   1 -20  121.59    8.54
   2  -1 -20  123.05    8.08
   2  -1 -20  118.58    9.38
   2   1 -20  122.12    6.58
   2  -1 -20  129.37   10.20
   2   1 -20  111.36    8.85
   2   1 -20  118.81    7.34
   2   1 -20  123.99   18.97
   2  -1 -20  132.39    6.87
   2   1 -20  118.54    8.38
   2   1 -20  131.23   14.66
   2  -1 -20  128.79   13.82
   2   1 -19    3.89    1.53
   2  -1 -19   11.13    3.33
   2  -1 -19   10.95    3.59
   2   1 -19    9.72    3.37
   2   1 -19    8.47    3.15
   2   1 -19   11.73    5.16
   2   1 -19    6.70    2.33
   2  -1 -19    5.94    4.46
   2  -1 -19    3.88    4.46
   2   1 -19   14.80   10.64
   2   1 -19    5.39    1.86
   2  -1 -19   10.18    2.90
   2   1 -19    6.19    1.91
   2  -1 -19    6.10    2.56
   2  -1 -19    7.26    2.72
   2   1 -19    6.77    3.20
   2   1 -18   56.16    4.40
   2  -1 -18   55.83    6.40
   2  -1 -18   57.84    6.07
   2  -1 -18   50.94    4.98
   2   1 -18   50.51    5.22
   2   1 -18   62.17   10.00
   2  -1 -18   59.75    9.45
   2  -1 -18   50.87   11.32
   2   1 -18   60.42   14.21
   2   1 -18   47.34    4.28
   2   1 -18   53.10    6.26
   2   1 -18   47.89    5.00
   2  -1 -18   45.82    4.88
   2  -1 -17    1.91    5.77
   2   1 -17    2.62    6.36
   2   1 -17    0.11    3.76
   2  -1 -17    1.73    3.91
   2   1 -16  119.31   16.52
   2  -1 -16  107.50   13.87
   2   1 -16  124.77   12.41
   2  -1 -15   10.96    5.27
   2   1 -15   12.65    7.87
   2   1 -15    6.03    3.60
   2  -1 -14  103.30   12.84
   2   1 -14   88.80   13.67
   2   1 -14  107.34   10.52
   2  -1 -14   99.78    7.21
   2  -1 -14   89.77   10.16
   2   1 -13  111.42   14.41
   2  -1 -13  104.70   11.99
   2   1 -13  124.73   10.91
   2  -1 -13  111.30    7.47
   2  -1 -13  113.50   11.15
   2  -1 -12   23.21    5.90
   2   1 -12   20.81    5.50
   2   1 -12   11.64    7.24
   2  -1 -12   24.43    5.96
   2  -1 -11  142.24   11.39
   2   1 -11  140.19   14.47
   2   1 -11  137.68   12.82
   2  -1 -11  142.93   12.49
   2   1 -11  147.89   10.92
   2  -1 -10   96.62    9.20
  -2   1  10  116.89    5.39
   2   1 -10   99.90   11.73
   2  -1 -10  104.76   10.07
   2   1 -10  112.49   10.80
   2   1 -10  114.41    8.87
   2  -1  -9   -3.90    4.42
  -2  -1   9    1.00    1.10
  -2   1   9    2.08    1.31
   2   1  -9   -0.41    6.07
   2  -1  -9    3.91    4.30
   2   1  -9   -3.12    4.65
   2   1  -9    2.05    3.13
   2  -1  -8 1440.43   30.56
  -2   1   8 1408.90   19.24
  -2  -1   8 1424.88   16.75
   2   1  -8 1403.54   35.69
   2   1  -8 1417.80   32.24
   2  -1  -8 1388.63   30.18
   2   1  -8 1472.33   27.61
   2  -1  -7 1553.65   29.98
  -2  -1   7 1578.11   17.92
  -2   1   7 1577.56   20.33
   2  -1  -7 1565.31   29.72
   2   1  -7 1602.51   31.74
   2   1  -7 1568.41   35.40
   2   1  -7 1589.50   26.42
   2  -1  -6 2217.77   33.89
  -2  -1   6 2026.93   20.56
   2   1  -6 2052.23   19.09
  -2   1   6 2036.73   22.93
   2   1  -6 2068.31   37.53
   2   1  -6 2190.61   28.88
   2  -1  -5 3932.06   42.33
   2   1  -5 3876.92   27.61
  -2   1   5 3892.86   31.23
  -2  -1   5 3885.50   28.60
   2   1  -5 3988.51   47.49
   2   1  -5 3833.24   35.45
   2  -1  -4 1413.20   24.26
   2   1  -4 1401.66   17.32
  -2   1   4 1399.37   18.52
  -2  -1   4 1400.47   17.48
   2   1  -4 1393.60   23.79
   2   1  -4 1425.51   26.46
   2   1  -4 1404.49   19.74
   2  -1  -3 9999.00   58.45
  -2   1   3 9799.77   48.46
  -2  -1   3 9748.00   46.76
   2   1  -3 9860.15   56.48
   2   1  -3 9916.86   48.27
   2  -1  -2   55.75    4.42
  -2  -1   2   58.67    3.94
  -2   1   2   51.72    3.81
   2   1  -2   56.03    4.20
  -2  -1   2   62.80    3.25
   2  -1  -1  993.89   15.52
  -2   1   1 1013.89   15.34
   2   1  -1 1012.41   13.99
  -2  -1   1 1032.24   14.90
  -2   1   0 3109.82   26.58
  -2  -1   0 3103.86   28.42
   2   1   0 3161.31   19.96
  -2  -1   0 3101.72   29.09
  -2  -1  -1 1658.00   23.82
  -2   1  -1 1675.17   19.93
   2  -1   1 1648.33   15.18
  -2  -1  -1 1699.66   22.14
  -2  -1  -2 2606.98   32.88
  -2   1  -2 2660.66   24.06
  -2  -1  -2 2576.89   27.98
  -2  -1  -3  148.88    7.27
  -2   1  -3  145.80    5.64
  -2  -1  -3  138.33    8.58
  -2   1  -3  154.04    9.40
  -2  -1  -4   52.86    6.31
  -2  -1  -4   57.32    6.48
  -2   1  -4   62.86    3.73
  -2   1  -4   56.16    3.62
  -2   1  -4   63.22    3.72
  -2  -1  -4   63.28    5.19
  -2  -1  -5   52.88    6.56
  -2   1  -5   57.99    3.46
  -2   1  -5   51.73    7.42
  -2   1  -5   50.03    3.58
  -2  -1  -5   53.49    7.19
  -2   1  -6   22.02    2.75
  -2  -1  -6   23.99    4.61
  -2   1  -6   26.65    6.25
  -2   1  -6   27.52    5.44
  -2   1  -6   22.97    4.13
  -2  -1  -6   24.96    5.51
  -2  -1  -7   45.35    5.92
  -2  -1  -7   35.99    5.64
  -2   1  -7   36.77    6.85
  -2   1  -7   35.76    7.05
  -2   1  -7   38.14    5.29
  -2   1  -7   35.03    3.60
  -2  -1  -7   42.27    6.92
  -2  -1  -8   34.80    5.55
  -2   1  -8   41.87    8.40
  -2   1  -8   46.92    7.46
  -2  -1  -8   38.37    5.73
  -2   1  -8   39.07    5.67
  -2  -1  -8   41.99    7.08
  -2  -1  -9   85.93    8.54
  -2   1  -9   76.44    8.80
  -2   1  -9   77.21   10.98
  -2  -1  -9   72.18    8.46
  -2   1  -9   85.47    8.29
  -2  -1  -9   77.05    9.67
  -2  -1 -10  206.35   13.20
  -2   1 -10  228.17   15.64
  -2   1 -10  200.98   16.93
  -2  -1 -10  196.85   14.17
  -2   1 -10  201.53   12.59
  -2  -1 -10  212.02   15.21
  -2   1 -11   11.65    5.11
  -2   1 -11    4.04    6.15
  -2   1 -11   11.48    4.52
  -2  -1 -11   12.50    4.90
  -2   1 -12  190.89   15.65
  -2   1 -12  176.19   18.06
  -2   1 -12  213.00   14.72
  -2  -1 -12  209.63   14.29
  -2   1 -13    3.45    4.21
  -2   1 -13   -2.76    6.07
  -2   1 -13    4.30    3.90
  -2  -1 -13    4.64    3.69
  -2   1 -14    3.74    6.21
  -2   1 -14   -0.99    4.26
  -2  -1 -14    7.96    3.45
  -2   1 -14    2.71    4.32
  -2  -1 -14    2.74    3.77
  -2  -1 -15    1.85    4.07
  -2   1 -15    1.31    3.78
  -2  -1 -15    1.46    3.12
  -2  -1 -16   82.47    9.69
  -2  -1 -16   87.23   10.47
  -2   1 -16  107.70   12.66
  -2  -1 -17   12.87    3.78
  -2   1 -17   13.47    2.19
  -2   1 -17   10.75    2.37
  -2   1 -17   14.03    5.69
  -2  -1 -17   13.54    4.95
  -2   1 -17   12.15    2.77
  -2  -1 -17    9.31    2.71
  -2   1 -17    9.57    3.41
  -2  -1 -17   13.15    3.21
  -2   1 -17   11.27    2.84
  -2  -1 -18    7.78    3.10
  -2   1 -18    6.85    1.89
  -2  -1 -18    5.57    5.02
  -2   1 -18    0.81    4.45
  -2   1 -18    6.08    2.41
  -2  -1 -18    6.91    2.61
  -2  -1 -18    6.97    2.31
  -2   1 -18    7.46    2.26
  -2  -1 -18    4.96    2.98
  -2  -1 -18    4.09    2.51
  -2   1 -18    3.96    2.78
  -2  -1 -18    7.98    3.41
  -2   1 -18    6.19    3.05
  -2   1 -18    2.17    2.31
  -2   1 -19   70.04    6.64
  -2   1 -19   65.01    5.05
  -2  -1 -19   66.58    7.45
  -2  -1 -19   66.19    7.21
  -2   1 -19   60.57    6.78
  -2   1 -19   81.93   11.92
  -2  -1 -19   66.76   10.54
  -2   1 -19   69.08    5.31
  -2  -1 -19   58.15    6.93
  -2   1 -19   64.01    7.30
  -2  -1 -19   64.54    6.31
  -2  -1 -19   70.76    5.26
  -2  -1 -19   60.10    5.78
  -2   1 -19   73.15    6.17
  -2  -1 -20   43.54    6.51
  -2   1 -20   58.39    6.26
  -2   1 -20   52.08    4.53
  -2   1 -20   48.59    6.34
  -2  -1 -20   52.30    6.74
  -2  -1 -20   52.57    5.76
  -2   1 -20   50.13    5.87
  -2   1 -20   53.27    4.84
  -2  -1 -20   48.49    4.88
  -2  -1 -20   56.45    4.75
  -2   1 -20   55.57    7.21
  -2  -1 -20   39.77    5.17
  -2   1 -20   49.32    5.33
  -2  -1 -21   59.89    7.49
  -2   1 -21   66.11    6.96
  -2   1 -21   56.19    6.58
  -2   1 -21   69.35    5.30
  -2  -1 -21   61.69    7.17
  -2   1 -21   63.10    6.46
  -2   1 -21   66.63    5.46
  -2   1 -21   60.34    5.72
  -2  -1 -21   63.96    5.23
  -2   1 -21   66.55    7.77
  -2  -1 -21   61.02    6.16
  -2  -1 -21   59.62    5.29
  -2  -1 -22   69.23    5.50
  -2   1 -22   67.41    6.93
  -2   1 -22   79.82    5.63
  -2   1 -22   71.19    7.21
  -2  -1 -22   73.33    8.28
  -2   1 -22   73.91    6.58
  -2   1 -22   77.05    5.94
  -2   1 -22   76.56    8.37
  -2  -1 -22   78.79    5.79
  -2   1 -22   71.85    6.21
  -2   1 -23   -1.46    2.22
  -2   1 -23   -0.55    2.19
  -2   1 -23   -4.44    3.72
  -2   1 -23    2.21    1.86
  -2   1 -23   -0.09    2.54
  -2  -1 -23    1.08    2.43
  -2  -1 -23    1.21    1.52
  -2  -1 -23   -0.47    3.68
  -2   1 -23    5.13    4.08
  -2   1 -24   13.31    3.04
  -2   1 -24   11.08    3.38
  -2  -1 -24   12.28    3.29
  -2   1 -24   11.73    3.36
  -2  -1 -24   18.01    4.80
  -2   1 -24   13.51    2.78
  -2   1 -24   16.65    3.20
  -2   1 -25   -3.43    3.37
  -2  -1 -25    3.33    2.85
  -2   1 -25    1.03    2.52
  -2  -1 -25    2.00    2.01
  -2   1 -25   -0.16    1.92
  -2   1 -25   -0.57    1.80
  -2   1 -26   15.66    2.53
  -2  -1 -26   10.97    2.40
  -2  -1 -26    8.23    2.74
  -2   1 -26    9.50    3.02
  -2  -1 -26   15.10    2.51
  -2   1 -26   13.08    2.46
  -2   1 -26   12.24    3.28
  -2   1 -27   -1.87    1.50
  -2  -1 -27    0.79    2.05
  -2   1 -27    0.60    2.06
  -2  -1 -27   -0.04    1.72
  -2   1 -27   -0.64    2.10
  -2  -1 -27   -0.69    1.40
  -2   1 -27    1.57    1.59
  -2   1 -28   36.31    3.53
  -2  -1 -28   27.14    2.69
  -2  -1 -28   34.87    2.48
  -2  -1 -29    0.96    1.48
  -2  -1 -30    0.04    1.02
   2  -2 -30    0.00    1.07
   2  -2 -29    0.24    1.42
   2   2 -28    2.44    1.89
   2  -2 -28   -0.43    1.54
   2  -2 -28    1.52    1.74
   2   2 -27   15.26    3.06
   2  -2 -27    4.69    2.26
   2  -2 -26    6.35    1.56
   2  -2 -26    3.50    3.04
   2   2 -26    6.45    2.35
   2   2 -26    1.28    2.03
   2  -2 -26    4.56    2.39
   2  -2 -26    5.36    1.68
   2   2 -26    9.52    4.09
   2   2 -26    4.28    2.61
   2  -2 -25   22.02    4.99
   2  -2 -25   24.94    3.29
   2  -2 -25   16.67    3.35
   2   2 -25   13.85    3.15
   2   2 -25   22.71    3.82
   2   2 -25   24.27    3.77
   2  -2 -25   21.44    4.33
   2   2 -25   24.13    4.47
   2  -2 -25   19.67    3.59
   2   2 -25   25.00    4.90
   2   2 -25   23.02    3.20
   2   2 -24   12.60    2.48
   2  -2 -24   10.34    4.13
   2  -2 -24    9.39    2.29
   2   2 -24    8.80    2.62
   2  -2 -24   12.44    3.13
   2   2 -24   10.47    3.16
   2  -2 -24    8.28    2.64
   2   2 -24    7.10    2.56
   2  -2 -24    6.09    3.07
   2   2 -24   12.53    4.48
   2  -2 -24    9.84    3.88
   2   2 -24   11.39    3.66
   2   2 -24   10.64    2.82
   2   2 -23   24.58    4.81
   2  -2 -23   16.22    4.57
   2   2 -23   18.12    2.87
   2  -2 -23   18.76    4.64
   2   2 -23   23.01    3.83
   2   2 -23   17.92    2.88
   2   2 -23   21.42    3.75
   2  -2 -23   17.36    3.79
   2   2 -23   23.79    4.26
   2   2 -23   19.22    3.50
   2  -2 -23   23.64    3.95
   2   2 -23   18.00    4.44
   2  -2 -23   20.51    4.17
   2  -2 -22  149.99    9.15
   2   2 -22  150.55    9.49
   2   2 -22  146.51    7.76
   2   2 -22  150.78    9.33
   2  -2 -22  146.01   10.71
   2   2 -22  143.65    7.25
   2  -2 -22  133.14   10.35
   2   2 -22  144.54    8.33
   2   2 -22  138.09    7.49
   2  -2 -22  171.21    8.17
   2   2 -22  168.63    9.86
   2   2 -22  155.13   10.74
   2  -2 -22  155.40    9.95
   2   2 -21   99.29    6.56
   2   2 -21  103.30    7.67
   2  -2 -21   97.99    8.88
   2  -2 -21   94.14    8.99
   2   2 -21  105.60    6.26
   2  -2 -21   93.22    7.95
   2   2 -21  112.85    9.38
   2   2 -21  116.53    6.91
   2   2 -21  102.73    7.81
   2   2 -21  104.61    7.42
   2   2 -21  107.37    8.33
   2  -2 -21  108.31    7.62
   2   2 -20   10.76    2.82
   2  -2 -20    9.54    3.15
   2   2 -20   12.14    2.62
   2  -2 -20    9.88    3.61
   2   2 -20    7.78    3.78
   2   2 -20    8.74    3.23
   2  -2 -20    8.11    3.75
   2   2 -20   10.18    3.32
   2  -2 -20   10.10    3.23
   2   2 -20    8.10    2.79
   2   2 -20   15.36    3.56
   2   2 -19   -0.36    2.04
   2  -2 -19    0.85    2.74
   2   2 -19    0.07    1.61
   2  -2 -19    1.22    2.77
   2   2 -19    1.40    2.66
   2  -2 -19    2.38    2.54
   2   2 -19    3.11    2.43
   2  -2 -19    0.77    2.32
   2   2 -19    6.38    3.42
   2   2 -19    0.36    2.35
   2   2 -19    1.09    2.07
   2   2 -18   88.18   15.66
   2   2 -18   90.04    8.11
   2   2 -18   85.09    5.97
   2  -2 -18   87.19    5.17
   2   2 -18   84.90    6.41
   2   2 -18   89.97    5.58
   2  -2 -18   96.94    8.17
   2  -2 -18   79.92    7.67
   2   2 -18   92.46    5.86
   2   2 -18   95.90    6.82
   2   2 -18   91.06    6.95
   2   2 -18   84.30    7.42
   2  -2 -18   94.41    6.97
   2   2 -17  182.23   10.80
   2   2 -17  163.18   19.81
   2   2 -17  165.14    7.78
   2   2 -17  195.92   17.37
   2   2 -17  184.89    7.68
   2   2 -17  200.36    9.26
   2   2 -17  187.31    9.23
   2   2 -17  196.21    9.78
   2  -2 -17  198.31   11.25
   2   2 -17  182.88    7.85
   2  -2 -17  174.88   10.81
   2  -2 -17  196.40   18.50
   2  -2 -17  184.75    9.23
   2   2 -17  191.56   10.65
   2  -2 -16   52.37    9.26
   2   2 -16   60.64    9.77
   2   2 -16   49.15   11.04
   2  -2 -15   -2.17    5.67
   2   2 -15   -1.89    3.86
   2   2 -15   -1.24    6.02
   2  -2 -14   -4.10    5.56
   2   2 -14    2.78    3.96
   2   2 -14   -3.98    5.09
   2  -2 -13  337.78   21.31
   2   2 -13  343.72   20.09
   2   2 -13  358.17   23.41
   2   2 -13  338.26   25.05
   2  -2 -12  208.82   16.35
   2   2 -12  210.00   18.60
   2   2 -12  204.15   16.88
   2   2 -12  193.13   14.33
   2   2 -11    2.94    4.52
  -2   2  11    2.04    2.26
   2  -2 -11    0.77    5.08
   2   2 -11    2.43    5.58
   2   2 -11   -1.38    5.57
  -2   2  10  727.74   19.80
   2  -2 -10  693.78   27.27
   2   2 -10  708.02   31.00
   2   2 -10  715.11   28.81
  -2   2   9  737.69   20.13
   2  -2  -9  795.85   27.99
   2   2  -9  736.74   27.56
   2  -2  -9  733.03   20.35
   2   2  -9  750.75   30.34
  -2   2   8   59.61    6.13
  -2  -2   8   63.72    5.16
   2  -2  -8   69.92    8.97
   2  -2  -8   60.80    5.62
   2   2  -8   50.57    8.32
   2   2  -8   60.54    8.69
   2   2  -7  562.43   23.17
   2  -2  -7  522.93   14.01
   2   2  -7  549.93   21.87
   2  -2  -7  550.77   21.72
  -2   2   7  539.27   16.82
   2   2  -7  549.02   15.18
  -2  -2   7  565.07   15.19
   2   2  -7  538.18   11.35
   2   2  -6  564.29   15.54
  -2  -2   6  546.67   15.66
  -2   2   6  565.04   17.08
   2  -2  -6  574.70   21.21
   2   2  -6  550.03   21.60
   2  -2  -6  522.93   12.25
   2   2  -6  553.07   20.83
   2   2  -5   44.20    4.70
  -2   2   5   39.54    5.09
  -2  -2   5   39.62    4.77
   2  -2  -5   37.72    6.21
   2   2  -5   44.58    6.47
   2  -2  -5   42.68    3.02
   2   2  -5   38.00    6.23
   2   2  -4    2.80    2.74
  -2  -2   4    2.72    2.74
  -2   2   4    1.44    3.11
   2  -2  -4    1.29    3.74
   2   2  -4    2.67    3.20
   2   2  -4    0.95    3.20
  -2   2   3  872.33   20.77
  -2  -2   3  861.09   20.30
   2   2  -3  867.77   20.42
   2  -2  -3  875.10   22.77
   2   2  -3  857.66   21.42
   2   2  -3  878.91   20.77
  -2  -2   2  537.39   16.36
  -2   2   2  527.15   16.11
   2  -2  -2  582.63   17.66
   2   2  -2  533.13   14.33
   2   2  -2  531.58   15.75
  -2   2   1  148.66    8.84
  -2  -2   1  147.77    9.17
   2  -2  -1  118.29    7.77
   2   2  -1  150.42    6.34
   2   2  -1  143.06    7.93
   2   2   0    3.22    1.93
   2  -2   0   12.11    3.14
  -2   2   0    8.40    3.40
  -2  -2   0    8.36    3.42
  -2  -2   0    4.98    2.77
   2   2   1    1.40    1.73
   2  -2   1    1.68    1.90
  -2  -2  -1    0.95    3.05
  -2   2  -1   -0.95    3.13
  -2  -2  -1    0.02    3.10
   2  -2   2   45.24    4.00
  -2   2  -2   54.10    5.50
  -2  -2  -2   48.42    6.16
  -2  -2  -2   47.03    6.54
  -2   2  -3 1161.94   28.60
   2  -2   3 1139.11   16.59
  -2   2  -3 1171.05   23.14
  -2  -2  -3 1107.82   29.04
  -2   2  -3 1135.61   22.25
  -2   2  -4  176.19   12.03
  -2   2  -4  155.28    8.22
  -2  -2  -4  157.32   11.87
   2  -2   4  150.59    4.64
  -2   2  -5  166.65    8.00
  -2  -2  -5  158.81   12.68
  -2   2  -5  167.56   12.14
  -2   2  -6  258.86   15.90
  -2  -2  -6  270.91   15.87
  -2   2  -6  266.29    9.15
  -2   2  -6  274.22    9.90
  -2  -2  -6  256.34   16.68
  -2   2  -7   11.35    5.44
  -2  -2  -7    4.72    5.15
  -2   2  -7   15.61    2.02
  -2   2  -8  153.47   13.79
  -2  -2  -8  124.69   13.00
  -2  -2  -8  132.65   12.59
  -2   2  -9  187.38   15.43
  -2  -2  -9  176.44   15.61
  -2  -2  -9  181.30   14.43
  -2   2 -10  297.65   20.15
  -2  -2 -10  296.31   18.64
  -2   2 -11  169.24   16.06
  -2  -2 -11  157.26   14.40
  -2   2 -12   11.65    4.04
  -2  -2 -12   26.26    7.73
  -2   2 -13   -4.31    4.73
  -2  -2 -13    6.10    5.04
  -2   2 -14   18.04    6.36
  -2  -2 -14   19.18    7.48
  -2   2 -15  119.96   15.09
  -2  -2 -15  127.20   14.39
  -2  -2 -16  178.10    7.60
  -2   2 -16  184.00    9.70
  -2  -2 -16  192.49   10.76
  -2   2 -16  187.71   11.05
  -2   2 -16  185.45    8.07
  -2   2 -16  180.23   18.81
  -2   2 -16  173.90    8.53
  -2   2 -16  177.82    7.33
  -2  -2 -16  188.83   11.33
  -2  -2 -16  192.33   11.24
  -2   2 -16  184.75    8.00
  -2   2 -16  181.88    9.24
  -2   2 -16  182.75    9.49
  -2  -2 -16  175.49   16.86
  -2   2 -17    2.11    2.00
  -2  -2 -17    1.52    1.80
  -2   2 -17   -2.04    2.71
  -2  -2 -17  -10.14    6.07
  -2  -2 -17    4.48    2.93
  -2   2 -17    1.89    2.05
  -2   2 -17    1.28    2.24
  -2  -2 -17    1.57    2.66
  -2  -2 -17   -0.43    2.36
  -2   2 -17   -2.02    3.29
  -2   2 -17   -0.43    1.87
  -2   2 -17    1.55    2.15
  -2  -2 -17    0.49    3.71
  -2  -2 -17    1.03    1.34
  -2   2 -18    4.03    2.23
  -2   2 -18    3.42    2.10
  -2  -2 -18   -5.12    7.71
  -2   2 -18    0.50    2.01
  -2  -2 -18    0.17    2.90
  -2   2 -18    4.24    2.46
  -2  -2 -18    1.14    2.66
  -2   2 -18   -0.78    2.24
  -2  -2 -18   -1.52    4.05
  -2  -2 -18    2.52    2.71
  -2   2 -18   -1.97    2.98
  -2  -2 -18    0.86    1.53
  -2   2 -18   -0.67    3.03
  -2  -2 -18    1.77    1.72
  -2  -2 -19   83.88    6.60
  -2   2 -19   82.80    7.70
  -2   2 -19   74.63    6.04
  -2  -2 -19   74.97    7.89
  -2   2 -19   76.35    5.58
  -2  -2 -19   81.56    8.24
  -2   2 -19   83.91    7.27
  -2   2 -19   75.82    7.85
  -2  -2 -19   85.18    7.72
  -2   2 -19   67.95    5.49
  -2   2 -19   79.64    6.78
  -2   2 -19   82.53    6.88
  -2   2 -20   37.80    4.25
  -2  -2 -20   38.71    6.22
  -2  -2 -20   44.76    4.64
  -2   2 -20   42.15    4.47
  -2  -2 -20   38.07    4.58
  -2   2 -20   34.51    4.92
  -2   2 -20   37.87    5.35
  -2   2 -20   36.97    6.27
  -2  -2 -20   39.72    5.67
  -2   2 -20   35.43    4.02
  -2   2 -20   32.96    4.57
  -2  -2 -20   36.14    5.99
  -2   2 -20   43.91    5.53
  -2   2 -21   38.70    4.31
  -2  -2 -21   31.22    5.67
  -2   2 -21   35.47    4.48
  -2  -2 -21   41.75    4.34
  -2   2 -21   36.51    5.15
  -2   2 -21   36.53    5.55
  -2  -2 -21   41.29    5.79
  -2   2 -21   44.22    6.43
  -2   2 -21   34.93    3.93
  -2   2 -21   31.01    4.51
  -2   2 -21   41.13    5.46
  -2  -2 -21   30.08    5.57
  -2  -2 -22   32.21    5.57
  -2   2 -22   32.33    3.87
  -2  -2 -22   35.87    4.46
  -2  -2 -22   33.94    5.12
  -2   2 -22   38.64    6.43
  -2   2 -22   32.30    4.96
  -2   2 -22   43.14    5.63
  -2   2 -22   42.15    5.64
  -2   2 -22   37.03    4.68
  -2   2 -22   37.48    4.49
  -2  -2 -22   34.95    4.17
  -2  -2 -23    2.53    2.01
  -2   2 -23    1.12    2.36
  -2   2 -23    1.00    2.45
  -2   2 -23    0.85    2.00
  -2  -2 -23    0.88    3.37
  -2   2 -23    4.15    2.79
  -2  -2 -23    0.42    2.29
  -2   2 -23    1.69    3.20
  -2  -2 -24    5.08    2.31
  -2   2 -24    2.33    2.12
  -2  -2 -24    3.45    2.54
  -2   2 -24    5.41    2.81
  -2   2 -24    6.29    2.88
  -2   2 -24    5.11    3.04
  -2   2 -25   40.02    4.00
  -2  -2 -25   35.85    3.60
  -2   2 -25   39.37    4.71
  -2   2 -25   39.17    4.29
  -2  -2 -26   11.11    1.78
  -2   2 -26   16.41    2.53
  -2  -2 -26   14.13    2.01
  -2   2 -26   19.76    2.76
  -2  -2 -26   19.16    2.35
  -2   2 -26   22.12    3.51
  -2   2 -27   31.33    3.45
  -2   2 -27   27.27    2.55
  -2  -2 -27   27.14    2.25
  -2  -2 -28    2.89    1.53
  -2  -2 -29    0.41    1.19
   2  -3 -28    0.13    1.37
   2  -3 -27   11.64    1.57
   2  -3 -27   -0.06    1.57
   2  -3 -26    3.68    1.51
   2  -3 -26   -1.49    1.89
   2   3 -25    2.26    2.57
   2  -3 -25   -0.54    2.31
   2   3 -25    3.71    2.43
   2   3 -25    7.58    1.93
   2  -3 -25    2.17    1.81
   2  -3 -25    1.25    2.21
   2  -3 -24   -0.90    2.31
   2   3 -24   -0.58    2.46
   2  -3 -24    0.91    2.62
   2   3 -24    3.57    2.98
   2   3 -24    4.88    2.74
   2   3 -24    0.86    1.69
   2   3 -24    0.67    2.52
   2  -3 -24    0.49    2.62
   2  -3 -23    3.32    2.91
   2   3 -23    2.03    1.95
   2   3 -23    4.38    2.90
   2   3 -23    5.86    3.05
   2  -3 -23    6.35    3.48
   2  -3 -23    1.96    3.28
   2  -3 -23    6.10    2.80
   2   3 -23    5.13    2.87
   2   3 -23    5.20    2.90
   2   3 -23    6.47    3.30
   2  -3 -23    3.41    2.01
   2   3 -22    0.81    2.37
   2  -3 -22    2.90    3.34
   2  -3 -22    4.97    2.78
   2   3 -22   10.71    3.32
   2  -3 -22   18.94    4.08
   2   3 -22    7.16    3.68
   2   3 -22    6.56    2.65
   2   3 -22   15.13    3.53
   2  -3 -22    9.44    2.59
   2   3 -22    9.44    3.63
   2  -3 -21    4.40    1.78
   2   3 -21    0.06    2.29
   2  -3 -21    1.80    3.10
   2  -3 -21    2.70    2.07
   2   3 -21    5.76    3.27
   2   3 -21    4.32    2.44
   2   3 -21    6.08    3.12
   2  -3 -21   -3.40    3.46
   2   3 -21   -0.53    2.74
   2   3 -21    4.59    2.71
   2  -3 -21   -0.90    2.79
   2   3 -20   -4.65    3.62
   2  -3 -20   -0.42    3.25
   2   3 -20    1.85    2.71
   2   3 -20    1.68    1.87
   2  -3 -20   -0.91    3.64
   2  -3 -20   -2.05    3.36
   2   3 -20    0.27    2.24
   2   3 -20    2.84    2.83
   2  -3 -20    1.93    1.83
   2   3 -20    0.78    2.95
   2  -3 -20    0.95    1.55
   2   3 -20    0.67    2.15
   2  -3 -19   26.06    4.76
   2   3 -19   22.93    4.51
   2   3 -19   26.49    4.46
   2   3 -19   23.61    3.41
   2  -3 -19   23.31    4.93
   2  -3 -19   26.46    4.69
   2   3 -19   18.98    3.55
   2  -3 -19   22.68    3.16
   2   3 -19   26.32    4.29
   2  -3 -19   18.56    3.33
   2   3 -19   17.88    3.91
   2   3 -19   24.17    3.84
   2   3 -18    5.69    2.67
   2   3 -18   -4.04    3.00
   2  -3 -18    1.59    1.59
   2   3 -18    2.84    1.93
   2  -3 -18    0.53    3.07
   2   3 -18    1.44    2.70
   2  -3 -18   -3.64    2.60
   2   3 -18    2.99    2.40
   2   3 -18    3.49    2.73
   2   3 -18    0.86    2.44
   2  -3 -18    3.01    2.42
   2  -3 -18    4.99    2.27
   2   3 -17    9.34    3.18
   2  -3 -17    7.48    2.22
   2  -3 -17    2.39    2.77
   2   3 -17   10.98    2.55
   2   3 -17    7.24    2.23
   2  -3 -17   12.77    3.02
   2   3 -17    5.59    2.50
   2   3 -17    6.53    3.05
   2   3 -17    5.98    2.66
   2  -3 -17   -5.05    7.24
   2  -3 -17    7.40    3.00
   2   3 -17    3.91    2.64
   2  -3 -17    4.00    2.31
   2   3 -16   40.51    5.40
   2   3 -16   37.00    3.73
   2  -3 -16   38.74    5.44
   2  -3 -16   28.90    4.50
   2   3 -16   30.15    4.10
   2   3 -16   30.12    4.80
   2   3 -16   32.54    4.32
   2   3 -16   31.16    4.27
   2  -3 -16   30.18    3.55
   2  -3 -16   20.34    6.37
   2   3 -15   -0.10    2.29
  -2   3  15    0.45    1.25
   2   3 -15    3.26    1.77
   2  -3 -15    3.02    2.41
   2  -3 -15   -0.36    5.08
   2   3 -15    2.08    1.98
   2   3 -15    0.22    2.10
   2   3 -15    1.96    1.82
   2   3 -15    0.96    2.30
   2   3 -14   -0.26    2.07
   2   3 -14    4.94    2.04
   2  -3 -14   -1.93    2.60
   2   3 -14   -0.15    2.06
   2  -3 -14    0.52    5.01
   2   3 -14    4.08    5.72
   2   3 -14    7.61    5.25
   2   3 -14   -0.80    2.02
   2  -3 -13    5.33    4.94
   2   3 -13    2.75    4.16
   2   3 -13    3.60    3.66
   2  -3 -12   20.83    8.24
   2   3 -12   25.56    7.47
   2   3 -12   20.72    6.23
  -2   3  11    8.54    3.34
   2  -3 -11    4.80    6.57
   2   3 -11    9.22    4.92
   2   3 -11    6.18    5.98
  -2   3  10    2.59    2.44
   2  -3 -10    4.90    5.61
   2   3 -10    1.97    4.05
   2   3 -10   -1.45    4.64
  -2   3   9    6.56    3.50
   2  -3  -9   10.20    5.41
   2   3  -9    6.83    4.72
   2   3  -9    9.77    3.94
  -2   3   8    4.48    3.00
   2  -3  -8    0.79    4.30
   2   3  -8    7.82    4.70
   2   3  -8    6.70    4.83
  -2   3   7   17.28    4.60
   2   3  -7   17.90    4.17
   2  -3  -7   31.54    7.13
   2   3  -7   20.57    6.17
   2   3  -7   20.54    6.26
   2   3  -6  191.50   11.71
  -2   3   6  211.39   13.24
   2  -3  -6  231.12   16.46
   2   3  -6  212.21   14.80
   2   3  -6  215.20   15.31
   2   3  -5  660.08   21.76
  -2   3   5  650.50   23.04
   2  -3  -5  670.03   26.29
   2   3  -5  661.57   24.98
   2   3  -5  706.71   23.94
  -2   3   4   17.14    4.65
   2   3  -4   14.32    4.45
   2  -3  -4   13.48    5.10
   2   3  -4   14.02    3.86
   2   3  -3  132.65   10.16
  -2   3   3  128.15   10.53
   2  -3  -3  121.32   10.99
   2   3  -3  138.47   10.80
   2   3  -2   27.85    5.15
  -2   3   2   27.68    5.43
   2  -3  -2   23.91    4.76
  -2  -3   2   32.92    4.92
   2   3  -2   31.23    5.42
   2   3  -1  172.40   12.18
  -2   3   1  161.63   11.35
   2  -3  -1  139.81   10.77
  -2  -3   1  162.68   10.88
   2   3  -1  169.70   10.78
   2   3   0   75.21    8.48
  -2   3   0   74.53    8.07
   2  -3   0   75.18    7.37
  -2  -3   0   75.28    8.17
   2   3   0   74.98    6.92
   2   3   1  448.64   19.22
  -2   3  -1  457.70   18.80
   2  -3   1  490.18   17.67
  -2  -3  -1  457.92   20.33
   2   3   1  437.12   15.13
  -2   3  -1  418.03   19.71
  -2   3  -2   59.22    7.11
   2   3   2   58.85    7.78
   2  -3   2   74.55    6.57
  -2   3  -2   57.22    8.11
  -2  -3  -2   67.50    8.88
  -2   3  -3   28.88    5.51
   2   3   3   21.82    6.34
  -2   3  -3   18.62    5.06
  -2  -3  -3   28.23    6.85
  -2   3  -3   22.39    4.50
  -2  -3  -4   91.54   10.27
  -2   3  -4   93.90   10.75
  -2   3  -4   97.36    8.27
  -2  -3  -4  110.93   11.98
  -2  -3  -5   28.06    6.68
  -2   3  -5   31.08    7.04
  -2  -3  -5   40.84    8.13
  -2   3  -5   48.36    5.66
  -2  -3  -6    4.86    5.17
  -2   3  -6    0.65    4.27
  -2  -3  -6    1.54    4.31
  -2   3  -6    2.35    1.37
  -2  -3  -7   92.34   11.79
  -2  -3  -7   88.19   12.06
  -2   3  -7  105.09    7.65
  -2   3  -7   77.68   10.65
  -2   3  -8   -6.27    5.68
  -2  -3  -8   -4.77    5.55
   2   3   8   -4.67    4.43
  -2   3  -9   29.90    8.30
   2   3   9   43.38    7.38
  -2   3 -10   33.96    8.97
  -2  -3 -10   27.17    8.18
   2   3  10   24.78    5.44
  -2   3 -11  108.07   15.04
  -2  -3 -11  102.53   13.43
   2   3  11   90.23    9.89
  -2   3 -12   29.81    8.44
   2   3  12   26.49    5.92
  -2  -3 -12   24.52    7.34
  -2   3 -13   33.00    9.17
  -2   3 -13   26.82    3.81
  -2  -3 -13   27.12    3.34
  -2   3 -13   26.09    3.79
  -2  -3 -13   32.84    4.59
  -2  -3 -13   26.39    8.06
  -2  -3 -14   47.00    5.56
  -2   3 -14   42.72    4.97
  -2  -3 -14   42.23    4.17
   2   3  14   46.94    4.15
  -2   3 -14   44.74    3.77
  -2  -3 -14   51.88    5.72
  -2   3 -14   50.68    5.32
  -2  -3 -14   52.90   10.66
  -2   3 -14   57.87   11.57
  -2   3 -14   48.05    4.64
  -2   3 -15   43.06    4.84
  -2  -3 -15   41.89    4.19
  -2   3 -15   44.55    5.27
  -2  -3 -15   54.59   11.04
  -2   3 -15   47.70    4.06
  -2  -3 -15   47.24    5.70
  -2   3 -15   44.50    5.94
  -2   3 -15   28.94    8.34
  -2   3 -15   51.23    5.05
  -2  -3 -15   47.24    5.31
  -2  -3 -15   50.99    5.93
  -2   3 -15   44.50    5.47
  -2   3 -16   26.64    4.01
  -2  -3 -16   29.70    3.69
  -2   3 -16   24.93    4.10
  -2   3 -16   29.15    4.05
  -2  -3 -16   24.09    7.80
  -2   3 -16   23.01    2.92
  -2  -3 -16   25.40    4.64
  -2  -3 -16   31.51    5.15
  -2   3 -16   30.16    4.93
  -2   3 -16   33.04    4.35
  -2  -3 -16   30.14    4.75
  -2   3 -16   31.59    5.07
  -2   3 -17   -0.89    2.07
  -2  -3 -17   -1.76    3.23
  -2  -3 -17   -3.74    3.25
  -2   3 -17   -2.86    2.46
  -2   3 -17   -3.41    2.87
  -2   3 -17   -0.36    1.63
  -2  -3 -17    0.60    1.58
  -2   3 -17    0.40    2.51
  -2  -3 -17    1.77    2.76
  -2   3 -17   -0.86    2.49
  -2   3 -17    0.33    2.42
  -2   3 -18    2.48    2.89
  -2  -3 -18    0.19    3.13
  -2   3 -18   -0.12    2.62
  -2   3 -18    2.28    2.60
  -2  -3 -18    1.08    2.41
  -2  -3 -18   -2.61    3.38
  -2   3 -18    5.22    3.26
  -2  -3 -18    1.11    1.87
  -2   3 -18    0.31    2.72
  -2   3 -18    0.26    2.21
  -2   3 -19    4.49    3.26
  -2  -3 -19    2.68    3.03
  -2   3 -19   -0.57    2.98
  -2   3 -19    2.33    2.40
  -2  -3 -19   -2.51    2.65
  -2  -3 -19   -0.54    2.89
  -2   3 -19    0.68    2.75
  -2  -3 -19   -1.88    1.98
  -2   3 -19   -0.96    2.98
  -2   3 -19    0.64    2.11
  -2   3 -20    4.56    2.21
  -2   3 -20    5.47    3.28
  -2   3 -20    8.59    3.16
  -2   3 -20    2.72    3.05
  -2  -3 -20    3.86    3.47
  -2   3 -20    7.26    3.63
  -2   3 -20    2.16    3.03
  -2   3 -21   -0.30    1.85
  -2   3 -21    0.71    2.33
  -2   3 -21    0.10    2.99
  -2   3 -21    5.35    3.29
  -2   3 -21    1.66    2.75
  -2  -3 -21    1.13    3.05
  -2  -3 -22   -0.64    3.30
  -2  -3 -22    2.23    2.47
  -2   3 -22    5.74    2.85
  -2  -3 -22    2.52    2.50
  -2   3 -22    3.82    3.24
  -2   3 -22   -2.64    2.12
  -2   3 -22    1.42    2.68
  -2   3 -22    0.56    2.92
  -2  -3 -23    2.13    2.29
  -2  -3 -23    4.21    2.57
  -2   3 -23    0.09    1.52
  -2   3 -23    4.48    2.71
  -2   3 -23    1.51    2.71
  -2   3 -24    5.32    1.61
  -2  -3 -24    1.78    2.10
  -2  -3 -24   -0.05    1.95
  -2   3 -24    4.04    2.66
  -2   3 -24    1.05    2.10
  -2  -3 -25   -0.71    1.77
  -2  -3 -25    0.92    1.49
  -2   3 -25   -0.28    1.84
  -2  -3 -26    0.34    1.58
  -2  -3 -26   -1.27    1.00
  -2  -3 -26    1.52    1.20
  -2  -3 -27    0.74    1.18
   2  -4 -26   -1.58    1.28
   2  -4 -25    1.31    1.38
   2  -4 -25    0.12    1.45
   2   4 -24   12.68    2.24
   2  -4 -24    7.95    2.27
   2  -4 -23    0.22    2.18
   2  -4 -23    2.78    2.35
   2   4 -23    3.21    1.75
   2   4 -23    0.69    1.77
   2  -4 -22    3.89    2.93
   2   4 -22    6.95    2.29
   2   4 -22   -1.15    2.37
   2   4 -21   51.14    4.68
   2  -4 -21   59.20    4.27
   2  -4 -21   58.94    6.20
   2   4 -21   60.85    6.14
   2   4 -21   65.72    5.09
   2   4 -20   21.46    2.93
   2   4 -20   18.05    3.09
   2   4 -20   22.29    3.87
   2  -4 -20   21.50    3.97
   2  -4 -20   25.86    4.87
   2   4 -20   28.49    4.99
   2  -4 -20   23.31    3.19
   2   4 -19    5.59    2.36
   2  -4 -19   -0.62    3.05
   2   4 -19    2.68    2.00
   2   4 -19    6.01    2.88
   2  -4 -19    4.35    3.21
   2  -4 -19    7.02    2.26
   2   4 -19    4.28    3.56
   2  -4 -18   -1.14    2.47
   2   4 -18   -0.39    1.75
   2  -4 -18    1.65    1.98
   2   4 -18   -0.31    2.03
  -2   4  18    1.62    1.60
   2  -4 -18   -3.69    3.12
   2   4 -18    3.05    2.88
   2   4 -18    1.87    3.26
   2   4 -17   15.18    2.81
   2  -4 -17   15.96    3.91
   2  -4 -17   17.62    3.21
   2   4 -17   16.74    3.15
  -2   4  17   17.19    2.74
   2  -4 -17   19.44    4.35
   2   4 -17   19.31    3.82
   2   4 -17   15.53    4.10
   2  -4 -16   17.52    3.57
   2   4 -16   25.36    3.29
   2  -4 -16   31.80    4.12
   2   4 -16   28.25    4.20
   2   4 -16   23.79    4.29
   2  -4 -16   23.59    4.45
  -2   4  16   20.92    3.10
   2   4 -16   22.72    4.65
   2  -4 -15  112.40    6.90
  -2   4  15  106.07    6.49
   2  -4 -15   98.49    7.88
   2   4 -15   99.10    5.95
   2   4 -15   98.80    7.45
   2   4 -15   96.20    8.20
   2  -4 -15  100.39    8.48
   2   4 -14    4.41    2.24
   2  -4 -14   -3.46    3.12
   2   4 -14    2.01    2.94
   2   4 -14   -1.11    2.81
  -2   4  14    2.56    2.11
   2  -4 -14   -1.03    2.66
   2   4 -13  286.49    8.88
   2  -4 -13  324.11   26.08
   2   4 -13  288.35   13.22
   2   4 -13  287.85    9.62
   2   4 -13  291.41   12.05
  -2   4  13  304.29   10.91
  -2   4  12  217.30    9.28
   2   4 -12  213.10    8.25
   2   4 -12  201.11    9.25
   2  -4 -12  217.19   20.99
   2   4 -12  213.56   11.15
   2   4 -12  194.23   19.38
   2   4 -12  211.06   10.17
   2   4 -12  217.13    7.83
   2   4 -11    8.06    2.62
  -2   4  11   15.32    3.00
   2  -4 -11   18.37    3.34
   2   4 -11   14.27    3.20
   2  -4 -11   20.81    7.77
  -2   4  11    6.38    2.88
   2   4 -11   14.46    2.32
   2   4 -11   12.85    6.30
   2   4 -11    8.42    1.94
   2  -4 -10  170.22   18.20
   2   4 -10  167.17    7.10
   2   4 -10  153.63    9.00
   2   4 -10  153.55   16.23
   2   4 -10  172.90    7.10
  -2   4  10  163.85    7.87
  -2   4  10  161.24   13.68
   2  -4 -10  179.78    8.59
   2  -4  -9   25.93    8.41
   2   4  -9   10.58    3.40
   2   4  -9   20.25    2.58
  -2   4   9   15.94    4.91
  -2   4   9   19.34    3.03
   2  -4  -9   17.78    2.84
   2  -4  -8    7.11    5.78
   2   4  -8    1.19    3.34
  -2   4   8    5.74    3.93
   2  -4  -7    3.87    4.08
   2   4  -7   10.25    4.10
  -2   4   7    5.69    3.88
   2  -4  -6    4.25    5.06
   2   4  -6   13.51    5.35
   2   4  -6    1.13    3.44
  -2   4   6    2.74    3.65
   2  -4  -5  141.43   14.81
   2   4  -5  136.53   12.10
  -2   4   5  133.93   12.77
   2  -4  -4   47.89    8.86
   2   4  -4   43.04    7.28
  -2   4   4   44.04    7.66
   2  -4  -3  118.43   12.33
  -2   4   3  114.17   11.87
   2   4  -3  105.33   10.83
  -2  -4   2   21.96    5.70
   2  -4  -2   13.31    4.90
  -2   4   2    7.95    4.48
   2   4  -2   12.85    4.80
  -2  -4   1   96.17   10.78
   2  -4  -1  109.77   11.01
  -2   4   1  105.32   11.27
  -2   4   1  111.58   11.37
   2   4  -1  104.41   11.33
  -2  -4   0    3.70    3.62
   2   4   0    4.64    4.63
  -2   4   0    2.23    3.78
  -2   4   0    6.30    3.81
  -2  -4  -1  173.58   15.06
  -2   4  -1  185.09   14.40
  -2   4  -1  183.16   14.20
   2   4   1  170.68   14.39
  -2   4  -1  183.58   15.31
  -2  -4  -2  216.48   17.33
  -2   4  -2  230.15   15.68
   2   4   2  226.99   16.89
  -2   4  -2  230.26   17.14
  -2  -4  -3   35.06    8.42
  -2   4  -3   45.94    7.27
   2   4   3   40.67    8.13
  -2   4  -3   43.31    8.12
  -2  -4  -4   34.19    8.17
  -2   4  -4   44.23    7.08
   2   4   4   44.17    7.79
  -2   4  -4   31.29    7.14
  -2  -4  -5   -1.54    5.24
  -2   4  -5    2.39    2.62
   2   4   5    1.72    3.27
  -2   4  -5   -3.55    5.77
  -2  -4  -6  586.33   31.43
   2   4   6  581.73   27.06
  -2   4  -6  588.14   30.93
  -2  -4  -7   16.88    6.34
  -2   4  -7   22.91    6.45
   2   4   7   22.78    6.56
  -2   4  -8    2.74    1.48
   2   4   8    3.20    1.70
  -2  -4  -8    1.59    4.65
   2   4   8   -1.17    3.63
  -2   4  -8    5.59    5.72
   2   4   9  112.01    6.58
  -2   4  -9  101.14    7.42
  -2   4  -9  101.81    5.75
  -2  -4  -9  107.49    7.65
  -2   4  -9  108.51    6.96
  -2  -4  -9  116.88   15.22
   2   4   9  102.71   11.79
  -2   4  -9  125.64   16.23
   2   4  10   30.31    3.67
  -2   4 -10   26.83    2.94
   2   4  10   28.37    6.57
  -2   4 -10   21.99    2.58
  -2  -4 -10   22.48    7.85
  -2   4 -10   23.90    3.89
  -2   4 -10   24.77    3.04
  -2   4 -10   26.28    3.73
  -2  -4 -10   26.30    3.98
  -2   4 -10   31.25    8.28
  -2  -4 -11   -1.49    2.35
  -2   4 -11    0.74    2.14
  -2  -4 -11   -0.74    4.21
   2   4  11   -0.19    1.69
  -2   4 -11   -0.15    1.27
  -2   4 -11    1.05    1.98
  -2   4 -11   -1.76    1.56
  -2   4 -11   -2.74    1.82
   2   4  11   -1.78    3.12
  -2   4 -11    2.18    3.91
  -2   4 -12   20.45    7.51
  -2  -4 -12   20.26    5.99
   2   4  12   19.95    3.20
  -2   4 -12   23.06    2.96
  -2  -4 -12   22.52    3.41
  -2   4 -12   20.86    3.57
  -2  -4 -12   21.37    4.00
  -2   4 -12   17.17    2.39
  -2   4 -12   17.94    3.66
  -2   4 -12   16.62    2.19
  -2   4 -13   15.63    2.44
  -2  -4 -13   23.74    3.65
  -2   4 -13   24.65    4.14
  -2   4 -13   19.08    4.35
  -2  -4 -13   18.49    3.96
  -2   4 -13   28.93    8.90
   2   4  13   21.08    3.45
  -2   4 -14   15.35    2.49
  -2  -4 -14   14.47    3.32
  -2   4 -14   14.09    3.79
  -2   4 -14   24.32    4.19
  -2   4 -14   19.34    3.70
  -2  -4 -14   13.46    3.45
   2   4  14   13.46    2.83
  -2  -4 -14   19.37    3.54
  -2  -4 -15   31.37    4.14
  -2  -4 -15   32.01    5.13
  -2   4 -15   31.45    4.72
  -2   4 -15   23.90    4.63
   2   4  15   31.90    3.84
  -2   4 -15   37.82    3.63
  -2   4 -15   33.10    4.66
  -2   4 -16    4.11    1.61
  -2  -4 -16    2.02    1.95
  -2  -4 -16    1.68    2.53
  -2   4 -16    1.09    2.60
  -2   4 -16    5.35    3.07
  -2   4 -16    8.49    3.04
   2   4  16    7.60    2.35
  -2  -4 -17    6.57    2.43
  -2  -4 -17    7.21    3.69
  -2   4 -17    7.13    3.53
  -2   4 -17    7.82    3.63
   2   4  17    7.99    2.10
  -2   4 -17    5.89    1.75
  -2   4 -17    4.82    2.76
  -2   4 -18    2.08    2.90
  -2   4 -18    1.54    2.87
  -2  -4 -18   -0.37    1.94
  -2  -4 -18    3.25    3.01
  -2   4 -18    3.65    2.52
  -2   4 -19   19.90    4.26
  -2  -4 -19   14.57    2.82
  -2   4 -19   20.78    4.36
  -2   4 -19   14.67    3.31
  -2  -4 -19   14.53    3.92
  -2   4 -20   -0.97    2.80
  -2  -4 -20   -0.17    2.77
  -2   4 -20   -1.26    2.31
  -2  -4 -21    7.75    2.53
  -2   4 -21    5.90    2.72
  -2  -4 -21    8.57    2.90
  -2   4 -21    7.24    2.48
  -2  -4 -22    4.29    2.02
  -2   4 -22   15.34    3.30
  -2  -4 -22   15.13    3.06
  -2   4 -22    7.44    1.96
  -2  -4 -23    0.51    1.66
  -2   4 -23    4.29    2.22
  -2  -4 -23    5.06    2.07
  -2   4 -23    2.36    1.36
  -2  -4 -24    0.00    1.38
  -2   4 -24    4.20    1.27
  -2  -4 -24    2.43    1.52
  -2  -4 -25   -0.23    1.04
  -2  -4 -25    4.48    1.28
   2  -5 -23   14.96    1.96
   2   5 -23   19.31    2.00
   2  -5 -22    1.51    1.56
   2   5 -22    2.55    1.66
   2  -5 -22    0.06    1.47
   2   5 -21   50.81    3.83
   2   5 -20    3.64    1.93
   2  -5 -20    6.32    1.86
   2  -5 -19    8.27    2.38
  -2   5  19    7.68    1.70
   2   5 -19    7.40    1.66
   2   5 -19    3.25    2.24
   2  -5 -19    4.36    2.38
  -2   5  18   27.25    2.86
   2  -5 -18   27.72    3.41
   2   5 -18   25.78    2.71
   2   5 -18   31.26    4.03
   2  -5 -18   22.44    3.70
   2   5 -17    2.80    2.58
  -2   5  17    1.01    1.48
   2  -5 -17    2.64    1.92
   2   5 -17   -2.26    2.12
   2  -5 -17   -0.60    2.14
   2   5 -16   11.75    3.31
  -2   5  16   14.24    2.85
   2  -5 -16   14.53    2.85
   2   5 -16   11.85    2.39
   2  -5 -16    8.90    3.06
   2   5 -15    1.38    2.33
  -2   5  15    2.10    2.13
   2  -5 -15    3.17    2.21
   2   5 -15    2.86    1.89
   2  -5 -15   -0.12    2.19
   2  -5 -14    4.76    2.50
   2   5 -14    4.28    2.47
  -2   5  14    3.02    1.90
   2  -5 -14    7.01    2.66
   2   5 -14    2.21    1.53
   2   5 -14    3.60    1.35
   2   5 -13   15.69    3.28
   2  -5 -13   13.82    3.09
  -2   5  13   16.15    3.01
   2   5 -13   15.92    2.68
   2   5 -13   15.05    2.32
   2   5 -12    0.55    2.30
   2  -5 -12    5.72    2.27
   2   5 -12    1.05    1.58
  -2   5  12   -1.23    2.24
   2   5 -12   -0.23    1.35
   2   5 -11   48.76    4.17
  -2   5  11   49.42    4.86
   2   5 -11   53.48    4.26
   2   5 -11   43.59    5.03
  -2   5  10   93.61    6.30
   2   5 -10   92.68    5.68
   2   5 -10   87.76    6.63
  -2   5   9  111.17    6.90
   2   5  -9   98.45    5.83
   2   5  -9   96.51    6.89
   2   5  -8   24.85    3.64
   2   5  -8   33.51    3.68
   2  -5  -8   33.13    4.17
  -2   5   8   30.53    4.12
   2   5  -7  120.29    7.24
  -2   5   7  122.12    6.00
   2   5  -7  118.41    6.56
  -2   5   7  120.99    6.99
   2  -5  -7  126.36    7.34
  -2   5   6    1.25    1.80
   2   5  -6    0.63    1.80
   2   5  -6    3.91    1.81
  -2   5   6    0.85    1.22
   2  -5  -6    3.06    2.03
  -2   5   5   75.83   11.45
   2  -5  -5   85.71    6.09
   2   5  -5   88.94    5.67
  -2   5   5   81.87    5.63
  -2   5   4    9.35    5.15
  -2   5   4   12.73    2.38
   2  -5  -4   10.90    2.50
  -2   5   4   13.23    2.65
   2   5  -4   13.09    2.60
  -2   5   3   20.31    6.50
  -2   5   3   21.79    2.95
   2  -5  -3   22.89    3.13
   2   5  -3   30.77    7.04
  -2   5   3   21.65    2.98
   2   5  -3   23.72    3.11
  -2   5   2    9.67    4.54
  -2   5   2   12.68    2.37
   2  -5  -2   16.98    2.87
   2   5  -2    5.95    3.78
  -2   5   2   14.15    2.52
   2   5  -2   17.43    2.45
   2   5  -2   14.79    2.56
  -2   5   1   49.11    8.47
  -2   5   1   56.88    4.71
   2  -5  -1   50.73    4.64
   2   5  -1   59.09    9.81
   2   5  -1   57.47    4.67
   2   5  -1   56.45    4.40
  -2   5   1   53.31    4.26
  -2   5   0   53.28    8.88
  -2   5   0   54.03    4.51
   2  -5   0   39.58    3.87
   2   5   0   55.18    9.61
   2   5   0   44.90    4.06
  -2   5   0   52.62    4.21
   2   5   0   49.35    4.23
  -2   5  -1   25.06    6.78
  -2   5  -1   15.52    2.74
   2   5   1   25.73    7.40
   2   5   1   13.67    2.40
  -2   5  -1   17.19    2.71
   2   5   1   15.59    2.74
  -2   5  -2    9.88    5.44
  -2   5  -2    8.74    2.14
   2   5   2    9.80    2.04
   2   5   2   11.62    2.37
   2   5   2   20.06    6.31
  -2   5  -3    3.24    1.67
   2   5   3    2.72    4.64
   2   5   3    3.67    1.60
   2   5   3    3.87    1.98
  -2   5  -4   95.54    6.00
   2   5   4   95.89    6.05
  -2  -5  -4   79.38   11.79
   2   5   4   93.24    5.50
   2   5   4  107.85   13.12
  -2   5  -5    1.69    1.90
   2   5   5   -0.58    3.54
   2   5   5    1.05    1.80
   2   5   5   -1.80    1.42
  -2  -5  -5   -0.86    6.03
  -2  -5  -6   36.11    8.82
  -2   5  -6   36.88    3.83
   2   5   6   38.13    4.17
  -2   5  -6   38.67    3.93
  -2   5  -7   96.58    5.87
   2   5   7   91.48    6.33
  -2   5  -7   93.56    6.06
  -2   5  -8   90.95    5.61
  -2   5  -8   99.84    6.18
   2   5   8  101.32    6.54
  -2  -5  -9    2.95    1.80
  -2   5  -9    5.45    2.10
  -2   5  -9    3.21    1.41
   2   5   9    5.36    2.24
  -2   5  -9    6.19    1.88
  -2  -5 -10   14.00    3.01
  -2   5 -10   14.14    3.53
  -2   5 -10   14.73    2.62
  -2   5 -10   12.85    2.42
   2   5  10   13.29    3.04
  -2   5 -10   10.53    1.95
  -2  -5 -11   30.77    4.05
  -2   5 -11   35.07    4.82
  -2   5 -11   26.26    3.01
  -2   5 -11   27.46    4.16
   2   5  11   28.53    3.61
  -2   5 -11   28.19    3.09
  -2  -5 -12   26.95    4.06
  -2  -5 -12   33.67    4.22
  -2   5 -12   29.37    4.53
  -2   5 -12   25.00    2.78
   2   5  12   24.94    3.52
  -2   5 -12   25.78    2.86
  -2   5 -12   28.71    4.34
   2   5  13   58.65    4.94
  -2  -5 -13   59.40    5.71
  -2  -5 -13   63.48    5.33
  -2   5 -13   65.75    6.06
  -2   5 -13   52.34    3.67
  -2   5 -13   59.59    5.60
  -2   5 -13   54.70    4.00
  -2  -5 -14    0.34    2.01
  -2  -5 -14    1.03    2.24
  -2   5 -14    3.37    2.62
  -2   5 -14    3.11    2.74
   2   5  14    3.41    2.18
  -2   5 -14    0.03    1.29
  -2  -5 -15    2.31    2.40
  -2   5 -15    5.87    2.90
  -2   5 -15   -0.39    2.14
   2   5  15    1.24    1.68
  -2   5 -15   -0.09    1.39
  -2   5 -16    4.47    2.48
  -2  -5 -16   -0.80    2.28
  -2   5 -16    1.73    2.56
  -2   5 -16   -0.78    1.41
   2   5  16    1.36    1.64
  -2   5 -17    3.24    2.51
  -2  -5 -17    1.74    2.02
  -2   5 -17   -0.54    2.52
   2   5  17    3.00    1.61
  -2   5 -18    7.20    2.76
   2   5  18    4.82    1.45
  -2  -5 -18    0.62    1.84
  -2   5 -18    4.06    2.42
  -2  -5 -19   -0.15    1.82
  -2   5 -19    1.91    2.04
  -2  -5 -20   12.77    2.52
  -2   5 -20    6.17    1.76
  -2  -5 -21    5.46    1.86
  -2   5 -21    5.44    1.56
  -2  -5 -21    0.07    1.25
  -2  -5 -22   -0.69    1.13
  -2   5 -22    1.66    1.04
  -2  -5 -22    0.00    0.99
   2   6 -19    4.66    1.20
   2   6 -18   47.20    3.04
   2  -6 -18   52.93    3.24
   2  -6 -18   55.91    3.12
  -2   6  18   47.53    2.41
   2  -6 -17    9.36    1.86
  -2   6  17    8.07    1.47
   2   6 -16    8.32    1.85
  -2   6  16   12.65    1.96
   2   6 -16    8.62    1.40
   2  -6 -16   12.51    2.24
   2  -6 -15    3.03    1.88
   2   6 -15   -0.04    1.66
  -2   6  15    2.15    1.67
   2   6 -15   -1.04    1.32
   2  -6 -14    8.94    2.15
   2   6 -14    4.18    1.76
  -2   6  14    8.77    2.16
   2   6 -14    5.66    1.58
   2  -6 -13   24.84    3.27
   2   6 -13   17.70    2.71
  -2   6  13   24.92    2.98
   2   6 -13   22.19    2.54
   2  -6 -12   21.40    3.33
   2   6 -12   14.63    2.24
   2   6 -12   12.06    2.43
  -2   6  12   14.86    2.57
   2  -6 -11    6.44    2.33
   2   6 -11    7.17    1.97
   2   6 -11    5.58    1.95
   2   6 -11    6.77    2.27
  -2   6  11    8.47    2.64
   2  -6 -10   -0.59    1.72
   2   6 -10    0.73    1.57
   2   6 -10   -0.06    1.40
   2   6 -10    0.13    1.49
  -2   6  10    1.44    2.15
   2   6  -9   12.10    2.33
   2   6  -9   12.07    2.39
  -2   6   9   10.58    2.74
   2   6  -9    9.54    2.29
   2   6  -8   -0.32    1.62
  -2   6   8    1.56    1.85
   2   6  -7    0.27    1.75
  -2   6   7    1.90    1.26
  -2   6   7   -3.12    2.25
  -2   6   6   18.63    2.44
   2   6  -6   21.78    3.04
  -2   6   6   17.31    2.99
   2   6  -5   11.38    2.53
  -2   6   5   10.84    2.04
  -2   6   5   12.68    2.44
  -2   6   4   57.84    4.58
   2   6  -4   56.13    4.61
  -2   6   4   52.79    4.16
  -2   6   3    8.45    1.99
   2   6  -3    4.49    2.00
  -2   6   3    4.36    1.75
   2   6  -2   15.43    2.69
  -2   6   2   13.09    2.54
  -2   6   2   16.66    2.54
  -2   6   1    0.94    1.62
   2   6  -1    0.92    1.62
  -2   6   1    3.08    1.62
   2   6  -1    0.11    1.53
  -2   6   0   15.84    2.74
   2   6   0   16.64    2.68
   2   6   0   15.80    2.34
  -2   6   0   18.82    2.62
   2   6   1   34.77    3.52
  -2   6  -1   32.78    3.60
   2   6   1   32.59    3.59
   2   6   2    4.64    1.97
  -2   6  -2    5.46    2.20
   2   6   2    5.90    2.02
  -2  -6  -3   15.07    2.56
   2   6   3    8.25    2.34
  -2   6  -3   11.77    2.76
   2   6   3    8.83    2.21
   2   6   4  128.00    6.04
  -2   6  -4  121.93    6.69
  -2  -6  -4  134.01    6.66
   2   6   4  116.69    6.62
  -2   6  -5   20.11    3.35
   2   6   5   21.42    2.57
   2   6   5   16.03    2.97
  -2  -6  -5   15.95    2.76
  -2   6  -6  107.46    6.00
  -2   6  -6   98.07    5.96
  -2  -6  -6  103.73    5.97
   2   6   6  102.45    6.16
  -2  -6  -7   36.50    3.85
  -2   6  -7   33.13    2.85
  -2   6  -7   37.43    3.77
  -2   6  -7   30.90    3.63
   2   6   7   38.88    3.98
  -2  -6  -8    1.64    1.85
  -2   6  -8    3.64    1.55
  -2   6  -8    0.24    1.49
  -2   6  -8   -0.05    1.77
   2   6   8    0.06    2.08
  -2  -6  -9    0.44    1.58
  -2   6  -9    0.61    1.17
  -2   6  -9    0.33    1.36
   2   6   9   -1.50    2.07
  -2   6  -9    0.82    1.67
  -2  -6 -10   38.43    3.80
  -2   6 -10   37.68    2.90
  -2   6 -10   40.98    3.44
  -2   6 -10   40.91    4.13
   2   6  10   40.96    3.92
  -2  -6 -11   10.14    2.40
  -2   6 -11   11.09    1.73
  -2   6 -11    9.23    1.84
  -2   6 -11   12.06    2.52
   2   6  11   10.63    2.60
  -2  -6 -12   47.16    3.94
   2   6  12   52.45    4.24
  -2   6 -12   43.77    2.99
  -2   6 -12   44.87    4.05
  -2   6 -13    0.13    1.74
   2   6  13    2.18    1.85
  -2  -6 -13    0.38    1.81
  -2  -6 -13    2.07    1.43
   2   6  14   26.06    2.90
  -2  -6 -14   25.38    2.82
  -2  -6 -14   23.16    2.63
  -2   6 -14   24.61    3.14
   2   6  15   38.96    3.08
  -2   6 -15   35.07    3.39
  -2  -6 -15   44.22    3.31
  -2  -6 -15   42.97    3.37
  -2  -6 -16    4.66    1.40
  -2   6 -16    7.67    1.83
   2   6  16    5.45    1.35
   2   6  17   38.13    2.26
  -2   6 -17   35.16    2.79
  -2  -6 -17   32.92    2.40
  -2   6 -18   16.68    1.72
  -2   7  13    0.04    0.71
  -2   7  12    2.99    1.09
   2  -7 -12    2.04    0.90
  -2   7  11   -0.30    0.97
   2  -7 -11   -0.21    0.86
  -2   7  10    8.33    1.52
   2  -7 -10   10.82    1.62
  -2   7   9    1.16    1.29
   2   7  -9    3.63    1.08
   2  -7  -9    3.25    1.22
  -2   7   8   12.37    1.88
   2  -7  -8    7.52    1.44
   2   7  -8    9.23    1.48
   2   7  -7   18.48    1.86
   2  -7  -7   19.53    2.11
  -2   7   7   23.75    2.43
   2   7  -6    2.99    1.37
   2  -7  -6    1.28    0.99
  -2   7   6    3.90    1.50
   2   7  -5    2.76    1.24
  -2   7   5    1.48    1.21
   2  -7  -5    0.26    0.97
  -2   7   4    5.26    1.45
  -2   7   4    2.11    0.99
  -2   7   3   12.72    1.75
  -2   7   3    6.38    1.37
  -2   7   2    3.05    1.21
  -2   7   2    3.90    1.38
  -2   7   1    2.95    1.42
  -2   7   0    0.78    1.16
   2   7   1    0.99    0.93
  -2   7  -1    1.04    1.30
   2   7   2    1.99    1.09
  -2   7  -2    2.29    1.49
   2   7   3    9.19    1.76
  -2   7  -3    8.20    1.87
   2   7   4    8.22    1.58
  -2   7  -4    7.29    1.81
   2   7   5    1.58    1.23
  -2   7  -5    0.67    1.37
   2   7   6   -0.15    1.17
  -2   7  -6    0.87    1.23
   2   7   7   14.29    2.11
  -2   7  -7   13.69    1.88
  -2  -7  -7   12.24    1.51
   2   7   8    1.36    1.19
  -2  -7  -8    1.92    0.95
   2   7   9    0.52    1.13
  -2  -7  -9    1.00    0.78
   2   7  10    3.93    1.25
   2   7  11   -0.10    0.89
   2   7  12   -0.54    0.80
   3   0 -30    1.08    1.44
   3   0 -30   -0.15    1.45
   3   0 -29    0.56    1.76
   3   0 -29   -2.71    2.38
   3   0 -28    0.72    1.89
   3   0 -28   -1.41    2.54
   3   0 -28    0.41    2.73
   3   0 -28    0.75    1.07
   3   0 -27   -0.21    2.33
   3   0 -27    0.08    1.27
   3   0 -27    5.36    3.48
   3   0 -26    1.46    1.48
   3   0 -26    1.89    2.18
   3   0 -26    7.34    3.48
   3   0 -26   -0.34    3.17
   3   0 -25    2.31    2.86
   3   0 -25   -2.76    1.56
   3   0 -25    0.06    2.31
   3   0 -25   -0.02    3.46
   3   0 -25    0.13    3.34
   3   0 -24    3.36    2.40
   3   0 -24    6.55    2.09
   3   0 -24    1.97    2.27
   3   0 -24    4.71    3.82
   3   0 -24   -0.79    3.58
   3   0 -23    0.02    2.35
   3   0 -23    0.37    1.46
   3   0 -23    4.17    3.68
   3   0 -23    2.34    3.19
   3   0 -23    3.40    2.51
   3   0 -23    3.85    3.49
   3   0 -22    2.68    2.57
   3   0 -22    0.18    1.67
   3   0 -22    3.57    3.32
   3   0 -22    1.13    3.22
   3   0 -22    0.41    2.66
   3   0 -22    1.31    2.29
   3   0 -22   -2.20    3.41
   3   0 -21   -5.39    2.93
   3   0 -21   -2.99    1.68
   3   0 -21    1.74    3.29
   3   0 -21    2.48    2.73
   3   0 -21   -4.34    4.41
   3   0 -21    1.36    2.72
   3   0 -21    0.92    1.74
   3   0 -21    3.12    3.07
   3   0 -20   -0.51    2.63
   3   0 -20    0.17    2.49
   3   0 -20   -5.25    3.27
   3   0 -20   -2.33    4.09
   3   0 -20   -1.40    2.37
   3   0 -20    0.04    1.87
   3   0 -20   -1.93    2.48
   3   0 -19   -3.61    2.66
   3   0 -19   -1.37    2.49
   3   0 -19    1.95    2.13
   3   0 -19   -0.97    4.05
   3   0 -19   -0.34    2.15
   3   0 -19   -3.53    2.70
   3   0 -19   -3.28    7.19
   3   0 -19   -0.57    1.74
   3   0 -18  263.58   18.68
   3   0 -18  230.67   23.51
   3   0 -17    0.44    3.25
   3   0 -17    3.84    5.97
   3   0 -16   19.71    5.91
   3   0 -16   11.77    5.97
   3   0 -15   -2.00    3.81
   3   0 -15    3.61    5.70
   3   0 -14   80.41    9.36
   3   0 -14   73.39   12.36
   3   0 -13   -1.46    1.33
   3   0 -13    0.13    4.22
   3   0 -13    1.16    5.55
   3   0 -12 1209.78   21.55
   3   0 -12 1163.08   17.60
   3   0 -11   -0.50    1.23
   3   0 -11    0.80    0.49
   3   0 -11   -0.70    1.09
   3   0 -10  132.05   12.56
  -3   0  10  151.21    4.52
   3   0 -10  156.29    7.51
   3   0 -10  143.19    6.28
  -3   0   9    0.11    0.94
   3   0  -9    0.61    1.37
   3   0  -9    0.22    4.66
   3   0  -8 3115.71   30.34
  -3   0   8 3208.93   21.48
   3   0  -7    0.82    1.54
  -3   0   7    0.01    0.97
   3   0  -6 3078.88   27.34
  -3   0   6 3010.52   20.03
  -3   0   5   -0.10    0.92
   3   0  -5   -0.22    1.56
  -3   0   4  270.64    5.83
   3   0  -4  266.64    7.32
   3   0  -3    0.54    1.14
  -3   0   3   -0.79    1.00
   3   0  -2 1185.02   13.04
  -3   0   1   -1.26    1.09
   3   0  -1    0.49    0.81
   3   0  -1    0.47    0.88
   3   0   0   52.60    2.73
   3   0   0   50.60    2.44
  -3   0  -1   -0.69    1.37
  -3   0  -1    0.61    0.83
   3   0   1    0.33    0.66
   3   0   1    0.29    0.80
  -3   0  -2  171.61    4.50
  -3   0  -2  188.05    5.34
   3   0   2  177.14    4.64
  -3   0  -3    0.67    2.01
  -3   0  -3    0.24    0.82
  -3   0  -3    0.25    1.49
  -3   0  -3   -2.74    2.48
   3   0   3   -0.05    0.79
  -3   0  -4  212.35    5.39
  -3   0  -4  177.98    7.08
  -3   0  -4  178.12    8.84
  -3   0  -4  209.98    8.67
  -3   0  -5   -0.88    0.75
  -3   0  -5    0.81    2.77
  -3   0  -5   -1.24    2.12
  -3   0  -5    1.20    2.68
  -3   0  -6  239.39    9.70
  -3   0  -6  251.36   13.74
  -3   0  -6  228.29   10.86
  -3   0  -6  215.05    8.69
  -3   0  -6  218.20   10.68
  -3   0  -6  225.90   11.10
  -3   0  -7   -1.26    2.72
  -3   0  -7   -0.41    3.18
  -3   0  -7   -1.36    4.57
  -3   0  -7   -0.55    3.11
  -3   0  -7    0.15    1.64
  -3   0  -7   -0.58    2.85
  -3   0  -8  597.63   17.77
  -3   0  -8  522.77   22.29
  -3   0  -8  542.55   18.74
  -3   0  -8  586.82   15.80
  -3   0  -8  611.41   20.57
  -3   0  -8  590.57   19.26
  -3   0  -9    1.77    3.03
  -3   0  -9    4.42    4.46
  -3   0  -9    1.88    4.92
  -3   0  -9    0.62    1.74
  -3   0  -9    2.37    3.83
  -3   0 -10   -0.61    3.39
  -3   0 -10   -0.19    6.06
  -3   0 -10    3.10    4.14
  -3   0 -10    1.93    1.69
  -3   0 -10    2.42    3.39
  -3   0 -11    1.20    3.70
  -3   0 -11    1.51    1.96
  -3   0 -11    1.58    3.88
  -3   0 -12  302.03   13.77
  -3   0 -12  310.86   16.29
  -3   0 -13    3.27    2.53
  -3   0 -13   -3.24    3.77
  -3   0 -14   12.11    4.64
  -3   0 -15    0.96    3.22
  -3   0 -16  130.58   13.10
  -3   0 -17    1.39    2.63
  -3   0 -17   -0.30    2.55
  -3   0 -17    5.44    4.73
  -3   0 -17   -1.94    2.58
  -3   0 -17   -1.44    1.69
  -3   0 -18    6.83    3.31
  -3   0 -18    3.40    3.60
  -3   0 -18   -1.03    2.04
  -3   0 -18   -0.53    2.94
  -3   0 -18    3.20    2.34
  -3   0 -18    0.44    2.46
  -3   0 -18    3.92    2.23
  -3   0 -19   -1.37    2.76
  -3   0 -19    0.58    1.94
  -3   0 -19    3.81    4.73
  -3   0 -19   -2.67    3.35
  -3   0 -19    1.69    2.57
  -3   0 -19   -1.07    1.96
  -3   0 -20  113.15    9.72
  -3   0 -20  112.92    7.36
  -3   0 -20  110.56    6.68
  -3   0 -20  110.22    9.47
  -3   0 -21    3.96    2.19
  -3   0 -21   -2.19    2.19
  -3   0 -21   -0.59    3.45
  -3   0 -22   22.86    3.54
  -3   0 -22   32.21    5.79
  -3   0 -22   25.09    3.59
  -3   0 -22   26.72    3.83
  -3   0 -23    1.15    2.16
  -3   0 -23    1.72    2.55
  -3   0 -23    1.68    3.33
  -3   0 -23   -2.75    2.10
  -3   0 -24   32.66    3.85
  -3   0 -24   31.63    4.70
  -3   0 -24   33.69    4.45
  -3   0 -24   31.95    3.58
  -3   0 -25    2.79    1.78
  -3   0 -25   -5.37    3.35
  -3   0 -25   -0.27    2.48
  -3   0 -25   -0.86    1.85
  -3   0 -26   12.49    2.10
  -3   0 -26    7.14    2.62
  -3   0 -26   13.90    2.48
  -3   0 -26    7.27    3.05
  -3   0 -27    1.37    1.57
  -3   0 -27    1.34    2.09
  -3   0 -27    0.76    1.87
  -3   0 -28   26.43    2.29
  -3   0 -28   26.27    2.93
  -3   0 -29    2.30    1.61
  -3   0 -29    2.24    1.25
   3  -1 -31   -1.49    1.06
   3  -1 -30   -0.60    1.21
   3  -1 -30    0.20    1.31
   3   1 -30    3.59    1.61
   3  -1 -29   22.39    2.86
   3   1 -29   20.46    2.82
   3  -1 -28   -0.99    1.88
   3   1 -28    1.22    1.83
   3  -1 -28    3.05    3.13
   3   1 -28    1.94    2.33
   3  -1 -27    1.28    3.34
   3   1 -27   10.44    4.32
   3  -1 -27    3.47    2.32
   3   1 -27    1.94    2.17
   3  -1 -27    5.39    1.59
   3   1 -27    1.54    2.78
   3   1 -26   34.76    4.80
   3  -1 -26   31.31    5.79
   3   1 -26   35.42    5.89
   3   1 -26   27.35    3.64
   3  -1 -26   27.26    3.81
   3  -1 -26   34.99    5.04
   3   1 -26   41.27    3.46
   3  -1 -26   37.98    3.19
   3   1 -26   32.24    4.19
   3  -1 -25    6.63    1.62
   3  -1 -25    2.53    2.82
   3   1 -25    6.37    1.90
   3   1 -25    3.67    3.78
   3  -1 -25    6.07    2.29
   3   1 -25    2.78    2.25
   3  -1 -25    5.88    2.53
   3  -1 -25    2.86    3.52
   3   1 -25   10.47    4.01
   3   1 -25    5.71    2.79
   3   1 -24    3.08    3.55
   3   1 -24    4.57    2.89
   3  -1 -24   -5.40    4.19
   3   1 -24    0.30    1.94
   3  -1 -24    0.64    3.20
   3   1 -24   -2.28    1.88
   3  -1 -24   -1.83    1.53
   3  -1 -24    1.21    2.92
   3   1 -24   -1.43    3.73
   3  -1 -24   -0.08    1.90
   3   1 -24    2.14    2.77
   3  -1 -24    2.02    2.30
   3  -1 -24    0.23    2.61
   3   1 -24    0.97    1.70
   3   1 -23    7.96    3.81
   3  -1 -23    3.27    3.61
   3   1 -23    1.47    2.60
   3   1 -23   10.03    2.79
   3  -1 -23    4.07    2.09
   3   1 -23    5.98    3.27
   3  -1 -23   10.38    3.48
   3   1 -23    7.49    2.65
   3  -1 -23   10.22    2.61
   3   1 -23   10.86    2.84
   3  -1 -23    5.41    3.09
   3  -1 -23    5.96    3.17
   3   1 -23    7.95    2.27
   3   1 -22   34.35    4.43
   3  -1 -22   37.49    4.98
   3   1 -22   43.61    4.59
   3   1 -22   34.86    5.29
   3   1 -22   38.05    5.21
   3  -1 -22   33.55    6.12
   3  -1 -22   30.19    4.99
   3  -1 -22   35.54    4.62
   3   1 -22   38.67    6.15
   3  -1 -22   42.63    4.05
   3   1 -22   36.69    3.98
   3   1 -22   34.91    3.78
   3  -1 -22   30.52    5.20
   3  -1 -21    4.55    3.20
   3   1 -21    5.78    1.94
   3   1 -21    0.61    2.78
   3  -1 -21    2.62    3.61
   3   1 -21    3.66    3.18
   3   1 -21    1.57    1.79
   3  -1 -21    3.45    2.48
   3   1 -21    4.66    3.50
   3  -1 -21    3.27    2.25
   3   1 -21    3.99    2.03
   3  -1 -21    5.12    2.42
   3   1 -21    3.20    2.17
   3  -1 -21    2.23    2.33
   3   1 -20    3.92    2.03
   3  -1 -20    1.84    2.73
   3   1 -20    4.46    2.93
   3   1 -20   -2.00    2.86
   3  -1 -20    0.41    3.19
   3   1 -20   12.05    8.43
   3  -1 -20   -3.65    4.25
   3   1 -20   -0.42    4.79
   3   1 -20   -0.78    2.21
   3  -1 -20    5.51    2.36
   3  -1 -20    3.45    2.46
   3   1 -20    3.02    2.52
   3  -1 -20    0.59    2.15
   3   1 -20    6.21    2.74
   3   1 -20    2.19    1.92
   3  -1 -20    5.17    2.56
   3   1 -19   58.35    5.80
   3  -1 -19   55.49    5.45
   3   1 -19   59.35    5.81
   3  -1 -19   48.38    5.43
   3   1 -19   56.91    6.48
   3   1 -19   56.03    4.39
   3  -1 -19   52.18    6.17
   3  -1 -19   56.69    6.65
   3   1 -19   52.84    6.05
   3   1 -19   49.38    4.66
   3   1 -19   52.42    4.49
   3  -1 -19   54.69    9.48
   3   1 -19   60.99    9.55
   3  -1 -19   47.05   10.16
   3   1 -19   66.19   14.40
   3  -1 -19   48.56    5.13
   3   1 -19   58.99    5.64
   3  -1 -18    6.06    2.78
   3  -1 -18    2.81    2.48
   3   1 -18    4.65    1.78
   3   1 -18    5.18    2.52
   3   1 -18    0.82    7.19
   3  -1 -18    0.79    4.93
   3  -1 -18    7.22    2.64
   3   1 -18    4.03    2.18
   3  -1 -18    3.97    3.50
   3   1 -18    5.64    3.32
   3   1 -17   -3.68    5.34
   3   1 -17    8.57    7.02
   3  -1 -17    2.41    3.68
   3   1 -16   -0.91    4.60
   3   1 -16    6.08    6.42
   3  -1 -16    4.56    3.78
   3   1 -15   -0.60    4.16
   3  -1 -15    6.59    5.53
   3   1 -15    2.02    6.30
   3  -1 -14  263.92   11.95
   3   1 -14  278.04   16.61
   3   1 -14  254.06   21.56
   3  -1 -14  258.74   19.22
   3   1 -13   11.78    3.93
   3  -1 -13   20.31    3.59
   3  -1 -13   11.81    5.19
   3   1 -13   17.32    7.63
   3  -1 -13   13.81    4.87
   3  -1 -12  164.16   14.11
   3   1 -12  185.36   16.92
   3  -1 -12  173.92   13.17
   3  -1 -12  184.53    9.65
   3   1 -12  200.67   12.97
   3  -1 -11  224.83   15.29
   3   1 -11  243.84   18.44
   3   1 -11  258.93   13.93
   3  -1 -11  232.00   14.42
   3   1 -10  688.03   21.08
   3   1 -10  647.15   27.41
   3  -1 -10  622.12   23.65
  -3  -1  10  658.85   12.72
  -3   1  10  660.96   11.74
   3  -1 -10  663.42   22.87
   3   1  -9  118.18    8.67
   3  -1  -9   99.84    9.91
   3   1  -9  130.84   10.93
   3   1  -9  106.88   11.17
  -3   1   9  116.95    5.19
  -3  -1   9  110.62    5.34
   3  -1  -9  111.85    9.56
   3   1  -8  791.72   19.75
   3   1  -8  765.46   23.69
   3   1  -8  785.75   26.85
  -3  -1   8  785.69   14.21
  -3   1   8  776.06   13.57
   3  -1  -8  797.28   23.06
   3   1  -7   49.17    5.36
   3   1  -7   50.16    6.73
   3   1  -7   47.15    7.27
   3   1  -7   45.77    2.71
  -3   1   7   44.54    3.41
  -3  -1   7   48.08    3.81
   3  -1  -7   44.76    6.03
   3   1  -6  430.13   12.61
   3   1  -6  409.01   15.49
   3   1  -6  412.94   17.43
  -3  -1   6  420.59   10.41
  -3   1   6  405.23    9.99
   3   1  -6  403.85    8.83
   3  -1  -6  441.84   15.85
   3   1  -5  801.78   15.82
   3   1  -5  768.16   19.55
  -3  -1   5  798.66   14.26
  -3   1   5  784.93   13.78
   3  -1  -5  798.58   19.74
   3   1  -4 1895.97   22.08
  -3  -1   4 1981.69   22.34
  -3   1   4 1920.47   21.59
   3  -1  -4 1942.28   28.26
   3   1  -4 1998.74   28.04
  -3  -1   3  196.37    7.31
  -3   1   3  178.09    6.68
   3  -1  -3  195.40    8.61
   3   1  -3  188.74    7.91
  -3  -1   2  736.08   14.16
  -3   1   2  745.06   13.43
   3  -1  -2  738.47   15.06
   3   1  -2  754.62   13.74
  -3  -1   1 2423.11   25.83
  -3   1   1 2424.11   24.20
  -3  -1   1 2350.51   25.83
   3  -1  -1 2358.26   24.78
   3   1  -1 2356.86   19.85
  -3   1   0  375.01   10.35
  -3  -1   0  390.93   11.62
   3  -1   0  383.12    8.99
   3   1   0  376.63    5.86
  -3   1  -1  121.11    5.99
  -3  -1  -1  115.15    7.22
  -3   1  -2    3.97    1.96
  -3  -1  -2   10.81    2.66
  -3  -1  -2    4.02    3.01
  -3   1  -3   55.62    4.08
  -3  -1  -3   58.92    6.68
  -3  -1  -3   56.42    4.95
  -3   1  -4   28.15    2.90
  -3  -1  -4   29.12    3.87
  -3  -1  -4   25.11    4.95
  -3  -1  -5   53.64    4.97
  -3   1  -5   51.30    3.79
  -3   1  -5   56.17    5.36
  -3  -1  -5   48.57    6.62
  -3  -1  -5   46.74    6.59
  -3   1  -5   50.82    4.35
  -3   1  -5   48.68    2.83
  -3   1  -6  279.71   10.12
  -3   1  -6  278.23    7.30
  -3  -1  -6  266.10   14.75
  -3  -1  -6  293.94   15.19
  -3   1  -6  290.91   12.17
  -3   1  -6  308.51   15.11
  -3   1  -7   15.57    4.06
  -3   1  -7   10.46    4.82
  -3   1  -7    8.79    5.54
  -3  -1  -7    7.54    4.30
  -3  -1  -7   13.15    4.34
  -3   1  -7   12.59    2.51
  -3  -1  -7   13.10    5.00
  -3   1  -8    1.66    3.69
  -3   1  -8    0.13    5.57
  -3   1  -8    2.84    4.50
  -3   1  -8    0.10    1.44
  -3  -1  -8   -1.50    3.89
  -3  -1  -8   -1.07    4.77
  -3   1  -9  809.12   24.13
  -3   1  -9  756.90   31.44
  -3   1  -9  805.85   27.72
  -3  -1  -9  818.67   25.10
  -3  -1  -9  806.78   28.15
  -3   1 -10   25.42    5.40
  -3   1 -10   29.58    7.08
  -3   1 -10   30.13    7.91
  -3  -1 -10   28.03    5.28
  -3  -1 -10   27.33    6.79
  -3   1 -11    4.10    3.49
  -3   1 -11    5.08    4.59
  -3  -1 -11    0.92    3.60
  -3  -1 -11    1.67    4.82
  -3   1 -12  511.75   22.39
  -3  -1 -12  490.46   21.81
  -3   1 -12  497.21   25.00
  -3   1 -13    8.16    5.39
  -3  -1 -13    6.76    4.31
  -3  -1 -13    5.77    4.03
  -3   1 -13   10.58    5.33
  -3  -1 -14   79.21    9.70
  -3   1 -14   90.81   10.91
  -3  -1 -14   82.75    9.90
  -3   1 -14   73.90   10.86
  -3   1 -15  216.83   16.94
  -3  -1 -15  193.54   14.96
  -3  -1 -15  190.69   14.76
  -3   1 -16   94.77   12.23
  -3  -1 -16  101.15   11.37
  -3  -1 -16   80.53    9.83
  -3   1 -17   14.51    5.14
  -3  -1 -17   16.16    5.70
  -3   1 -17   16.66    3.11
  -3  -1 -17   13.75    2.71
  -3  -1 -17   13.83    3.09
  -3   1 -17   19.08    3.00
  -3  -1 -17   18.59    2.86
  -3   1 -17   22.20    3.98
  -3   1 -17   18.04    3.81
  -3  -1 -17   19.50    4.22
  -3  -1 -17   15.92    3.38
  -3  -1 -17   14.51    3.47
  -3   1 -17   18.57    4.17
  -3  -1 -17   15.67    3.44
  -3   1 -17   16.88    2.53
  -3   1 -18   15.39    3.15
  -3  -1 -18    7.93    3.20
  -3   1 -18   19.76    6.99
  -3  -1 -18   16.58    3.14
  -3  -1 -18    9.32    2.78
  -3   1 -18   15.45    3.69
  -3  -1 -18   11.77    3.70
  -3   1 -18   15.71    3.66
  -3  -1 -18   12.33    3.48
  -3   1 -18   13.72    3.87
  -3  -1 -18   14.58    4.38
  -3   1 -18   14.57    2.47
  -3  -1 -18   12.01    2.58
  -3   1 -18   15.89    3.18
  -3  -1 -19   17.40    4.41
  -3   1 -19   17.32    3.10
  -3   1 -19   14.00    3.11
  -3  -1 -19   11.88    2.80
  -3  -1 -19    8.18    1.94
  -3   1 -19   11.54    3.50
  -3  -1 -19   10.59    4.02
  -3   1 -19   10.78    3.50
  -3  -1 -19   11.99    3.33
  -3   1 -19   13.21    4.42
  -3  -1 -19   14.05    6.29
  -3   1 -19   11.58    2.88
  -3  -1 -19    6.59    2.37
  -3   1 -19    9.21    4.38
  -3   1 -20   31.76    3.85
  -3  -1 -20   38.14    5.91
  -3  -1 -20   34.15    4.17
  -3   1 -20   32.71    4.23
  -3  -1 -20   32.27    3.82
  -3   1 -20   38.69    6.20
  -3  -1 -20   36.50    5.17
  -3  -1 -20   26.37    5.04
  -3   1 -20   27.02    4.66
  -3   1 -20   36.14    5.53
  -3   1 -20   29.98    4.29
  -3  -1 -20   29.91    3.87
  -3  -1 -21    5.04    3.47
  -3   1 -21   14.49    3.01
  -3   1 -21   11.58    3.51
  -3   1 -21   11.30    3.01
  -3  -1 -21   11.78    2.90
  -3   1 -21    5.49    2.84
  -3   1 -21   11.75    3.42
  -3   1 -21   11.09    3.23
  -3  -1 -21   11.17    2.77
  -3   1 -21   12.61    4.70
  -3  -1 -21    8.37    2.35
  -3   1 -22    3.40    2.74
  -3   1 -22   -0.84    2.98
  -3   1 -22    2.84    2.52
  -3   1 -22   -0.60    2.39
  -3  -1 -22    2.02    2.38
  -3   1 -22    0.90    2.11
  -3  -1 -22    0.27    3.88
  -3  -1 -22    0.83    1.62
  -3   1 -23    4.72    2.46
  -3   1 -23    4.33    2.48
  -3   1 -23    3.51    3.08
  -3  -1 -23    5.17    2.63
  -3   1 -23    6.23    2.82
  -3  -1 -23    0.72    3.95
  -3   1 -23    6.11    2.52
  -3  -1 -23    3.11    1.59
  -3   1 -24   -1.11    2.20
  -3   1 -24   -0.84    3.16
  -3   1 -24    1.20    2.02
  -3   1 -24    0.47    1.99
  -3   1 -24   -4.48    2.73
  -3  -1 -24    4.24    2.57
  -3   1 -25   87.12    5.66
  -3  -1 -25   54.23    4.88
  -3   1 -25   56.04    5.52
  -3  -1 -25   79.33    5.84
  -3   1 -25   86.22    6.72
  -3   1 -25   83.75    5.16
  -3  -1 -25   85.32    5.09
  -3  -1 -26    0.83    2.01
  -3   1 -26    0.90    2.29
  -3  -1 -26    7.79    2.50
  -3   1 -26    6.30    2.68
  -3   1 -26    3.54    1.89
  -3  -1 -26    4.30    1.79
  -3   1 -26    4.95    1.90
  -3  -1 -27   -0.30    2.00
  -3   1 -27   -0.93    1.98
  -3  -1 -27    2.02    1.59
  -3   1 -27    3.06    2.08
  -3  -1 -27    3.53    1.50
  -3   1 -27    3.03    1.58
  -3   1 -27    3.29    1.38
  -3  -1 -28    1.73    1.13
  -3   1 -28    4.25    2.00
  -3  -1 -28    2.05    1.24
  -3  -1 -28   -1.62    1.65
  -3  -1 -29    0.00    1.29
   3  -2 -30   -0.61    1.08
   3  -2 -29    0.19    0.98
   3  -2 -29   -0.25    1.44
   3  -2 -28    0.94    1.86
   3   2 -28    4.33    2.02
   3  -2 -27   -2.33    2.84
   3  -2 -27    0.69    1.95
   3   2 -27   -2.17    2.20
   3  -2 -26   -2.19    2.16
   3   2 -26    4.40    3.38
   3   2 -26   -3.72    2.55
   3   2 -26    5.10    3.36
   3  -2 -26    1.70    3.16
   3  -2 -26    3.53    2.31
   3  -2 -25   -3.90    4.09
   3  -2 -25    4.62    1.98
   3   2 -25    4.03    1.99
   3  -2 -25    1.73    2.39
   3   2 -25    4.00    3.63
   3  -2 -25    1.55    2.77
   3   2 -25    1.14    2.24
   3   2 -25    3.72    3.17
   3  -2 -25   -1.49    3.52
   3   2 -25    0.46    2.41
   3   2 -25    4.26    2.60
   3  -2 -24   -0.53    3.59
   3   2 -24   10.14    4.11
   3   2 -24    8.21    2.93
   3   2 -24    3.29    2.78
   3  -2 -24    6.59    2.89
   3   2 -24    8.63    2.43
   3  -2 -24    5.20    4.09
   3  -2 -24    6.77    2.91
   3   2 -24    3.67    3.72
   3   2 -24    6.98    2.51
   3   2 -24    4.27    2.15
   3  -2 -24    5.29    2.46
   3  -2 -23   17.54    4.51
   3   2 -23   20.89    4.33
   3  -2 -23   12.81    4.39
   3   2 -23   16.32    3.65
   3   2 -23   11.73    3.08
   3  -2 -23   17.80    3.69
   3   2 -23   17.06    2.92
   3  -2 -23   19.63    3.94
   3   2 -23   17.55    4.38
   3  -2 -23   22.62    3.85
   3   2 -23   25.01    3.96
   3   2 -23   21.21    3.63
   3  -2 -22   34.69    5.69
   3   2 -22   47.10    5.92
   3  -2 -22   46.32    6.55
   3   2 -22   43.72    4.16
   3  -2 -22   40.05    5.01
   3   2 -22   49.43    5.83
   3   2 -22   39.02    4.93
   3   2 -22   47.53    4.62
   3   2 -22   52.74    5.25
   3   2 -22   47.26    4.53
   3  -2 -22   39.91    5.36
   3   2 -22   49.88    6.76
   3   2 -21   17.49    4.07
   3  -2 -21   15.31    4.46
   3  -2 -21   18.74    4.83
   3   2 -21   17.14    2.66
   3  -2 -21   20.48    4.08
   3   2 -21   21.97    4.18
   3   2 -21   11.77    2.69
   3   2 -21   22.80    5.24
   3  -2 -21   19.79    4.25
   3   2 -21   16.23    3.10
   3   2 -21   18.32    3.71
   3   2 -20  143.00    8.03
   3   2 -20  143.69    9.05
   3  -2 -20  130.77   10.22
   3  -2 -20  143.73   10.38
   3   2 -20  134.50    7.02
   3  -2 -20  138.37    8.61
   3   2 -20  137.69    9.40
   3   2 -20  132.02    7.31
   3   2 -20  142.85   10.73
   3  -2 -20  139.37    9.46
   3   2 -20  133.11    8.03
   3   2 -19   -1.83    2.18
   3   2 -19    3.55    2.40
   3   2 -19   -9.62    5.06
   3   2 -19   -0.42    1.86
   3   2 -19    3.98    2.07
   3   2 -19    1.17    1.72
   3  -2 -19   -1.20    2.90
   3  -2 -19    1.65    2.82
   3   2 -19   -1.65    3.05
   3   2 -19   -0.32    2.79
   3  -2 -19   -0.51    2.04
   3   2 -19   -2.69    2.69
   3   2 -18   11.34    2.70
   3   2 -18   11.73    2.93
   3   2 -18   11.60    4.78
   3   2 -18    4.18    3.59
   3   2 -18    8.93    2.10
   3   2 -18   10.98    2.44
   3   2 -18    8.92    2.14
   3  -2 -18   14.65    3.99
   3  -2 -18    8.24    3.05
   3   2 -18   14.11    3.84
   3   2 -18    4.44    3.06
   3   2 -18    6.74    2.11
   3  -2 -18   13.02    3.44
   3   2 -17   21.13    3.20
   3   2 -17   24.74    3.52
   3   2 -17   27.59    3.13
   3   2 -17   30.06    3.30
   3  -2 -17   22.02    3.63
   3   2 -17   27.42    4.05
   3  -2 -17   27.92    4.33
   3   2 -17   20.54    5.87
   3   2 -17   25.34    3.66
   3   2 -17   26.66    4.43
   3   2 -17   25.02    4.28
   3   2 -16   10.41    5.77
   3   2 -16    7.45    5.29
   3  -2 -16    7.75    5.09
   3   2 -15  105.50   15.46
   3   2 -15  100.40   11.82
   3  -2 -15   78.70   10.56
   3   2 -14   46.48   10.06
   3   2 -14   50.67    8.33
   3  -2 -14   42.41    8.59
   3   2 -13   -3.56    6.32
   3   2 -13   -2.19    3.68
   3  -2 -13   -0.18    4.42
   3   2 -12  117.57   14.57
   3   2 -12  108.27   12.67
   3  -2 -12  110.12   12.44
   3   2 -12  108.89   11.03
   3   2 -11   75.42    8.89
   3   2 -11   66.20   10.49
   3   2 -11   74.82   11.28
   3  -2 -11   72.98   10.20
  -3   2  11   70.42    5.98
   3   2 -10  313.28   16.11
   3  -2 -10  303.86   18.78
  -3   2  10  303.12   12.50
   3   2 -10  308.54   18.76
   3   2 -10  310.70   20.66
   3  -2 -10  313.14   14.93
   3  -2  -9   78.71    9.83
  -3  -2   9   84.39    6.06
  -3   2   9   77.68    6.53
   3  -2  -9   74.12    7.01
   3   2  -9   81.44   10.10
   3   2  -9   87.16   10.96
   3  -2  -8   26.30    6.53
   3   2  -8   29.27    3.45
  -3   2   8   24.18    4.15
  -3  -2   8   31.14    4.02
   3   2  -8   22.56    6.21
   3   2  -8   27.26    6.23
   3  -2  -8   26.64    4.31
   3  -2  -7   -2.52    4.58
   3   2  -7   -0.41    2.04
  -3   2   7    2.10    2.34
  -3  -2   7    0.83    2.04
   3  -2  -7    0.56    1.83
   3   2  -7   -0.15    4.37
   3   2  -7    2.09    4.33
   3  -2  -6  293.34   15.40
  -3   2   6  299.22   12.39
  -3  -2   6  300.62   11.96
   3   2  -6  308.57   11.74
   3   2  -6  302.14   16.05
   3   2  -6  292.63   14.98
   3  -2  -5   17.48    5.14
  -3   2   5   18.36    3.82
  -3  -2   5   12.26    2.94
   3   2  -5   15.38    3.22
   3   2  -5   19.73    4.52
   3   2  -5   20.02    5.16
   3  -2  -4    6.80    4.20
  -3  -2   4    8.05    2.82
   3   2  -4    2.33    2.91
  -3   2   4    5.38    3.09
   3   2  -4    9.72    3.86
   3   2  -4    7.72    3.66
   3  -2  -3  132.82    9.17
  -3   2   3  140.07    8.49
  -3  -2   3  128.36    8.42
   3   2  -3  142.59    8.57
   3   2  -3  137.52    8.50
   3  -2  -2  117.97    8.35
  -3  -2   2  129.36    8.70
  -3   2   2  136.52    8.40
   3   2  -2  139.20    7.58
   3   2  -2  125.52    7.54
   3  -2  -1   54.40    5.49
  -3   2   1   70.71    6.31
  -3  -2   1   65.56    6.64
   3   2  -1   71.04    5.29
   3   2  -1   70.77    4.56
   3  -2   0  400.45   13.07
  -3   2   0  413.07   14.07
  -3  -2   0  399.29   15.01
   3   2   0  389.03   10.65
   3   2   0  397.36    7.69
   3  -2   1  578.94   14.39
  -3   2  -1  603.65   16.94
  -3  -2  -1  567.22   18.81
   3   2   1  568.87   11.31
   3  -2   2   79.38    4.94
  -3  -2  -2   84.53    7.88
  -3   2  -2   82.50    6.70
  -3  -2  -2   77.64    8.16
   3   2   2   85.29    3.92
  -3  -2  -3  211.67   11.73
   3  -2   3  208.68    6.21
  -3  -2  -3  201.43   13.07
  -3   2  -3  201.11    9.87
  -3  -2  -4    1.04    3.15
  -3  -2  -4    0.61    4.52
  -3   2  -4    0.33    1.95
  -3   2  -4    4.10    4.75
  -3   2  -5   60.17    5.08
  -3   2  -5   50.96    2.73
  -3  -2  -5   52.00    7.91
  -3   2  -5   65.59    8.72
  -3   2  -6  330.97   11.00
  -3  -2  -6  334.52   18.99
  -3   2  -6  342.27   11.64
  -3   2  -6  348.17   18.82
  -3  -2  -7  808.77   28.18
  -3   2  -7  827.16   16.55
  -3  -2  -7  811.81   30.47
  -3   2  -7  867.05   30.25
  -3  -2  -8  184.06   14.37
  -3  -2  -8  169.58   14.77
  -3   2  -8  187.82   15.27
  -3  -2  -9  321.20   19.38
  -3  -2  -9  320.50   20.89
  -3   2  -9  346.98   20.97
  -3  -2 -10   23.65    6.45
  -3  -2 -10   26.89    7.70
  -3   2 -10   36.32    8.08
  -3  -2 -11    5.82    4.52
  -3   2 -11    6.50    5.14
  -3  -2 -12   17.92    6.49
  -3   2 -12    8.84    5.09
  -3  -2 -13   31.67    7.42
  -3   2 -13   32.65    8.10
  -3  -2 -14   19.36    6.93
  -3   2 -14   10.29    5.05
  -3  -2 -15   10.95    6.33
  -3  -2 -15    5.21    2.46
  -3   2 -15    9.57    2.29
  -3  -2 -15    7.41    2.48
  -3   2 -15    2.44    1.89
  -3   2 -15    6.65    2.53
  -3   2 -15    2.40    4.12
  -3   2 -15    3.30    1.97
  -3   2 -16    1.32    2.19
  -3   2 -16    4.01    2.22
  -3  -2 -16    4.94    1.95
  -3  -2 -16    7.98    5.83
  -3   2 -16    3.35    1.71
  -3  -2 -16    5.57    2.94
  -3  -2 -16   15.73    5.65
  -3   2 -16    6.84    2.59
  -3   2 -16    4.55    2.73
  -3  -2 -16    4.70    2.62
  -3   2 -16    9.08    2.40
  -3  -2 -16    4.45    2.52
  -3   2 -16    2.98    2.29
  -3   2 -16    3.30    2.48
  -3   2 -17    9.38    2.80
  -3  -2 -17    9.50    2.12
  -3  -2 -17    9.78    4.79
  -3  -2 -17    6.84    2.67
  -3   2 -17   10.44    2.50
  -3  -2 -17    8.49    3.20
  -3   2 -17    8.95    2.89
  -3  -2 -17   13.97    4.97
  -3   2 -17    9.40    3.14
  -3   2 -17    5.36    2.91
  -3   2 -17   12.13    4.01
  -3  -2 -17   14.09    3.61
  -3   2 -17    8.11    2.27
  -3   2 -18   -0.60    1.85
  -3  -2 -18   -0.34    2.92
  -3   2 -18    2.22    2.09
  -3   2 -18    3.48    3.07
  -3  -2 -18    0.45    2.81
  -3  -2 -18    2.77    3.97
  -3   2 -18    1.08    2.35
  -3  -2 -18   -0.11    1.44
  -3  -2 -18   -3.09    2.72
  -3   2 -18    4.78    3.52
  -3  -2 -18    0.59    1.60
  -3   2 -18   -3.36    3.60
  -3   2 -18    1.34    2.32
  -3   2 -19   32.09    4.66
  -3  -2 -19   37.47    4.57
  -3   2 -19   36.63    4.25
  -3  -2 -19   38.09    5.93
  -3   2 -19   35.12    4.43
  -3  -2 -19   27.99    5.20
  -3   2 -19   40.82    5.44
  -3   2 -19   33.99    4.91
  -3   2 -19   33.88    3.85
  -3   2 -19   40.35    6.22
  -3  -2 -19   38.41    5.75
  -3  -2 -20   69.72    5.61
  -3   2 -20   58.43    6.33
  -3   2 -20   61.05    6.83
  -3   2 -20   69.52    5.85
  -3  -2 -20   64.79    7.82
  -3   2 -20   58.52    5.09
  -3   2 -20   58.78    5.77
  -3   2 -20   48.26    4.52
  -3   2 -20   65.45    6.43
  -3  -2 -20   52.21    6.91
  -3   2 -20   70.29    7.88
  -3  -2 -20   60.67    6.74
  -3   2 -21   49.10    5.97
  -3   2 -21   46.74    5.41
  -3   2 -21   47.10    5.32
  -3   2 -21   48.51    4.75
  -3  -2 -21   49.01    6.81
  -3   2 -21   49.12    5.49
  -3  -2 -21   52.06    5.43
  -3   2 -21   54.04    6.15
  -3   2 -21   52.26    7.07
  -3  -2 -21   41.59    5.76
  -3  -2 -21   54.59    4.78
  -3  -2 -22   57.31    5.45
  -3  -2 -22   61.80    7.33
  -3   2 -22   61.12    5.07
  -3   2 -22   65.12    6.00
  -3   2 -22   61.18    6.41
  -3   2 -22   58.64    6.16
  -3   2 -22   70.21    5.85
  -3  -2 -22   67.70    5.24
  -3  -2 -23   -0.92    2.34
  -3   2 -23    2.23    2.85
  -3   2 -23   -0.43    3.06
  -3   2 -23    2.29    2.68
  -3  -2 -23   -0.56    1.85
  -3   2 -23   -2.74    2.85
  -3   2 -23   -0.71    1.99
  -3   2 -24    6.44    2.56
  -3   2 -24    5.91    3.39
  -3  -2 -24    9.14    2.50
  -3   2 -24   11.22    2.87
  -3  -2 -24    5.33    2.40
  -3   2 -25    2.45    2.24
  -3   2 -25    0.76    2.63
  -3  -2 -25   -0.14    1.43
  -3   2 -25    3.85    2.28
  -3  -2 -25    0.28    1.96
  -3  -2 -26    5.79    2.19
  -3   2 -26   11.44    3.10
  -3   2 -26    4.98    1.96
  -3   2 -26    3.20    1.49
  -3  -2 -26    4.76    1.55
  -3  -2 -26    5.28    1.59
  -3   2 -27   24.75    2.37
  -3  -2 -27   23.14    2.11
  -3  -2 -28    0.19    1.24
   3  -3 -29   -2.49    1.12
   3  -3 -28    0.58    1.38
   3  -3 -27    0.36    1.68
   3  -3 -27   15.11    1.78
   3  -3 -26    8.87    1.92
   3  -3 -26    1.05    1.91
   3   3 -25    4.74    2.59
   3   3 -25    9.43    2.42
   3   3 -25    7.11    3.02
   3  -3 -25   -0.02    2.34
   3   3 -25    7.67    2.45
   3  -3 -25    2.17    1.88
   3  -3 -25    1.71    2.24
   3  -3 -24   51.99    5.44
   3  -3 -24   48.27    5.82
   3   3 -24   51.70    5.15
   3   3 -24   55.81    4.48
   3   3 -24   55.49    4.79
   3  -3 -24   56.22    4.63
   3   3 -24   53.84    5.70
   3   3 -24   52.98    5.76
   3  -3 -24   44.82    5.28
   3  -3 -24   36.38    4.53
   3   3 -23   27.81    4.44
   3  -3 -23   23.62    4.09
   3   3 -23   22.87    3.50
   3  -3 -23   22.81    3.53
   3   3 -23   27.78    4.48
   3  -3 -23   23.37    4.69
   3   3 -23   29.99    4.80
   3  -3 -23   21.03    4.38
   3   3 -23   25.30    3.41
   3   3 -22   16.37    3.16
   3   3 -22   21.01    4.04
   3  -3 -22   16.82    3.75
   3  -3 -22   22.79    2.64
   3   3 -22   22.41    3.89
   3   3 -22   24.77    4.57
   3  -3 -22   24.91    3.67
   3  -3 -22   20.74    4.63
   3   3 -22   25.56    4.12
   3   3 -22   24.50    4.56
   3  -3 -22   24.86    4.62
   3   3 -21   26.62    3.75
   3  -3 -21   33.73    3.34
   3   3 -21   31.41    4.33
   3  -3 -21   29.04    5.29
   3   3 -21   34.90    4.72
   3   3 -21   33.78    5.26
   3  -3 -21   31.91    4.24
   3  -3 -21   32.41    5.17
   3   3 -21   25.84    4.56
   3  -3 -21   30.87    4.88
   3   3 -21   33.35    4.79
   3   3 -20   10.63    3.26
   3   3 -20    9.58    2.63
   3  -3 -20    5.56    3.26
   3  -3 -20    7.01    3.21
   3   3 -20   10.46    3.27
   3   3 -20    9.02    3.39
   3  -3 -20    9.08    2.51
   3   3 -20    7.27    3.16
   3  -3 -20    4.48    2.83
   3   3 -20    7.14    2.82
   3  -3 -20    8.18    2.41
   3   3 -20    5.29    2.42
   3   3 -19    7.76    2.66
   3   3 -19   10.51    2.67
   3  -3 -19    9.30    4.09
   3  -3 -19    5.77    2.95
   3   3 -19    7.35    2.79
   3   3 -19   11.22    3.55
   3   3 -19    9.24    3.41
   3  -3 -19    8.90    2.81
   3  -3 -19   11.08    2.32
   3   3 -19    6.32    2.30
   3  -3 -19    9.79    3.69
   3   3 -19    8.57    3.61
   3   3 -18  301.82   13.96
   3  -3 -18  287.86   14.19
   3  -3 -18  288.39   13.82
   3   3 -18  311.57   12.77
   3   3 -18  294.41   10.22
   3   3 -18  298.14   12.17
   3  -3 -18  294.97   11.99
   3   3 -18  293.02   14.00
   3  -3 -18  286.27   10.16
   3   3 -18  302.45   12.26
   3   3 -18  284.62   12.03
   3   3 -17  147.94    9.83
   3   3 -17  144.62    8.53
   3   3 -17  143.28    7.15
   3  -3 -17  149.49   10.28
   3  -3 -17  140.03    9.63
   3   3 -17  160.55    8.95
   3   3 -17  140.81    8.37
   3  -3 -17  139.00    7.16
   3   3 -17  148.54    9.79
   3   3 -16   -2.34    2.65
   3  -3 -16    1.36    2.34
   3   3 -16    3.70    2.62
   3  -3 -16    1.39    2.52
   3   3 -16    4.28    2.12
   3  -3 -16    0.50    2.68
   3   3 -16    2.40    2.35
   3   3 -16   -0.52    2.14
   3   3 -16    3.23    2.47
   3   3 -15  353.51   28.67
   3   3 -15  364.69   14.44
   3  -3 -15  372.26   26.60
   3   3 -15  380.84   10.90
   3  -3 -15  372.97   14.93
   3   3 -15  369.84   13.06
   3   3 -15  362.02   14.66
   3   3 -15  360.64   12.98
   3  -3 -15  370.38   14.95
  -3   3  15  351.78   11.11
   3   3 -14  443.32   15.83
   3  -3 -14  417.18   27.54
   3   3 -14  420.31   13.58
   3   3 -14  428.00   11.20
   3   3 -14  431.92   30.52
   3   3 -14  436.14   13.97
   3   3 -13    1.39    5.48
   3   3 -13    1.96    3.91
   3  -3 -13   -3.02    5.05
   3   3 -12   48.35    9.54
   3   3 -12   42.91    9.12
   3  -3 -12   58.01   10.97
   3   3 -11   15.39    6.55
   3   3 -11   10.14    5.21
  -3   3  11   13.59    4.02
   3  -3 -11   18.57    6.35
   3   3 -10   52.44    9.43
   3   3 -10   47.66    9.15
  -3   3  10   40.36    5.95
   3  -3 -10   60.18   10.50
   3   3  -9   83.87   10.34
   3   3  -9   76.54   10.85
  -3   3   9   79.36    8.35
   3  -3  -9   64.14   10.42
   3   3  -8    3.21    2.88
   3   3  -8    0.16    4.21
  -3   3   8    0.89    2.91
   3   3  -8    2.44    2.13
   3  -3  -8    0.48    4.51
   3   3  -7    2.78    3.45
   3   3  -7    0.06    3.52
  -3   3   7    1.56    3.17
   3   3  -7   -1.15    2.47
   3  -3  -7    4.62    5.04
   3   3  -6   28.15    6.04
   3   3  -6   22.45    5.47
   3   3  -6   24.30    4.82
  -3   3   6   22.89    5.10
   3  -3  -6   28.77    6.97
   3   3  -5  178.85   12.80
   3   3  -5  190.31   12.32
   3   3  -5  177.02   11.61
  -3   3   5  167.42   11.76
  -3  -3   5  179.72   12.42
   3  -3  -5  177.62   13.70
   3   3  -4   82.47    7.48
   3   3  -4   71.86    8.04
   3   3  -4   73.51    8.12
  -3   3   4   62.45    7.50
  -3  -3   4   80.25    8.65
   3  -3  -4   59.47    8.00
   3   3  -3   16.83    4.30
  -3  -3   3    8.60    3.57
   3   3  -3    9.25    3.84
  -3   3   3   11.34    4.44
  -3  -3   3   15.65    3.84
   3  -3  -3   11.93    4.86
   3   3  -2   93.09    7.99
  -3  -3   2  100.83   10.03
   3   3  -2  103.97    9.50
  -3   3   2   99.53    9.25
  -3  -3   2  101.61    8.62
   3  -3  -2   89.56    9.11
   3   3  -1  219.49   11.19
   3   3  -1  237.49   14.11
  -3   3   1  232.76   13.72
  -3  -3   1  258.56   14.52
   3  -3  -1  254.61   13.83
   3   3   0  133.28    8.21
   3   3   0  128.01   10.88
  -3   3   0  130.77   10.31
  -3  -3   0  136.86   11.23
   3  -3   0  125.12    9.38
  -3   3  -1  466.45   19.10
  -3  -3  -1  459.96   21.28
   3  -3   1  458.97   16.66
  -3   3  -2   95.31   10.24
  -3   3  -2  112.54    9.44
  -3  -3  -2  100.58   10.63
  -3   3  -3  112.40   11.78
  -3  -3  -3   99.63   10.88
  -3   3  -3  104.63    9.00
  -3   3  -4   59.62    8.91
  -3   3  -4   65.18    7.38
  -3  -3  -4   54.75    8.72
  -3   3  -5   42.09    7.99
  -3   3  -5   36.40    5.15
  -3  -3  -5   34.24    7.80
  -3  -3  -5   33.21    7.38
  -3   3  -6   58.93    9.48
  -3  -3  -6   66.52   10.42
  -3   3  -6   78.47    7.05
  -3  -3  -6   65.45    9.71
  -3   3  -7   18.11    6.83
  -3   3  -7   20.39    3.34
  -3  -3  -7   20.69    6.04
  -3  -3  -7   18.62    6.68
  -3   3  -8   -0.18    5.05
  -3  -3  -8    2.01    5.33
  -3  -3  -8    6.82    5.46
  -3   3  -9   44.13    9.55
  -3  -3  -9   32.50    8.21
  -3   3 -10   12.27    7.57
  -3  -3 -10    5.04    4.68
  -3  -3 -11    3.13    5.09
  -3   3 -11    6.12    5.53
   3   3  11    1.09    3.27
  -3  -3 -12    8.46    5.75
   3   3  12    6.46    3.29
  -3   3 -12   -0.74    4.96
  -3  -3 -13   20.08    3.78
  -3   3 -13   17.59    2.42
  -3   3 -13   22.07    3.80
  -3  -3 -13   18.12    2.80
  -3  -3 -13   21.16    3.85
  -3  -3 -13   12.25    5.56
  -3   3 -13   22.21    3.67
  -3   3 -13   24.29    8.00
   3   3  14    4.02    1.52
  -3   3 -14    5.72    1.88
  -3   3 -14    4.34    1.90
  -3  -3 -14    7.26    3.09
  -3   3 -14    4.34    2.21
  -3  -3 -14    3.17    1.53
  -3   3 -14    1.07    2.67
  -3  -3 -14    4.75    2.74
  -3  -3 -14    4.94    5.75
  -3   3 -14   -1.42    1.80
  -3   3 -14   -2.32    5.78
  -3   3 -14    1.37    2.12
  -3  -3 -15   -1.87    4.06
  -3  -3 -15   -3.49    3.04
  -3   3 -15   -0.75    1.60
  -3   3 -15   -0.58    1.84
  -3  -3 -15   -4.31    2.93
  -3   3 -15    4.44    3.08
  -3  -3 -15    3.18    2.62
  -3   3 -15    1.75    2.45
  -3  -3 -15   -1.36    1.84
  -3   3 -15    1.90    2.39
  -3   3 -16    0.61    2.30
  -3  -3 -16    3.53    2.87
  -3   3 -16    2.94    2.39
  -3   3 -16    5.41    3.31
  -3   3 -16   -8.56    5.47
  -3   3 -16    3.04    1.97
  -3   3 -16    1.87    1.45
  -3  -3 -16    2.11    3.30
  -3  -3 -16    0.75    2.27
  -3   3 -16    0.41    2.14
  -3   3 -16    5.95    3.49
  -3  -3 -16    4.39    2.06
  -3  -3 -16   -5.88    6.09
  -3   3 -17   42.47    3.89
  -3  -3 -17   38.33    5.82
  -3  -3 -17   39.09    5.48
  -3   3 -17   46.83    5.09
  -3  -3 -17   41.29    5.97
  -3   3 -17   41.12    5.59
  -3   3 -17   44.30    5.47
  -3  -3 -17   36.32    4.07
  -3   3 -17   39.22    5.77
  -3   3 -17   47.07    5.42
  -3   3 -17   43.45    4.96
  -3  -3 -18   67.30    7.18
  -3  -3 -18   82.62    8.13
  -3   3 -18   88.43    6.71
  -3  -3 -18   80.74    7.83
  -3   3 -18   83.02    7.61
  -3   3 -18   86.10    7.20
  -3   3 -18   72.70    7.48
  -3  -3 -18   83.92    5.85
  -3   3 -18   87.35    7.35
  -3   3 -18   82.47    6.44
  -3   3 -19    6.60    2.45
  -3  -3 -19    5.93    3.49
  -3   3 -19    9.51    3.61
  -3   3 -19   11.17    2.98
  -3   3 -19    8.31    3.70
  -3  -3 -19    8.12    2.11
  -3   3 -19   11.34    3.61
  -3   3 -19    7.19    3.77
  -3   3 -20   19.39    3.39
  -3   3 -20   26.26    3.86
  -3  -3 -20   23.77    4.78
  -3   3 -20   26.40    5.01
  -3   3 -20   16.29    3.74
  -3   3 -20   32.61    5.04
  -3   3 -21   26.11    4.55
  -3  -3 -21   20.67    4.12
  -3   3 -21   22.33    3.33
  -3  -3 -21   18.36    4.07
  -3   3 -21   19.31    4.21
  -3   3 -21   27.85    4.05
  -3  -3 -21   20.45    3.35
  -3   3 -21   26.97    4.38
  -3  -3 -22    3.25    2.62
  -3  -3 -22    1.24    2.20
  -3   3 -22    3.68    2.92
  -3   3 -22    1.34    1.88
  -3   3 -22    1.41    2.76
  -3   3 -23   26.27    4.15
  -3  -3 -23   23.56    3.64
  -3   3 -23   16.79    2.32
  -3   3 -23   21.10    3.44
  -3  -3 -24    2.73    1.78
  -3   3 -24    6.17    2.64
  -3  -3 -24   -0.17    1.92
  -3   3 -24    3.59    2.17
  -3   3 -25    3.59    2.02
  -3  -3 -25   -0.91    1.73
  -3  -3 -25    0.14    1.40
  -3  -3 -26    0.01    1.44
  -3  -3 -26    3.50    1.07
  -3  -3 -26    2.25    1.21
  -3  -3 -27   -2.22    1.11
   3  -4 -27   -0.94    1.01
   3  -4 -26   -0.37    1.26
   3  -4 -26    4.83    1.17
   3  -4 -25    1.73    1.41
   3  -4 -25    0.49    1.51
   3   4 -24   10.35    2.11
   3   4 -24   14.53    2.46
   3  -4 -24    7.33    2.46
   3   4 -23   11.45    2.61
   3  -4 -23    8.58    3.01
   3   4 -23   11.63    2.50
   3  -4 -22    3.86    1.42
   3   4 -22    6.36    2.40
   3   4 -22    0.25    2.40
   3   4 -22    7.53    2.32
   3  -4 -22    5.15    3.11
   3   4 -21   19.97    3.31
   3   4 -21   17.33    4.11
   3  -4 -21   17.18    3.79
   3  -4 -21   16.59    2.55
   3   4 -21   13.61    2.72
   3   4 -21   18.86    3.41
   3  -4 -21   12.63    3.68
   3   4 -20   22.24    4.03
   3   4 -20   17.21    3.24
   3   4 -20   19.38    3.09
   3  -4 -20   11.81    2.37
   3  -4 -20    9.15    3.10
   3   4 -20   13.89    4.03
   3  -4 -20   11.22    3.87
   3   4 -19   78.39    6.38
   3  -4 -19   66.03    6.63
   3   4 -19   69.33    5.79
   3   4 -19   70.27    7.24
   3  -4 -19   68.19    5.08
   3   4 -19   66.58    4.87
   3  -4 -19   63.73    6.75
  -3   4  18   -1.93    1.64
   3  -4 -18    0.58    2.94
   3   4 -18   -2.32    2.75
   3   4 -18    2.54    2.08
   3  -4 -18    0.10    3.02
   3  -4 -18    1.46    1.75
   3   4 -18    2.26    3.17
   3   4 -18    1.02    2.55
  -3   4  17    3.64    1.68
   3  -4 -17    5.02    3.20
   3   4 -17    6.01    2.95
   3   4 -17    3.57    2.70
   3  -4 -17    5.56    2.50
   3   4 -17    5.54    3.41
   3  -4 -17    2.21    2.78
   3   4 -17    4.96    1.67
  -3   4  16   -1.69    1.95
   3  -4 -16   -2.86    3.18
   3   4 -16    0.46    1.89
   3   4 -16   -2.22    2.47
   3  -4 -16   -0.62    1.73
   3   4 -16    1.83    2.79
   3  -4 -16    0.09    2.57
   3  -4 -15   10.90    3.83
   3   4 -15    7.11    2.29
   3  -4 -15    0.31    2.47
   3   4 -15    7.88    3.40
   3   4 -15    4.21    2.50
  -3   4  15    3.52    1.97
   3  -4 -14   11.26    3.13
   3   4 -14   13.11    2.58
  -3   4  14   10.18    2.47
   3   4 -14   13.63    3.33
   3   4 -14    6.40    2.92
   3   4 -13   -3.52    2.48
   3   4 -13   -1.41    1.90
   3   4 -13    1.49    2.07
   3   4 -13    1.29    1.66
  -3   4  13    1.21    1.73
   3   4 -13    2.28    1.54
   3  -4 -13    4.44    4.76
   3   4 -12    3.69    2.34
  -3   4  12   -1.18    2.11
   3   4 -12    3.15    2.02
   3   4 -12    2.49    1.50
   3  -4 -12    7.43    5.79
   3   4 -12    0.84    2.03
   3   4 -12   -2.92    1.88
  -3   4  11  231.93    9.36
   3   4 -11  233.99   10.47
   3  -4 -11  229.27    9.83
  -3   4  11  215.82   15.59
   3   4 -11  228.93    8.18
   3   4 -11  207.14   18.94
   3  -4 -11  224.67   20.76
   3   4 -11  213.49   10.89
   3   4 -11  227.41    9.81
   3   4 -10   58.66    5.34
   3   4 -10   56.91    5.69
   3  -4 -10   58.50    5.01
   3   4 -10   58.50   10.44
   3   4 -10   61.99    4.33
  -3   4  10   56.95    4.76
  -3   4  10   53.50    8.01
   3  -4 -10   58.64   10.92
   3  -4  -9   35.75    8.32
   3  -4  -9   30.43    3.79
  -3   4   9   33.37    6.63
   3   4  -9   36.90    3.38
  -3   4   9   32.36    3.63
   3   4  -9   36.04    8.30
   3   4  -9   28.43    3.63
  -3   4   8    1.01    2.94
   3  -4  -8   10.73    5.48
   3   4  -8    6.74    4.74
  -3   4   7   16.73    4.85
   3   4  -7   22.84    5.43
   3  -4  -7   32.34    7.97
   3   4  -7   20.93    5.50
  -3   4   6   70.61    9.59
   3   4  -6   76.80    9.20
   3  -4  -6   71.32   11.11
  -3   4   5   -1.09    3.57
   3   4  -5    4.89    3.62
   3  -4  -5    5.79    4.83
  -3   4   4  186.74   14.81
   3   4  -4  183.09   14.26
   3  -4  -4  200.94   16.40
   3   4  -3    4.39    3.50
  -3   4   3    8.23    4.66
   3  -4  -3    4.35    4.22
  -3   4   2  179.19   14.45
   3   4  -2  164.62   13.98
   3  -4  -2  180.50   14.47
  -3  -4   2  157.50   13.53
  -3   4   2  171.10   14.35
  -3   4   1  153.48   13.42
   3   4  -1  146.53   13.37
  -3  -4   1  160.92   14.26
  -3   4   1  152.51   13.67
  -3   4   0   58.85    8.99
  -3  -4   0   51.91    8.20
   3   4   0   47.06    7.99
  -3   4   0   40.21    7.65
  -3   4  -1    7.85    3.67
  -3  -4  -1   -2.84    5.83
   3   4   1    4.40    4.02
  -3   4  -1    0.23    4.21
  -3   4  -2   85.10   11.38
  -3  -4  -2   85.22   11.48
   3   4   2  100.63   11.49
  -3   4  -2   93.94   10.73
  -3   4  -3    0.50    4.15
  -3  -4  -3    1.75    3.95
   3   4   3   12.04    5.61
  -3   4  -3   11.74    4.23
  -3   4  -4   50.87    9.19
  -3  -4  -4   54.13   10.13
   3   4   4   55.83    9.10
  -3   4  -4   58.84    7.82
  -3   4  -5   48.03    9.73
  -3  -4  -5   29.27    7.05
   3   4   5   45.66    8.47
  -3   4  -5   46.33    6.68
   3   4   6    9.22    5.33
  -3  -4  -6   -2.12    4.61
  -3   4  -6    4.35    4.35
  -3  -4  -7    5.81    6.05
  -3   4  -7   -4.33    4.84
   3   4   7   -1.55    3.37
   3   4   7    0.72    1.30
  -3   4  -8   26.71    8.14
  -3  -4  -8   23.04    7.11
  -3   4  -8   26.86    3.60
   3   4   8   25.20    3.36
   3   4   8   21.50    6.19
  -3   4  -8   24.86    2.94
  -3   4  -9   40.94    3.41
  -3   4  -9   39.01    4.42
  -3  -4  -9   42.14    4.86
   3   4   9   39.16    7.71
  -3  -4  -9   55.01   11.88
   3   4   9   42.01    4.16
  -3   4  -9   43.29   10.29
  -3   4  -9   42.98    3.81
  -3   4  -9   40.81    4.74
  -3   4 -10   46.71   10.11
  -3  -4 -10   61.81   11.89
   3   4  10   45.85    8.35
   3   4  10   57.89    4.95
  -3   4 -10   44.48    3.62
  -3  -4 -10   51.61    4.62
  -3   4 -10   49.43    5.01
  -3  -4 -10   58.88    6.10
  -3   4 -10   46.57    4.02
  -3   4 -10   46.67    5.45
   3   4  11   11.09    4.86
  -3  -4 -11   10.18    2.74
  -3   4 -11   13.56    3.19
  -3   4 -11    6.52    1.88
  -3   4 -11    6.74    2.48
   3   4  11   10.07    2.56
  -3   4 -11   10.43    2.08
  -3  -4 -11   11.49    2.82
  -3  -4 -11    8.67    5.01
  -3   4 -11    2.30    6.54
  -3   4 -11    4.60    1.12
   3   4  12    0.48    1.62
  -3   4 -12   -1.33    1.39
  -3  -4 -12    1.52    1.80
  -3   4 -12   -2.02    2.41
  -3  -4 -12    1.17    4.71
  -3  -4 -12    0.20    2.28
  -3   4 -12   -5.42    6.43
  -3   4 -12    1.23    2.20
  -3   4 -12   -0.02    1.23
  -3   4 -13    9.78    2.91
  -3   4 -13    3.91    2.36
   3   4  13    7.38    2.14
  -3  -4 -13    8.49    3.11
  -3   4 -13    9.75    1.89
  -3  -4 -13   11.09    2.83
  -3   4 -14    0.75    2.38
  -3   4 -14    3.18    2.92
   3   4  14    2.53    1.86
  -3  -4 -14    3.00    2.69
  -3  -4 -14    5.73    2.47
  -3   4 -14    1.86    1.40
  -3   4 -15   -2.58    1.47
  -3   4 -15   -1.67    2.47
  -3   4 -15   -3.26    2.59
  -3   4 -15   -1.76    2.60
  -3  -4 -15   -0.20    2.53
   3   4  15    2.31    1.79
  -3  -4 -15   -0.56    2.06
  -3   4 -16   -0.57    2.47
  -3   4 -16    1.21    2.56
  -3   4 -16   -1.16    2.72
  -3  -4 -16   -0.24    2.61
   3   4  16   -0.29    1.65
  -3   4 -16   -0.30    1.35
  -3  -4 -16   -2.58    2.43
  -3   4 -17   -0.17    2.32
  -3   4 -17    1.13    2.79
  -3   4 -17    2.60    3.30
  -3  -4 -17    2.43    2.06
   3   4  17   -0.56    1.29
  -3   4 -17    1.33    1.61
  -3  -4 -17    1.84    2.94
  -3   4 -18   13.95    3.87
  -3   4 -18    9.49    3.36
  -3  -4 -18   10.90    2.66
  -3  -4 -18   12.37    3.99
  -3   4 -18   11.79    3.24
  -3   4 -19    3.47    2.90
  -3  -4 -19    2.57    2.06
  -3   4 -19    2.52    2.14
  -3   4 -19   -0.27    2.93
  -3   4 -20   -2.26    2.86
  -3  -4 -20   -0.39    2.64
  -3   4 -20    1.62    2.68
  -3   4 -20    0.08    2.01
  -3  -4 -21    0.45    1.88
  -3   4 -21    7.38    3.04
  -3  -4 -21    3.89    2.71
  -3   4 -21    7.22    2.32
  -3   4 -22   27.86    3.83
  -3  -4 -22   28.48    3.67
  -3   4 -22   17.60    2.43
  -3  -4 -23    0.54    1.34
  -3   4 -23    4.07    2.24
  -3  -4 -23    4.39    1.96
  -3   4 -23    3.24    1.31
  -3  -4 -24   -0.89    1.55
  -3  -4 -24    0.51    1.24
  -3  -4 -25    0.42    1.03
   3  -5 -24    0.44    1.05
   3  -5 -23   -1.25    1.32
   3  -5 -23    3.16    1.40
   3   5 -22   18.80    2.43
   3   5 -21   28.25    3.13
   3  -5 -21   27.70    2.61
   3  -5 -20   10.68    2.07
   3  -5 -20    6.66    2.30
   3   5 -20    4.45    1.99
   3  -5 -19    5.39    2.19
   3   5 -19    2.22    1.38
  -3   5  19    5.12    1.52
   3  -5 -19    0.57    2.09
   3   5 -19    1.10    2.68
   3   5 -18   24.94    3.48
  -3   5  18   19.91    2.59
   3  -5 -18   20.17    3.07
   3  -5 -18   21.73    3.62
   3   5 -18   17.85    2.40
  -3   5  17   34.84    3.40
   3  -5 -17   37.59    3.97
   3   5 -17   31.32    3.22
   3  -5 -17   32.37    4.71
   3   5 -17   38.48    4.50
   3   5 -16    5.00    2.85
  -3   5  16    2.78    1.77
   3  -5 -16    4.56    2.32
   3  -5 -16    2.95    1.99
   3   5 -16    7.82    2.17
   3   5 -15    4.98    2.62
  -3   5  15   -0.97    1.90
   3  -5 -15    4.13    2.24
   3  -5 -15    2.93    2.43
   3   5 -15    3.88    1.91
  -3   5  14   -2.49    2.06
   3   5 -14   -0.10    2.38
   3  -5 -14   -0.46    2.04
   3   5 -14    1.06    1.76
  -3   5  13   58.22    5.17
   3   5 -13   55.15    4.49
   3  -5 -13   56.90    5.64
   3   5 -13   53.58    4.01
   3   5 -13   53.66    5.19
   3   5 -12    7.69    2.96
   3  -5 -12   -0.27    2.49
   3   5 -12    2.40    1.76
  -3   5  12    6.94    2.29
   3   5 -12    4.19    1.75
  -3   5  11    2.76    2.15
   3   5 -11    1.44    2.24
   3   5 -11    2.08    1.53
   3   5 -10   45.68    5.12
  -3   5  10   54.95    5.02
   3   5 -10   52.23    4.36
  -3   5   9   11.48    2.74
   3   5  -9   11.62    2.86
   3  -5  -9   15.69    3.31
   3   5  -9   10.42    2.21
  -3   5   8    1.43    1.83
   3   5  -8   -1.94    1.74
   3  -5  -8    0.59    1.70
   3   5  -8    0.08    1.56
  -3   5   7   13.57    2.99
   3   5  -7   15.81    3.02
   3  -5  -7   12.32    2.70
   3   5  -7   13.51    2.52
  -3   5   6   -4.01    4.82
   3   5  -6    1.26    1.36
  -3   5   6    1.50    1.76
   3  -5  -6   -1.42    2.05
  -3   5   5    7.55    5.29
  -3   5   5   15.59    2.66
   3   5  -5   15.44    2.67
  -3   5   5   13.89    2.80
   3  -5  -5    9.02    2.46
  -3   5   4   46.72    9.92
  -3   5   4   47.40    4.14
   3   5  -4   54.34    4.49
   3  -5  -4   51.31    4.78
   3   5  -4   58.20    9.68
  -3   5   4   48.10    4.51
  -3   5   3   29.46    6.35
  -3   5   3   34.67    3.68
   3   5  -3   36.27    3.78
   3  -5  -3   33.39    3.99
   3   5  -3   38.16    7.58
  -3   5   3   33.09    3.57
  -3   5   2   46.34    9.15
  -3   5   2   43.97    4.05
   3   5  -2   48.73    4.18
   3  -5  -2   39.22    4.06
   3   5  -2   53.93    9.43
   3   5  -2   41.76    3.65
  -3   5   2   41.44    3.97
   3   5  -1   14.98    2.64
   3  -5  -1    9.58    2.37
  -3   5   1   10.00    2.32
   3   5  -1   20.96    6.81
  -3   5   1   13.79    2.46
   3   5  -1    8.10    1.76
  -3   5   1    1.41    3.76
   3   5   0    8.64    2.08
   3  -5   0   11.16    2.39
  -3   5   0    8.54    2.20
   3   5   0   12.13    5.28
  -3   5   0    8.58    2.09
   3   5   0   10.09    2.26
  -3   5   0   14.48    7.51
   3   5   1   -0.20    1.26
   3  -5   1    0.54    1.28
   3   5   1   -4.04    4.92
  -3   5  -1   -1.46    1.74
  -3   5  -1    2.54    1.55
   3   5   1    0.53    1.43
  -3   5  -1   -5.49    4.51
   3   5   2    0.45    4.29
  -3   5  -2    1.47    1.57
   3   5   2    1.68    1.45
   3   5   2   -0.01    1.42
  -3   5  -3   62.03    4.98
   3   5   3   60.23    4.49
  -3  -5  -3   75.91   11.95
   3   5   3   61.55    4.89
   3   5   3   60.53    9.96
  -3   5  -4   23.16    3.17
   3   5   4   20.88    2.89
  -3  -5  -4   28.91    7.65
   3   5   4   24.28    3.29
   3   5   4   28.04    7.30
  -3   5  -5    1.98    1.55
   3   5   5   -0.10    1.25
   3   5   5    2.00    1.69
   3   5   5    4.04    4.16
  -3  -5  -5   -3.01    5.20
   3   5   6   20.46    3.40
  -3   5  -6   21.10    3.14
  -3   5  -7  232.28    8.85
  -3   5  -7  247.60    9.54
   3   5   7  248.10    9.94
  -3   5  -8   13.61    2.56
  -3   5  -8   12.84    2.18
   3   5   8   15.89    3.04
  -3  -5  -8   15.63    2.89
  -3  -5  -9   24.40    3.53
  -3   5  -9   21.03    3.11
  -3   5  -9   17.71    2.57
   3   5   9   20.91    3.30
  -3   5  -9   21.07    2.46
  -3  -5 -10    8.11    2.66
  -3   5 -10    7.45    2.09
  -3   5 -10    5.05    1.51
   3   5  10    5.08    1.96
  -3   5 -10    2.70    1.31
  -3  -5 -11    2.61    2.16
  -3   5 -11    2.29    1.67
  -3   5 -11   -1.47    2.11
  -3   5 -11   -0.43    1.34
   3   5  11    0.18    2.13
  -3   5 -11    1.09    1.34
  -3   5 -12    5.27    2.51
  -3  -5 -12    7.70    2.65
  -3   5 -12    8.98    2.58
  -3   5 -12    7.45    1.82
   3   5  12    7.72    2.39
  -3   5 -12   10.13    2.08
  -3   5 -13   -0.70    2.62
  -3  -5 -13    1.35    2.05
  -3   5 -13    0.38    2.05
  -3   5 -13    1.33    1.18
   3   5  13    0.01    2.03
  -3   5 -13    0.11    1.14
  -3  -5 -14   -0.70    2.28
  -3   5 -14    1.81    2.47
  -3   5 -14    5.36    2.73
   3   5  14   -1.29    2.06
  -3   5 -14    0.38    1.16
  -3   5 -15    2.63    2.50
  -3  -5 -15    2.69    1.99
  -3   5 -15    0.66    2.69
   3   5  15    0.95    1.73
  -3   5 -15    1.39    1.18
  -3   5 -16    3.11    2.36
  -3  -5 -16    1.52    2.19
  -3   5 -16    1.28    2.47
  -3   5 -16   -1.67    1.44
   3   5  16    4.99    2.03
  -3   5 -17    2.29    2.17
  -3  -5 -17   -0.10    1.77
   3   5  17    1.30    1.44
  -3   5 -17   -1.05    2.45
  -3  -5 -18    5.05    2.22
   3   5  18    4.62    1.40
  -3   5 -18    4.74    2.28
  -3   5 -18    4.90    2.32
  -3  -5 -19    5.05    2.21
  -3   5 -19    6.10    2.26
  -3  -5 -20    0.99    1.38
  -3  -5 -20   -1.10    1.67
  -3  -5 -21   11.00    1.92
  -3   5 -21    6.66    1.56
  -3  -5 -22    6.55    1.36
   3  -6 -20    0.01    0.87
   3  -6 -19   -1.82    0.99
   3   6 -19    7.22    1.40
   3   6 -18   39.77    2.84
   3  -6 -18   44.61    2.86
  -3   6  18   37.43    2.26
   3   6 -17    1.39    1.41
   3   6 -17   -0.44    1.00
  -3   6  17    1.35    1.08
   3  -6 -17    1.14    1.48
   3   6 -16   10.47    1.57
   3   6 -16    7.36    1.85
  -3   6  16   13.97    2.08
   3  -6 -16   14.15    2.30
   3   6 -15   11.25    1.77
   3   6 -15    9.27    1.98
  -3   6  15   16.14    2.33
   3  -6 -15   16.16    2.58
   3   6 -14    5.67    1.85
  -3   6  14    1.48    1.68
   3  -6 -14    5.26    1.85
   3   6 -13    3.03    1.77
   3   6 -13   -0.73    1.59
  -3   6  13    2.26    2.01
   3  -6 -13    3.53    1.99
   3   6 -12   -1.01    1.55
   3  -6 -12   -0.36    1.92
   3   6 -12    0.56    1.74
  -3   6  12    1.07    1.99
   3  -6 -11   37.68    3.94
   3   6 -11   33.27    3.27
   3   6 -11   33.69    3.54
  -3   6  11   36.64    3.80
   3   6 -10    1.09    1.60
   3   6 -10    0.16    1.51
   3   6 -10    0.05    1.44
  -3   6  10    1.84    2.00
   3   6  -9   36.36    3.53
   3   6  -9   28.05    3.27
  -3   6   9   36.98    3.82
  -3   6   8   13.37    2.77
   3   6  -8    8.17    2.18
  -3   6   7    1.57    1.99
  -3   6   7    1.51    1.03
   3   6  -7    2.94    1.90
  -3   6   6    2.26    1.79
  -3   6   6    4.40    1.56
   3   6  -6    1.60    1.68
  -3   6   5   19.89    2.90
  -3   6   5   15.14    2.22
   3   6  -5   18.02    2.82
  -3   6   4   16.85    2.80
  -3   6   4   14.83    2.42
   3   6  -4   14.84    2.55
   3  -6  -3    2.73    1.65
  -3   6   3    1.75    1.66
  -3   6   3    0.07    1.57
   3   6  -3   -1.87    1.99
   3  -6  -2   13.50    2.60
  -3   6   2   12.22    2.33
  -3   6   2    8.07    2.14
   3   6  -2    9.11    2.37
   3  -6  -1    9.88    2.18
  -3   6   1    6.04    1.91
   3   6  -1    6.42    2.14
   3   6  -1    9.23    1.92
  -3   6   1   11.41    2.25
  -3   6   0   13.93    2.56
   3   6   0   16.96    2.69
  -3   6   0   18.58    2.58
   3   6   0   19.74    2.78
  -3   6  -1   12.86    2.59
   3   6   1   13.64    2.65
   3   6   1   15.94    2.88
   3   6   2  123.82    6.55
   3   6   2  119.59    6.13
  -3   6  -2  112.45    6.36
   3   6   3  113.94    5.92
  -3   6  -3  128.38    6.71
  -3  -6  -3  124.62    6.21
   3   6   3  125.01    6.56
   3   6   4   17.88    2.41
  -3   6  -4   14.74    2.80
   3   6   4   14.08    2.68
  -3  -6  -4   17.44    2.68
  -3   6  -5   16.74    2.80
   3   6   5   19.80    2.42
   3   6   5   15.79    2.68
  -3   6  -5   14.11    2.70
  -3  -6  -5   21.79    3.11
  -3  -6  -6    0.88    1.63
  -3   6  -6    3.31    1.32
  -3   6  -6    1.14    1.81
  -3   6  -6    2.30    1.62
   3   6   6    1.00    1.97
  -3   6  -7   -0.44    1.50
  -3   6  -7    0.81    1.70
  -3  -6  -7    0.71    1.58
   3   6   7   -2.08    2.29
  -3   6  -8   11.33    2.28
  -3   6  -8   11.90    2.52
  -3  -6  -8   12.90    2.51
   3   6   8    9.54    2.40
  -3   6  -9    4.52    1.74
  -3   6  -9   -0.76    1.86
  -3  -6  -9    5.31    2.03
   3   6   9    5.75    2.31
  -3   6 -10   32.36    2.99
   3   6  10   34.49    3.84
  -3   6 -10   34.51    3.99
  -3  -6 -10   30.46    3.43
  -3   6 -11    3.21    1.37
  -3   6 -11    1.36    1.84
   3   6  11    3.14    1.95
  -3  -6 -11    0.45    1.64
  -3  -6 -12   18.37    2.86
  -3   6 -12   15.19    1.90
  -3  -6 -12   20.24    2.57
   3   6  12   16.41    2.75
  -3   6 -12   15.43    2.81
  -3   6 -13    2.57    1.87
  -3  -6 -13    4.17    1.78
  -3  -6 -13    6.56    1.70
   3   6  13    4.88    1.86
  -3   6 -14    9.84    2.36
   3   6  14    9.42    1.99
  -3  -6 -14    8.18    1.96
  -3  -6 -14    8.35    1.80
   3   6  15   31.55    2.66
  -3  -6 -15   35.05    2.84
  -3   6 -15   31.87    3.18
  -3  -6 -15   38.94    3.17
  -3  -6 -16    2.14    1.07
  -3   6 -16    2.06    1.52
   3   6  16   -0.23    0.94
  -3   6 -17   -0.84    1.35
  -3   6 -18   20.95    1.77
  -3   7  13    4.35    0.99
   3  -7 -12   30.46    2.04
  -3   7  12   35.19    2.27
  -3   7  11   10.41    1.59
   3  -7 -11   12.20    1.61
  -3   7  10    6.75    1.51
   3  -7 -10    5.87    1.35
   3   7 -10    5.40    1.15
   3   7  -9   26.80    2.05
   3  -7  -9   34.15    2.57
  -3   7   9   32.89    2.69
   3   7  -8    7.81    1.45
   3  -7  -8    5.06    1.32
  -3   7   8    5.88    1.63
   3   7  -7    0.69    1.10
   3  -7  -7   -0.43    1.09
  -3   7   7    1.26    1.32
   3   7  -6    2.87    1.32
  -3   7   6    3.95    1.42
   3  -7  -6    1.88    1.05
   3  -7  -5   14.38    1.83
   3   7  -5   14.35    1.93
  -3   7   5   18.68    2.15
  -3   7   5   13.40    1.54
  -3   7   4    4.37    1.34
  -3   7   4    5.59    1.28
   3  -7  -4    6.17    1.31
  -3   7   3    7.71    1.56
  -3   7   3    6.16    1.46
  -3   7   2   -0.25    0.89
  -3   7   2    0.91    1.13
  -3   7   1   21.25    2.39
  -3   7   0    4.70    1.59
   3   7   1   -0.51    1.02
  -3   7  -1    1.86    1.27
   3   7   2    1.82    1.06
  -3   7  -2    1.17    1.42
   3   7   3   14.83    1.95
  -3   7  -3   16.00    2.16
   3   7   4   16.77    2.07
  -3   7  -4   20.79    2.38
   3   7   5    2.68    1.35
  -3   7  -5    1.44    1.27
   3   7   6    7.12    1.58
  -3   7  -6    9.76    1.67
   3   7   7   -0.25    1.23
  -3   7  -7    1.02    1.10
   3   7   8    3.01    1.35
   3   7   9    0.13    1.06
   3   7  10    7.56    1.36
   3   7  11    4.74    1.15
   4   0 -31   -0.83    1.04
   4   0 -31    0.19    1.03
   4   0 -30   -2.45    1.48
   4   0 -30    0.18    1.53
   4   0 -29   -2.63    1.76
   4   0 -29   -2.01    2.31
   4   0 -28   -0.46    2.04
   4   0 -28    3.28    2.86
   4   0 -27   -2.15    2.24
   4   0 -27    0.46    1.35
   4   0 -27    2.52    3.28
   4   0 -26   -0.54    1.36
   4   0 -26   -0.83    2.20
   4   0 -26    3.54    3.27
   4   0 -26   -0.60    3.04
   4   0 -25   -0.11    2.09
   4   0 -25    2.71    1.52
   4   0 -25    1.38    2.29
   4   0 -25    0.08    3.18
   4   0 -25    0.41    3.54
   4   0 -24  232.96    8.23
   4   0 -24  228.87   11.42
   4   0 -24  224.00   13.19
   4   0 -24  214.12   10.93
   4   0 -24  223.29    8.91
   4   0 -24  208.72   12.23
   4   0 -23   -0.96    1.52
   4   0 -23   -1.43    2.70
   4   0 -23    3.90    3.30
   4   0 -23   -0.04    3.22
   4   0 -23    3.67    3.33
   4   0 -23   -0.06    2.04
   4   0 -23    0.71    2.84
   4   0 -22   19.31    2.60
   4   0 -22   25.12    4.32
   4   0 -22   19.48    4.01
   4   0 -22   19.22    4.81
   4   0 -22   19.28    4.17
   4   0 -22   22.68    3.19
   4   0 -22   21.40    4.81
   4   0 -21    0.20    1.46
   4   0 -21   -0.47    2.62
   4   0 -21   -2.43    2.99
   4   0 -21   -0.01    2.44
   4   0 -21   -5.56    4.63
   4   0 -21    1.03    7.28
   4   0 -21   -0.42    2.28
   4   0 -21   -1.59    2.21
   4   0 -21   -0.01    2.63
   4   0 -20   18.54    3.75
   4   0 -20   18.23    3.72
   4   0 -20   18.24    4.02
   4   0 -20   22.34    6.55
   4   0 -20   12.09    5.93
   4   0 -20   12.09    3.05
   4   0 -20   18.19    2.90
   4   0 -20   12.80    3.68
   4   0 -19    0.47    2.39
   4   0 -19   -0.41    1.86
   4   0 -19    2.68    2.43
   4   0 -19   -7.04    5.00
   4   0 -19   -2.51    5.38
   4   0 -19   -0.56    1.89
   4   0 -19    0.32    2.31
   4   0 -19   -1.09    1.97
   4   0 -18  109.50   16.15
   4   0 -18  143.29   14.06
   4   0 -17   -1.20    5.86
   4   0 -17   -0.02    3.53
   4   0 -16   80.03   12.98
   4   0 -16   85.47    9.61
   4   0 -15   -1.81    6.53
   4   0 -15   -3.30    3.65
   4   0 -14  117.21    7.45
   4   0 -14   85.39   12.72
   4   0 -14  107.29   10.49
   4   0 -13    1.24    1.45
   4   0 -13   -1.70    5.29
   4   0 -12  341.86   10.60
   4   0 -12  354.88   12.58
   4   0 -12  315.99   20.39
   4   0 -11    0.33    1.18
   4   0 -11   -1.06    0.89
   4   0 -11   -0.01    1.65
   4   0 -11   -1.03    5.29
   4   0 -10  367.47   10.73
  -4   0  10  384.21    7.40
   4   0 -10  373.80   12.19
  -4   0   9   -0.12    0.93
   4   0  -9    0.93    1.82
   4   0  -8   98.47    6.11
  -4   0   8   93.47    4.00
  -4   0   7    0.39    1.11
   4   0  -7   -0.93    2.21
   4   0  -6 3149.03   29.73
  -4   0   6 3072.36   22.67
   4   0  -5   -0.39    1.87
  -4   0   5    0.77    1.18
   4   0  -4  409.57   10.02
  -4   0   4  417.11    8.59
   4   0  -3   -0.86    1.57
   4   0  -2  315.95    7.80
   4   0  -2  306.44    7.65
  -4   0   2  302.56    7.91
   4   0  -1   -0.18    1.19
   4   0  -1   -0.25    1.21
  -4   0   1   -0.10    1.47
   4   0   0  634.39   10.39
   4   0   0  633.64    9.28
  -4   0  -1   -0.69    1.04
   4   0   1    0.80    1.13
  -4   0  -1    0.77    1.74
   4   0   1    0.25    0.89
   4   0   2 3806.25   24.13
  -4   0  -2 3824.54   24.87
  -4   0  -2 3884.31   25.02
  -4   0  -3    0.31    1.12
  -4   0  -3    0.56    1.70
  -4   0  -3   -0.42    2.18
   4   0   3    0.14    1.03
  -4   0  -4   37.78    2.71
  -4   0  -4   25.62    3.11
  -4   0  -4   43.73    4.63
   4   0   4   27.54    2.22
  -4   0  -4   30.88    4.62
  -4   0  -5    0.69    0.91
  -4   0  -5    2.09    2.19
  -4   0  -5    0.40    3.11
  -4   0  -5   -0.28    2.76
  -4   0  -6  588.87   10.02
  -4   0  -6  576.41   17.30
  -4   0  -6  612.23   15.59
  -4   0  -6  619.24   19.32
  -4   0  -7   -0.19    3.09
  -4   0  -7   -1.28    2.50
  -4   0  -7   -0.52    2.90
  -4   0  -7   -2.10    2.07
  -4   0  -7   -1.84    3.31
  -4   0  -8   28.65    5.38
  -4   0  -8   47.86    5.66
  -4   0  -8   45.38    6.10
  -4   0  -8   44.37    6.64
  -4   0  -8   45.28    4.67
  -4   0  -9    4.46    4.25
  -4   0  -9   -1.68    3.31
  -4   0  -9    1.04    3.03
  -4   0  -9    0.23    3.43
  -4   0  -9   -0.04    1.53
  -4   0 -10  343.35   17.07
  -4   0 -10  327.33   15.11
  -4   0 -10  315.06   15.92
  -4   0 -10  315.17   12.94
  -4   0 -11   -0.88    2.15
  -4   0 -11   -4.22    4.02
  -4   0 -11    0.04    3.05
  -4   0 -12  574.57   18.93
  -4   0 -12  560.54   22.05
  -4   0 -13   -1.99    3.39
  -4   0 -14   14.54    4.34
  -4   0 -15   -0.66    4.19
  -4   0 -16  438.77   23.81
  -4   0 -17   -2.39    2.55
  -4   0 -17   -1.80    2.90
  -4   0 -17   -1.41    4.31
  -4   0 -17    2.59    2.09
  -4   0 -17    0.16    1.82
  -4   0 -17    1.07    2.21
  -4   0 -18   65.94    7.17
  -4   0 -18   60.78    5.44
  -4   0 -18   66.08   10.57
  -4   0 -18   69.15    5.02
  -4   0 -18   72.93    7.74
  -4   0 -19   -3.65    3.89
  -4   0 -19   -0.98    1.97
  -4   0 -19    0.56    4.59
  -4   0 -19    0.84    2.12
  -4   0 -19    1.96    2.67
  -4   0 -20   77.52    5.68
  -4   0 -20   69.67    7.88
  -4   0 -20   80.79    6.27
  -4   0 -21   -1.91    3.48
  -4   0 -21    0.26    2.13
  -4   0 -21    0.01    2.17
  -4   0 -22    0.51    3.68
  -4   0 -22    9.32    2.60
  -4   0 -22    4.30    2.38
  -4   0 -22   11.82    3.24
  -4   0 -23   -4.42    3.67
  -4   0 -23   -0.78    2.03
  -4   0 -23   -1.47    2.21
  -4   0 -23    1.75    2.49
  -4   0 -24    9.26    3.13
  -4   0 -24   10.28    2.48
  -4   0 -24    9.16    2.46
  -4   0 -24    4.41    2.80
  -4   0 -25   -1.03    2.47
  -4   0 -25   -0.78    1.88
  -4   0 -25    0.16    2.33
  -4   0 -25    0.28    1.87
  -4   0 -26    0.55    2.11
  -4   0 -26    4.00    1.76
  -4   0 -26   -1.26    2.27
  -4   0 -26    0.74    1.60
  -4   0 -27   -2.26    1.96
  -4   0 -27    1.46    2.16
  -4   0 -27   -1.78    1.44
  -4   0 -28    4.52    1.60
  -4   0 -28    0.16    1.60
  -4   0 -28    3.65    1.29
   4  -1 -31   -1.87    1.10
   4  -1 -30   14.55    2.00
   4   1 -30   18.55    2.30
   4  -1 -29    0.21    1.58
   4   1 -29    1.02    1.50
   4   1 -29   -1.56    1.76
   4  -1 -28    0.16    1.99
   4   1 -28   -0.80    1.69
   4   1 -28    0.68    2.48
   4  -1 -28    4.05    3.55
   4   1 -27    0.83    2.89
   4   1 -27    7.52    3.00
   4  -1 -27    4.15    2.10
   4   1 -27    2.81    2.09
   4   1 -27   10.72    4.49
   4  -1 -27    1.48    3.67
   4  -1 -26   20.67    4.41
   4   1 -26   30.33    3.00
   4   1 -26   24.59    5.38
   4   1 -26   18.23    3.20
   4  -1 -26   22.14    3.58
   4   1 -26   31.45    4.92
   4  -1 -26   27.26    5.27
   4   1 -26   28.15    4.48
   4  -1 -25    5.95    3.14
   4   1 -25   13.65    4.27
   4  -1 -25    7.19    3.94
   4   1 -25    9.08    3.22
   4  -1 -25    7.77    1.84
   4   1 -25    4.16    1.59
   4  -1 -25    6.55    3.19
   4   1 -25    2.98    2.39
   4  -1 -25    8.36    2.40
   4  -1 -25    3.95    1.94
   4   1 -25    6.51    3.67
   4  -1 -24   40.96    5.37
   4   1 -24   40.90    4.18
   4   1 -24   38.08    3.67
   4  -1 -24   34.52    5.24
   4  -1 -24   39.07    3.36
   4  -1 -24   40.07    6.29
   4   1 -24   37.31    5.01
   4   1 -24   45.90    5.92
   4  -1 -24   35.78    4.40
   4   1 -24   41.89    6.39
   4  -1 -24   43.23    5.42
   4  -1 -24   45.44    4.45
   4   1 -23   10.26    2.68
   4  -1 -23    7.32    3.49
   4   1 -23    8.90    2.08
   4  -1 -23    8.16    3.83
   4  -1 -23    4.29    2.67
   4   1 -23   11.39    4.02
   4  -1 -23    4.68    1.94
   4  -1 -23    3.81    3.62
   4   1 -23    5.54    2.67
   4   1 -23    5.80    3.55
   4   1 -23    6.10    2.14
   4   1 -23    5.51    2.16
   4  -1 -23    8.93    2.66
   4   1 -22    0.64    1.98
   4  -1 -22    2.40    2.88
   4  -1 -22   -0.64    3.52
   4   1 -22    1.11    1.72
   4  -1 -22    0.46    3.46
   4   1 -22    1.99    3.24
   4   1 -22   -2.00    3.28
   4   1 -22   -0.39    3.35
   4  -1 -22   -2.13    2.52
   4  -1 -22    1.17    2.06
   4   1 -22   -0.10    1.86
   4  -1 -22    0.49    2.07
   4   1 -22    1.48    1.91
   4   1 -21   39.88   10.14
   4  -1 -21   42.61    7.69
   4   1 -21   47.62    9.12
   4  -1 -21   32.54    4.84
   4  -1 -21   36.01    4.89
   4   1 -21   34.13    5.74
   4   1 -21   36.03    3.82
   4   1 -21   31.29    4.27
   4  -1 -21   37.26    4.91
   4   1 -21   36.52    3.55
   4  -1 -21   39.56    5.73
   4   1 -21   43.41    4.48
   4   1 -21   33.27    5.10
   4  -1 -21   38.05    6.12
   4   1 -21   36.48    4.95
   4  -1 -21   39.49    4.14
   4   1 -20   24.46    3.31
   4   1 -20   33.65    5.12
   4  -1 -20   30.30    4.66
   4   1 -20   32.32    4.46
   4   1 -20   31.60    3.50
   4  -1 -20   32.15    5.21
   4   1 -20   18.05    3.80
   4  -1 -20   24.21    3.90
   4  -1 -20   30.51    5.72
   4   1 -20   27.29    9.12
   4   1 -20   34.82    4.12
   4   1 -20   29.56    6.85
   4  -1 -20   31.89    7.61
   4   1 -20   33.52    4.61
   4   1 -20   26.00    3.93
   4  -1 -20   27.16    4.31
   4   1 -20   31.90    3.73
   4   1 -19    1.78    1.74
   4   1 -19    5.57    6.04
   4  -1 -19   -2.22    6.14
   4  -1 -19   11.95    5.57
   4   1 -19    9.41    4.60
   4   1 -19    1.99    1.74
   4   1 -19    2.97    1.81
   4   1 -19   -0.11    2.47
   4  -1 -19    1.31    2.93
   4  -1 -19    4.02    2.52
   4   1 -19    4.39    2.24
   4   1 -19    0.56    1.94
   4   1 -19    3.42    2.03
   4  -1 -19    3.71    2.03
   4   1 -19    2.69    1.85
   4   1 -19    2.68    3.01
   4  -1 -19    1.05    1.89
   4  -1 -18   26.93    4.47
   4   1 -18   27.96    3.88
   4  -1 -18   27.77    4.54
   4   1 -18   23.03    9.17
   4  -1 -18   20.46    6.29
   4   1 -18   22.78    6.00
   4   1 -18   27.16    4.57
   4   1 -18   30.73    4.09
   4  -1 -18   29.67    3.97
   4   1 -17   25.94    5.78
   4   1 -17   34.67   10.53
   4  -1 -17   26.51    9.22
   4   1 -16   21.66    5.81
   4  -1 -16   30.38    8.19
   4   1 -16   24.75    9.05
   4   1 -15    5.34    4.17
   4  -1 -15    5.40    2.66
   4   1 -15   -1.09    6.69
   4  -1 -15   -0.87    4.79
   4   1 -14   89.04    9.59
   4  -1 -14   93.18    7.48
   4  -1 -14  105.26   12.93
   4   1 -14  101.81   13.72
   4   1 -13  108.00   10.02
   4  -1 -13   88.70   10.99
   4   1 -13   94.68   12.79
   4  -1 -13   89.79    7.12
   4   1 -12 1121.12   29.67
   4  -1 -12 1031.29   31.50
   4   1 -12 1112.53   39.74
   4  -1 -12 1104.15   35.98
   4  -1 -12 1088.99   23.73
   4   1 -11   59.51    7.28
   4  -1 -11   53.34    7.46
   4  -1 -11   38.17    7.34
   4   1 -11   28.94    7.28
  -4  -1  11   42.84    3.80
   4   1 -10   32.46    5.36
   4  -1 -10   37.25    6.67
   4  -1 -10   24.83    6.44
   4   1 -10   28.69    7.88
  -4  -1  10   26.90    3.22
   4   1  -9   30.03    5.02
   4  -1  -9   27.77    6.02
   4   1  -9   19.36    6.87
  -4  -1   9   25.31    3.03
   4   1  -8   22.79    4.24
   4  -1  -8   22.32    5.60
   4   1  -8   29.49    6.71
  -4  -1   8   23.25    3.14
   4   1  -8   23.00    1.73
   4  -1  -7 1395.79   29.68
  -4  -1   7 1492.60   21.51
   4   1  -7 1495.79   16.41
   4   1  -7 1406.15   23.97
   4   1  -6    1.52    2.09
  -4   1   6    0.76    1.47
  -4  -1   6    0.99    2.14
   4  -1  -5 2989.36   38.20
   4   1  -5 3040.95   38.13
  -4  -1   5 3047.48   30.06
   4   1  -4 5098.10   34.60
  -4  -1   4 5066.37   38.63
   4  -1  -4 5020.49   47.43
  -4  -1   3 1399.55   20.33
   4  -1  -3 1384.52   22.88
   4  -1  -2  418.68   12.00
  -4   1   2  404.06   11.68
  -4  -1   2  404.30   11.18
  -4   1   1   12.77    2.82
  -4  -1   1   13.96    3.00
  -4  -1   0  768.39   17.74
  -4   1   0  769.42   15.41
  -4   1  -1  180.82    7.71
  -4  -1  -1  177.66    9.47
  -4   1  -2  101.55    5.81
  -4  -1  -2  103.44    8.16
  -4  -1  -3  251.84   12.31
  -4   1  -3  245.72    8.77
  -4  -1  -3  240.13    9.85
  -4   1  -3  238.48    8.84
  -4  -1  -4  206.28   12.07
  -4   1  -4  182.10    7.73
  -4  -1  -4  190.30    8.96
  -4   1  -5  154.76    7.16
  -4  -1  -5  156.15    8.29
  -4   1  -5  167.65    9.27
  -4   1  -5  170.43   11.07
  -4   1  -5  165.92    8.21
  -4  -1  -5  164.43   11.45
  -4  -1  -6  942.65   20.19
  -4   1  -6  957.43   26.63
  -4   1  -6  945.98   22.60
  -4  -1  -6  898.78   27.09
  -4  -1  -6  984.45   28.24
  -4   1  -6  956.53   15.65
  -4   1  -6  953.04   20.48
  -4   1  -7  224.54   13.72
  -4   1  -7  231.80   12.19
  -4   1  -7  234.33    8.31
  -4   1  -7  235.70   10.73
  -4  -1  -7  223.46   14.46
  -4  -1  -7  231.10   14.92
  -4  -1  -8   30.46    5.72
  -4  -1  -8   34.23    7.28
  -4   1  -8   35.17    4.38
  -4   1  -8   48.77    8.05
  -4   1  -8   25.23    5.11
  -4  -1  -8   25.67    6.20
  -4  -1  -9    5.26    3.99
  -4   1  -9    9.26    2.92
  -4   1  -9    7.10    3.84
  -4  -1  -9    1.04    4.69
  -4  -1 -10  529.61   21.37
  -4   1 -10  585.47   25.16
  -4   1 -10  559.35   21.50
  -4  -1 -10  566.50   25.44
  -4  -1 -11   -0.91    3.49
  -4   1 -11   -1.64    4.86
  -4   1 -11    3.18    4.43
  -4  -1 -11    0.70    4.63
  -4  -1 -12   10.97    5.07
  -4   1 -12    1.44    4.84
  -4   1 -12    8.65    4.76
  -4  -1 -12    0.20    2.95
  -4  -1 -12    0.37    4.64
  -4   1 -13    0.88    3.94
  -4  -1 -13    6.61    3.87
  -4   1 -13   11.73    4.49
  -4  -1 -13    6.90    4.16
  -4   1 -14   11.39    5.70
  -4   1 -14   10.54    4.14
  -4  -1 -14   12.59    4.92
  -4  -1 -14   15.49    4.78
  -4   1 -15   21.21    7.03
  -4   1 -15   20.11    5.98
  -4  -1 -15   14.97    5.01
  -4  -1 -15   12.84    3.08
  -4  -1 -16  123.00    9.21
  -4  -1 -16  114.63    8.50
  -4   1 -16  110.84   12.87
  -4  -1 -16  120.64   12.57
  -4   1 -16  110.28    7.09
  -4   1 -16  108.01    8.72
  -4   1 -16  126.28    6.39
  -4   1 -17   -1.50    4.82
  -4   1 -17    1.73    2.20
  -4  -1 -17    2.22    1.84
  -4  -1 -17   -1.13    2.90
  -4  -1 -17    1.48    2.84
  -4   1 -17   -2.46    2.68
  -4   1 -17   -4.04    3.16
  -4   1 -17    1.07    2.14
  -4  -1 -17    0.55    1.82
  -4   1 -17   -2.29    1.94
  -4  -1 -17    0.79    3.15
  -4   1 -17    0.83    2.57
  -4  -1 -17    0.78    2.23
  -4  -1 -17    2.35    1.87
  -4  -1 -18    5.60    1.85
  -4   1 -18   16.52    3.12
  -4  -1 -18    9.33    2.22
  -4  -1 -18   10.00    3.52
  -4   1 -18   13.51    3.50
  -4   1 -18    8.68    2.83
  -4   1 -18   19.58    4.60
  -4  -1 -18   16.52    3.71
  -4   1 -18   18.26    6.38
  -4  -1 -18   22.26    6.39
  -4   1 -18   10.96    2.88
  -4  -1 -18    9.05    2.45
  -4  -1 -18   14.18    3.86
  -4   1 -18   13.51    2.50
  -4  -1 -19   53.89    5.21
  -4   1 -19   55.35    5.06
  -4   1 -19   59.12    5.71
  -4  -1 -19   53.67    4.98
  -4  -1 -19   54.65    4.86
  -4  -1 -19   46.40    6.63
  -4   1 -19   52.38    6.27
  -4   1 -19   53.47    4.65
  -4  -1 -19   57.47    6.75
  -4   1 -19   50.88    6.49
  -4  -1 -19   50.69    5.97
  -4   1 -19   49.12    6.81
  -4  -1 -19   60.91   10.20
  -4   1 -19   56.02   10.36
  -4   1 -20   28.17    4.39
  -4   1 -20   27.73    3.63
  -4   1 -20   19.68    4.35
  -4   1 -20   32.22    4.59
  -4  -1 -20   27.69    3.76
  -4   1 -20   34.95    6.25
  -4  -1 -20   25.41    3.68
  -4   1 -20   29.53    3.99
  -4  -1 -20   30.29    3.93
  -4  -1 -20   17.42    4.48
  -4   1 -21   48.38    4.72
  -4  -1 -21   47.03    6.78
  -4  -1 -21   55.11    4.93
  -4   1 -21   46.33    5.11
  -4  -1 -21   47.53    4.64
  -4   1 -21   41.66    5.39
  -4   1 -21   47.61    5.68
  -4   1 -21   43.00    4.83
  -4  -1 -21   46.56    4.75
  -4   1 -22   46.29    4.56
  -4  -1 -22   45.36    6.86
  -4   1 -22   48.50    5.36
  -4  -1 -22   42.03    4.18
  -4   1 -22   44.43    5.18
  -4   1 -22   35.35    5.15
  -4   1 -22   49.32    5.12
  -4  -1 -22   45.47    4.48
  -4  -1 -22   53.85    4.77
  -4   1 -23   -0.18    2.31
  -4  -1 -23   -1.58    1.79
  -4  -1 -23    1.97    1.58
  -4   1 -23    0.51    1.98
  -4   1 -23   -1.10    2.04
  -4   1 -23   -6.00    3.70
  -4   1 -23    0.39    2.58
  -4  -1 -23   -1.31    2.49
  -4   1 -24   46.92    4.65
  -4   1 -24   31.20    4.39
  -4  -1 -24   44.74    4.46
  -4   1 -24   43.18    4.05
  -4   1 -24   36.55    4.11
  -4   1 -24   39.54    4.99
  -4  -1 -24   42.31    4.58
  -4  -1 -25   16.03    3.39
  -4   1 -25   16.86    3.68
  -4   1 -25   31.66    4.32
  -4  -1 -25   29.06    3.28
  -4   1 -25   27.79    3.23
  -4   1 -25   23.94    3.41
  -4  -1 -25   24.67    3.33
  -4  -1 -26    0.47    1.63
  -4   1 -26   -0.27    2.18
  -4   1 -26   -2.51    1.81
  -4  -1 -26    1.75    1.67
  -4   1 -26   -2.90    1.83
  -4  -1 -26   -0.39    1.95
  -4   1 -26    0.50    2.17
  -4  -1 -27    1.68    1.30
  -4  -1 -27    6.32    1.62
  -4  -1 -27    0.93    1.73
  -4   1 -27    4.10    1.52
  -4  -1 -28    8.36    1.41
  -4  -1 -28   -1.15    1.53
  -4  -1 -29   -0.71    1.10
   4  -2 -30    0.35    1.10
   4  -2 -29   -0.18    1.65
   4   2 -29    2.34    1.52
   4  -2 -29   -2.92    1.45
   4  -2 -28   -0.30    1.85
   4   2 -28    4.26    1.97
   4  -2 -27    2.78    2.16
   4  -2 -27    2.49    2.91
   4   2 -27    8.52    3.72
   4   2 -27    6.13    2.30
   4  -2 -26   99.34    7.87
   4  -2 -26   95.04    7.70
   4   2 -26   99.71    6.98
   4  -2 -26   98.61    5.58
   4   2 -26   81.00    5.82
   4   2 -26   92.89    7.69
   4  -2 -26   87.21    6.29
   4   2 -25  112.94    7.28
   4  -2 -25  115.83    6.58
   4  -2 -25  108.56    8.97
   4  -2 -25  104.41    8.40
   4   2 -25  110.69    6.31
   4  -2 -25  119.28    6.37
   4  -2 -25  108.50    7.57
   4   2 -25  119.35    9.02
   4  -2 -25  126.89    7.63
   4   2 -25  121.07    8.04
   4   2 -24    2.87    2.35
   4  -2 -24   -0.13    2.32
   4  -2 -24   -9.44    4.54
   4   2 -24   -0.76    1.87
   4   2 -24   11.75    2.74
   4   2 -24   -4.67    3.19
   4  -2 -24    0.89    2.37
   4   2 -24    1.61    2.32
   4  -2 -24    0.12    2.36
   4   2 -24   -2.93    3.22
   4   2 -24    3.35    3.65
   4  -2 -24   -1.50    3.45
   4  -2 -23    3.21    2.67
   4   2 -23    2.97    3.60
   4   2 -23    5.86    3.45
   4  -2 -23   -1.84    3.62
   4   2 -23    4.17    2.16
   4  -2 -23    6.06    3.78
   4  -2 -23    5.14    3.01
   4   2 -23    3.43    2.38
   4   2 -23    7.34    2.91
   4   2 -23    9.99    3.02
   4   2 -23    4.75    2.58
   4  -2 -23    7.09    2.76
   4   2 -22    9.59    3.61
   4  -2 -22    7.61    3.01
   4  -2 -22    5.42    3.37
   4  -2 -22    4.75    3.31
   4   2 -22   10.51    3.41
   4   2 -22    9.87    2.72
   4   2 -22   14.09    3.49
   4  -2 -22    8.65    3.22
   4   2 -22    5.74    2.27
   4   2 -22    9.02    2.80
   4  -2 -21   43.58    5.78
   4   2 -21   49.12    6.67
   4   2 -21   50.82    5.58
   4   2 -21   42.90    4.39
   4  -2 -21   44.37    6.25
   4   2 -21   43.15    4.06
   4   2 -21   44.19    4.84
   4  -2 -21   47.60    6.61
   4  -2 -21   49.28    5.41
   4   2 -21   47.83    5.69
   4   2 -21   35.22    4.09
   4   2 -20   14.90    2.91
   4   2 -20   19.60    3.40
   4   2 -20   28.96    5.41
   4   2 -20   23.16    4.09
   4   2 -20   20.54    2.93
   4  -2 -20   22.55    4.70
   4  -2 -20   11.80    3.62
   4   2 -20   24.92    4.56
   4  -2 -20   22.71    4.04
   4   2 -20   20.85    3.35
   4   2 -19   -0.53    2.13
   4   2 -19    1.06    2.13
   4   2 -19    1.69    2.51
   4   2 -19    1.39    2.84
   4   2 -19    4.46    2.42
   4   2 -19    2.76    2.01
   4   2 -19   -2.04    1.91
   4  -2 -19    3.02    3.12
   4  -2 -19    2.45    2.87
   4   2 -19    1.46    2.48
   4  -2 -19    0.49    2.21
   4   2 -19   -6.00    4.13
   4   2 -18    6.48    2.14
   4   2 -18   11.58    2.71
   4   2 -18   12.94    2.33
   4   2 -18    8.10    1.82
   4  -2 -18    5.43    2.69
   4   2 -18   12.10    2.60
   4  -2 -18   11.04    3.63
   4   2 -18   11.26    5.50
   4   2 -18   11.04    2.74
   4   2 -18    9.03    2.38
   4   2 -18   10.86    3.46
   4   2 -17    5.91    2.93
   4   2 -17    5.09    1.74
   4   2 -17    4.79    1.80
   4  -2 -17    1.32    2.40
   4   2 -17    6.73    2.62
   4   2 -17   -0.98    5.74
   4   2 -17    1.91    3.34
   4   2 -17    4.43    2.33
   4  -2 -17    3.96    2.15
   4   2 -17    0.48    2.96
   4  -2 -16  453.10   19.47
   4   2 -16  453.54   25.39
   4   2 -16  501.65   33.81
   4   2 -15   27.66    5.97
   4  -2 -15   27.21    5.00
   4   2 -15   30.40    9.11
   4  -2 -15   32.58    7.76
   4   2 -14   18.10    6.06
   4  -2 -14   15.63    6.19
   4   2 -14   22.72    5.72
   4   2 -13   -5.43    7.23
   4  -2 -13   -2.09    4.47
   4   2 -13    0.16    4.15
   4   2 -12   75.31   11.90
   4   2 -12   68.19    8.36
   4  -2 -12   68.95   10.27
   4   2 -11  486.51   21.03
   4   2 -11  531.95   25.45
   4  -2 -11  544.60   21.40
   4   2 -11  537.94   28.09
  -4   2  11  570.52   16.63
   4  -2 -11  569.00   25.83
   4   2 -10   83.85    8.63
  -4  -2  10   87.25    6.29
  -4   2  10   86.20    6.64
   4  -2 -10   85.22   10.06
   4   2 -10   87.25   10.86
   4   2 -10   92.29   11.74
   4  -2 -10   89.18    8.67
   4   2  -9  504.41   13.72
  -4   2   9  486.62   15.81
  -4  -2   9  524.18   15.76
   4  -2  -9  526.07   23.01
   4   2  -9  509.47   24.56
   4  -2  -9  489.59   18.32
   4   2  -9  497.19   22.28
  -4   2   8   15.03    3.50
   4   2  -8   19.95    2.81
  -4  -2   8   16.33    3.37
   4  -2  -8   19.85    5.87
   4   2  -8   14.76    6.08
   4   2  -8   18.32    5.63
  -4   2   7   29.31    4.23
   4   2  -7   31.30    3.76
  -4  -2   7   31.74    4.52
   4  -2  -7   25.23    6.24
   4   2  -7   37.68    7.10
   4   2  -7   33.27    6.07
  -4   2   6   -0.98    2.75
   4   2  -6   -0.95    2.53
  -4  -2   6    0.76    2.17
   4  -2  -6    4.36    4.39
   4   2  -6    1.51    3.53
   4   2  -6    3.51    3.88
  -4   2   5   49.12    5.42
  -4  -2   5   47.17    5.50
   4  -2  -5   57.02    7.21
   4   2  -5   55.50    6.57
   4   2  -5   57.51    7.24
  -4   2   4  271.13   11.84
  -4  -2   4  281.40   12.49
  -4  -2   4  292.54    9.10
   4  -2  -4  298.10   14.10
   4   2  -4  272.40   12.53
   4   2  -4  289.65   13.71
  -4   2   3   64.24    6.05
  -4  -2   3   62.45    6.28
  -4  -2   3   61.67    5.06
   4  -2  -3   63.68    6.61
   4   2  -3   69.41    5.95
   4   2  -3   61.65    6.11
  -4   2   2   -1.45    3.27
  -4  -2   2    1.13    3.11
   4  -2  -2    4.58    3.12
  -4  -2   2    2.26    2.23
   4   2  -2   -1.92    2.16
   4   2  -2   -0.76    2.19
  -4   2   1   67.21    6.51
  -4  -2   1   64.70    6.77
  -4  -2   1   71.50    6.55
   4  -2  -1   86.61    6.97
   4   2  -1   59.61    4.55
   4   2  -1   67.86    4.84
  -4  -2   0  517.75   17.42
  -4  -2   0  480.11   16.81
  -4   2   0  482.61   16.29
   4  -2   0  476.72   14.39
   4   2   0  487.85   10.27
  -4  -2  -1    6.43    3.59
  -4   2  -1    3.70    2.99
   4  -2   1    3.89    1.89
  -4  -2  -1    5.68    3.47
   4   2   1    2.66    1.01
  -4   2  -2   84.67    6.98
  -4  -2  -2   82.98    8.37
  -4  -2  -2   81.24    7.77
  -4  -2  -3  150.01   11.52
  -4   2  -3  148.22    8.77
  -4  -2  -3  137.17    9.74
  -4  -2  -4  913.25   29.02
  -4  -2  -4  934.10   29.68
  -4   2  -4  939.09   20.95
  -4  -2  -4  949.99   25.83
  -4   2  -4  954.48   29.25
  -4   2  -5  141.80    8.28
  -4  -2  -5  142.25   12.57
  -4  -2  -5  149.71   10.56
  -4   2  -5  134.65   11.68
  -4  -2  -6   94.08   11.09
  -4   2  -6   88.76    6.22
  -4   2  -6   78.23    9.45
  -4  -2  -7  160.23   14.41
  -4   2  -7  146.74    7.61
  -4   2  -7  143.84   13.43
  -4   2  -8  105.58   12.07
  -4  -2  -8   98.79   11.94
  -4  -2  -8   97.26   11.01
  -4   2  -9    8.43    5.04
  -4  -2  -9    5.71    6.92
  -4  -2  -9    8.96    5.15
  -4   2 -10   85.74   11.64
  -4  -2 -10   84.36   11.89
  -4  -2 -10   74.52   10.13
  -4   2 -11    1.84    5.06
  -4  -2 -11    3.96    6.00
  -4  -2 -11    3.40    5.37
  -4   2 -12   -1.06    4.81
  -4  -2 -12   -3.38    4.82
  -4   2 -13    7.46    5.99
  -4  -2 -13    6.01    5.37
  -4   2 -14   -1.04    3.56
  -4  -2 -14   14.55    6.31
  -4   2 -15    1.74    2.49
  -4  -2 -15    2.99    1.87
  -4  -2 -15    4.11    5.34
  -4   2 -15    5.32    1.88
  -4  -2 -15    0.64    2.40
  -4  -2 -15    3.77    2.34
  -4   2 -15    3.66    2.13
  -4   2 -15    0.55    2.17
  -4  -2 -15    8.15    4.45
  -4   2 -15    2.88    1.89
  -4  -2 -15    3.24    2.67
  -4   2 -15    7.96    2.62
  -4   2 -15    0.08    2.26
  -4   2 -16    5.05    2.37
  -4  -2 -16    6.54    1.90
  -4  -2 -16    2.69    3.98
  -4   2 -16    4.06    1.74
  -4  -2 -16    1.20    2.47
  -4   2 -16    7.86    2.54
  -4  -2 -16    7.41    3.53
  -4  -2 -16    4.89    2.60
  -4   2 -16    8.87    3.83
  -4   2 -16    6.72    2.26
  -4  -2 -16    7.11    3.29
  -4   2 -16    2.12    2.37
  -4   2 -16    4.71    2.26
  -4   2 -17   27.55    3.98
  -4  -2 -17   24.80    3.19
  -4   2 -17   26.56    3.65
  -4  -2 -17   33.18    5.50
  -4   2 -17   27.66    3.44
  -4  -2 -17   33.09    7.40
  -4   2 -17   31.25    4.34
  -4  -2 -17   24.55    4.58
  -4   2 -17   27.00    5.07
  -4   2 -17   25.47    4.09
  -4   2 -17   25.97    4.31
  -4  -2 -17   26.36    4.99
  -4   2 -18    0.73    2.25
  -4   2 -18   -0.16    2.09
  -4  -2 -18   -2.80    3.53
  -4   2 -18   -0.30    2.27
  -4  -2 -18   -1.62    2.96
  -4   2 -18   -0.01    2.44
  -4  -2 -18    1.35    2.94
  -4   2 -18    4.75    2.30
  -4   2 -18   -1.97    3.03
  -4  -2 -18   -3.14    2.78
  -4   2 -18   -0.24    1.92
  -4   2 -19   -1.70    3.07
  -4  -2 -19    2.06    3.34
  -4   2 -19    1.19    2.32
  -4   2 -19   -0.73    2.24
  -4  -2 -19    0.57    2.40
  -4   2 -19    1.08    2.87
  -4   2 -19    0.59    2.68
  -4   2 -19   -1.16    1.79
  -4  -2 -19    1.01    2.81
  -4   2 -19    3.51    3.56
  -4  -2 -20   74.51    5.65
  -4   2 -20   58.32    6.27
  -4  -2 -20   63.02    6.18
  -4   2 -20   65.98    6.94
  -4   2 -20   80.02    6.28
  -4   2 -20   65.27    6.26
  -4  -2 -20   65.05    6.94
  -4   2 -20   73.19    7.90
  -4   2 -20   70.02    6.79
  -4  -2 -20   67.67    7.75
  -4   2 -20   65.07    5.39
  -4   2 -21   22.63    3.57
  -4  -2 -21   20.78    4.07
  -4   2 -21   20.51    4.02
  -4   2 -21   19.22    4.28
  -4   2 -21   20.77    4.42
  -4   2 -21   22.70    4.23
  -4  -2 -21   22.60    3.51
  -4   2 -22    4.02    3.13
  -4  -2 -22    6.33    2.63
  -4   2 -22    7.54    3.58
  -4   2 -22    3.91    2.70
  -4  -2 -22    3.20    2.17
  -4   2 -22    1.30    2.45
  -4   2 -22    2.64    2.24
  -4   2 -23   20.57    4.06
  -4  -2 -23   27.65    3.77
  -4   2 -23   27.70    4.71
  -4   2 -23   24.19    3.97
  -4  -2 -23   28.01    3.87
  -4   2 -23   27.73    4.33
  -4   2 -23   24.90    3.45
  -4   2 -24    0.61    2.39
  -4   2 -24    4.72    3.32
  -4  -2 -24    2.62    1.86
  -4   2 -24    4.44    2.47
  -4  -2 -24    2.33    2.37
  -4   2 -25   22.16    3.07
  -4   2 -25   29.60    4.10
  -4  -2 -25   20.99    2.68
  -4   2 -25   23.93    3.27
  -4  -2 -26    0.21    1.79
  -4   2 -26    3.66    1.69
  -4  -2 -26    3.29    1.27
  -4  -2 -26    3.57    1.42
  -4   2 -27   -1.38    1.28
  -4  -2 -27    1.09    1.02
  -4  -2 -27    0.80    1.47
  -4  -2 -28   -2.45    1.24
   4  -3 -29    0.00    1.04
   4  -3 -28   -1.76    1.42
   4  -3 -27    0.66    1.65
   4  -3 -27    9.01    1.53
   4   3 -26   33.29    3.70
   4  -3 -26   30.35    3.90
   4  -3 -26   28.94    2.99
   4   3 -25   21.16    3.57
   4  -3 -25   12.30    3.06
   4   3 -25   29.99    3.54
   4  -3 -25   21.06    3.66
   4  -3 -25   22.72    4.17
   4  -3 -25   20.71    3.82
   4   3 -25   22.48    4.11
   4   3 -25   38.33    3.68
   4  -3 -24   14.47    2.90
   4  -3 -24    9.02    2.59
   4   3 -24   15.82    3.65
   4  -3 -24    8.12    2.94
   4   3 -24   13.71    3.05
   4   3 -24   14.52    2.84
   4   3 -24   14.77    3.89
   4  -3 -24    5.90    2.86
   4  -3 -24    8.04    3.50
   4  -3 -23   -5.23    4.23
   4   3 -23    3.52    2.10
   4   3 -23    2.14    2.93
   4  -3 -23    2.51    2.01
   4  -3 -23   -2.26    3.10
   4   3 -23    5.81    3.23
   4   3 -23    0.65    2.09
   4   3 -23    3.84    3.01
   4  -3 -23   -0.41    2.90
   4  -3 -22   88.37    7.73
   4  -3 -22   91.60    8.32
   4   3 -22  101.61    7.46
   4   3 -22   91.84    6.37
   4  -3 -22  104.80    6.93
   4   3 -22   96.20    7.84
   4   3 -22   96.15    7.80
   4  -3 -22  104.69    8.66
   4   3 -22   99.92    6.79
   4   3 -21   30.99    4.22
   4  -3 -21   29.37    3.20
   4  -3 -21   17.86    4.50
   4   3 -21   29.06    4.32
   4   3 -21   29.83    4.73
   4  -3 -21   29.08    4.12
   4   3 -21   30.57    5.02
   4  -3 -21   21.85    4.42
   4   3 -21   20.96    3.62
   4  -3 -21   26.40    4.92
   4   3 -21   26.13    4.72
   4   3 -20   75.61    7.43
   4  -3 -20   83.54    8.07
   4   3 -20   77.85    6.55
   4   3 -20   83.54    5.73
   4  -3 -20   77.90    7.53
   4  -3 -20   74.52    8.07
   4   3 -20   81.91    6.96
   4  -3 -20   82.79    6.66
   4   3 -20   89.51    8.13
   4   3 -20   76.18    6.41
   4   3 -20   86.96    6.48
   4  -3 -20   87.68    5.33
   4  -3 -19    5.25    2.03
   4   3 -19    5.31    2.42
   4  -3 -19    2.52    2.81
   4   3 -19    8.26    3.21
   4   3 -19    9.11    3.52
   4   3 -19    7.04    3.37
   4   3 -19    2.10    2.23
   4  -3 -19    6.95    2.74
   4   3 -19    8.44    3.05
   4   3 -19    9.17    2.97
   4  -3 -19    4.54    2.53
   4   3 -18  217.21   12.11
   4   3 -18  219.33   10.42
   4   3 -18  231.31    9.10
   4  -3 -18  212.80   12.27
   4  -3 -18  210.69   11.70
   4   3 -18  223.27   10.56
   4   3 -18  218.05   11.94
   4   3 -18  219.73   10.44
   4  -3 -18  216.96    8.72
   4   3 -17    3.59    2.74
   4   3 -17   -2.69    5.91
   4   3 -17   -2.62    2.89
   4  -3 -17   -1.89    2.71
   4   3 -17    3.14    2.62
   4  -3 -17   -0.96    2.88
   4   3 -17    3.38    1.94
   4  -3 -17    0.36    2.27
   4   3 -17    0.67    2.70
   4   3 -17   -0.96    2.49
   4  -3 -17    1.96    1.44
   4   3 -16  113.96   16.53
   4   3 -16  113.04    7.16
   4  -3 -16  134.26   16.76
   4   3 -16  116.51    7.77
  -4   3  16  112.59    6.28
   4   3 -16  117.61    6.36
   4  -3 -16  111.12    8.44
   4  -3 -16  110.28    8.27
   4   3 -16  106.35    8.17
   4  -3 -16  109.27    8.70
   4   3 -16  109.84    7.44
   4   3 -16  106.82    8.22
  -4   3  15   54.47    4.52
   4   3 -15   56.74    4.52
   4  -3 -15   43.17    9.43
   4   3 -15   41.48    4.97
   4   3 -15   51.43    5.96
   4   3 -15   48.49   10.61
   4   3 -15   52.42    5.09
   4  -3 -15   55.21    6.04
   4   3 -15   56.90    5.44
   4   3 -14   59.46    4.36
   4   3 -14   49.04    5.28
   4   3 -14   57.59    5.27
   4   3 -14   49.86    4.71
   4   3 -14   48.81    4.85
   4   3 -14   43.60    9.53
   4  -3 -14   52.39   10.34
   4   3 -13    6.17    5.04
   4  -3 -13   13.54    6.26
   4   3 -12   12.08    4.78
   4  -3 -12    5.24    5.52
   4   3 -11   64.05    9.89
   4   3 -11   68.59   11.08
  -4   3  11   70.71    7.58
   4  -3 -11   64.73   10.71
   4   3 -10   88.04   11.56
   4   3 -10   85.29   11.52
  -4   3  10   85.33    8.45
   4  -3 -10   91.93   12.34
   4   3  -9   16.24    5.08
   4   3  -9   13.99    5.90
   4   3  -9    9.94    2.96
  -4   3   9    7.62    3.07
   4  -3  -9   13.90    5.63
   4   3  -8    4.02    3.16
   4   3  -8    4.03    3.94
  -4  -3   8    5.78    3.08
   4   3  -8    3.03    2.58
  -4   3   8    6.03    3.36
   4  -3  -8    9.86    4.97
   4   3  -7   64.53    8.28
   4   3  -7   77.60   10.00
   4   3  -7   69.01    6.97
  -4   3   7   69.02    7.87
  -4  -3   7   72.89    8.08
   4  -3  -7   87.69   10.64
   4   3  -6   40.66    6.75
   4   3  -6   34.81    6.39
  -4  -3   6   35.40    6.03
   4   3  -6   36.65    5.46
  -4   3   6   36.39    5.85
   4  -3  -6   37.76    7.28
   4   3  -5   17.59    4.38
   4   3  -5   15.01    4.36
  -4  -3   5   11.60    3.67
   4   3  -5   12.08    3.60
  -4   3   5   13.52    4.40
   4  -3  -5   10.70    5.10
   4   3  -4   24.69    5.39
  -4  -3   4   18.94    4.60
  -4   3   4   19.67    4.56
   4   3  -4   25.70    5.72
   4  -3  -4   24.55    6.16
   4   3  -3   14.60    3.74
   4   3  -3   20.03    4.78
  -4  -3   3   20.04    4.95
  -4   3   3   16.40    4.85
  -4  -3   3   25.31    5.08
   4  -3  -3   11.12    4.29
   4   3  -2 1049.10   24.56
  -4  -3   2 1105.69   30.72
  -4   3   2 1010.01   28.06
   4   3  -2 1023.59   28.56
  -4  -3   2 1105.97   29.41
   4  -3  -2 1062.51   29.28
  -4  -3   1  200.47   13.77
  -4   3   1  193.16   12.77
  -4  -3   1  200.75   13.55
   4  -3  -1  203.54   12.25
  -4  -3   0   44.38    7.54
  -4   3   0   39.73    6.47
  -4  -3   0   44.45    7.33
   4  -3   0   37.11    5.46
  -4  -3  -1   73.30    9.10
   4  -3   1   90.98    7.50
  -4   3  -1   87.64    8.78
  -4  -3  -1   68.06    8.95
  -4   3  -2   31.93    5.63
  -4  -3  -2   23.30    6.47
  -4   3  -2   26.67    6.44
  -4   3  -3    1.11    3.05
  -4  -3  -3    0.72    4.22
  -4   3  -3    4.66    4.39
  -4  -3  -4   -2.88    4.62
  -4   3  -4    2.27    2.71
  -4   3  -4   -0.75    4.70
  -4   3  -5   79.61    7.67
  -4  -3  -5   68.04   10.73
  -4   3  -5   78.71   10.96
  -4  -3  -6   -0.79    5.87
  -4  -3  -6    7.27    4.78
  -4   3  -6   10.67    3.22
  -4   3  -6   11.21    5.69
  -4  -3  -7   98.56   12.24
  -4  -3  -7   96.46   12.86
  -4   3  -7  107.92    8.36
  -4   3  -7  110.96   13.28
  -4  -3  -8   66.43   10.86
  -4  -3  -8   69.04   11.03
  -4   3  -8   64.59   10.25
  -4  -3  -9   76.00   11.56
  -4  -3  -9   69.13   11.79
  -4   3  -9   79.43   12.04
  -4  -3 -10    6.56    5.60
  -4   3 -10    2.74    5.98
  -4  -3 -11   45.95    9.66
  -4   3 -11   45.47    9.97
  -4  -3 -12   69.63    5.22
  -4   3 -12   64.69    5.77
  -4   3 -12   57.24    4.54
   4   3  12   52.64    8.17
  -4   3 -12   67.85   12.46
  -4  -3 -12   64.52    6.21
  -4   3 -12   59.91    5.21
  -4  -3 -12   40.54    9.34
  -4  -3 -13    1.95    2.31
  -4   3 -13    2.84    1.69
  -4   3 -13    4.36    1.75
  -4   3 -13    6.06    2.68
  -4  -3 -13    1.60    1.52
  -4   3 -13    6.72    5.90
  -4  -3 -13    5.35    2.80
  -4   3 -13    7.08    2.62
  -4  -3 -13    3.50    4.09
   4   3  13    3.52    1.48
  -4   3 -14    0.08    1.72
  -4  -3 -14    3.01    2.32
  -4  -3 -14    1.68    2.34
  -4   3 -14    2.75    1.40
  -4   3 -14    2.08    2.28
  -4  -3 -14    1.99    1.57
  -4   3 -14    3.48    6.71
  -4  -3 -14    2.49    2.56
  -4   3 -14    2.05    2.29
  -4   3 -14    2.54    1.97
   4   3  14    3.70    1.86
  -4  -3 -14    6.23    5.95
  -4   3 -15   49.78    5.46
  -4  -3 -15   50.17    4.76
  -4   3 -15   46.07    3.93
  -4  -3 -15   46.57    6.12
  -4  -3 -15   46.47    5.84
  -4   3 -15   45.17    4.42
  -4   3 -15   57.37    5.84
  -4  -3 -15   47.24   10.58
  -4   3 -15   49.70    4.86
  -4   3 -15   49.94    5.98
  -4  -3 -15   52.29    6.19
  -4   3 -15   49.35   10.28
  -4   3 -16   22.33    3.71
  -4  -3 -16   21.05    4.24
  -4  -3 -16   24.40    4.72
  -4   3 -16   25.69    3.68
  -4   3 -16   24.24    4.56
  -4   3 -16   23.63    4.14
  -4  -3 -16   22.61    3.51
  -4   3 -16   25.28    3.12
  -4   3 -16   28.47    4.82
  -4  -3 -16   27.55    4.86
  -4   3 -17    7.58    2.48
  -4   3 -17    7.48    3.53
  -4   3 -17    8.98    3.10
  -4   3 -17   13.53    3.91
  -4  -3 -17    7.44    2.42
  -4   3 -17    9.21    3.26
  -4  -3 -17   11.57    4.21
  -4   3 -17    7.92    3.17
  -4   3 -18   33.20    4.30
  -4   3 -18   34.88    5.58
  -4   3 -18   39.27    4.85
  -4   3 -18   43.55    5.76
  -4  -3 -18   38.86    4.29
  -4  -3 -18   42.13    6.03
  -4   3 -18   40.58    5.31
  -4   3 -19   13.98    2.96
  -4   3 -19   20.50    3.49
  -4   3 -19   20.14    4.78
  -4   3 -19   22.24    4.61
  -4   3 -19   13.48    3.64
  -4  -3 -19   14.61    4.16
  -4  -3 -20   16.07    3.70
  -4   3 -20   24.05    3.89
  -4  -3 -20   24.28    3.61
  -4   3 -20   25.30    5.00
  -4   3 -20   22.06    3.56
  -4   3 -20   23.81    4.40
  -4   3 -20   19.52    4.40
  -4  -3 -21    2.99    2.80
  -4  -3 -21    4.25    2.36
  -4   3 -21    6.38    2.15
  -4   3 -21    5.26    3.04
  -4   3 -21    1.98    2.73
  -4  -3 -22    5.99    2.40
  -4  -3 -22    7.09    2.88
  -4   3 -22    8.29    2.99
  -4   3 -22    7.98    3.14
  -4   3 -22    0.35    1.86
  -4  -3 -23    2.18    1.97
  -4  -3 -23    5.85    2.32
  -4   3 -23   10.62    2.80
  -4   3 -23    6.78    2.85
  -4   3 -24    1.96    2.04
  -4  -3 -24    3.48    1.80
  -4  -3 -24    5.10    1.33
  -4  -3 -24    0.73    1.68
  -4   3 -24    0.92    2.03
  -4   3 -25    2.80    1.78
  -4  -3 -25    3.15    1.61
  -4  -3 -26   15.28    1.51
  -4  -3 -26   14.70    1.67
   4  -4 -27    0.28    0.98
   4  -4 -26   -0.21    1.33
   4  -4 -26    2.03    1.10
   4  -4 -25    0.99    1.62
   4  -4 -25    4.86    1.75
   4  -4 -24    1.30    2.14
   4  -4 -24   -1.86    2.38
   4   4 -24    1.63    1.81
   4   4 -24    6.69    2.21
   4  -4 -23   52.52    5.23
   4   4 -23   60.10    4.53
   4   4 -23   56.87    4.44
   4   4 -22    0.58    2.19
   4  -4 -22   -1.43    2.14
   4  -4 -22    2.31    2.74
   4   4 -22    3.74    2.11
   4   4 -22   -2.30    2.57
   4  -4 -22    0.92    1.18
   4   4 -21   23.87    3.76
   4   4 -21   23.16    3.79
   4  -4 -21   17.06    4.04
   4  -4 -21   21.56    3.98
   4   4 -21   13.96    2.79
   4  -4 -21   20.24    2.70
   4   4 -20   52.54    5.08
   4  -4 -20   51.32    5.41
   4   4 -20   55.79    5.09
   4   4 -20   57.05    6.26
   4  -4 -20   58.62    6.48
   4   4 -20   55.91    5.29
   4   4 -20   52.29    4.41
   4  -4 -20   56.91    4.51
  -4   4  19   -1.30    1.57
   4  -4 -19    1.59    1.82
   4   4 -19   -2.32    2.27
   4  -4 -19   -1.76    2.54
   4   4 -19   -1.18    1.91
   4  -4 -19    0.69    2.96
   4   4 -19    2.45    3.00
   4   4 -19    1.49    3.35
  -4   4  18   10.05    2.32
   4  -4 -18   10.27    2.50
   4   4 -18    9.66    3.24
   4   4 -18   10.27    3.30
   4   4 -18    6.06    3.45
   4   4 -18   10.58    2.72
   4  -4 -18    1.95    2.51
   4  -4 -18    9.51    3.68
   4  -4 -17    3.68    2.86
   4   4 -17    1.75    1.89
   4  -4 -17    0.08    2.89
  -4   4  17    1.50    1.53
   4   4 -17    3.71    2.47
   4   4 -17    2.03    2.96
   4  -4 -17    4.55    2.21
  -4   4  16   28.27    3.48
   4   4 -16   31.51    3.59
   4   4 -16   25.81    4.86
   4   4 -16   32.11    4.62
   4  -4 -16   29.21    4.60
  -4   4  15    6.78    2.40
   4  -4 -15    6.22    2.59
   4   4 -15    9.87    2.62
   4   4 -15    9.40    3.18
   4   4 -15    8.76    3.25
  -4   4  14   65.39    5.25
   4   4 -14   73.68    5.13
   4  -4 -14   73.95    6.49
  -4   4  14   56.51    9.72
   4   4 -14   65.04    6.65
   4   4 -14   64.49    6.17
   4   4 -14   64.57    4.37
   4   4 -13   12.00    3.24
  -4   4  13   11.12    2.42
   4   4 -13   11.34    2.37
   4  -4 -13   21.05    8.25
   4   4 -13   11.12    2.66
   4   4 -13   11.65    2.09
   4  -4 -13   10.43    2.85
   4   4 -13   14.43    3.64
  -4   4  13   12.30    4.80
   4  -4 -12  352.92   12.13
   4   4 -12  340.75   13.98
   4   4 -12  343.45   12.89
  -4   4  12  345.64   11.67
   4   4 -12  334.76   12.24
   4   4 -12  335.81   10.01
  -4   4  11    6.63    2.05
   4  -4 -11    9.03    2.61
   4  -4 -11    6.36    4.83
   4   4 -11    6.06    1.80
   4   4 -11   13.09    2.27
   4   4 -11    4.32    2.21
   4   4 -11    8.19    2.61
   4   4 -10  149.97    8.11
   4  -4 -10  152.74    7.86
   4   4 -10  154.47    9.04
   4   4 -10  147.30    6.62
   4   4 -10  148.67    7.93
  -4   4  10  135.15    7.23
   4   4 -10  135.97   14.62
   4  -4 -10  153.57   17.18
  -4   4   9    1.06    1.61
   4   4  -9   -0.02    1.27
   4  -4  -9    3.56    1.76
   4  -4  -9   -0.60    4.69
   4  -4  -8  135.06   15.16
  -4   4   8  126.90   12.16
   4   4  -8  137.77   11.50
   4  -4  -7    0.90    4.17
  -4   4   7   -0.89    3.01
   4   4  -7    1.62    2.76
   4  -4  -6   71.42   11.04
   4   4  -6   58.69    8.37
  -4   4   6   53.36    8.43
   4  -4  -5   12.46    5.59
  -4   4   5   13.72    5.58
   4   4  -5   10.53    3.44
   4  -4  -4    5.32    3.79
   4   4  -4    1.95    3.23
  -4   4   4    1.09    3.18
   4  -4  -3    5.89    4.04
   4   4  -3    6.97    4.35
  -4   4   3    6.00    4.55
   4   4  -2   60.57    8.83
  -4   4   2   68.97    9.51
  -4   4   1    3.83    4.10
   4   4  -1    0.22    4.07
  -4   4   1   -3.63    4.69
  -4   4   0   74.91   10.63
  -4   4   0  101.05   11.45
   4   4   0   94.89   11.07
  -4   4  -1   27.83    7.26
  -4  -4  -1   22.81    6.00
  -4   4  -1   18.95    5.86
   4   4   1   16.85    5.31
  -4   4  -2   38.54    8.65
  -4  -4  -2   26.93    6.94
  -4   4  -2   33.09    6.67
   4   4   2   34.06    7.47
  -4   4  -3   56.06   10.04
  -4  -4  -3   49.28    8.83
  -4   4  -3   65.40    8.97
   4   4   3   58.75    9.39
  -4   4  -4   13.15    4.82
  -4  -4  -4   20.26    5.82
  -4   4  -4   28.94    5.48
   4   4   4   31.51    7.37
  -4   4  -5    1.21    4.35
  -4  -4  -5    1.84    5.72
  -4   4  -5   10.66    3.48
   4   4   5    0.63    3.63
  -4   4  -6   -2.26    4.05
  -4  -4  -6    0.28    4.30
   4   4   6    4.15    4.56
  -4   4  -7    2.84    1.27
  -4   4  -7    1.39    4.52
  -4  -4  -7    7.93    6.65
   4   4   7    3.77    1.88
   4   4   7    1.46    3.82
  -4  -4  -8  210.19   20.32
   4   4   8  213.79   17.35
  -4   4  -8  185.31    8.89
  -4   4  -8  188.35   19.13
   4   4   8  201.61    8.64
  -4   4  -8  179.06    7.76
   4   4   9   -0.22    1.47
  -4  -4  -9    2.17    2.03
  -4   4  -9   -0.26    1.64
  -4  -4  -9    8.25    6.38
  -4   4  -9   -1.26    1.90
  -4   4  -9    3.13    1.93
  -4  -4  -9   -0.33    1.53
   4   4   9    3.00    3.31
  -4   4  -9    2.15    5.17
   4   4  10   13.83    6.11
  -4  -4 -10   18.26    3.04
  -4   4 -10   18.50    2.85
  -4   4 -10   14.82    3.49
  -4   4 -10   15.68    3.40
   4   4  10   20.08    3.17
  -4   4 -10   19.46    2.54
  -4  -4 -10   14.72    3.27
  -4   4 -10   17.95    8.21
  -4  -4 -10   17.85    7.29
  -4   4 -11   57.46   12.34
  -4   4 -11   41.78    3.44
   4   4  11   55.70    8.93
   4   4  11   53.02    4.89
  -4   4 -11   57.77    4.10
  -4  -4 -11   57.85    5.13
  -4   4 -11   55.74    5.36
  -4  -4 -11   46.54    9.81
  -4  -4 -11   56.37    6.03
  -4   4 -11   52.59    4.22
  -4   4 -11   53.35    6.15
  -4   4 -12    4.73    1.70
  -4   4 -12    2.73    1.19
  -4   4 -12    0.97    2.26
  -4  -4 -12    3.02    1.85
  -4   4 -12    3.81    2.47
  -4  -4 -12    5.35    2.53
   4   4  12    3.15    1.90
  -4   4 -12    3.25    5.34
  -4   4 -13   23.75    2.81
  -4   4 -13   17.29    3.86
   4   4  13   23.57    3.45
  -4   4 -13   27.63    4.13
  -4  -4 -13   28.11    3.89
  -4  -4 -13   25.97    4.67
  -4  -4 -14   32.06    5.24
  -4   4 -14   36.96    5.43
  -4   4 -14   39.24    3.52
  -4   4 -14   33.24    4.78
   4   4  14   38.89    4.18
  -4  -4 -14   39.97    4.42
  -4  -4 -15    0.50    2.70
  -4   4 -15    2.71    2.77
  -4  -4 -15    0.83    1.97
  -4   4 -15    4.49    3.10
  -4   4 -15   -2.04    2.70
  -4   4 -15    2.43    1.32
   4   4  15    0.23    1.59
  -4  -4 -16   -2.98    2.96
  -4   4 -16   -2.35    3.14
  -4  -4 -16    0.79    2.19
  -4   4 -16    3.25    3.41
  -4   4 -16   -0.47    2.41
  -4   4 -16    2.29    1.53
   4   4  16    0.00    1.51
  -4  -4 -17    0.79    2.73
  -4   4 -17    0.37    3.00
  -4   4 -17   -0.93    3.14
  -4  -4 -17   -0.12    2.03
  -4   4 -17    2.95    2.78
   4   4  17   -0.02    1.34
  -4   4 -18   22.18    4.87
  -4   4 -18   20.08    3.46
  -4  -4 -18   20.97    3.33
  -4   4 -18   18.85    3.90
  -4   4 -19    1.73    2.04
  -4   4 -19    0.89    2.90
  -4   4 -19    1.57    2.68
  -4  -4 -20   -2.08    2.54
  -4   4 -20    1.22    2.47
  -4   4 -20    1.95    2.07
  -4   4 -20   -2.96    2.45
  -4  -4 -20    1.84    1.95
  -4  -4 -21   16.44    3.27
  -4   4 -21   14.44    2.50
  -4   4 -21   16.85    3.49
  -4  -4 -21    5.79    2.08
  -4  -4 -22    4.32    2.10
  -4   4 -22   -1.48    1.63
  -4   4 -22    4.83    2.53
  -4  -4 -22    0.00    1.54
  -4   4 -23    3.60    1.24
  -4  -4 -23    2.28    1.67
  -4   4 -23    5.67    2.25
  -4  -4 -23    1.08    1.39
  -4  -4 -24   -2.12    1.13
  -4  -4 -24   18.11    2.21
   4  -5 -24    0.39    1.10
   4  -5 -23    1.34    1.47
   4  -5 -23    5.66    1.48
   4   5 -22    2.76    1.69
   4   5 -21    3.42    1.93
   4  -5 -21    5.49    2.06
   4  -5 -21    3.61    1.47
  -4   5  20   16.49    1.90
   4   5 -20    8.04    2.24
   4  -5 -20   14.77    2.27
   4  -5 -20   14.00    2.84
   4  -5 -19   -0.88    2.22
   4   5 -19    1.15    1.57
  -4   5  19    2.09    1.17
   4   5 -19   -1.55    2.33
   4  -5 -19    2.68    1.65
   4   5 -19    2.13    1.59
   4   5 -18    7.68    1.91
   4  -5 -18    7.46    2.35
   4   5 -18   10.57    2.18
  -4   5  18    6.98    1.71
   4   5 -18    5.80    2.37
   4  -5 -18    7.83    2.83
   4   5 -17   12.94    2.35
   4  -5 -17   13.85    2.71
   4   5 -17   15.84    2.66
  -4   5  17   15.95    2.77
   4   5 -17   14.90    3.31
   4  -5 -17   13.32    3.55
   4   5 -16    9.26    2.30
   4  -5 -16    8.41    2.47
   4   5 -16    5.83    2.31
  -4   5  16    7.39    2.34
   4   5 -16    9.71    3.09
   4  -5 -16    2.87    2.31
   4   5 -15    0.67    2.03
   4  -5 -15   -0.68    2.02
  -4   5  15   -1.92    2.07
   4   5 -15    2.96    2.54
   4   5 -15   -0.36    1.65
   4  -5 -15   -1.44    1.98
   4   5 -14   16.23    2.90
   4   5 -14   15.80    3.38
  -4   5  14   13.95    2.82
   4  -5 -14   12.38    3.31
   4  -5 -13   23.86    3.80
   4   5 -13   26.73    3.25
   4   5 -13   24.55    3.89
  -4   5  13   26.34    3.68
   4   5 -13   24.08    2.92
   4  -5 -12    1.73    1.79
   4   5 -12    3.13    2.55
   4   5 -12    3.11    1.64
  -4   5  12    3.22    1.93
   4   5 -12    1.47    1.69
  -4   5  11    4.51    2.27
   4   5 -11    3.53    1.81
   4   5 -11    3.91    2.21
   4   5 -10   48.84    4.99
   4  -5 -10   59.45    5.40
  -4   5  10   51.46    4.87
   4   5 -10   63.06    4.78
  -4   5   9    0.39    1.88
   4  -5  -9    1.60    1.97
   4   5  -9   -0.61    1.66
   4   5  -9    1.15    1.80
  -4   5   8    2.18    1.96
   4   5  -8   -0.16    1.64
   4  -5  -8   -0.74    2.21
   4   5  -8    3.51    1.84
   4  -5  -7   39.30    4.28
   4   5  -7   27.22    3.75
  -4   5   7   33.98    4.20
   4   5  -7   41.61    3.99
   4   5  -6   23.44    3.20
  -4   5   6   21.60    2.74
  -4   5   6   22.13    7.15
  -4   5   6   20.96    3.27
   4  -5  -6   17.29    3.13
   4   5  -5   18.06    2.93
   4  -5  -5   16.09    3.01
  -4   5   5   14.34    2.45
  -4   5   5   17.96    6.26
  -4   5   5   12.91    2.90
   4   5  -5   12.63    4.97
   4   5  -4   23.65    3.12
   4  -5  -4   19.61    3.10
  -4   5   4   22.44    2.89
  -4   5   4   29.82    7.30
  -4   5   4   23.17    3.22
   4   5  -4   18.90    5.26
   4   5  -3    3.92    1.85
   4  -5  -3    2.50    1.80
  -4   5   3    4.63    1.90
  -4   5   3    8.75    6.42
  -4   5   3    2.62    1.85
   4   5  -3    5.29    5.33
   4   5  -2    1.96    1.54
   4  -5  -2    1.68    1.74
  -4   5   2    3.15    1.72
  -4   5   2    8.43    5.52
   4   5  -2   -0.34    1.21
  -4   5   2    1.71    1.40
   4   5  -2    6.16    5.86
   4   5  -1  131.78    6.75
   4  -5  -1  124.30    7.14
  -4   5   1  127.01    6.85
  -4   5   1  158.35   15.79
  -4   5   1  121.75    6.57
   4   5  -1  122.65    6.41
   4   5  -1  151.40   15.31
  -4   5   0    1.51    4.49
  -4   5   0    4.71    2.04
   4   5   0    3.44    1.67
   4  -5   0    5.82    2.04
  -4   5   0    3.63    1.57
   4   5   0    0.68    1.58
   4   5   0    3.41    4.00
  -4   5  -1    9.08    4.81
   4   5   1    1.81    1.34
   4  -5   1    2.46    1.44
   4   5   1   -0.42    4.79
   4   5   1    2.35    1.37
  -4   5  -1    3.89    1.54
  -4   5  -1    3.41    1.73
  -4   5  -2   -6.55    4.43
  -4   5  -2    2.12    1.65
   4   5   2    2.90    1.56
  -4  -5  -2    5.86    4.30
   4   5   2    1.81    1.49
   4   5   2   -3.74    5.00
  -4   5  -3    2.18    1.73
   4   5   3    1.46    1.25
   4   5   3    2.39    1.77
   4   5   3   -0.28    3.73
  -4   5  -4    3.94    1.92
   4   5   4    2.80    1.58
  -4  -5  -4    7.20    6.39
   4   5   4    0.51    1.59
   4   5   4    5.19    4.47
   4   5   5   11.00    1.89
  -4   5  -5   18.10    2.91
   4   5   5   17.69    3.14
  -4   5  -6    1.87    1.66
  -4  -5  -6   -1.59    1.56
   4   5   6    0.38    1.94
  -4   5  -7    9.67    2.43
   4   5   7    9.97    2.50
  -4  -5  -7   12.33    2.71
  -4   5  -8   78.39    5.55
  -4   5  -8   76.09    5.10
   4   5   8   76.82    5.79
  -4  -5  -8   77.60    5.78
  -4   5  -9   18.36    2.76
  -4   5  -9   17.82    2.50
  -4  -5  -9   22.87    3.47
   4   5   9   21.06    3.37
  -4   5 -10   28.25    3.43
  -4   5 -10   27.60    3.03
  -4  -5 -10   28.55    3.78
   4   5  10   27.02    3.64
  -4   5 -11   10.81    2.83
  -4   5 -11   17.49    2.71
  -4   5 -11   10.79    2.00
  -4  -5 -11   11.72    2.84
   4   5  11   10.09    2.73
  -4  -5 -12    1.09    2.03
  -4   5 -12    2.59    2.01
  -4   5 -12    5.63    1.88
  -4   5 -12    1.85    1.10
  -4   5 -12   -0.03    2.79
   4   5  12    1.10    1.99
  -4   5 -13    7.18    2.70
   4   5  13    7.18    2.49
  -4   5 -13    8.39    2.63
  -4  -5 -13    5.29    2.41
  -4   5 -14    2.54    2.31
   4   5  14    0.81    1.73
  -4   5 -14   -1.46    2.65
  -4  -5 -14    4.91    2.45
  -4   5 -15   10.06    2.92
   4   5  15    8.07    2.29
  -4   5 -15    8.61    2.99
  -4  -5 -15    7.55    2.59
  -4   5 -16    5.86    2.58
   4   5  16    5.73    1.89
  -4   5 -16    2.41    2.56
  -4  -5 -16    5.17    2.41
  -4  -5 -17    0.72    1.89
  -4   5 -17    1.13    2.04
  -4  -5 -17   -0.88    2.06
   4   5  17   -1.13    1.23
  -4   5 -17   -0.06    2.42
  -4  -5 -18   25.31    3.34
  -4   5 -18   23.13    3.32
   4   5  18   21.06    2.17
  -4   5 -18   22.62    3.24
  -4  -5 -19   -0.12    1.71
  -4   5 -19    3.15    1.96
  -4  -5 -19    1.05    1.36
  -4  -5 -20    0.05    1.45
  -4  -5 -20    0.30    1.06
  -4   5 -21   -1.39    1.15
  -4  -5 -21   -0.11    1.14
  -4  -5 -21    0.06    0.93
   4  -6 -19    2.18    1.00
   4  -6 -19    1.57    0.96
   4  -6 -18    4.37    1.39
  -4   6  18    5.12    1.20
   4   6 -18    6.48    1.60
   4  -6 -17    6.42    1.63
  -4   6  17    8.34    1.56
   4   6 -17    4.16    1.23
   4   6 -17    7.69    1.79
  -4   6  16    7.35    1.79
   4  -6 -16    4.98    1.75
   4   6 -16    4.77    1.32
   4   6 -16    4.73    1.65
  -4   6  15    3.16    1.56
   4  -6 -15    1.51    1.73
   4   6 -15    0.77    1.45
   4   6 -15   -0.76    1.64
  -4   6  14   23.81    2.78
   4  -6 -14   22.26    3.10
   4   6 -14   19.77    2.38
   4   6 -14   20.86    2.63
  -4   6  13   15.34    2.66
   4  -6 -13   16.85    2.71
   4   6 -13   15.40    2.38
   4   6 -13   10.79    2.07
  -4   6  12   20.53    3.00
   4  -6 -12   21.51    3.29
   4   6 -12   21.10    2.65
   4   6 -12   15.94    2.58
   4   6 -11    4.02    1.50
   4   6 -11    8.10    2.15
  -4   6  11    7.81    2.31
   4   6 -10   -2.03    1.76
  -4   6  10    2.36    2.23
   4   6 -10   -1.62    1.88
   4   6  -9    1.38    1.65
  -4   6   9   -0.49    1.91
   4   6  -8    6.04    2.31
  -4   6   8    2.78    2.04
   4   6  -7   70.31    4.85
  -4   6   7   67.83    4.26
  -4   6   7   66.80    5.16
  -4   6   6   -0.36    2.21
   4   6  -6   -2.94    2.07
  -4   6   6    0.30    1.27
  -4   6   5   -0.79    2.02
   4  -6  -5   -0.62    1.69
  -4   6   5    0.87    1.26
   4   6  -5    1.31    1.86
  -4   6   4   12.68    2.21
   4  -6  -4   16.29    2.94
  -4   6   4   13.42    2.38
   4   6  -4   14.42    2.70
  -4   6   3   84.40    5.39
   4  -6  -3   82.66    5.76
   4   6  -3   75.37    5.20
  -4   6   3   74.00    4.97
   4   6  -2    5.98    1.90
  -4   6   2    3.51    1.65
   4  -6  -2    1.70    1.48
   4   6  -2    3.88    1.94
  -4   6   2    4.07    1.83
   4   6  -1   55.00    4.17
  -4   6   1   61.32    4.45
   4  -6  -1   61.99    4.74
  -4   6   1   56.56    4.58
   4   6  -1   60.18    4.68
   4   6   0    4.29    1.82
  -4   6   0    2.68    1.42
   4  -6   0    3.18    1.65
   4   6   0    0.94    1.48
  -4   6   0    1.04    1.65
   4   6   1  131.11    6.62
   4   6   1  142.20    6.63
  -4   6  -1  133.24    6.99
   4   6   2   71.97    5.01
   4   6   2   69.20    4.63
  -4   6  -2   71.49    5.22
   4   6   3    4.65    2.00
   4   6   3    3.68    1.48
  -4   6  -3    5.17    2.35
   4   6   4  127.64    6.72
  -4   6  -4  120.64    6.65
   4   6   4  119.17    5.80
  -4   6  -4  118.57    6.43
  -4  -6  -4  123.83    6.23
  -4   6  -5   -3.88    2.20
   4   6   5   -0.86    1.79
  -4   6  -5   -1.80    1.92
  -4  -6  -5   -0.71    1.62
  -4   6  -6   -0.16    1.76
   4   6   6    0.23    1.88
  -4   6  -6    0.71    1.64
  -4  -6  -6    5.74    1.90
  -4   6  -7   16.25    2.94
   4   6   7   15.14    2.87
  -4   6  -7   13.72    2.40
  -4  -6  -7   12.81    2.41
  -4   6  -8    1.71    1.98
   4   6   8   -0.37    1.95
  -4   6  -8    1.10    1.38
  -4  -6  -8   -0.60    1.59
  -4   6  -9   18.66    2.96
   4   6   9   17.61    3.01
  -4   6  -9   16.31    2.40
  -4  -6  -9   17.65    2.80
  -4   6 -10    3.42    1.99
   4   6  10    0.25    2.03
  -4   6 -10    3.12    1.34
  -4  -6 -10    2.40    1.60
  -4   6 -11    9.13    2.45
   4   6  11   10.69    2.44
  -4   6 -11   10.07    1.73
  -4  -6 -11   13.71    2.40
   4   6  12   41.61    3.72
  -4   6 -12   33.89    3.62
  -4   6 -12   34.69    2.50
  -4  -6 -12   38.54    3.48
  -4   6 -13    1.34    1.93
  -4  -6 -13    4.26    1.50
   4   6  13    0.83    1.41
  -4  -6 -13    0.14    1.44
  -4  -6 -14    1.10    1.09
  -4   6 -14    0.06    1.61
   4   6  14   -0.01    1.37
  -4  -6 -14    1.01    1.46
  -4   6 -15    6.91    1.99
  -4  -6 -15    5.64    1.30
   4   6  15    3.66    1.29
   4   6  16   10.86    1.49
  -4  -6 -16   10.05    1.41
  -4   6 -16   11.14    1.98
  -4   6 -17   48.40    2.87
  -4   7  13    3.31    0.93
  -4   7  12    1.93    1.16
   4  -7 -12    2.59    1.02
  -4   7  11    5.30    1.39
   4  -7 -11    2.42    1.12
  -4   7  10    3.59    1.39
   4  -7 -10    1.55    1.03
   4   7 -10    3.38    1.15
   4   7  -9   16.84    1.84
   4  -7  -9   15.83    1.92
  -4   7   9   21.25    2.31
  -4   7   8    5.97    1.60
   4   7  -8    2.98    1.28
   4  -7  -8    3.56    1.29
  -4   7   7   -1.24    1.27
   4  -7  -7    0.12    1.02
   4   7  -7    0.06    1.13
   4   7  -6   43.04    2.87
   4  -7  -6   42.25    3.00
  -4   7   6   34.95    2.20
  -4   7   6   46.38    3.11
  -4   7   5    3.07    1.35
  -4   7   5    3.50    1.05
   4  -7  -5    2.73    1.16
  -4   7   4    0.81    1.12
  -4   7   4    0.41    0.89
   4  -7  -4    0.56    0.93
  -4   7   3    0.94    0.95
  -4   7   3    1.73    1.13
  -4   7   2    6.86    1.57
  -4   7   1    2.24    1.39
  -4   7   0    5.74    1.60
   4   7   1    1.76    1.00
  -4   7  -1    2.24    1.50
   4   7   2   16.02    1.83
  -4   7  -2   18.08    2.35
   4   7   3    3.78    1.34
  -4   7  -3    3.37    1.48
   4   7   4    0.91    1.14
  -4   7  -4    1.22    1.27
   4   7   5    1.85    1.22
  -4   7  -5    5.75    1.54
  -4   7  -6   27.81    2.43
   4   7   6   26.37    2.48
   4   7   7    1.58    1.31
  -4   7  -7    1.51    1.09
   4   7   8   14.01    1.82
   4   7   9    4.85    1.34
   4   7  10   26.65    2.09
   4   7  11    1.16    0.84
   5   0 -31   -0.27    1.23
   5   0 -31    0.28    0.97
   5   0 -30   -0.27    1.30
   5   0 -30    2.91    1.72
   5   0 -29    0.62    1.85
   5   0 -29   -1.64    2.32
   5   0 -29   -3.67    2.48
   5   0 -28   -1.25    2.07
   5   0 -28   -1.29    2.94
   5   0 -27   -0.58    1.94
   5   0 -27    2.23    2.64
   5   0 -27    1.00    3.11
   5   0 -26   22.43    4.68
   5   0 -26   21.67    4.72
   5   0 -26   20.86    3.11
   5   0 -26   20.19    3.53
   5   0 -25   -0.01    2.79
   5   0 -25   -2.12    3.34
   5   0 -25   -0.25    1.97
   5   0 -25   -1.97    2.51
   5   0 -24    4.89    2.58
   5   0 -24   10.28    2.07
   5   0 -24   11.76    4.17
   5   0 -24    6.61    3.78
   5   0 -24   10.01    3.79
   5   0 -24   12.87    2.80
   5   0 -24    9.67    3.59
   5   0 -23    5.70    2.81
   5   0 -23    1.50    1.62
   5   0 -23   -1.12    2.78
   5   0 -23    1.54    2.69
   5   0 -23   -0.26    3.19
   5   0 -23    1.93    2.36
   5   0 -23   -0.69    2.68
   5   0 -22    5.68    1.66
   5   0 -22   -0.27    2.34
   5   0 -22    5.21    3.28
   5   0 -22    1.19    3.39
   5   0 -22   -0.07    2.75
   5   0 -22    1.71    2.19
   5   0 -22    5.01    3.14
   5   0 -21   -3.82    1.63
   5   0 -21   -3.99    2.73
   5   0 -21    0.56    3.04
   5   0 -21    1.55    2.72
   5   0 -21   -5.87    5.15
   5   0 -21  -10.93    7.50
   5   0 -21   -1.39    2.90
   5   0 -21   -1.23    1.66
   5   0 -21   -1.49    2.66
   5   0 -20   18.09    2.28
   5   0 -20   20.60    3.81
   5   0 -20   20.78    4.30
   5   0 -20   25.87    4.05
   5   0 -20   29.65    6.76
   5   0 -20   28.15    3.21
   5   0 -20   24.13    4.52
   5   0 -20   28.93    4.28
   5   0 -20   14.84    6.58
   5   0 -19    1.44    2.18
   5   0 -19    0.98    1.91
   5   0 -19    0.50    4.18
   5   0 -19   -2.33    1.76
   5   0 -19   -0.82    2.19
   5   0 -19   -4.04    5.10
   5   0 -19   -0.55    1.62
   5   0 -18   78.84   10.48
   5   0 -18   71.02   13.37
   5   0 -17    9.20    4.88
   5   0 -17   -2.76    5.37
   5   0 -16  139.25   12.78
   5   0 -16  106.01   14.61
   5   0 -15    2.31    3.56
   5   0 -15   -0.55    1.28
   5   0 -15   -0.42    5.39
   5   0 -14   -3.88    3.30
   5   0 -14    1.38    5.32
   5   0 -14    2.92    1.70
   5   0 -13    0.46    5.42
   5   0 -13    0.72    1.16
   5   0 -13    0.44    1.69
   5   0 -12  321.04   20.48
   5   0 -12  354.23    9.66
   5   0 -12  342.78   11.43
   5   0 -12  326.42   12.62
   5   0 -11   -3.91    5.46
   5   0 -11    1.96    1.28
   5   0 -11   -0.99    2.16
   5   0 -10   67.48    4.99
   5   0 -10   69.97    5.84
   5   0  -9    0.22    1.32
  -5   0   9   -0.60    1.18
   5   0  -9    2.55    2.61
   5   0  -8  389.92   12.40
  -5   0   8  391.37    9.05
   5   0  -7    1.87    2.34
  -5   0   7    0.09    1.21
  -5   0   6 1132.16   15.65
   5   0  -6 1169.18   19.40
   5   0  -5    2.47    2.27
   5   0  -4 2207.19   24.28
  -5   0   3   -0.35    1.76
   5   0  -3    1.87    1.83
   5   0  -3    1.18    1.82
  -5   0   2  157.14    6.65
   5   0  -2  170.55    6.49
   5   0  -2  161.48    6.34
  -5   0   1    1.10    2.14
   5   0  -1    0.36    1.46
   5   0  -1   -1.13    1.37
   5   0   0 2139.49   21.21
   5   0   0 2066.39   18.55
   5   0   1    0.05    1.30
  -5   0  -1   -0.09    1.95
   5   0   1    1.05    1.16
  -5   0  -2 1162.34   15.11
   5   0   2 1157.18   15.38
  -5   0  -3    0.39    1.31
   5   0   3   -0.46    1.38
  -5   0  -3    0.88    1.64
  -5   0  -3    0.02    2.38
  -5   0  -4   77.05    6.10
  -5   0  -4   74.44    7.05
  -5   0  -4   69.02    4.06
   5   0   4   61.19    3.69
  -5   0  -4   59.54    4.61
  -5   0  -5   -0.42    3.30
  -5   0  -5   -0.49    1.95
  -5   0  -5   -1.06    2.78
  -5   0  -6   15.57    1.96
  -5   0  -6   12.47    3.96
  -5   0  -6   16.82    4.39
  -5   0  -6    7.93    2.92
  -5   0  -7    0.65    3.47
  -5   0  -7   -1.82    2.19
  -5   0  -7    0.31    2.50
  -5   0  -7    1.51    2.94
  -5   0  -8  105.82    9.16
  -5   0  -8  106.95    9.78
  -5   0  -8  107.46    7.26
  -5   0  -8  100.24    7.81
  -5   0  -8   94.42    8.68
  -5   0  -9   -1.32    2.96
  -5   0  -9   -2.00    1.77
  -5   0  -9    1.35    3.61
  -5   0  -9   -0.48    3.17
  -5   0  -9   -1.01    3.80
  -5   0 -10  795.76   28.04
  -5   0 -10  839.74   26.64
  -5   0 -10  826.90   21.21
  -5   0 -10  785.18   23.86
  -5   0 -10  783.10   26.34
  -5   0 -11   -0.79    2.70
  -5   0 -11    1.37    1.54
  -5   0 -11    0.02    3.16
  -5   0 -11    3.77    3.58
  -5   0 -12  150.63   11.76
  -5   0 -12  130.20   11.94
  -5   0 -13    1.21    3.69
  -5   0 -14    9.03    4.54
  -5   0 -15    0.80    3.46
  -5   0 -16   10.52    3.55
  -5   0 -16   20.80    6.15
  -5   0 -16   10.44    3.43
  -5   0 -17   -1.70    2.73
  -5   0 -17   -3.95    3.91
  -5   0 -17   -0.27    1.97
  -5   0 -17    0.48    2.52
  -5   0 -17   -0.78    1.88
  -5   0 -18  450.98   14.28
  -5   0 -18  467.80   26.59
  -5   0 -18  465.93   12.74
  -5   0 -18  459.89   18.41
  -5   0 -19    4.95    5.71
  -5   0 -19    2.98    2.41
  -5   0 -19    1.87    2.09
  -5   0 -19   -2.70    3.18
  -5   0 -20    1.36    2.28
  -5   0 -20    1.34    2.27
  -5   0 -20    5.90    3.73
  -5   0 -21    2.22    2.44
  -5   0 -21   -1.29    2.18
  -5   0 -22   37.57    5.09
  -5   0 -22   34.13    4.36
  -5   0 -22   38.92    4.17
  -5   0 -22   39.96    4.57
  -5   0 -23    0.65    2.08
  -5   0 -23   -3.04    2.33
  -5   0 -23    0.23    2.39
  -5   0 -23   -1.62    2.93
  -5   0 -24    2.24    2.24
  -5   0 -24    1.08    2.28
  -5   0 -24   -2.53    3.04
  -5   0 -24    0.55    1.93
  -5   0 -25   -1.66    1.96
  -5   0 -25   -0.36    1.73
  -5   0 -25   -2.73    2.53
  -5   0 -25    1.03    2.37
  -5   0 -26    3.92    1.81
  -5   0 -26    1.29    1.25
  -5   0 -26    1.00    2.06
  -5   0 -26    3.08    2.12
  -5   0 -27   -0.65    1.80
  -5   0 -27    1.14    1.66
  -5   0 -27    1.32    1.43
  -5   0 -28    0.46    1.47
  -5   0 -28    4.18    1.17
   5  -1 -31   -0.63    0.96
   5  -1 -30   -0.66    1.51
   5  -1 -30   -1.13    1.37
   5   1 -30    2.32    1.55
   5  -1 -29   -3.38    2.58
   5  -1 -29    0.87    1.59
   5   1 -29   -0.57    1.36
   5   1 -29   -1.70    2.04
   5   1 -28    3.12    2.84
   5   1 -28   -1.08    2.17
   5  -1 -28   -0.97    2.07
   5   1 -28    1.93    1.86
   5  -1 -28   -4.81    3.42
   5   1 -28   -4.67    2.72
   5   1 -27   34.74    5.19
   5  -1 -27   31.42    4.64
   5   1 -27   11.66    2.55
   5  -1 -27   16.08    3.32
   5   1 -27   29.78    4.13
   5  -1 -27   27.32    5.28
   5   1 -27   28.07    3.84
   5  -1 -26   -1.46    3.18
   5   1 -26    6.31    3.49
   5   1 -26   -0.49    2.45
   5  -1 -26    1.19    3.94
   5   1 -26    2.60    3.60
   5   1 -26    1.24    1.97
   5  -1 -26    3.82    2.34
   5  -1 -25    8.22    2.38
   5   1 -25   10.15    4.06
   5  -1 -25   11.26    3.25
   5  -1 -25    9.42    3.78
   5   1 -25    8.39    1.83
   5   1 -25    9.70    2.71
   5  -1 -25    9.48    2.77
   5   1 -25   11.67    3.50
   5  -1 -25    7.87    3.99
   5   1 -25    8.48    3.42
   5  -1 -25   13.04    3.71
   5   1 -24   12.22    4.44
   5  -1 -24   19.01    3.19
   5  -1 -24   22.70    3.88
   5   1 -24   21.58    2.81
   5  -1 -24   13.54    3.85
   5   1 -24   19.44    3.18
   5  -1 -24   18.30    3.22
   5  -1 -24   16.26    4.66
   5   1 -24   19.62    4.20
   5   1 -24   24.89    4.70
   5  -1 -24   19.71    4.08
   5  -1 -23    2.45    2.55
   5  -1 -23   -3.28    2.59
   5   1 -23   -2.27    3.75
   5   1 -23    0.14    1.53
   5  -1 -23   -4.11    3.48
   5   1 -23    0.01    2.06
   5  -1 -23   -1.11    2.27
   5   1 -23   -4.35    3.41
   5   1 -23    0.64    2.90
   5  -1 -23   -3.87    4.00
   5  -1 -23    3.86    3.10
   5   1 -23    2.22    1.95
   5  -1 -22   26.94    4.39
   5  -1 -22   32.03    4.62
   5   1 -22   34.26    5.54
   5  -1 -22   25.37    4.84
   5   1 -22   37.51    3.67
   5  -1 -22   31.19    4.74
   5   1 -22   37.51    4.77
   5   1 -22   29.40    3.47
   5  -1 -22   30.97    3.65
   5   1 -22   35.69    5.12
   5   1 -22   25.73    4.87
   5  -1 -22   27.19    5.38
   5  -1 -21  217.85    8.77
   5   1 -21  230.46   19.33
   5  -1 -21  200.66   17.54
   5   1 -21  191.63   23.79
   5   1 -21  204.35   10.81
   5   1 -21  199.85    8.78
   5   1 -21  201.27    8.09
   5  -1 -21  194.23   11.64
   5   1 -21  197.96   11.64
   5  -1 -21  196.58   12.68
   5   1 -21  221.53   10.79
   5  -1 -21  204.50   10.61
   5   1 -21  197.65    8.39
   5   1 -21  213.10    9.32
   5  -1 -21  194.03   10.83
   5   1 -21  218.72   12.72
   5  -1 -21  195.44   10.52
   5   1 -20   25.58    4.02
   5  -1 -20   24.24    3.94
   5   1 -20   17.96    2.85
   5   1 -20   23.57    4.01
   5   1 -20   24.38    3.24
   5   1 -20   24.19    2.92
   5  -1 -20   22.29    3.98
   5   1 -20   19.61    4.14
   5  -1 -20   22.66    4.53
   5   1 -20   25.73    3.45
   5   1 -20   31.32    7.36
   5   1 -20   27.59    3.69
   5  -1 -20   28.21    6.71
   5   1 -20   26.25    5.12
   5  -1 -20   22.42    3.92
   5   1 -20   18.69    7.43
   5  -1 -20   17.89    6.27
   5  -1 -19    2.83    2.33
   5   1 -19    1.93    2.60
   5   1 -19    1.29    1.91
   5   1 -19    0.30    2.12
   5  -1 -19    0.72    2.36
   5   1 -19    3.43    1.80
   5   1 -19    1.41    1.16
   5  -1 -19    1.12    2.21
   5   1 -19   -0.31    3.29
   5  -1 -19    7.25    4.31
   5   1 -19    1.53    6.59
   5  -1 -19    3.82    5.51
   5   1 -19    4.20    4.01
   5   1 -19   -1.48    2.94
   5  -1 -19    3.82    2.22
   5  -1 -19   -0.35    2.74
   5   1 -19    3.64    1.95
   5   1 -18    1.60    2.22
   5   1 -18    1.49    4.10
   5   1 -18    2.57    2.06
   5  -1 -18    5.39    2.88
   5  -1 -18    4.28    2.46
   5  -1 -18    1.70    4.58
   5   1 -18    4.48    6.01
   5   1 -17    0.21    6.67
   5  -1 -17    0.51    4.20
   5   1 -17    2.76    3.24
   5   1 -16   -0.14    3.53
   5   1 -16   10.91    7.55
   5  -1 -16   -1.68    4.54
   5  -1 -16    4.59    1.96
   5   1 -15  188.22   14.04
   5  -1 -15  184.38   17.46
   5   1 -15  195.62   19.77
   5  -1 -15  187.57   11.16
   5   1 -14  158.36   12.68
   5   1 -14  131.62   15.53
   5  -1 -14  124.43   14.02
   5  -1 -14  153.38    9.89
   5   1 -13    2.18    3.50
   5  -1 -13    4.76    2.91
  -5   1  13    4.91    2.47
   5   1 -13   -1.09    5.24
   5  -1 -13   -1.10    5.77
   5  -1 -12  160.21   14.23
   5   1 -12  170.39   16.35
   5   1 -12  199.60   12.60
  -5   1  12  205.11   10.33
   5  -1 -12  187.45   10.48
  -5  -1  12  166.62    7.88
   5   1 -11  912.63   34.39
   5  -1 -11  976.91   22.94
   5   1 -11  943.86   25.45
  -5   1  11  954.35   22.02
  -5  -1  11  949.21   18.98
   5   1 -10  498.83   24.77
  -5   1  10  508.03   15.72
  -5  -1  10  503.13   13.94
   5   1 -10  499.93   17.34
  -5  -1   9   97.83    6.29
   5   1  -9   80.55   10.27
   5  -1  -9   96.70    9.62
   5   1  -9  100.23    7.74
  -5  -1   8  462.86   13.26
   5   1  -8  458.74    8.68
   5  -1  -8  415.85   17.63
   5   1  -8  416.31   13.89
  -5  -1   7  188.01    8.56
  -5   1   7  166.74    8.76
   5  -1  -7  163.19   10.79
   5   1  -7  159.16    8.24
  -5  -1   6  236.17    9.48
  -5   1   6  236.18   10.07
   5  -1  -6  233.93   12.09
   5   1  -6  228.96    8.89
  -5  -1   5  414.45   12.19
  -5   1   5  442.85   13.37
   5  -1  -5  443.08   15.29
   5   1  -5  437.38   10.92
  -5   1   4  617.51   15.29
  -5  -1   4  631.69   14.81
   5   1  -4  651.87   11.89
  -5   1   3  364.86   11.66
  -5  -1   3  357.98   11.43
  -5   1   2   81.11    5.96
  -5  -1   2   84.23    5.70
  -5   1   1   20.69    3.37
  -5  -1   1   16.16    3.27
  -5   1   0  148.19    7.49
  -5  -1   0  141.88    7.40
  -5  -1  -1   38.46    5.54
  -5   1  -1   40.66    4.30
  -5  -1  -1   32.76    4.19
  -5  -1  -2   49.94    6.44
  -5   1  -2   50.40    4.57
  -5  -1  -3    6.43    2.57
  -5   1  -3    5.15    2.45
  -5  -1  -3    8.17    4.07
  -5   1  -4  167.91   10.98
  -5  -1  -4  166.10   11.54
  -5  -1  -4  156.56    8.46
  -5   1  -4  153.19    7.83
  -5  -1  -5   29.65    4.11
  -5   1  -5   31.35    5.98
  -5   1  -5   29.09    3.53
  -5  -1  -5   34.74    6.82
   5  -1   5   30.44    2.19
   5  -1   5   26.81    1.34
  -5  -1  -6  164.64    8.89
  -5   1  -6  176.76   12.42
  -5   1  -6  150.26    9.77
  -5   1  -6  160.10    9.38
  -5  -1  -6  155.32   12.21
  -5   1  -7   19.53    3.79
  -5  -1  -7   17.03    5.99
  -5  -1  -7   29.69    4.37
  -5   1  -7   25.61    5.04
  -5   1  -7   28.19    6.21
  -5  -1  -7   19.68    5.74
  -5   1  -7   20.66    2.95
  -5   1  -8   88.68    8.25
  -5   1  -8   90.64    9.73
  -5  -1  -8   87.39   10.06
  -5   1  -8   93.27    7.58
  -5   1  -8   90.18    6.06
  -5  -1  -8   84.33   10.03
  -5   1  -9  374.73   16.97
  -5   1  -9  400.49   20.39
  -5  -1  -9  402.92   21.58
  -5   1  -9  398.48   16.31
  -5  -1  -9  398.39   20.97
  -5  -1  -9  371.77   17.81
  -5   1 -10   84.35    9.17
  -5   1 -10  104.69   11.16
  -5  -1 -10   88.23   11.14
  -5   1 -10   98.34    8.59
  -5  -1 -10   90.90    9.31
  -5  -1 -11    5.29    3.40
  -5   1 -11    1.05    3.68
  -5   1 -11    0.93    4.11
  -5  -1 -11    1.28    5.37
  -5  -1 -11    2.90    2.97
  -5   1 -12   18.72    5.39
  -5  -1 -12   20.88    5.17
  -5   1 -12   21.23    5.88
  -5  -1 -12   20.27    6.85
  -5  -1 -12   26.06    6.00
  -5  -1 -13  140.47   12.09
  -5   1 -13  153.80   13.50
  -5  -1 -13  152.01   12.58
  -5   1 -13  153.92   15.04
  -5  -1 -14    2.58    3.48
  -5   1 -14    1.24    4.34
  -5  -1 -14    1.05    3.45
  -5   1 -14    1.49    4.24
  -5   1 -15    3.20    3.86
  -5  -1 -15   11.96    4.62
  -5   1 -15    8.29    5.69
  -5  -1 -16   18.35    3.08
  -5   1 -16   19.66    5.95
  -5  -1 -16   21.71    5.78
  -5   1 -16   20.52    3.45
  -5  -1 -16   22.45    4.32
  -5   1 -16   23.30    3.94
  -5   1 -16   20.17    4.21
  -5  -1 -16   20.48    4.31
  -5  -1 -16   22.32    4.01
  -5   1 -16   24.38    4.63
  -5   1 -16   21.60    3.18
  -5  -1 -16   18.21    2.89
  -5  -1 -17    2.49    1.64
  -5   1 -17    3.21    3.61
  -5   1 -17    6.44    2.68
  -5  -1 -17    0.85    1.71
  -5  -1 -17    5.46    3.90
  -5  -1 -17    4.47    2.77
  -5   1 -17    6.14    3.07
  -5  -1 -17    3.51    3.37
  -5   1 -17    0.55    2.46
  -5   1 -17    4.67    1.98
  -5  -1 -17    0.46    2.29
  -5   1 -17    7.20    3.69
  -5   1 -17    5.79    2.08
  -5  -1 -17    1.62    2.05
  -5   1 -18   17.07    3.79
  -5   1 -18   15.81    2.78
  -5   1 -18   13.00    3.91
  -5  -1 -18   15.71    3.13
  -5  -1 -18   20.80    7.04
  -5   1 -18   21.17    6.81
  -5  -1 -18   14.13    3.12
  -5   1 -18   15.71    3.70
  -5  -1 -18   15.51    4.05
  -5   1 -18   18.50    4.11
  -5   1 -18   13.03    4.18
  -5  -1 -18   11.35    2.85
  -5   1 -18   16.26    3.12
  -5  -1 -18   16.42    2.92
  -5   1 -19   48.38    5.66
  -5   1 -19   60.68    5.10
  -5  -1 -19   60.68    4.99
  -5   1 -19   50.48    5.53
  -5  -1 -19   60.79    5.52
  -5  -1 -19   43.91    4.84
  -5   1 -19   58.55    7.48
  -5   1 -19   60.59    5.11
  -5  -1 -19   56.15    7.45
  -5   1 -20   -1.57    2.31
  -5  -1 -20    0.45    1.99
  -5   1 -20    0.12    2.29
  -5  -1 -20   -0.05    1.92
  -5   1 -20   -1.62    3.37
  -5  -1 -20   -0.32    1.97
  -5   1 -20    1.38    1.95
  -5  -1 -20    2.78    3.39
  -5   1 -21  171.36    8.16
  -5   1 -21  157.66    8.88
  -5  -1 -21  158.78    8.29
  -5   1 -21  159.83    9.74
  -5   1 -21  174.62    8.70
  -5  -1 -21  156.04    8.34
  -5  -1 -21  161.85    7.81
  -5   1 -22    1.22    2.69
  -5  -1 -22    0.51    2.33
  -5   1 -22    1.21    2.66
  -5  -1 -22   -5.13    2.41
  -5   1 -22   -2.20    2.24
  -5   1 -22   -3.24    3.54
  -5   1 -22    1.28    2.22
  -5  -1 -22    1.05    1.73
  -5  -1 -23   68.90    5.06
  -5   1 -23   70.01    5.11
  -5   1 -23   81.20    6.25
  -5  -1 -23   67.57    4.98
  -5  -1 -23   78.74    6.30
  -5   1 -23   72.63    6.65
  -5   1 -23   74.21    5.76
  -5   1 -23   63.36    5.66
  -5  -1 -23   80.39    5.51
  -5   1 -24   14.89    3.92
  -5  -1 -24   13.10    2.96
  -5   1 -24   20.08    3.93
  -5   1 -24   20.18    3.26
  -5  -1 -24   20.84    2.82
  -5  -1 -24   21.27    2.82
  -5   1 -24   15.46    2.90
  -5  -1 -24   21.32    3.22
  -5  -1 -24   27.77    3.37
  -5   1 -24   21.84    3.12
  -5  -1 -25    0.82    2.09
  -5   1 -25    0.78    2.32
  -5   1 -25   -0.30    2.36
  -5   1 -25   -0.66    2.01
  -5  -1 -25    1.19    1.84
  -5  -1 -25   -1.75    1.80
  -5   1 -25    1.31    1.90
  -5   1 -26    0.82    1.67
  -5   1 -26   -0.19    2.31
  -5  -1 -26    2.03    1.52
  -5  -1 -26    1.19    1.68
  -5   1 -26    0.14    1.58
  -5  -1 -26   -0.05    1.96
  -5   1 -26    2.08    2.35
  -5   1 -27    0.95    1.16
  -5  -1 -27   -1.87    1.73
  -5  -1 -27    0.30    1.32
  -5  -1 -28    0.00    1.33
  -5  -1 -28    1.03    0.94
   5  -2 -30   -0.45    1.11
   5  -2 -29    0.67    1.54
   5   2 -29    4.23    1.51
   5   2 -28    2.95    1.81
   5  -2 -28    5.69    2.82
   5  -2 -28    0.15    1.75
   5  -2 -27    2.87    2.68
   5   2 -27    4.62    2.89
   5   2 -27    3.24    2.15
   5  -2 -27    7.10    2.44
   5   2 -27   10.99    3.73
   5  -2 -27    1.93    3.33
   5  -2 -27    4.33    2.26
   5  -2 -26    2.03    2.38
   5  -2 -26    1.83    3.52
   5  -2 -26   -0.55    2.37
   5   2 -26    1.26    3.42
   5  -2 -26    3.20    3.28
   5   2 -26    6.27    3.31
   5   2 -26   -0.85    2.42
   5  -2 -26    4.67    2.76
   5   2 -25    6.06    2.28
   5  -2 -25    7.96    3.15
   5  -2 -25    1.67    3.61
   5  -2 -25    1.87    2.28
   5   2 -25    8.15    3.63
   5  -2 -25    8.78    3.34
   5   2 -25    8.05    2.70
   5  -2 -25    3.22    3.15
   5   2 -25   10.45    3.98
   5   2 -24    8.28    2.63
   5   2 -24   -1.31    1.95
   5  -2 -24    1.14    2.36
   5   2 -24    2.17    2.31
   5  -2 -24   -2.18    4.00
   5  -2 -24   -4.27    3.05
   5   2 -24   -2.96    4.00
   5  -2 -24   -2.29    2.81
   5   2 -24   -4.79    3.09
   5   2 -24    1.41    2.38
   5   2 -24    0.65    3.05
   5  -2 -24   -0.95    3.46
   5   2 -23   27.26    3.63
   5  -2 -23   24.89    5.30
   5   2 -23   29.11    3.96
   5   2 -23   26.38    3.60
   5  -2 -23   25.09    3.74
   5  -2 -23   22.36    4.33
   5   2 -23   20.53    4.87
   5  -2 -23   20.57    3.96
   5   2 -23   35.55    4.79
   5   2 -23   23.15    3.76
   5   2 -23   27.31    4.59
   5  -2 -23   16.06    4.26
   5   2 -22   16.88    4.74
   5  -2 -22   12.90    3.57
   5  -2 -22   15.58    4.67
   5  -2 -22    9.67    3.61
   5   2 -22   14.87    3.94
   5   2 -22   13.96    3.14
   5   2 -22   15.81    3.64
   5  -2 -22   16.50    3.92
   5   2 -22   16.17    3.49
   5   2 -22   14.21    3.25
   5   2 -21   21.37    4.85
   5   2 -21   22.76    4.34
   5  -2 -21   18.54    4.13
   5  -2 -21   20.80    4.80
   5   2 -21   19.50    3.42
   5  -2 -21   18.58    3.74
   5   2 -21   20.87    4.11
   5   2 -21   20.24    3.77
   5   2 -21   13.04    2.91
   5   2 -20    2.42    2.37
   5   2 -20    0.17    2.08
   5   2 -20   -3.85    2.71
   5   2 -20    4.55    2.49
   5   2 -20    3.93    2.20
   5  -2 -20    4.47    3.04
   5  -2 -20    1.40    2.73
   5   2 -20    0.39    2.70
   5   2 -20    0.64    2.21
   5  -2 -20    1.42    2.65
   5   2 -20    1.96    2.85
   5   2 -19   13.03    2.90
   5   2 -19   14.09    3.01
   5   2 -19   18.09    3.00
   5   2 -19   20.80    3.13
   5  -2 -19   11.88    3.91
   5   2 -19   17.24    3.84
   5  -2 -19   17.60    4.45
   5   2 -19   14.10    6.02
   5   2 -19   17.35    4.30
   5   2 -19   19.68    3.84
   5   2 -19   13.65    2.80
   5   2 -18  262.56   10.87
   5   2 -18  266.64    9.30
   5   2 -18  252.61    8.99
   5  -2 -18  270.65   13.60
   5   2 -18  263.21   10.76
   5   2 -18  268.48    9.27
   5  -2 -18  281.39   13.48
   5   2 -18  271.28   26.49
   5   2 -18  277.89   13.52
   5   2 -18  285.05   12.99
   5   2 -18  258.14   19.85
   5   2 -17   51.32    4.97
   5   2 -17   60.92    4.44
   5   2 -17   52.44    4.07
   5  -2 -17   57.58    6.23
   5   2 -17   55.40    5.66
   5   2 -17   57.44    5.03
   5   2 -17   50.90   10.62
   5   2 -17   53.93    8.73
   5   2 -17   57.81    6.21
   5  -2 -17   63.65    6.42
   5  -2 -16   48.08    6.73
   5   2 -16   37.25   10.09
   5   2 -16   40.54    8.04
   5  -2 -15    5.01    3.92
   5   2 -15   -3.26    6.59
   5   2 -15    4.65    4.23
   5   2 -14  396.71   27.86
  -5   2  14  405.38   19.16
   5   2 -14  346.60   19.97
   5  -2 -14  418.24   24.37
   5   2 -13  130.19   11.65
   5  -2 -13  143.85   14.22
   5   2 -13  152.74   16.80
   5   2 -12    6.67    3.35
   5  -2 -12    4.77    4.66
   5  -2 -12    9.45    3.23
   5   2 -12    8.10    5.37
   5   2 -11  299.09   16.11
   5   2 -11  333.81   22.28
   5  -2 -11  320.02   17.21
   5  -2 -11  290.17   18.71
   5   2 -10  745.09   23.86
   5  -2 -10  785.45   25.53
   5   2 -10  801.93   32.53
   5  -2 -10  800.57   29.40
   5   2 -10  801.07   16.64
  -5  -2  10  804.89   20.51
   5   2  -9  214.85   16.40
   5  -2  -9  235.92   15.79
   5   2  -9  210.85    9.01
   5   2  -8   25.80    7.11
   5   2  -8   27.28    5.96
   5  -2  -8   20.22    5.75
   5   2  -8   23.32    3.15
  -5   2   8   27.25    4.28
   5   2  -7   31.79    5.79
   5   2  -7   30.33    6.73
   5  -2  -7   31.92    6.32
   5   2  -7   28.78    3.92
  -5   2   7   32.21    4.71
   5   2  -6  159.07   11.07
   5   2  -6  155.63   12.14
   5  -2  -6  166.14   12.15
  -5   2   6  155.50    9.07
   5   2  -5    7.47    3.28
   5   2  -5    4.16    3.45
  -5  -2   5    5.11    1.92
   5  -2  -5    2.84    3.47
  -5   2   5    2.45    2.76
   5   2  -4   15.49    3.80
  -5  -2   4   15.93    2.80
   5  -2  -4   21.40    5.08
  -5   2   4   15.53    3.64
   5   2  -3   86.61    6.62
  -5  -2   3   86.20    6.53
   5  -2  -3   91.04    8.02
  -5  -2   3   87.31    7.72
   5   2  -2   85.48    5.82
  -5  -2   2   79.15    6.76
  -5   2   2   85.30    8.01
   5  -2  -2   74.44    6.78
  -5  -2   2   93.21    7.97
  -5   2   1  257.93   12.69
  -5  -2   1  243.50   12.08
   5  -2  -1  237.50   11.04
  -5  -2   1  260.42   12.83
  -5   2   0   12.53    3.97
   5  -2   0   14.86    3.25
  -5  -2   0   17.03    4.43
  -5  -2   0   22.63    5.27
  -5   2  -1   -1.02    2.76
  -5  -2  -1   -0.57    3.54
  -5  -2  -1    2.82    3.69
  -5  -2  -2  237.25   13.91
  -5   2  -2  229.70   11.39
  -5  -2  -2  230.10   12.53
  -5  -2  -3  297.62   16.57
  -5   2  -3  300.63   12.72
  -5  -2  -3  286.09   14.15
  -5   2  -4   29.80    6.52
  -5   2  -4   27.90    4.29
  -5  -2  -4   24.64    6.27
  -5  -2  -4   29.39    5.14
  -5  -2  -5  476.47   22.30
  -5  -2  -5  465.87   22.72
  -5   2  -5  456.41   15.32
  -5   2  -5  441.35   21.05
  -5   2  -5  442.34   14.95
  -5  -2  -5  470.61   18.43
  -5  -2  -6  172.81   14.72
  -5  -2  -6  180.63   14.82
  -5   2  -6  201.33   15.53
  -5   2  -6  208.82   10.10
  -5  -2  -6  195.31   12.52
  -5  -2  -7   29.81    7.81
  -5   2  -7   37.10    8.07
  -5   2  -7   36.43    4.09
  -5  -2  -8   89.12   11.23
  -5  -2  -8   90.53   12.11
  -5   2  -8   97.35   11.07
  -5  -2  -9   90.76   10.69
  -5  -2  -9   93.25   12.21
  -5   2  -9   95.93   12.25
  -5  -2 -10   90.15   11.35
  -5  -2 -10   92.52   13.02
  -5   2 -10   88.52   11.83
  -5  -2 -11   29.51    7.29
  -5  -2 -11   30.87    8.48
  -5   2 -11   36.68    8.05
  -5  -2 -12  151.67   14.97
  -5  -2 -12  165.60   17.60
  -5   2 -12  155.61   16.18
  -5  -2 -13   11.21    5.78
  -5   2 -13   26.64    7.41
  -5   2 -14   31.10    4.28
  -5  -2 -14   27.80    4.19
  -5  -2 -14   29.06    6.50
  -5   2 -14   30.16    3.93
  -5   2 -14   30.04    7.83
  -5  -2 -14   32.79    7.88
  -5   2 -15   -1.71    2.61
  -5  -2 -15   -0.42    1.56
  -5  -2 -15    3.50    5.35
  -5   2 -15    0.99    1.57
  -5  -2 -15    1.34    2.28
  -5  -2 -15    0.69    2.13
  -5   2 -15    3.26    2.96
  -5   2 -15    1.04    1.84
  -5   2 -15   -1.03    2.08
  -5  -2 -15    0.87    2.84
  -5   2 -15    3.77    2.72
  -5  -2 -15   -0.73    2.39
  -5   2 -15    4.78    3.72
  -5   2 -16    0.65    1.73
  -5   2 -16   -0.26    2.17
  -5   2 -16   -4.12    2.30
  -5  -2 -16    0.81    3.72
  -5  -2 -16   -1.21    2.66
  -5   2 -16   -2.32    1.85
  -5   2 -16    0.65    2.58
  -5  -2 -16   -1.70    3.19
  -5  -2 -16    0.59    1.57
  -5   2 -16    0.38    2.93
  -5  -2 -16    2.32    2.52
  -5  -2 -16    3.90    2.57
  -5  -2 -16   -1.84    1.89
  -5   2 -16   -3.25    2.84
  -5   2 -16   -0.54    2.32
  -5  -2 -17   65.84    9.75
  -5   2 -17   65.83    7.45
  -5  -2 -17   60.65    6.63
  -5   2 -17   66.15    6.11
  -5   2 -17   59.59    5.16
  -5  -2 -17   36.73    7.74
  -5  -2 -17   62.46    7.13
  -5   2 -17   65.08    5.20
  -5  -2 -17   63.67    7.39
  -5  -2 -17   51.34    4.85
  -5   2 -17   61.50    5.82
  -5   2 -17   67.98    6.23
  -5   2 -17   66.63    5.48
  -5  -2 -18   20.56    4.95
  -5   2 -18   21.17    3.37
  -5   2 -18   22.61    3.98
  -5  -2 -18   28.64    3.71
  -5   2 -18   24.76    4.31
  -5  -2 -18   21.69    3.47
  -5   2 -18   29.25    4.32
  -5   2 -18   18.77    3.11
  -5  -2 -18   25.05    4.83
  -5   2 -18   27.40    5.72
  -5   2 -18   20.51    3.90
  -5  -2 -19   32.92    5.78
  -5   2 -19   33.09    3.90
  -5   2 -19   38.06    5.17
  -5   2 -19   34.68    4.85
  -5   2 -19   32.54    4.98
  -5  -2 -19   31.00    3.95
  -5   2 -19   31.23    4.45
  -5  -2 -19   35.35    5.35
  -5  -2 -19   29.65    4.58
  -5  -2 -20   11.87    3.33
  -5   2 -20   10.31    3.66
  -5   2 -20    7.52    3.61
  -5   2 -20   10.50    2.90
  -5   2 -20   10.56    3.38
  -5  -2 -20    9.42    3.08
  -5  -2 -21    2.86    2.30
  -5   2 -21    0.12    2.56
  -5   2 -21    4.17    3.11
  -5   2 -21    2.12    2.62
  -5  -2 -21    1.70    2.12
  -5   2 -21    2.43    2.30
  -5   2 -21    7.05    3.12
  -5   2 -22   12.15    3.38
  -5  -2 -22   19.96    3.23
  -5   2 -22   19.11    4.40
  -5   2 -22   14.50    3.34
  -5  -2 -22   19.05    3.62
  -5   2 -22   14.85    2.91
  -5   2 -22   11.83    3.53
  -5  -2 -23    0.14    1.97
  -5   2 -23    6.76    3.40
  -5   2 -23    0.61    2.37
  -5  -2 -23    2.50    2.06
  -5  -2 -23    5.50    1.58
  -5   2 -23    2.01    2.18
  -5   2 -23    3.56    2.58
  -5   2 -24    8.79    2.72
  -5   2 -24    9.78    3.56
  -5  -2 -24    5.94    2.33
  -5   2 -24    7.23    2.46
  -5  -2 -24    2.20    1.97
  -5  -2 -25    9.95    2.01
  -5   2 -25    9.17    2.41
  -5  -2 -25    1.73    1.73
  -5   2 -25    9.39    2.44
  -5  -2 -26   -0.13    1.71
  -5  -2 -26    2.05    1.45
  -5   2 -26    4.00    1.51
  -5   2 -26   -0.53    1.49
  -5  -2 -27   -1.59    1.31
  -5  -2 -27    2.28    1.00
   5  -3 -29   -0.27    1.07
   5  -3 -28   -0.29    1.34
   5  -3 -27   -0.87    1.70
   5  -3 -27    1.67    1.01
   5  -3 -26    0.58    2.15
   5   3 -26    0.85    2.17
   5  -3 -26   -0.40    2.15
   5   3 -26    1.76    2.38
   5  -3 -26   -0.17    1.26
   5  -3 -26   -1.73    1.84
   5  -3 -25    3.20    2.08
   5  -3 -25    0.01    2.31
   5   3 -25    5.01    3.05
   5  -3 -25    1.58    2.08
   5   3 -25    5.86    2.13
   5  -3 -25    2.01    2.91
   5  -3 -25    1.98    2.60
   5   3 -25    6.37    2.92
   5  -3 -24   53.72    4.82
   5   3 -24   63.90    5.75
   5  -3 -24   47.24    5.21
   5  -3 -24   47.83    4.65
   5   3 -24   69.61    5.29
   5  -3 -24   48.06    5.62
   5   3 -24   53.42    5.65
   5   3 -24   55.66    4.66
   5  -3 -24   54.19    5.94
   5  -3 -23    2.03    3.58
   5  -3 -23    4.20    2.64
   5   3 -23    7.76    3.29
   5   3 -23    5.38    2.44
   5  -3 -23    9.99    2.78
   5   3 -23    6.06    2.31
   5   3 -23    5.54    2.79
   5  -3 -23    3.71    2.93
   5  -3 -22    2.81    3.34
   5  -3 -22    2.29    2.75
   5   3 -22    7.97    3.63
   5   3 -22    0.43    2.39
   5  -3 -22    6.92    2.85
   5   3 -22    4.59    2.85
   5  -3 -22    2.09    3.07
   5   3 -22   -0.01    3.09
   5   3 -22    0.48    2.10
   5   3 -21   25.68    3.58
   5  -3 -21   19.44    4.59
   5  -3 -21   19.78    4.21
   5   3 -21   17.54    4.07
   5   3 -21   19.76    4.55
   5  -3 -21   20.22    3.75
   5   3 -21   22.52    3.53
   5  -3 -21   22.44    2.82
   5   3 -21   19.44    3.35
   5  -3 -21   21.57    4.63
   5   3 -21   21.67    4.39
   5  -3 -20  104.81    8.72
   5   3 -20   96.37    8.35
   5   3 -20  104.34    6.33
   5  -3 -20   89.57    8.03
   5  -3 -20   88.48    8.30
   5   3 -20  102.60    7.65
   5  -3 -20   95.48    5.59
   5   3 -20   93.93    6.75
   5   3 -20   93.52    6.87
   5   3 -20   93.91    7.17
   5  -3 -20   96.22    7.24
   5   3 -20   98.39    8.28
   5   3 -19    6.24    2.53
   5   3 -19    8.82    3.60
   5   3 -19    9.46    3.49
   5  -3 -19    3.81    3.11
   5   3 -19    8.86    2.40
   5  -3 -19    6.70    2.98
   5  -3 -19   12.33    2.43
   5   3 -19    8.93    3.05
   5   3 -19    9.53    3.77
   5   3 -19   12.46    3.63
   5   3 -18    7.22    3.42
   5   3 -18    5.71    2.13
   5  -3 -18   10.56    3.72
   5  -3 -18    7.19    2.21
   5   3 -18   13.98    3.77
   5  -3 -18    4.66    2.54
   5   3 -18    2.05    2.66
   5   3 -18    8.15    2.85
   5   3 -18   14.80    3.35
   5  -3 -18    4.24    2.74
   5   3 -17   -0.68    2.03
   5  -3 -17   -1.29    2.79
   5   3 -17   -0.69    1.74
   5   3 -17    0.75    2.21
   5  -3 -17   -2.55    2.87
   5   3 -17    2.35    2.36
   5   3 -17   -2.80    3.59
   5   3 -17    2.23    2.53
   5   3 -16    1.31    2.02
   5   3 -16   -0.82    1.71
   5   3 -16    3.55    2.36
  -5   3  16   -0.57    1.58
   5   3 -16    2.86    1.65
   5  -3 -16   -2.25    2.98
   5  -3 -16   -0.26    2.26
   5   3 -16   -2.75    2.77
   5   3 -16   -1.18    2.56
   5   3 -15    0.18    2.35
   5  -3 -15   -0.30    2.82
   5  -3 -15   10.56    6.54
   5   3 -15    4.87    2.19
  -5   3  15    3.03    1.38
   5   3 -15    5.73    1.95
  -5   3  15   -4.11    4.82
   5   3 -15    3.87    2.00
   5   3 -15    2.60    2.14
   5   3 -15    1.98    2.50
   5   3 -15   -9.49    4.81
   5   3 -14    2.83    4.04
   5   3 -14    5.74    2.20
   5   3 -14    8.50    2.16
  -5   3  14    2.41    3.30
   5  -3 -14   -0.02    4.72
   5   3 -14    3.13    2.42
   5   3 -14    5.44    2.24
   5  -3 -14    3.87    2.06
   5   3 -14    7.67    2.80
   5  -3 -13  337.89   24.19
   5   3 -13  331.57   25.67
   5  -3 -12   62.69   11.03
   5   3 -12   58.91   10.38
   5  -3 -11   31.51    7.36
   5   3 -11   29.52    7.61
   5  -3 -10    4.50    4.75
   5   3 -10    9.71    3.27
   5   3  -9   69.75    7.02
  -5   3   9   59.68    7.14
  -5  -3   9   60.77    7.02
   5  -3  -9   68.33   10.10
   5   3  -9   69.45   10.20
   5   3  -9   71.47    9.64
  -5   3   8   70.01    7.97
  -5  -3   8   74.67    8.25
   5   3  -8   67.20    6.89
   5  -3  -8   81.26   10.64
   5   3  -8   70.79    9.14
   5   3  -8   64.92    8.96
  -5  -3   7   21.14    4.95
   5   3  -7   16.90    3.96
  -5   3   7   16.21    4.43
   5  -3  -7   12.14    4.87
   5   3  -7   16.80    4.87
   5   3  -7   24.23    6.00
  -5  -3   6  277.98   15.82
  -5   3   6  288.30   15.17
   5   3  -6  272.04   14.26
   5  -3  -6  292.69   18.26
   5   3  -6  272.47   15.79
   5   3  -6  291.67   16.72
  -5   3   5   63.69    7.64
  -5  -3   5   64.49    8.01
   5   3  -5   58.81    7.39
   5  -3  -5   67.41    9.04
   5   3  -5   64.69    7.59
   5   3  -5   71.36    7.81
  -5  -3   4    7.22    3.50
   5   3  -4    2.38    3.22
  -5   3   4    0.80    3.68
   5  -3  -4    6.27    4.08
   5   3  -4    5.83    3.01
  -5  -3   3  105.53   10.22
   5  -3  -3   83.95    9.06
   5   3  -3   96.23    8.08
  -5  -3   2  332.49   17.18
  -5   3   2  335.76   17.73
   5  -3  -2  324.72   16.46
  -5  -3   2  332.46   18.03
  -5   3   1  133.99   11.74
  -5  -3   1  125.98   11.11
   5  -3  -1  147.16   10.68
  -5  -3   1  142.25   12.29
  -5   3   0  424.54   19.34
  -5  -3   0  375.93   19.67
   5  -3   0  438.48   16.82
  -5  -3   0  399.59   19.87
  -5  -3  -1   13.18    5.55
  -5   3  -1   15.33    5.31
  -5  -3  -1   10.53    5.29
  -5   3  -2  461.41   19.20
  -5  -3  -2  398.72   22.12
  -5  -3  -2  421.62   21.23
  -5   3  -3  133.41   13.14
  -5  -3  -3  143.61   13.85
  -5   3  -3  154.56   11.33
  -5   3  -4   95.08   11.67
  -5   3  -4   87.68    8.72
  -5  -3  -4   89.88   11.46
  -5   3  -5    3.68    5.87
  -5   3  -5    5.10    2.78
  -5  -3  -5   -3.62    6.18
  -5   3  -6   18.97    6.84
  -5   3  -6   26.40    4.95
  -5  -3  -6   30.59    8.03
  -5   3  -7   48.16    9.05
  -5  -3  -7   41.35    9.01
  -5  -3  -7   43.74    8.70
  -5   3  -8   -1.81    4.88
  -5  -3  -8   -3.92    7.22
  -5  -3  -8    5.04    5.11
  -5   3  -9    2.25    5.65
  -5  -3  -9   -4.88    6.81
  -5  -3  -9    2.91    6.06
  -5   3 -10   15.61    6.86
  -5  -3 -10    0.23    5.10
  -5  -3 -10   -0.52    5.18
  -5  -3 -11   19.42    6.51
  -5   3 -11   22.93    7.97
  -5  -3 -12   23.39    3.98
  -5   3 -12   23.29    3.23
  -5  -3 -12   30.33    3.43
  -5   3 -12   31.83    4.56
  -5  -3 -12   28.60    4.50
  -5   3 -12   21.68    3.88
  -5  -3 -12   24.34    6.97
  -5   3 -12   30.92    9.63
   5   3  12   26.19    3.30
  -5   3 -13    1.88    1.74
  -5  -3 -13    7.12    2.62
  -5  -3 -13    3.08    5.82
  -5   3 -13    5.83    5.42
  -5  -3 -13    6.79    2.97
  -5   3 -13    4.84    3.04
  -5  -3 -13    2.95    1.51
   5   3  13    3.96    1.68
  -5   3 -13    6.26    2.36
  -5   3 -14    3.36    2.13
  -5  -3 -14   17.21    7.48
  -5  -3 -14    4.32    2.52
  -5   3 -14    8.85    3.22
  -5   3 -14   13.91    4.04
  -5  -3 -14    6.49    2.27
   5   3  14    8.18    2.18
  -5   3 -14    8.61    1.90
  -5   3 -14   11.50    3.22
  -5   3 -15   18.87    3.21
  -5   3 -15   30.94    8.34
  -5  -3 -15   23.52    3.49
  -5   3 -15   31.85    5.03
  -5   3 -15   24.02    4.45
  -5  -3 -15   21.42    4.61
  -5  -3 -15   39.61   10.35
  -5   3 -15   19.88    2.75
  -5   3 -15   25.49    4.04
  -5  -3 -16   34.23    3.93
  -5   3 -16   39.15    5.50
  -5   3 -16   39.96    5.13
  -5  -3 -16   33.75    5.47
  -5   3 -17   -0.06    2.05
  -5  -3 -17    0.85    2.83
  -5   3 -17   -6.95    2.88
  -5   3 -17    4.47    3.77
  -5  -3 -17    0.87    1.93
  -5   3 -17    1.44    2.73
  -5   3 -18   55.19    5.84
  -5   3 -18   57.12    5.35
  -5   3 -18   48.40    6.55
  -5   3 -18   55.64    5.32
  -5   3 -18   59.09    6.78
  -5  -3 -18   55.86    6.62
  -5   3 -19    6.74    3.34
  -5   3 -19    6.38    2.44
  -5   3 -19   11.77    2.99
  -5   3 -19    7.57    3.24
  -5   3 -19   18.39    4.66
  -5  -3 -19   10.97    2.89
  -5  -3 -19    7.00    2.86
  -5   3 -20   -2.00    3.36
  -5  -3 -20   -0.26    2.59
  -5   3 -20    0.99    1.90
  -5  -3 -20   -0.22    2.01
  -5   3 -20   -0.92    2.80
  -5   3 -21    3.10    3.11
  -5  -3 -21    1.32    2.59
  -5  -3 -21    1.78    1.99
  -5   3 -21    0.24    2.91
  -5   3 -21    1.86    1.73
  -5   3 -22    3.64    2.70
  -5  -3 -22    1.27    1.90
  -5   3 -22    6.31    2.89
  -5   3 -22   -1.41    1.77
  -5  -3 -22    8.47    2.95
  -5   3 -23   -0.66    2.17
  -5  -3 -23    0.91    2.10
  -5  -3 -23    1.54    1.70
  -5   3 -23   -1.19    2.46
  -5   3 -24   10.36    2.63
  -5   3 -24   14.65    2.79
  -5  -3 -24    9.52    2.31
  -5  -3 -24   10.39    1.51
  -5  -3 -25   -1.39    1.36
  -5  -3 -25    0.60    1.21
  -5   3 -25    2.97    1.66
  -5  -3 -26   -2.51    1.11
   5  -4 -27   -3.00    1.18
   5  -4 -26    3.27    1.17
   5  -4 -26    0.00    1.37
   5  -4 -25    9.23    2.43
   5   4 -25   15.87    2.21
   5  -4 -25   13.52    2.34
   5  -4 -24   -3.08    2.33
   5  -4 -24    0.47    2.03
   5   4 -24    3.97    1.92
   5   4 -23    0.42    1.93
   5  -4 -23   -0.73    2.57
   5   4 -23    1.17    1.71
   5   4 -23    4.03    2.32
   5  -4 -23   -3.30    2.58
   5  -4 -22    0.05    2.34
   5   4 -22    2.76    2.25
   5  -4 -22    1.77    1.35
   5  -4 -22    0.40    2.75
   5   4 -22    3.04    2.09
   5   4 -22   -0.88    2.43
   5  -4 -21   -2.05    2.84
   5  -4 -21    0.41    1.49
   5   4 -21    4.50    2.68
   5   4 -21    2.48    1.90
   5  -4 -21    0.43    2.99
   5  -4 -21    3.35    1.69
   5   4 -21    1.74    1.98
   5   4 -21   -3.90    3.17
   5  -4 -20    1.95    2.51
   5  -4 -20    1.54    1.85
   5   4 -20   -0.22    2.47
   5  -4 -20   -0.03    2.96
   5   4 -20   -2.99    2.42
   5  -4 -20    1.11    1.44
   5   4 -20    4.29    2.17
   5   4 -20   -3.42    3.41
   5  -4 -19   13.46    3.57
   5   4 -19   14.09    2.81
   5  -4 -19   13.50    3.28
   5   4 -19   16.79    3.44
   5   4 -19   16.85    3.23
   5  -4 -19   16.21    4.11
   5  -4 -19   17.91    3.06
  -5   4  19   14.85    2.34
   5  -4 -18    0.48    2.63
   5   4 -18    3.41    2.28
   5   4 -18    3.35    3.40
   5   4 -18    0.76    2.28
   5  -4 -18    5.33    2.24
   5   4 -18    1.37    2.59
  -5   4  18    1.87    1.35
   5  -4 -18    1.27    2.70
   5   4 -17    3.63    3.20
   5  -4 -17   -1.99    2.15
   5   4 -17    0.90    1.89
   5  -4 -17    3.64    2.90
  -5   4  17    1.02    1.88
   5   4 -17    3.36    3.02
  -5   4  16    4.54    1.91
   5   4 -16    3.03    2.55
   5   4 -16    5.82    2.29
   5  -4 -16    4.60    2.62
   5   4 -16    4.27    2.67
   5  -4 -15   45.94    5.44
   5   4 -15   41.26    5.91
   5  -4 -15   32.45    4.77
   5   4 -15   38.01    4.13
   5   4 -15   37.09    5.18
  -5   4  15   37.76    4.17
  -5   4  14    2.10    1.76
   5   4 -14    2.52    1.90
   5  -4 -14   -3.30    2.64
   5   4 -14    1.75    2.00
   5   4 -14   -0.24    2.36
   5  -4 -14   -0.62    2.77
   5   4 -14    2.15    2.20
   5  -4 -13   34.13    3.96
  -5   4  13   29.98    3.82
   5   4 -13   37.81    3.83
  -5   4  13   30.74    7.73
   5  -4 -13   31.74    8.88
   5   4 -13   36.26    5.16
   5  -4 -13   26.80    4.14
   5   4 -13   31.15    3.29
   5   4 -13   32.60    4.28
   5   4 -13   27.68    4.32
  -5   4  12  466.50   13.77
   5  -4 -12  462.26   14.02
  -5   4  12  498.78   28.36
   5  -4 -12  502.67   31.46
   5   4 -12  464.03   16.31
   5   4 -12  462.45   14.74
   5   4 -12  500.27   12.18
   5  -4 -12  450.61   15.69
   5   4 -12  465.24   14.57
   5   4 -11    7.48    2.60
  -5   4  11    9.89    5.61
   5   4 -11    9.68    2.65
   5  -4 -11    5.92    1.76
   5   4 -11    6.88    2.01
  -5   4  11    8.91    2.13
   5   4 -11    9.01    2.82
   5  -4 -11    2.77    5.30
   5   4 -10   21.28    3.35
  -5   4  10   16.36    2.76
  -5   4  10   24.30    6.97
   5   4 -10   19.18    3.24
   5   4 -10   10.92    2.81
   5   4 -10   18.60    2.65
   5  -4 -10   18.09    3.05
   5  -4 -10   29.99    9.25
   5  -4  -9   36.70    8.69
  -5   4   9   35.99    7.73
   5   4  -9   44.93    3.73
   5   4  -9   39.86    4.17
  -5   4   9   48.72    4.48
   5  -4  -9   48.49    4.40
   5   4  -9   49.70    6.97
  -5   4   8   13.05    2.51
  -5   4   8   10.50    5.13
   5   4  -8    7.28    3.80
   5  -4  -8   10.88    2.57
   5  -4  -8    7.45    4.29
   5  -4  -7    0.77    3.62
   5   4  -7    1.93    3.34
  -5   4   7    2.11    4.22
   5  -4  -6   62.76   10.12
   5   4  -6   54.49    8.17
  -5   4   6   64.35   10.13
   5  -4  -5    7.89    3.77
   5   4  -5    2.77    3.31
  -5   4   5    7.25    5.60
   5  -4  -4    2.47    3.29
   5   4  -4    4.34    3.96
  -5   4   4    4.46    4.66
   5  -4  -3   54.80    8.06
  -5   4   3   48.72    8.39
   5   4  -3   47.15    7.42
  -5   4   2    3.43    4.48
   5   4  -2   -1.30    4.32
  -5   4   1   80.96   10.76
   5   4  -1   81.70   10.63
  -5   4   0   -9.14    6.87
  -5   4   0    3.00    5.27
   5   4   0    3.82    5.07
  -5   4  -1   19.35    6.05
  -5   4  -1   22.62    5.73
  -5  -4  -1   16.42    6.04
   5   4   1   23.07    6.66
  -5  -4  -2   -6.99    4.95
  -5   4  -2   -2.32    5.31
  -5  -4  -2    0.02    3.66
  -5   4  -2    3.57    3.49
   5   4   2   -0.99    4.17
  -5  -4  -3    6.41    5.00
  -5   4  -3   11.96    4.82
  -5   4  -3   10.90    3.76
  -5  -4  -3   10.19    4.83
   5   4   3   13.74    5.24
  -5  -4  -4    1.99    4.57
  -5   4  -4    0.82    5.27
  -5  -4  -4   10.49    5.07
  -5   4  -4    3.58    3.00
   5   4   4    3.42    5.06
  -5  -4  -5   70.14   10.93
  -5  -4  -5  103.86   14.33
  -5   4  -5   75.78    8.72
  -5   4  -5   87.53   13.08
   5   4   5   91.61   11.35
  -5  -4  -6   15.01    6.37
  -5   4  -6    3.10    5.34
   5   4   6    5.11    4.45
  -5   4  -6    4.07    1.60
   5   4   6    4.35    1.68
   5   4   7   17.79    2.98
  -5  -4  -7   17.92    2.86
   5   4   7   22.79    6.48
  -5   4  -7    4.08    4.53
  -5   4  -7   12.35    2.45
  -5  -4  -7   15.93    5.99
   5   4   8    4.11    1.88
  -5  -4  -8    5.01    2.05
  -5  -4  -8   -0.37    4.39
  -5   4  -8    3.27    1.88
  -5   4  -8    3.33    1.65
  -5  -4  -8    5.23    2.57
  -5   4  -8    2.58    1.18
   5   4   8    8.51    4.38
  -5   4  -8    0.08    4.21
   5   4   9   44.55    4.37
  -5   4  -9   36.72    9.74
  -5  -4  -9   48.39    5.51
  -5   4  -9   44.05    4.58
  -5  -4  -9   34.72   10.06
   5   4   9   44.58    8.56
  -5  -4  -9   43.37    4.30
  -5   4  -9   36.51    3.77
  -5   4  -9   43.56    5.45
   5   4  10    6.50    2.22
  -5   4 -10    3.25    1.99
  -5   4 -10    7.65    2.10
  -5   4 -10    5.41    2.53
  -5  -4 -10    7.69    7.03
   5   4  10   -1.40    4.55
  -5  -4 -10    8.15    2.79
  -5   4 -10    2.33    5.78
  -5  -4 -10    7.14    2.27
   5   4  11    3.20    1.88
  -5   4 -11    1.85    2.53
  -5   4 -11    4.35    1.78
  -5   4 -11    1.36    1.90
  -5  -4 -11   -0.03    5.89
  -5  -4 -11    2.84    2.13
  -5   4 -11   10.83    7.41
   5   4  11    3.64    4.13
  -5  -4 -11    4.18    2.69
  -5  -4 -12    0.65    2.56
  -5   4 -12    0.35    2.11
  -5  -4 -12    0.86    1.93
  -5   4 -12   -0.30    1.22
  -5   4 -12    0.75    2.18
   5   4  12    1.12    1.82
  -5  -4 -13    4.53    2.90
  -5   4 -13   -0.64    2.63
  -5  -4 -13    4.93    2.42
  -5   4 -13    4.35    2.52
   5   4  13    1.41    1.66
  -5  -4 -14   -6.13    3.27
  -5   4 -14    1.86    2.42
  -5  -4 -14   -0.06    1.94
   5   4  14    0.90    1.59
  -5   4 -14    0.27    2.75
  -5   4 -15    0.23    2.69
  -5  -4 -15    2.35    2.83
  -5   4 -15    4.13    2.70
   5   4  15    3.67    1.77
  -5  -4 -15    5.74    2.51
  -5   4 -15    0.98    2.44
  -5   4 -16   -1.17    2.56
  -5   4 -16    1.39    2.70
   5   4  16   -0.83    1.41
  -5  -4 -16    0.87    2.05
  -5   4 -16   -0.47    2.83
  -5   4 -17   -2.97    2.49
  -5   4 -17   -0.80    2.64
   5   4  17   -1.66    1.28
  -5   4 -17    1.74    2.64
  -5  -4 -17   -1.20    2.21
  -5   4 -18    1.56    2.25
  -5   4 -18   -2.03    2.86
  -5   4 -18    2.17    2.75
  -5  -4 -18    3.98    3.43
  -5  -4 -19    4.88    2.30
  -5   4 -19    3.34    2.06
  -5   4 -19    7.29    3.13
  -5  -4 -19    6.27    3.04
  -5   4 -19    1.08    2.63
  -5   4 -20   16.97    2.83
  -5   4 -20   17.52    3.36
  -5  -4 -20   21.46    3.67
  -5   4 -20   20.69    3.84
  -5   4 -21    6.30    2.61
  -5  -4 -21    1.51    1.52
  -5  -4 -21    5.44    2.50
  -5   4 -21    5.58    2.01
  -5   4 -22    3.17    2.17
  -5  -4 -22   -0.49    1.40
  -5   4 -22   -3.80    1.50
  -5  -4 -22    1.95    1.78
  -5   4 -23   10.43    2.22
  -5  -4 -23    9.64    2.09
  -5  -4 -24   -0.83    1.17
   5  -5 -24   -0.53    1.05
   5  -5 -23    0.28    1.49
   5   5 -22    8.97    2.09
   5  -5 -21    0.95    1.17
   5   5 -21    2.84    2.19
   5  -5 -21    0.14    1.75
   5   5 -21    0.89    1.16
   5  -5 -20    0.38    1.40
   5   5 -20    0.12    2.05
  -5   5  20    2.42    1.13
   5   5 -20    0.32    1.50
   5  -5 -20   -0.15    2.12
   5   5 -20    2.41    1.37
   5  -5 -19    4.96    1.88
   5   5 -19    0.62    2.43
  -5   5  19    2.58    1.37
   5   5 -19    3.72    1.83
   5  -5 -19    4.67    2.28
   5   5 -19    4.39    1.76
   5   5 -18   24.81    3.13
   5  -5 -18   23.83    3.17
   5   5 -18   21.16    2.62
  -5   5  18   27.40    2.95
   5   5 -18   24.15    3.52
   5  -5 -18   21.73    3.74
   5   5 -17   -0.75    1.79
   5  -5 -17    0.19    1.94
   5   5 -17   -1.22    1.92
   5   5 -17   -3.45    2.77
   5  -5 -17   -0.13    2.30
  -5   5  17   -2.26    1.90
   5   5 -16   12.87    2.64
   5  -5 -16   12.10    2.83
   5   5 -16   10.66    3.03
   5  -5 -16    7.59    2.89
  -5   5  16    8.84    2.37
   5   5 -16    9.50    2.49
   5   5 -15    5.23    2.55
   5  -5 -15   -1.14    2.78
   5   5 -15    5.00    2.06
  -5   5  15    3.88    1.92
   5   5 -14    3.48    2.65
   5  -5 -14    3.93    2.32
   5   5 -14    5.35    2.05
  -5   5  14    6.43    2.41
   5   5 -13    5.64    2.47
  -5   5  13    9.00    2.74
   5  -5 -13    9.02    2.34
   5   5 -13    8.25    2.36
   5  -5 -12    2.48    1.95
  -5   5  12    3.77    2.24
   5   5 -12    4.63    1.82
   5   5 -12    5.68    2.21
   5   5 -12    4.27    2.47
   5   5 -12    5.83    1.99
   5   5 -11   -1.37    1.71
   5   5 -11    0.05    2.01
   5   5 -11   -0.31    1.59
   5  -5 -11    1.34    2.09
  -5   5  11   -0.17    1.95
   5   5 -10   80.33    5.31
  -5   5  10   71.00    5.46
   5   5 -10   74.47    5.92
   5  -5 -10   85.80    6.35
   5   5 -10   70.47    5.77
   5   5  -9    1.73    1.69
   5  -5  -9    4.38    2.51
   5   5  -9    3.32    1.92
  -5   5   9    1.94    1.75
   5   5  -8   10.55    2.31
  -5   5   8   10.02    2.75
   5  -5  -8    7.76    2.52
   5   5  -8    9.39    2.39
  -5   5   7  128.16    6.33
   5  -5  -7  115.39    7.13
  -5   5   7  125.60    7.16
   5   5  -7  122.02    6.70
  -5   5   6   17.08    2.62
   5   5  -6   17.32    5.96
   5  -5  -6   17.72    3.19
  -5   5   6   16.12    2.89
   5   5  -6   19.00    3.02
   5   5  -5    1.32    1.87
   5  -5  -5   -1.43    1.92
  -5   5   5   -0.69    1.28
  -5   5   5    5.18    5.48
  -5   5   5    1.30    1.62
   5   5  -5   -3.75    3.31
   5   5  -4   26.19    3.35
   5  -5  -4   29.57    3.73
  -5   5   4   26.70    3.24
  -5   5   4   37.44    9.71
  -5   5   4   31.66    3.84
   5   5  -4   23.56    6.63
   5   5  -3   29.21    3.38
   5  -5  -3   23.18    3.53
  -5   5   3   20.59    2.86
  -5   5   3   34.79    8.66
   5   5  -3   21.31    2.72
  -5   5   3   23.02    3.20
   5   5  -3   33.96    7.99
   5   5  -2   17.32    2.83
   5  -5  -2   17.10    3.07
  -5   5   2   18.86    2.92
  -5   5   2   13.08    5.40
  -5   5   2   21.20    3.25
   5   5  -2   16.23    2.52
   5   5  -2   14.33    5.34
   5   5  -1   20.71    2.94
   5  -5  -1   18.06    3.01
  -5   5   1   22.93    3.21
  -5   5   1   13.78    5.78
   5   5  -1   19.66    2.71
  -5   5   1   20.04    3.01
   5   5  -1   13.95    6.40
   5   5   0   65.61    4.97
   5  -5   0   72.02    5.47
  -5   5   0   70.13    5.19
  -5   5   0   80.68   11.27
   5   5   0   72.62    5.09
  -5   5   0   67.53    4.83
   5   5   0   80.00   11.24
  -5   5  -1    6.19    3.37
   5   5   1   10.55    2.40
   5  -5   1   10.29    2.41
  -5   5  -1    9.68    2.26
   5   5   1   11.74    5.80
   5   5   1   13.61    2.75
  -5   5  -2   22.74    6.07
   5   5   2   50.82    9.51
   5  -5   2   36.96    4.06
   5   5   2   39.53    3.84
  -5   5  -2   41.02    4.31
   5   5   2   39.71    4.12
  -5  -5  -2   38.65    9.12
   5   5   3   12.93    5.86
  -5   5  -3    4.83    2.19
  -5  -5  -3    2.46    5.14
   5   5   3    3.36    1.58
  -5  -5  -3    5.57    1.83
   5   5   3    2.35    1.85
  -5   5  -4   85.27    5.89
  -5  -5  -4   90.58   14.15
  -5  -5  -4   78.93    5.44
   5   5   4   86.56    5.99
   5   5   4   80.41    5.20
  -5  -5  -5    0.20    1.50
  -5   5  -5    0.84    1.76
   5   5   5   -0.01    1.73
  -5  -5  -6    4.09    1.81
  -5   5  -6    6.51    2.18
   5   5   6    3.62    1.92
  -5  -5  -7   10.33    2.57
   5   5   7   12.81    2.89
  -5   5  -7   11.56    2.55
  -5  -5  -8   75.47    5.79
   5   5   8   83.15    6.14
  -5   5  -8   71.78    5.43
  -5   5  -8   76.28    5.07
  -5   5  -9    0.35    1.31
  -5  -5  -9    1.27    1.82
   5   5   9    0.29    2.10
  -5   5  -9   -0.45    1.66
  -5  -5 -10   42.39    4.43
   5   5  10   47.97    4.72
  -5   5 -10   46.03    4.07
  -5   5 -10   39.04    3.50
  -5   5 -11   14.66    2.14
  -5  -5 -11   12.93    2.95
  -5   5 -11   14.47    3.12
  -5   5 -11   15.32    2.64
   5   5  11   14.39    3.14
  -5   5 -12    5.94    1.46
  -5  -5 -12    6.22    2.46
  -5   5 -12    4.43    2.50
  -5   5 -12    5.65    1.65
   5   5  12    3.49    1.98
  -5   5 -13   10.39    2.96
  -5  -5 -13   13.61    3.15
  -5   5 -13    9.89    2.73
   5   5  13   14.98    2.86
  -5   5 -14   -3.99    2.88
  -5  -5 -14    1.31    2.21
  -5   5 -14   -1.33    1.99
   5   5  14    1.45    1.98
  -5  -5 -15   13.86    2.97
  -5   5 -15   14.67    3.29
  -5  -5 -15   14.44    2.99
  -5   5 -15   13.22    3.21
   5   5  15   13.59    2.51
  -5  -5 -16   -3.84    2.38
  -5   5 -16   -1.93    2.48
  -5  -5 -16   -0.89    1.98
  -5   5 -16    0.19    2.02
   5   5  16   -2.05    1.54
  -5  -5 -17   -0.88    1.91
   5   5  17   -1.51    1.19
  -5   5 -17    2.08    2.17
  -5   5 -17   -2.47    2.25
  -5   5 -18   14.95    2.84
  -5  -5 -18   15.28    2.75
  -5   5 -18   17.13    2.74
  -5  -5 -19    8.52    2.14
  -5   5 -19   10.07    2.17
  -5  -5 -20    0.17    0.98
  -5  -5 -20    0.41    1.33
  -5   5 -21    0.15    0.84
  -5  -5 -21    3.49    1.23
   5  -6 -19   14.36    1.50
  -5   6  18    4.87    1.14
   5   6 -18    3.21    1.00
   5  -6 -18    2.57    1.16
   5   6 -17   12.54    1.60
  -5   6  17   15.89    1.95
   5   6 -17   18.52    2.34
   5  -6 -17   15.15    2.12
   5   6 -16   27.95    2.43
   5   6 -16   40.19    3.25
  -5   6  16   37.21    3.00
   5  -6 -16   36.59    3.17
   5   6 -15    5.48    1.70
   5  -6 -15    5.80    1.94
   5   6 -15    4.08    1.52
  -5   6  15    6.20    1.82
   5   6 -14   -2.54    1.74
   5  -6 -14    1.35    1.81
   5   6 -14    1.54    1.58
  -5   6  14    1.25    1.62
   5   6 -13   -1.52    1.69
   5  -6 -13    2.82    1.99
  -5   6  13    2.99    1.95
   5   6 -13    3.56    1.81
  -5   6  12   10.27    2.40
   5   6 -12    6.61    1.74
   5   6 -12   10.46    2.16
  -5   6  11    0.03    2.29
   5   6 -11   -1.88    1.86
   5   6 -11   -0.14    1.64
   5   6 -10    0.47    1.70
  -5   6  10   -0.83    2.05
  -5   6   9   -2.77    2.29
  -5   6   8    5.49    2.28
  -5   6   8    6.36    1.53
   5   6  -8    5.71    2.08
  -5   6   7    8.91    2.61
  -5   6   7    7.85    1.79
   5   6  -7   10.09    2.57
   5   6  -6   -0.02    1.76
  -5   6   6    2.10    1.32
  -5   6   6    1.83    2.02
   5  -6  -6    6.11    2.05
   5   6  -5   18.76    2.98
  -5   6   5   18.25    2.59
  -5   6   5   21.57    2.98
   5  -6  -5   20.38    3.23
   5   6  -4   -1.74    1.96
  -5   6   4   -0.67    1.50
  -5   6   4   -0.52    1.82
   5  -6  -4    0.20    1.65
   5   6  -3    6.58    2.23
  -5   6   3    3.75    1.65
  -5   6   3    4.82    1.82
   5  -6  -3    3.47    2.05
   5   6  -2    2.42    1.87
  -5   6   2    1.16    1.63
   5  -6  -2    4.10    1.84
  -5   6   2    1.56    1.35
   5   6  -2    3.37    1.56
   5   6  -1   59.74    4.74
  -5   6   1   60.79    4.89
   5  -6  -1   61.93    4.86
   5   6  -1   65.73    4.58
  -5   6   1   68.48    4.54
  -5   6   0   10.24    2.18
   5   6   0    9.42    2.32
  -5   6   0    9.01    2.45
   5  -6   0    8.65    2.20
   5   6   0    8.65    2.08
  -5   6   0    7.57    2.30
   5   6   1   60.77    4.47
  -5   6  -1   60.76    4.91
  -5   6  -1   69.70    5.62
   5   6   1   60.76    4.77
   5   6   2    0.40    1.24
  -5   6  -2   -0.87    2.05
   5   6   2    2.15    1.91
  -5   6  -2    5.32    2.71
  -5   6  -3   16.86    2.78
  -5   6  -3   19.83    3.35
   5   6   3   16.51    2.70
   5   6   4   40.22    4.09
  -5   6  -4   42.04    4.39
  -5  -6  -4   37.87    3.45
  -5   6  -4   33.01    3.76
   5   6   5   12.85    2.70
  -5   6  -5   11.32    2.36
  -5   6  -5   13.70    2.75
  -5  -6  -5    9.42    1.98
  -5   6  -6   55.91    4.27
  -5   6  -6   54.89    4.78
   5   6   6   51.66    4.49
  -5  -6  -6   48.05    4.01
  -5   6  -7    5.38    1.91
   5   6   7    6.60    2.47
  -5   6  -7    3.22    1.80
  -5  -6  -7    5.59    1.91
  -5   6  -8   28.28    2.95
  -5   6  -8   23.17    3.26
   5   6   8   32.34    3.92
  -5  -6  -8   30.52    3.40
  -5   6  -9   -0.18    1.38
   5   6   9    1.19    2.12
  -5   6  -9   -1.73    2.12
  -5  -6  -9    0.40    1.44
  -5   6 -10   -0.57    1.09
   5   6  10   -0.98    1.91
  -5   6 -10   -2.30    2.03
  -5  -6 -10   -0.03    1.56
  -5   6 -11    0.56    1.00
   5   6  11    3.35    2.14
  -5   6 -11    1.69    1.93
  -5  -6 -11    0.19    1.48
  -5   6 -12   12.34    1.51
   5   6  12   15.96    2.61
  -5   6 -12   15.62    2.79
  -5  -6 -12   15.21    2.37
   5   6  13    3.17    1.67
  -5   6 -13    2.80    1.75
  -5  -6 -13    0.11    1.29
   5   6  14    7.21    1.56
  -5   6 -14    8.59    2.12
  -5   6 -15    2.98    1.64
   5   6  15    2.46    1.17
  -5   6 -16    8.23    1.68
   5   6  16    9.32    1.28
  -5   6 -17    9.61    1.40
  -5   7  13    2.10    0.92
   5  -7 -12   84.37    3.35
  -5   7  12   92.20    3.45
   5  -7 -11   23.19    1.98
  -5   7  11   25.67    2.12
   5   7 -11   22.73    1.78
   5  -7 -10    1.98    1.07
  -5   7  10    1.10    1.17
   5   7 -10   -0.64    0.92
   5  -7  -9    3.11    1.18
  -5   7   9    4.42    1.42
   5   7  -9    5.23    1.31
   5  -7  -8   27.74    2.45
   5   7  -8   26.69    2.26
   5   7  -7    3.32    1.33
  -5   7   7    4.65    1.48
   5  -7  -7    4.50    1.44
  -5   7   6   25.97    1.91
   5  -7  -6   31.17    2.62
   5   7  -6   31.01    2.63
  -5   7   5    0.77    0.88
  -5   7   5    2.51    1.21
   5  -7  -5   -0.31    0.95
  -5   7   4   26.96    2.26
  -5   7   4   30.68    2.41
   5  -7  -4   31.29    2.52
  -5   7   3   13.10    1.83
  -5   7   3   14.43    1.69
  -5   7   2    1.09    1.15
  -5   7   1   19.73    2.29
  -5   7   0    5.50    1.52
   5   7   1   12.19    1.56
  -5   7  -1   15.23    2.11
  -5   7  -2   20.65    2.39
   5   7   2   14.20    1.84
  -5   7  -3   23.04    2.45
   5   7   3   18.08    2.05
  -5   7  -4   -0.04    1.21
   5   7   4    1.00    1.15
  -5   7  -5    0.22    1.11
   5   7   5    0.83    1.16
  -5   7  -6    6.30    1.39
   5   7   6    5.34    1.43
  -5   7  -7   -0.23    0.91
   5   7   7    0.89    1.21
   5   7   8   19.32    2.02
   5   7   9    1.44    1.06
   5   7  10    6.56    1.24
   6   0 -31   -2.84    1.40
   6   0 -30    6.99    2.00
   6   0 -30    0.04    1.21
   6   0 -29    2.60    2.35
   6   0 -29    1.06    1.55
   6   0 -28   -1.67    2.65
   6   0 -28   -0.24    1.80
   6   0 -27   -1.59    2.15
   6   0 -27   -1.26    2.93
   6   0 -27    3.60    3.00
   6   0 -26   10.06    2.84
   6   0 -26   11.70    2.48
   6   0 -26   11.35    3.86
   6   0 -26   15.26    3.71
   6   0 -25    0.89    2.32
   6   0 -25    2.92    1.99
   6   0 -25   -0.51    2.65
   6   0 -25   -0.76    3.37
   6   0 -25    2.24    3.36
   6   0 -24    2.58    3.06
   6   0 -24   -1.84    2.78
   6   0 -24    2.31    2.24
   6   0 -24   -3.05    3.83
   6   0 -24    5.88    3.54
   6   0 -24   -1.67    3.57
   6   0 -23    1.95    3.09
   6   0 -23   -1.82    2.38
   6   0 -23    1.15    2.08
   6   0 -23   -0.49    3.02
   6   0 -23    0.48    2.45
   6   0 -23   -0.33    2.99
   6   0 -22   62.46    6.28
   6   0 -22   67.32    4.89
   6   0 -22   60.39    6.33
   6   0 -22   66.80    7.47
   6   0 -22   63.57    6.36
   6   0 -22   64.02    7.07
   6   0 -21   -1.17    2.67
   6   0 -21   -1.02    2.19
   6   0 -21    0.76    2.03
   6   0 -21    0.63    2.47
   6   0 -21    2.41    3.06
   6   0 -21    1.67    2.60
   6   0 -21    2.12    5.37
   6   0 -20  220.60   12.00
   6   0 -20  221.23   12.40
   6   0 -20  213.23    8.28
   6   0 -20  209.76   17.57
   6   0 -20  191.22    9.70
   6   0 -20  188.78   22.06
   6   0 -20  210.84   10.20
   6   0 -19    1.55    2.35
   6   0 -19   -0.46    5.03
   6   0 -19    1.02    1.87
   6   0 -19    0.32    1.99
   6   0 -19   -3.86    3.16
   6   0 -19    8.53    5.60
   6   0 -19   -2.50    1.76
   6   0 -19    0.93    2.34
   6   0 -18   21.52    7.80
   6   0 -18   35.74    7.19
   6   0 -17   -4.68    5.03
   6   0 -17    5.35    4.83
   6   0 -16    2.73    5.26
   6   0 -16    1.58    1.31
   6   0 -16    4.57    3.52
   6   0 -15    5.15    6.47
   6   0 -15    0.56    2.20
   6   0 -15    0.49    3.67
   6   0 -14    3.13    2.57
   6   0 -14    7.45    7.35
   6   0 -13    0.60    0.95
   6   0 -13   -1.17    2.17
   6   0 -13   -0.29    5.21
   6   0 -12  378.44   11.13
   6   0 -12  352.02   12.46
   6   0 -12  352.73   13.72
   6   0 -12  331.44   21.80
   6   0 -11   -0.04    2.44
   6   0 -11   -1.56    1.63
   6   0 -10  624.65   17.18
   6   0 -10  613.66   15.96
   6   0  -9   -1.69    2.56
   6   0  -9   -0.02    1.74
   6   0  -8 3116.22   36.66
   6   0  -8 3191.10   34.77
   6   0  -7    0.76    2.70
   6   0  -7   -0.81    2.31
   6   0  -6  135.86    7.49
   6   0  -6  141.85    7.24
   6   0  -5   -1.44    2.45
   6   0  -5   -0.27    2.03
   6   0  -4   23.98    3.63
   6   0  -4   24.92    3.35
  -6   0   4   25.69    3.46
   6   0  -3    1.09    2.01
   6   0  -3    0.27    1.97
  -6   0   3    2.31    2.24
   6   0  -2 4601.42   34.50
  -6   0   2 4644.14   39.03
   6   0  -1    0.38    1.48
   6   0  -1   -0.80    1.91
  -6   0   1   -2.45    2.55
   6   0   0 1650.30   18.44
   6   0   0 1652.76   20.77
  -6   0   0 1595.87   23.87
   6   0   1    0.32    1.54
  -6   0  -1   -0.34    2.45
   6   0   1    1.34    1.38
  -6   0  -2  191.01    7.25
   6   0   2  166.80    7.00
  -6   0  -2  179.68    6.44
  -6   0  -3   -0.37    1.30
   6   0   3   -0.19    1.52
  -6   0  -3   -1.74    1.71
   6   0   4  183.53    6.93
  -6   0  -4  196.01    8.25
  -6   0  -4  207.71    9.96
  -6   0  -4  203.10    7.27
  -6   0  -5   -3.46    3.95
   6   0   5    0.34    1.20
  -6   0  -5    0.74    1.95
  -6   0  -5    0.53    2.81
  -6   0  -5    0.03    1.16
  -6   0  -6    6.24    4.38
  -6   0  -6    5.23    2.37
  -6   0  -6    6.08    3.35
  -6   0  -6    3.27    1.21
  -6   0  -7   -0.72    3.61
  -6   0  -7   -3.35    2.85
  -6   0  -7    1.41    3.53
  -6   0  -7   -0.51    0.71
  -6   0  -8  138.81   10.25
  -6   0  -8  162.35    9.13
  -6   0  -8  148.35    9.68
  -6   0  -8  152.69   12.09
  -6   0  -8  159.20   11.36
  -6   0  -9   -0.74    3.49
  -6   0  -9    2.09    4.09
  -6   0  -9   -2.16    2.06
  -6   0  -9    0.65    2.75
  -6   0  -9    0.65    3.15
  -6   0 -10    7.08    4.67
  -6   0 -10    0.49    1.12
  -6   0 -10    4.82    4.68
  -6   0 -10    5.09    3.27
  -6   0 -10    3.86    2.87
  -6   0 -11    0.45    2.76
  -6   0 -11    1.18    4.03
  -6   0 -11    0.91    3.08
  -6   0 -11    2.87    2.96
  -6   0 -12   36.47    6.12
  -6   0 -12   41.56    7.33
  -6   0 -12   33.15    6.73
  -6   0 -13   -1.29    3.05
  -6   0 -14  169.55   13.96
  -6   0 -15    1.31    3.33
  -6   0 -16  326.51   10.17
  -6   0 -16  308.11   11.50
  -6   0 -16  324.91   20.97
  -6   0 -16  329.17   14.93
  -6   0 -17   -1.84    2.09
  -6   0 -17   -1.18    1.87
  -6   0 -17    4.68    4.61
  -6   0 -17   -1.13    2.03
  -6   0 -17    0.12    2.88
  -6   0 -18  436.79   12.52
  -6   0 -18  413.34   13.84
  -6   0 -18  408.87   24.99
  -6   0 -18  399.22   12.88
  -6   0 -18  430.67   18.07
  -6   0 -19   -2.17    2.31
  -6   0 -19    0.49    2.97
  -6   0 -19   -1.44    2.43
  -6   0 -20   10.65    3.15
  -6   0 -20    6.91    2.67
  -6   0 -20    5.92    2.81
  -6   0 -21   -3.74    2.51
  -6   0 -21   -2.35    3.17
  -6   0 -21   -1.34    2.37
  -6   0 -22    5.04    2.71
  -6   0 -22    0.85    2.02
  -6   0 -22    0.63    2.70
  -6   0 -22    6.29    2.74
  -6   0 -23    0.37    2.15
  -6   0 -23   -1.52    2.23
  -6   0 -23   -3.55    3.06
  -6   0 -23   -1.50    2.47
  -6   0 -24    2.87    2.17
  -6   0 -24    3.83    2.21
  -6   0 -24    3.25    2.42
  -6   0 -24    4.52    2.43
  -6   0 -25    0.95    1.61
  -6   0 -25   -0.58    1.80
  -6   0 -25   -2.71    2.35
  -6   0 -25   -0.89    2.11
  -6   0 -26    9.77    1.83
  -6   0 -26   14.25    2.53
  -6   0 -26   13.43    2.21
  -6   0 -27   -0.60    1.77
  -6   0 -27    4.03    1.65
  -6   0 -27   -0.08    1.24
  -6   0 -28    3.71    1.10
   6  -1 -31    0.24    0.92
   6  -1 -30    5.93    1.75
   6   1 -30    6.21    1.64
   6  -1 -29    0.15    1.58
   6   1 -29    4.70    1.96
   6  -1 -29    7.19    3.01
   6  -1 -28    5.59    3.26
   6  -1 -28    3.05    1.96
   6   1 -28    1.38    1.66
   6   1 -28    8.63    2.43
   6   1 -28    9.66    3.41
   6   1 -28    2.51    2.16
   6  -1 -27    4.41    2.07
   6   1 -27    1.21    1.93
   6  -1 -27    4.93    2.79
   6   1 -27    3.76    3.20
   6  -1 -27    3.62    3.52
   6   1 -27    4.50    2.70
   6   1 -26    7.01    3.03
   6  -1 -26    4.23    3.76
   6   1 -26   11.64    4.05
   6   1 -26    2.89    1.83
   6  -1 -26    4.25    2.21
   6  -1 -26    2.71    2.86
   6   1 -26    7.10    3.43
   6  -1 -26   10.19    3.47
   6   1 -25   20.32    3.65
   6  -1 -25   17.93    4.56
   6   1 -25   24.14    4.63
   6  -1 -25   22.16    4.04
   6   1 -25   20.07    3.14
   6  -1 -25   26.23    3.55
   6   1 -25   21.36    4.70
   6  -1 -25   19.97    3.73
   6  -1 -25   25.27    3.68
   6  -1 -25   24.67    4.43
   6   1 -24  137.09    8.99
   6   1 -24  146.04    7.06
   6  -1 -24  140.01    9.64
   6   1 -24  143.51    9.70
   6  -1 -24  146.05   11.01
   6  -1 -24  147.30    7.26
   6  -1 -24  134.71    8.13
   6   1 -24  147.11   10.56
   6  -1 -24  140.89    9.02
   6  -1 -24  135.15    8.77
   6   1 -23   39.41    5.56
   6  -1 -23   42.97    6.54
   6   1 -23   48.10    5.73
   6   1 -23   45.24    4.16
   6   1 -23   43.66    3.86
   6  -1 -23   43.19    5.67
   6  -1 -23   47.18    4.25
   6  -1 -23   42.77    4.95
   6  -1 -23   43.08    5.23
   6   1 -23   45.61    6.45
   6  -1 -23   41.82    5.14
   6   1 -23   46.30    4.97
   6  -1 -22   33.71    4.82
   6  -1 -22   29.05    4.22
   6   1 -22   33.40    5.64
   6   1 -22   37.42    3.92
   6   1 -22   34.02    3.37
   6  -1 -22   28.30    4.95
   6   1 -22   35.02    5.08
   6   1 -22   32.19    5.17
   6  -1 -22   31.29    5.82
   6  -1 -22   30.59    3.76
   6  -1 -22   38.75    5.24
   6   1 -22   42.77    4.93
   6   1 -22   38.24    4.28
   6   1 -21   63.87    5.22
   6  -1 -21   46.80    5.60
   6   1 -21   55.31    6.87
   6   1 -21   56.07    4.51
   6   1 -21   56.37    4.26
   6  -1 -21   57.07    6.54
   6   1 -21   57.70    6.52
   6  -1 -21   60.42    7.21
   6   1 -21   56.21    5.83
   6  -1 -21   51.81    5.37
   6  -1 -21   63.32    4.98
   6   1 -21   52.34    8.90
   6  -1 -21   53.67    9.48
   6  -1 -21   50.45    5.39
   6   1 -21   59.33    5.75
   6   1 -21   53.48    5.70
   6   1 -21   46.13   11.71
   6   1 -20    5.24    2.03
   6   1 -20    8.62    3.53
   6  -1 -20    7.47    2.69
   6   1 -20    8.31    2.25
   6  -1 -20    5.29    2.60
   6   1 -20    7.58    1.63
   6  -1 -20    8.41    3.17
   6   1 -20    9.05    3.48
   6  -1 -20    7.28    2.61
   6   1 -20    8.92    2.67
   6  -1 -20   10.95    4.39
   6   1 -20   14.38    5.30
   6   1 -20    5.31    2.34
   6  -1 -20    8.81    2.56
   6   1 -20    9.84    2.62
   6  -1 -20    3.54    4.86
   6   1 -20   14.34    8.51
   6   1 -19  135.63    7.29
   6  -1 -19  160.80   18.44
   6   1 -19  151.17   20.04
   6   1 -19  157.45   15.27
   6  -1 -19  163.47   15.41
   6  -1 -19  142.18   10.04
   6   1 -19  143.63    9.46
   6  -1 -19  129.18    7.58
   6   1 -19  145.46    8.46
   6  -1 -19  152.38    9.66
   6   1 -19  141.85    6.69
   6  -1 -19  150.97    8.59
   6   1 -19  135.13    7.99
   6   1 -19  150.08    8.72
   6  -1 -19  138.63    8.80
   6   1 -19  151.40   10.06
   6  -1 -18    7.86    4.67
   6   1 -18    1.52    5.36
   6  -1 -18    5.08    2.49
   6   1 -18    4.02    3.36
   6  -1 -18    3.11    2.11
   6   1 -18    8.01    2.58
   6   1 -18    3.18    2.32
   6   1 -17   12.02    4.90
   6   1 -17    7.56    4.90
   6  -1 -17    9.58    6.68
   6   1 -16  237.35   16.52
   6  -1 -16  236.72   13.07
   6   1 -16  243.00   22.94
   6  -1 -16  216.23   19.79
   6   1 -15   42.64    7.12
   6  -1 -15   46.42    5.89
   6   1 -15   49.59   10.07
   6  -1 -15   52.91   10.59
   6   1 -14  155.36   12.16
   6  -1 -14  148.64   10.12
   6   1 -14  147.33   16.43
   6  -1 -14  126.80   14.08
   6   1 -13    9.36    4.12
   6  -1 -13    8.94    5.03
   6   1 -13    6.47    6.71
   6  -1 -13    6.01    3.24
  -6   1  13    3.66    1.80
   6   1 -12   87.02   11.73
   6  -1 -12   86.19   11.39
   6   1 -12   80.44    8.23
  -6  -1  12   98.45    6.78
   6  -1 -12   87.66    7.76
  -6   1  12   86.42    6.86
   6   1 -11  513.86   26.44
  -6  -1  11  548.08   15.79
   6  -1 -11  507.51   17.13
  -6   1  11  514.15   16.22
   6   1 -11  504.49   18.39
  -6  -1  10    7.01    2.55
   6  -1 -10    4.58    2.95
  -6   1  10    3.79    2.61
   6   1 -10    3.08    3.53
  -6  -1   9  432.55   14.01
   6   1  -9  417.46    7.60
  -6   1   9  390.43   13.92
   6   1  -9  377.62   14.08
  -6  -1   8    2.81    2.63
  -6   1   8    4.24    2.56
   6   1  -8    2.68    2.48
  -6  -1   7    3.10    2.77
   6   1  -7    3.47    2.41
  -6   1   7    2.82    2.81
   6   1  -7    5.32    2.48
  -6  -1   6 1795.79   27.75
   6   1  -6 1800.17   23.60
  -6   1   6 1822.88   28.02
   6   1  -6 1883.39   25.44
  -6  -1   5   49.56    5.09
   6   1  -5   42.64    3.58
  -6   1   5   41.11    4.84
   6   1  -5   46.42    4.72
  -6  -1   4 1043.98   20.40
   6   1  -4 1063.88   14.41
  -6   1   4 1068.42   20.99
   6   1  -4 1046.98   19.13
   6   1  -3   43.37    4.41
  -6   1   3   47.47    5.04
  -6  -1   3   44.15    4.95
   6   1  -2  407.44   11.78
  -6   1   2  394.50   12.77
  -6  -1   2  397.65   12.95
  -6   1   1  195.96    9.20
  -6  -1   1  206.89    9.32
  -6   1   0  161.38    8.20
  -6  -1   0  185.72    8.84
  -6  -1  -1   -0.38    3.65
  -6   1  -1    4.31    2.89
  -6  -1  -1    1.34    2.68
  -6  -1  -2   70.69    7.71
  -6   1  -2   71.68    6.28
  -6  -1  -2   72.45    6.19
  -6  -1  -3  325.29   15.45
  -6   1  -3  290.59   11.42
   6  -1   4  214.76    6.94
  -6   1  -4  198.19    9.59
  -6  -1  -4  201.14    9.90
   6  -1   4  193.05    5.12
  -6  -1  -4  215.96   13.73
  -6   1  -5  653.42   22.51
   6  -1   5  631.31   10.59
  -6  -1  -5  643.47   17.69
  -6   1  -5  649.10   17.50
  -6  -1  -5  638.59   24.00
  -6   1  -6   34.25    6.77
  -6  -1  -6   29.66    6.84
  -6   1  -6   35.89    5.11
  -6  -1  -6   33.64    4.54
  -6  -1  -7   34.66    4.30
  -6   1  -7   30.53    5.30
  -6   1  -7   39.19    4.29
  -6   1  -7   37.60    5.44
  -6  -1  -7   41.04    8.38
   6  -1   7   32.56    2.44
  -6   1  -7   35.36    7.19
  -6   1  -8    7.03    3.49
  -6   1  -8    8.62    1.88
  -6  -1  -8    9.42    5.45
  -6  -1  -8   12.32    6.38
  -6   1  -8   13.55    3.32
  -6   1  -8    9.00    5.41
  -6   1  -9  157.61   11.54
  -6  -1  -9  148.25   10.22
  -6   1  -9  173.71   11.45
  -6  -1  -9  156.04   14.44
  -6  -1  -9  155.57   14.45
  -6  -1  -9  164.72   12.28
  -6   1  -9  167.61   13.99
  -6   1 -10    2.91    3.76
  -6  -1 -10    5.08    3.03
  -6  -1 -10    3.95    5.18
  -6   1 -10    3.80    2.56
  -6  -1 -10    4.86    4.93
  -6  -1 -10    8.60    3.94
  -6   1 -10    6.40    4.97
  -6   1 -11    7.21    3.57
  -6  -1 -11    8.76    3.60
  -6  -1 -11    6.88    5.17
  -6  -1 -11    8.21    4.08
  -6   1 -11   10.16    5.85
  -6  -1 -12   49.78    7.13
  -6   1 -12   45.66    7.95
  -6  -1 -12   43.91    9.48
  -6  -1 -12   39.82    6.83
  -6   1 -12   47.44    8.56
  -6   1 -13  369.32   21.51
  -6  -1 -13  370.82   19.36
  -6  -1 -13  376.34   24.17
  -6   1 -13  390.14   23.84
  -6  -1 -13  400.69   20.91
  -6   1 -14   -5.36    3.85
  -6  -1 -14    3.09    3.90
  -6   1 -14   -1.60    3.67
  -6  -1 -14   -2.25    3.49
  -6   1 -15   46.06    6.16
  -6  -1 -15   46.22    5.78
  -6   1 -15   44.62    4.67
  -6   1 -15   44.37    8.53
  -6  -1 -15   54.36    8.38
  -6   1 -15   49.61    9.42
  -6  -1 -15   32.99    5.12
  -6   1 -16   14.13    3.09
  -6   1 -16   22.23    3.33
  -6   1 -16   15.16    3.91
  -6  -1 -16   20.33    3.54
  -6  -1 -16   22.38    6.19
  -6  -1 -16   18.03    3.31
  -6   1 -16   17.54    3.31
  -6   1 -16   19.94    6.74
  -6   1 -16   24.46    4.19
  -6  -1 -16   22.13    4.43
  -6  -1 -16   21.27    3.15
  -6   1 -16   19.47    3.19
  -6  -1 -16   15.84    3.50
  -6   1 -16   12.77    4.19
  -6  -1 -17  197.51    8.46
  -6   1 -17  210.59   10.84
  -6  -1 -17  192.14    9.74
  -6   1 -17  203.11    8.68
  -6   1 -17  201.40   10.03
  -6  -1 -17  200.59    9.59
  -6   1 -17  196.27   18.35
  -6  -1 -17  188.25   16.10
  -6   1 -17  217.25    9.06
  -6  -1 -17  219.32   12.86
  -6   1 -17  204.81   12.71
  -6   1 -17  208.15   10.56
  -6   1 -18   28.85    3.87
  -6  -1 -18   32.21    3.78
  -6   1 -18   28.04    4.39
  -6  -1 -18   27.23    4.00
  -6   1 -18   33.62    4.47
  -6  -1 -18   38.10    8.03
  -6  -1 -18   26.44    5.47
  -6   1 -18   30.07    3.75
  -6  -1 -18   25.22    3.81
  -6   1 -19   28.47    4.02
  -6  -1 -19   26.09    3.52
  -6   1 -19   26.11    4.30
  -6  -1 -19   20.82    3.72
  -6   1 -19   19.79    3.92
  -6  -1 -19   16.78    3.34
  -6   1 -19   21.97    3.36
  -6  -1 -19   21.80    5.29
  -6   1 -20   53.53    4.78
  -6  -1 -20   56.39    4.84
  -6   1 -20   52.15    5.48
  -6  -1 -20   51.62    4.94
  -6   1 -20   49.64    5.63
  -6   1 -20   55.08    5.07
  -6  -1 -20   54.26    5.41
  -6   1 -21    0.95    3.01
  -6  -1 -21   -0.35    2.26
  -6   1 -21   -1.07    2.41
  -6  -1 -21    0.74    2.00
  -6  -1 -21    3.03    2.47
  -6   1 -21    5.65    3.00
  -6   1 -21    2.79    2.54
  -6  -1 -21    1.02    1.78
  -6   1 -22   16.18    3.41
  -6  -1 -22   14.19    3.24
  -6   1 -22   16.79    3.71
  -6   1 -22   22.07    3.86
  -6  -1 -22   18.30    3.08
  -6  -1 -22   21.22    3.65
  -6   1 -22   16.91    3.52
  -6   1 -22   18.36    3.21
  -6  -1 -22   16.01    2.99
  -6  -1 -23    2.92    2.56
  -6   1 -23    3.01    2.88
  -6   1 -23   -6.30    3.42
  -6   1 -23    2.59    2.53
  -6  -1 -23   -0.21    1.60
  -6   1 -23    1.12    1.95
  -6  -1 -23   -0.43    1.89
  -6   1 -23    0.41    2.08
  -6  -1 -23    0.63    1.73
  -6  -1 -24    3.06    2.03
  -6   1 -24    3.87    3.01
  -6   1 -24    7.94    3.08
  -6   1 -24    5.66    2.48
  -6  -1 -24    8.42    2.09
  -6   1 -24    7.76    2.09
  -6  -1 -24    8.81    2.43
  -6   1 -24    6.22    2.34
  -6  -1 -24    9.80    2.60
  -6  -1 -24    7.80    1.96
  -6   1 -25    7.52    2.90
  -6  -1 -25    3.18    1.59
  -6  -1 -25    6.36    2.08
  -6   1 -25    2.62    1.75
  -6   1 -25    2.95    1.78
  -6  -1 -25    0.69    1.90
  -6   1 -25   -0.23    2.24
  -6   1 -26   11.50    2.67
  -6  -1 -26    5.25    1.61
  -6  -1 -26    6.29    1.86
  -6   1 -26    6.09    1.80
  -6  -1 -26    0.12    1.74
  -6   1 -26    6.01    1.88
  -6  -1 -27    6.19    1.40
  -6  -1 -27    2.81    1.62
  -6   1 -27    6.54    1.37
  -6  -1 -28    0.00    1.15
   6  -2 -30    0.00    1.25
   6  -2 -29   -0.80    1.39
   6   2 -29   36.74    2.81
   6   2 -28   17.24    2.57
   6  -2 -28   16.54    3.58
   6   2 -28   16.22    3.58
   6   2 -27   12.65    3.73
   6  -2 -27    5.73    2.13
   6  -2 -27    6.63    3.06
   6   2 -27   10.94    3.30
   6   2 -27    9.07    2.31
   6  -2 -27    1.12    1.97
   6  -2 -27    8.85    3.30
   6   2 -26   40.91    5.57
   6  -2 -26   37.65    4.34
   6  -2 -26   18.26    3.55
   6   2 -26   39.90    5.14
   6  -2 -26   33.34    5.25
   6   2 -26   34.64    4.11
   6  -2 -26   35.49    4.39
   6  -2 -26   33.53    5.23
   6  -2 -25   85.74    7.97
   6  -2 -25   83.76    7.79
   6   2 -25   93.12    7.56
   6   2 -25   89.73    7.80
   6  -2 -25   81.22    6.63
   6   2 -25   81.37    6.05
   6  -2 -25   94.43    5.82
   6  -2 -25   96.33    6.92
   6  -2 -24   33.58    5.80
   6   2 -24   33.69    5.05
   6  -2 -24   38.50    5.74
   6   2 -24   39.16    3.91
   6  -2 -24   40.42    5.31
   6   2 -24   45.43    6.38
   6  -2 -24   40.07    4.16
   6  -2 -24   39.49    5.16
   6   2 -24   36.06    4.42
   6   2 -24   55.97    4.87
   6   2 -23   15.44    3.27
   6  -2 -23    5.35    3.65
   6   2 -23    9.02    2.58
   6   2 -23    7.06    3.98
   6  -2 -23   10.32    3.24
   6   2 -23    6.54    2.24
   6  -2 -23   10.57    3.57
   6   2 -23   13.83    3.40
   6   2 -23    6.46    3.30
   6  -2 -23    9.11    3.27
   6  -2 -22   48.84    5.99
   6   2 -22   46.63    6.59
   6   2 -22   48.47    5.61
   6   2 -22   56.05    4.65
   6  -2 -22   42.09    6.14
   6   2 -22   48.65    4.88
   6  -2 -22   45.08    5.42
   6   2 -22   48.96    5.63
   6  -2 -22   46.90    6.12
   6   2 -22   50.00    4.91
   6   2 -21   10.99    3.73
   6   2 -21    6.26    3.04
   6  -2 -21    6.29    3.46
   6   2 -21   10.53    2.78
   6  -2 -21   10.90    3.57
   6   2 -21    9.33    3.22
   6   2 -21    4.92    2.28
   6   2 -21    7.30    2.00
   6  -2 -21   11.08    3.96
   6   2 -20   40.28    4.39
   6   2 -20   45.75    4.39
   6  -2 -20   40.77    5.73
   6   2 -20   42.39    4.75
   6   2 -20   43.26    4.04
   6   2 -20   42.17    5.23
   6  -2 -20   38.33    5.70
   6   2 -20   41.87    6.09
   6  -2 -20   42.33    5.10
   6   2 -20   37.98    5.24
   6   2 -19  135.11    7.85
   6   2 -19  150.23    7.19
   6  -2 -19  145.97   10.49
   6   2 -19  131.44    6.44
   6   2 -19  137.73    7.96
   6   2 -19  134.33    7.04
   6  -2 -19  145.60   10.24
   6   2 -19  134.16    9.77
   6   2 -19  132.12    9.18
   6   2 -19  154.90   20.57
   6   2 -19  147.41   15.16
   6   2 -18   80.63    6.16
   6   2 -18   77.43    5.20
   6   2 -18   67.12    4.63
   6  -2 -18   73.72    7.25
   6   2 -18   75.67    6.80
   6   2 -18   75.57    5.05
   6  -2 -18   86.64    7.80
   6   2 -18   65.64   12.85
[truncated: 2,058,318 more chars]
