# Supplementary material for: Porphyrin-fused graphene nanoribbons
Source: Nat Chem. 2024 Mar 8;16(7):1133–40. doi: 10.1038/s41557-024-01477-1 (PMC11230900; doi:10.1038/s41557-024-01477-1)
Supplement: Supplementary file 3 — Coordinates of f-P3Ng2a shown in Fig. 2b. [file 41557_2024_1477_MOESM3_ESM.xlsx]

## Sheet: Sheet1
Fig. 2b
atom type	x	y	z
C	-28.804	-1.92835	-1.93944
C	-27.8476	-2.74928	-2.44252
C	-26.5824	-2.27844	-1.93716
N	-26.7691	-1.18196	-1.114
C	-28.1305	-0.962729	-1.10698
C	-27.8875	2.50542	2.02155
C	-28.833	1.86648	1.28694
C	-28.1447	0.895875	0.472844
N	-26.7853	0.951623	0.696686
C	-26.6143	1.94366	1.64617
C	-28.8075	0.019294	-0.38532
C	-21.9464	1.67087	1.52521
C	-22.9148	2.37777	2.19749
C	-24.1776	1.88871	1.73832
N	-24.0068	0.881056	0.800111
C	-22.6517	0.751536	0.677972
C	-25.4061	2.39507	2.16841
C	-22.8758	-2.86857	-2.23771
C	-21.9185	-2.08219	-1.64172
C	-22.6383	-1.09989	-0.882042
N	-23.9914	-1.25128	-1.00288
C	-24.1462	-2.34356	-1.84387
C	-25.3669	-2.85915	-2.28543
C	-21.9555	-0.158429	-0.115489
C	-20.4968	-0.145142	-0.119889
C	-19.773	-1.09478	-0.892071
C	-18.3472	-1.07664	-0.900761
C	-17.6419	-0.086133	-0.164458
C	-18.367	0.837804	0.629229
C	-19.7903	0.797278	0.665995
C	-17.6464	1.75066	1.45884
C	-18.3595	2.55148	2.40147
C	-19.7859	2.52551	2.38799
C	-20.4978	1.70523	1.54574
C	-20.4701	-2.09947	-1.65949
C	-19.7501	-3.03783	-2.36849
C	-18.3324	-3.0476	-2.37981
C	-17.6218	-2.05524	-1.6516
C	-16.2279	1.82914	1.41041
C	-15.5704	2.5621	2.41858
C	-16.2517	3.30185	3.39318
C	-17.6496	3.32005	3.3364
C	-17.5963	-4.02454	-3.09372
C	-16.2217	-4.01832	-3.0932
C	-15.4804	-3.03391	-2.39048
C	-16.1962	-2.04693	-1.66424
C	-16.2066	-0.016237	-0.228767
C	-15.4951	-1.01116	-0.959297
C	-14.0856	-0.997786	-0.950055
C	-13.3982	0.137251	-0.438629
C	-14.1231	1.24202	0.073347
C	-15.5045	1.05065	0.402127
C	-13.4196	2.53053	0.127869
C	-11.9969	2.5475	0.114791
C	-11.3018	3.792	0.17223
C	-12.0503	4.97796	0.124607
C	-13.4453	4.98353	0.021206
C	-14.107	3.75172	0.040671
C	3.471	2.42808	0.420101
C	2.51998	3.41705	0.500282
C	1.24544	2.76759	0.518213
N	1.39679	1.38663	0.460282
C	2.74581	1.18853	0.403012
C	2.45919	-3.4598	0.511322
C	3.42782	-2.48738	0.432847
C	2.7242	-1.23584	0.411025
N	1.3716	-1.41041	0.464086
C	1.19633	-2.78836	0.522967
C	3.42372	-0.0303	0.363416
C	-3.47103	-2.4276	0.418887
C	-2.52001	-3.41658	0.498896
C	-1.24548	-2.76713	0.517189
N	-1.39682	-1.38615	0.459679
C	-2.74584	-1.18804	0.402288
C	-0.030713	-3.45187	0.562012
C	-2.45923	3.46026	0.512087
C	-3.42785	2.48786	0.433174
C	-2.72422	1.23633	0.411056
N	-1.37163	1.41089	0.464346
C	-1.19637	2.78882	0.523678
C	0.030672	3.45232	0.563092
C	-3.42374	0.030804	0.362982
C	-4.87884	0.044744	0.294549
C	-5.58623	1.27951	0.291834
C	-7.01032	1.29167	0.219589
C	-7.73012	0.070235	0.113472
C	-7.02346	-1.15843	0.147581
C	-5.60334	-1.17254	0.255403
C	-7.76312	-2.38064	0.160724
C	-7.07656	-3.61204	0.386212
C	-5.65156	-3.60496	0.44482
C	-4.91882	-2.44469	0.36129
C	-4.87457	2.53228	0.379652
C	-5.57971	3.7172	0.418133
C	-6.99546	3.75196	0.363687
C	-7.71984	2.53405	0.251576
C	-9.17761	-2.38823	0.019178
C	-9.86396	-3.58938	0.287506
C	-9.21099	-4.79433	0.576196
C	-7.81199	-4.79248	0.57369
C	-7.71715	4.96943	0.422491
C	-9.09038	4.984	0.366974
C	-9.8447	3.78927	0.238871
C	-9.14377	2.55658	0.182223
C	-9.16044	0.079456	-0.036208
C	-9.85709	1.32092	0.022863
C	-11.2656	1.32516	-0.034048
C	-11.9562	0.138849	-0.405795
C	-11.2361	-1.0452	-0.701698
C	-9.87178	-1.13192	-0.273191
C	-11.9225	-2.05285	-1.52138
C	-13.3431	-2.03679	-1.59836
C	-14.0218	-3.01298	-2.38677
C	-13.2551	-3.89675	-3.16129
C	-11.8571	-3.85429	-3.18874
C	-11.2146	-2.93757	-2.35065
C	-14.1921	6.32134	-0.150143
C	-11.085	-4.77403	-4.15554
Ni	-25.3922	-0.150392	-0.154842
Ni	-1.5e-05	0.000237	0.462474
C	-15.7226	6.1426	-0.150606
C	-11.4873	-6.24878	-3.91859
C	-15.5213	4.05246	4.52405
C	-13.989	3.99766	4.37302
C	-9.97464	-6.08747	0.923273
C	-11.5005	-5.92497	0.785636
C	-11.4359	-4.37954	-5.61084
C	-9.55845	-4.6605	-3.9794
C	-9.5251	-7.23235	-0.014675
C	-9.65788	-6.47754	2.38756
C	-13.8216	7.28613	1.00085
C	-13.7781	6.95776	-1.49932
C	-15.9521	5.53802	4.53403
C	-15.8993	3.40581	5.8789
C	-25.4173	3.47948	3.20848
C	-25.3692	4.83554	2.82036
C	-25.3737	5.82589	3.80891
C	-25.4267	5.51235	5.17005
C	-25.4691	4.16298	5.53196
C	-25.4665	3.14002	4.57731
C	-25.5134	1.69556	5.02212
C	-25.3109	5.22942	1.36157
C	-25.4643	6.60029	6.21785
C	-25.3608	-4.06212	-3.18578
C	-25.3002	-3.89991	-4.58641
C	-25.2885	-5.03674	-5.40228
C	-25.3373	-6.32887	-4.87147
C	-25.3923	-6.46627	-3.48157
C	-25.406	-5.35765	-2.62809
C	-25.4657	-5.56126	-1.13092
C	-25.2459	-2.52452	-5.21246
C	-25.3571	-7.54037	-5.77411
C	-0.043842	-4.95206	0.635642
C	-0.048203	-5.71952	-0.548682
C	-0.064475	-7.11558	-0.453052
C	-0.074024	-7.77265	0.780552
C	-0.07312	-6.99252	1.94046
C	-0.05696	-5.59429	1.89232
C	-0.05793	-4.79667	3.17694
C	-0.039877	-5.05848	-1.90864
C	-0.05887	-9.28152	0.858594
C	0.043793	4.95248	0.637198
C	0.04836	5.72031	-0.546875
C	0.064634	7.11635	-0.450799
C	0.073983	7.77302	0.783011
C	0.072874	6.99252	1.94268
C	0.056708	5.59431	1.89409
C	0.057463	4.79628	3.17845
C	0.040282	5.05971	-1.90705
C	0.058834	9.28186	0.861556
C	-30.3017	0.118322	-0.514791
C	-31.1401	-0.62172	0.346148
C	-32.5278	-0.514107	0.202553
C	-33.1096	0.306884	-0.767537
C	-32.261	1.02791	-1.61228
C	-30.8682	0.950501	-1.50377
C	-29.9951	1.75069	-2.44391
C	-30.5628	-1.52651	1.41139
C	-34.611	0.431813	-0.882307
H	-29.872	-1.96104	-2.09709
H	-27.9651	-3.59537	-3.10356
H	-28.0174	3.29341	2.74876
H	-29.9026	2.01646	1.28709
H	-22.797	3.1651	2.92738
H	-22.746	-3.71931	-2.8903
H	-20.3157	3.17067	3.08386
H	-20.2753	-3.80014	-2.93758
H	-14.4911	2.53611	2.43925
H	-18.2204	3.90343	4.05323
H	-18.1367	-4.79117	-3.64253
H	-15.7025	-4.79673	-3.6394
H	-11.5296	5.92719	0.121395
H	-15.1841	3.72442	-0.035427
H	2.65633	4.48799	0.533701
H	2.57659	-4.53277	0.549819
H	-2.65637	-4.48753	0.531974
H	-2.57663	4.53321	0.55091
H	-5.1401	-4.55493	0.575623
H	-5.04337	4.65913	0.495215
H	-10.9434	-3.56659	0.279198
H	-7.2616	-5.70968	0.762902
H	-7.1666	5.90134	0.519275
H	-9.59881	5.93846	0.433215
H	-13.7617	-4.61058	-3.79847
H	-10.1359	-2.88326	-2.34809
H	-16.2062	7.11982	-0.249017
H	-16.0619	5.52509	-0.988415
H	-16.0816	5.68519	0.777033
H	-10.9397	-6.90455	-4.60448
H	-11.2566	-6.56139	-2.89507
H	-12.5551	-6.41846	-4.08528
H	-13.5201	4.56268	5.18503
H	-13.6092	2.97238	4.42779
H	-13.6547	4.43485	3.42668
H	-11.9931	-6.87421	1.01985
H	-11.8956	-5.17363	1.4769
H	-11.7922	-5.64011	-0.230352
H	-10.9001	-5.02074	-6.31998
H	-11.1552	-3.3408	-5.81299
H	-12.5069	-4.48049	-5.81126
H	-9.2434	-4.91787	-2.96298
H	-9.05747	-5.3488	-4.66771
H	-9.19469	-3.65272	-4.20391
H	-10.0636	-8.15462	0.22992
H	-8.45538	-7.44318	0.074336
H	-9.73047	-6.98823	-1.062
H	-9.97095	-5.6885	3.07902
H	-10.1864	-7.39806	2.66033
H	-8.58756	-6.64813	2.53856
H	-14.3512	8.23776	0.881193
H	-12.7506	7.50784	1.02644
H	-14.0975	6.86528	1.97312
H	-12.7016	7.14967	-1.54389
H	-14.0346	6.30078	-2.33667
H	-14.2953	7.91283	-1.64552
H	-15.4371	6.07524	5.33812
H	-17.0274	5.65502	4.69712
H	-15.7036	6.02749	3.58677
H	-16.9769	3.45281	6.06321
H	-15.6015	2.3526	5.90632
H	-15.3949	3.92329	6.70285
H	-25.3337	6.86981	3.50478
H	-25.5044	3.89583	6.58611
H	-25.5424	1.6238	6.11266
H	-26.3961	1.18266	4.62506
H	-24.6394	1.13835	4.66813
H	-26.1898	4.8714	0.814696
H	-25.2644	6.31628	1.25265
H	-24.434	4.80036	0.865081
H	-24.9352	7.49778	5.88296
H	-26.496	6.89775	6.44435
H	-25.0099	6.26859	7.1565
H	-25.2387	-4.9066	-6.48136
H	-25.4246	-7.463	-3.04643
H	-25.4891	-6.62567	-0.882469
H	-24.5998	-5.1147	-0.630523
H	-26.3561	-5.09246	-0.69817
H	-24.3763	-1.95834	-4.86196
H	-25.1886	-2.59401	-6.30203
H	-26.1316	-1.93295	-4.95684
H	-26.3846	-7.82498	-6.03397
H	-24.8272	-7.34981	-6.71239
H	-24.8937	-8.40678	-5.29227
H	-0.071268	-7.70316	-1.36877
H	-0.086765	-7.48305	2.91158
H	0.825269	-4.15293	3.24912
H	-0.932653	-4.14055	3.24071
H	-0.066695	-5.45843	4.04711
H	0.845012	-4.42682	-2.04127
H	-0.04457	-5.80647	-2.70594
H	-0.913034	-4.41146	-2.04506
H	-0.53755	-9.73285	-0.015805
H	0.967846	-9.6668	0.901493
H	-0.576591	-9.64178	1.75292
H	0.071588	7.70421	-1.36633
H	0.086357	7.48274	2.91395
H	0.932235	4.14022	3.2422
H	0.065972	5.45776	4.04884
H	-0.82569	4.15243	3.25023
H	0.045049	5.80795	-2.70411
H	0.913504	4.41279	-2.04354
H	-0.844544	4.42804	-2.04001
H	-0.967865	9.6671	0.905255
H	0.577117	9.64185	1.75567
H	0.536941	9.73349	-0.012998
H	-33.1696	-1.08946	0.866624
H	-32.6923	1.66828	-2.37896
H	-30.6036	2.33572	-3.13874
H	-29.3454	2.44232	-1.89665
H	-29.3382	1.10099	-3.03232
H	-29.9289	-2.30609	0.97524
H	-29.9363	-0.968104	2.11532
H	-31.358	-2.0157	1.98033
H	-34.9907	1.24792	-0.254435
H	-34.9178	0.64545	-1.91079
H	-35.1151	-0.484873	-0.56126
C	28.8037	1.92502	-1.94181
C	27.8477	2.74691	-2.44379
C	26.5825	2.27704	-1.93733
N	26.7691	1.1803	-1.11451
C	28.1303	0.959932	-1.10875
C	27.8874	-2.50632	2.02184
C	28.8327	-1.86851	1.28608
C	28.1445	-0.898113	0.471729
N	26.7852	-0.952923	0.696553
C	26.6143	-1.94422	1.64683
C	28.8071	-0.022448	-0.387457
C	21.9464	-1.67085	1.5264
C	22.9148	-2.37753	2.19894
C	24.1776	-1.88866	1.7396
N	24.0068	-0.88132	0.801051
C	22.6517	-0.751737	0.678941
C	25.4061	-2.39494	2.16977
C	22.876	2.86898	-2.23594
C	21.9186	2.08255	-1.64011
C	22.6384	1.09982	-0.880913
N	23.9915	1.25094	-1.00198
C	24.1464	2.34348	-1.84262
C	25.3671	2.85864	-2.28459
C	21.9556	0.158335	-0.114437
C	20.4969	0.1453	-0.118619
C	19.7732	1.0952	-0.890523
C	18.3474	1.07722	-0.899108
C	17.642	0.086592	-0.163004
C	18.367	-0.837549	0.630484
C	19.7903	-0.797136	0.667212
C	17.6464	-1.75051	1.45994
C	18.3594	-2.55151	2.40245
C	19.7858	-2.52556	2.38902
C	20.4978	-1.70519	1.54689
C	20.4703	2.10004	-1.65772
C	19.7503	3.03868	-2.36638
C	18.3326	3.04858	-2.37761
C	17.6219	2.05607	-1.64965
C	16.2279	-1.82894	1.41147
C	15.5703	-2.5621	2.41947
C	16.2516	-3.30205	3.39394
C	17.6495	-3.32024	3.33721
C	17.5966	4.02578	-3.09121
C	16.222	4.01966	-3.09064
C	15.4806	3.0351	-2.38819
C	16.1963	2.04787	-1.66224
C	16.2066	0.016805	-0.227296
C	15.4952	1.01194	-0.957569
C	14.0857	0.998621	-0.948338
C	13.3983	-0.136538	-0.437234
C	14.1231	-1.24145	0.074486
C	15.5045	-1.0502	0.403347
C	13.4196	-2.52997	0.128648
C	11.9969	-2.54693	0.115446
C	11.3018	-3.79144	0.172484
C	12.0503	-4.97739	0.124629
C	13.4453	-4.98294	0.021371
C	14.107	-3.75114	0.041207
C	4.87883	-0.04422	0.295169
C	5.58622	-1.27899	0.292162
C	7.01032	-1.29113	0.220091
C	7.73013	-0.069659	0.114435
C	7.02347	1.15899	0.148844
C	5.60333	1.17308	0.256498
C	7.76314	2.3812	0.162467
C	7.07655	3.61252	0.388277
C	5.65154	3.60544	0.446702
C	4.91881	2.44519	0.362704
C	4.87455	-2.53179	0.379506
C	5.57968	-3.71671	0.41772
C	6.99544	-3.75145	0.363445
C	7.71983	-2.53352	0.251788
C	9.17764	2.38883	0.021084
C	9.86397	3.58989	0.289902
C	9.21096	4.79474	0.578933
C	7.81197	4.7929	0.576246
C	7.71712	-4.96894	0.421977
C	9.09036	-4.9835	0.366625
C	9.8447	-3.78873	0.238963
C	9.14377	-2.55602	0.182594
C	9.16047	-0.078836	-0.035092
C	9.85711	-1.32032	0.023672
C	11.2656	-1.32454	-0.033116
C	11.9562	-0.138128	-0.40447
C	11.2362	1.04602	-0.700065
C	9.87184	1.13261	-0.271629
C	11.9226	2.05391	-1.51941
C	13.3432	2.03783	-1.59636
C	14.022	3.01424	-2.38446
C	13.2554	3.89828	-3.15871
C	11.8573	3.85588	-3.1862
C	11.2148	2.9389	-2.34842
C	14.1922	-6.32071	-0.150238
C	11.0852	4.77598	-4.1527
Ni	25.3922	0.149518	-0.154516
C	15.7226	-6.14196	-0.150568
C	11.4876	6.25064	-3.91516
C	15.5211	-4.05286	4.52463
C	13.9889	-3.99803	4.37354
C	9.97458	6.08774	0.92658
C	11.5005	5.92527	0.789134
C	11.4362	4.38205	-5.60813
C	9.55872	4.66238	-3.9767
C	9.52521	7.23297	-0.011034
C	9.65759	6.4773	2.39096
C	13.8216	-7.28576	1.00051
C	13.7782	-6.95683	-1.49958
C	15.9519	-5.53843	4.53436
C	15.8991	-3.40647	5.87963
C	25.4174	-3.47866	3.21056
C	25.369	-4.83495	2.82341
C	25.3736	-5.82463	3.8127
C	25.4268	-5.51014	5.17357
C	25.4694	-4.16047	5.53454
C	25.4667	-3.13823	4.57919
C	25.5139	-1.69345	5.02293
C	25.3105	-5.22991	1.36492
C	25.4644	-6.59719	6.22229
C	25.3612	4.06195	-3.18448
C	25.2996	3.90036	-4.58512
C	25.288	5.03755	-5.40052
C	25.3379	6.32942	-4.86922
C	25.394	6.46622	-3.47928
C	25.4075	5.35724	-2.62628
C	25.4683	5.56017	-1.12906
C	25.2441	2.52526	-5.21173
C	25.3579	7.54132	-5.77131
C	30.3011	-0.122522	-0.518587
C	31.1411	0.615499	0.342614
C	32.5286	0.5012	0.202263
C	33.1087	-0.320722	-0.768089
C	32.2586	-1.04539	-1.60822
C	30.8659	-0.961347	-1.50289
C	29.9912	-1.76808	-2.43594
C	30.5656	1.51885	1.4101
C	34.6095	-0.402857	-0.921809
H	29.8716	1.95673	-2.10048
H	27.9652	3.59301	-3.10481
H	28.0174	-3.29381	2.74958
H	29.9023	-2.01913	1.28567
H	22.797	-3.16461	2.9291
H	22.7463	3.71999	-2.88819
H	20.3156	-3.17082	3.08482
H	20.2756	3.80109	-2.9353
H	14.4911	-2.53608	2.44011
H	18.2202	-3.90375	4.05396
H	18.137	4.79253	-3.63982
H	15.7028	4.79825	-3.63662
H	11.5296	-5.92662	0.121117
H	15.1841	-3.72383	-0.034796
H	5.14007	4.55536	0.577747
H	5.04333	-4.65867	0.494446
H	10.9434	3.56709	0.281706
H	7.26156	5.71004	0.7657
H	7.16656	-5.90088	0.518415
H	9.59877	-5.93798	0.432641
H	13.762	4.61231	-3.79564
H	10.1361	2.88462	-2.34591
H	16.2062	-7.11915	-0.249189
H	16.0619	-5.52424	-0.988205
H	16.0816	-5.68478	0.777205
H	10.94	6.90667	-4.60083
H	11.2568	6.56286	-2.89154
H	12.5554	6.42037	-4.08171
H	13.5199	-4.56314	5.18545
H	13.609	-2.97275	4.42842
H	13.6546	-4.43509	3.42712
H	11.993	6.87443	1.02371
H	11.8955	5.17372	1.48023
H	11.7923	5.64071	-0.226894
H	10.9005	5.02353	-6.31705
H	11.1556	3.34339	-5.81071
H	12.5073	4.48307	-5.80845
H	9.24361	4.91936	-2.9602
H	9.05778	5.35093	-4.66478
H	9.19498	3.65468	-4.2016
H	10.0637	8.15513	0.233966
H	8.45549	7.4438	0.077891
H	9.73073	6.98921	-1.05841
H	9.97053	5.68801	3.08218
H	10.1861	7.39771	2.66414
H	8.58725	6.64786	2.54183
H	14.3512	-8.23736	0.880684
H	12.7506	-7.50748	1.02599
H	14.0974	-6.86512	1.97289
H	12.7018	-7.14875	-1.54426
H	14.0348	-6.29966	-2.33677
H	14.2955	-7.91186	-1.64597
H	15.4369	-6.0758	5.33832
H	17.0272	-5.65547	4.69749
H	15.7034	-6.02772	3.58699
H	16.9767	-3.45353	6.064
H	15.6013	-2.35325	5.90721
H	15.3946	-3.92408	6.70345
H	25.3334	-6.86876	3.50932
H	25.5048	-3.89258	6.5885
H	25.5431	-1.6209	6.1134
H	26.3964	-1.18087	4.62522
H	24.6397	-1.13647	4.66881
H	25.2636	-6.31683	1.25682
H	24.4338	-4.80085	0.868125
H	26.1896	-4.87268	0.817755
H	24.9437	-7.49838	5.88434
H	26.4966	-6.88745	6.45622
H	25.0014	-6.26798	7.15761
H	25.2375	4.90789	-6.47963
H	25.427	7.46275	-3.04375
H	25.4924	6.62447	-0.880163
H	24.6024	5.11383	-0.628309
H	26.3587	5.09073	-0.697085
H	24.3743	1.95954	-4.86105
H	25.1863	2.59525	-6.30123
H	26.1295	1.93298	-4.95675
H	24.8923	8.40688	-5.29005
H	26.3856	7.82755	-6.0289
H	24.8301	7.35041	-6.71074
H	33.1716	1.06955	0.87114
H	32.6886	-1.69632	-2.36666
H	30.5985	-2.35472	-3.13045
H	29.3451	-2.45881	-1.88336
H	29.3307	-1.1224	-3.02474
H	29.9321	2.29962	0.97556
H	29.9393	0.960121	2.11387
H	31.3618	2.0066	1.97887
H	35.1198	-0.23227	0.031082
H	34.9203	-1.38042	-1.30301
H	34.9784	0.352601	-1.62725
