# Supplementary material for: Porphyrin-fused graphene nanoribbons
Source: Nat Chem. 2024 Mar 8;16(7):1133–40. doi: 10.1038/s41557-024-01477-1 (PMC11230900; doi:10.1038/s41557-024-01477-1)
Supplement: Supplementary file 4 — Data for UV-vis absorption spectra of f-P1Ng1a, f-P2Ng1a, f-P3Ng2a and PGNRb (shown in Fig. 3a), and data for experimental and simulated circular dichroism spectra of f-P2Ng1a-PP and f-P2Ng1a-MM (shown in Fig. 3b). [file 41557_2024_1477_MOESM4_ESM.xlsx]

## Sheet: Fig. 3a
Fig. 3a: UV-vis absorption spectra of f-P1Ng1a, f-P2Ng1a, f-P3Ng2a and PGNRb
f-P1Ng1a		f-P2Ng1a		f-P3Ng2a		PGNRb
wavelength (nm)	ε/N (M-1 cm-1)	wavelength (nm)	ε/N (M-1 cm-1)	wavelength (nm)	ε/N (M-1 cm-1)	wavelength (nm)	ε/N (M-1 cm-1)
300	24751	300	29885.6	300	32365.1	300	45639.1
300.2	24699.8	301	29679.3	300.2	32266	300.2	45402.9
300.4	24633.5	302	29596.3	300.4	32231.8	300.4	45124.1
300.6	24609	303	29414.6	300.6	32153.5	300.6	45525
300.8	24520.1	304	29250.6	300.8	32011.2	300.8	45819.5
301	24454.5	305	29050	301	31975.6	301	44811.5
301.2	24388.2	306	28829.9	301.2	31868.5	301.2	44875.1
301.4	24326.1	307	28710.5	301.4	31832.2	301.4	45436.3
301.6	24293.4	308	28545.8	301.6	31881.3	301.6	45284.1
301.8	24247.7	309	28408.1	301.8	31768	301.8	46626.3
302	24189.1	310	28279.8	302	31768.4	302	47575.7
302.2	24128.4	311	28201.2	302.2	31678.8	302.2	47658.9
302.4	24085.4	312	28075.5	302.4	31574.1	302.4	48565.6
302.6	24042.8	313	28042.2	302.6	31626.8	302.6	47653.7
302.8	23999.9	314	27990	302.8	31577.6	302.8	48169.9
303	23968.5	315	27915.8	303	31587.1	303	48333.8
303.2	23923.3	316	27888.8	303.2	31518.5	303.2	48905
303.4	23884.9	317	27888.8	303.4	31437.7	303.4	50012.9
303.6	23833.7	318	27899.5	303.6	31303.1	303.6	49974.7
303.8	23798.4	319	27880	303.8	31216.7	303.8	51266.9
304	23752.8	320	27900.1	304	31212.5	304	51463
304.2	23712.7	321	27917.7	304.2	31096.8	304.2	52212
304.4	23681.5	322	27977.4	304.4	31072.9	304.4	52761.5
304.6	23639.6	323	28003.8	304.6	31027.8	304.6	52386.2
304.8	23603.3	324	28068.6	304.8	30944.3	304.8	53735.6
305	23571.5	325	28140.3	305	30956.4	305	55236.6
305.2	23538	326	28220.7	305.2	30955.4	305.2	56408.8
305.4	23491.5	327	28284.2	305.4	30921.6	305.4	58053
305.6	23457.8	328	28399.3	305.6	30889.3	305.6	58868.5
305.8	23433	329	28494.8	305.8	30779.9	305.8	58611.7
306	23410.8	330	28620.6	306	30700.8	306	58613.3
306.2	23402	331	28701.1	306.2	30639.1	306.2	58468
306.4	23388	332	28816.1	306.4	30559.8	306.4	58267.2
306.6	23355	333	28918	306.6	30557.1	306.6	58225.2
306.8	23324.5	334	28983.4	306.8	30486.6	306.8	58025.7
307	23302.3	335	29041.2	307	30400.1	307	57785.3
307.2	23279.7	336	29081.4	307.2	30368	307.2	57674.7
307.4	23258.7	337	29109.1	307.4	30312.4	307.4	57498.7
307.6	23253.5	338	29107.2	307.6	30230.9	307.6	57367.3
307.8	23235	339	29061.9	307.8	30173.4	307.8	57131.8
308	23224.1	340	29022.3	308	30080.5	308	56877.1
308.2	23209.7	341	28982.7	308.2	30016	308.2	56657.4
308.4	23187.2	342	28940	308.4	29978.7	308.4	56430
308.6	23180.7	343	28895.3	308.6	29940.9	308.6	56270
308.8	23167.2	344	28862.6	308.8	29891	308.8	56064.7
309	23165.9	345	28865.8	309	29854.2	309	55891.1
309.2	23173.6	346	28901.6	309.2	29858.6	309.2	55739.8
309.4	23163.9	347	28992.2	309.4	29788.5	309.4	55531
309.6	23160.4	348	29111.6	309.6	29702.9	309.6	55402.8
309.8	23169.3	349	29304.6	309.8	29635.5	309.8	55228.2
310	23158.6	350	29547.3	310	29568.2	310	55086.2
310.2	23157.8	351	29820.2	310.2	29552	310.2	55016.5
310.4	23171.6	352	30118.2	310.4	29567.3	310.4	54848.2
310.6	23161.2	353	30450.8	310.6	29510.7	310.6	54736.5
310.8	23170.2	354	30791.5	310.8	29440.6	310.8	54575
311	23182.3	355	31124.1	311	29410.2	311	54428.6
311.2	23185.2	356	31464.2	311.2	29381.2	311.2	54282.2
311.4	23206.1	357	31755.3	311.4	29337.1	311.4	54109.7
311.6	23222.8	358	32021.3	311.6	29298.9	311.6	53988.9
311.8	23239.6	359	32243.2	311.8	29185.6	311.8	53893.4
312	23250.4	360	32409.8	312	29095.6	312	53829.5
312.2	23262.4	361	32551.9	312.2	29077.9	312.2	53719.5
312.4	23281.8	362	32639.9	312.4	29022.5	312.4	53592.2
312.6	23295.4	363	32705.3	312.6	28996.7	312.6	53468.3
312.8	23317.9	364	32777.6	312.8	28950.5	312.8	53330.3
313	23343.9	365	32851.8	313	28902.7	313	53226.7
313.2	23374.9	366	32931.6	313.2	28879.4	313.2	53133.7
313.4	23404.5	367	33040.4	313.4	28847.7	313.4	52995.9
313.6	23434.6	368	33176.8	313.6	28816.2	313.6	52904.5
313.8	23465.9	369	33346	313.8	28742.6	313.8	52806.1
314	23481.4	370	33542.1	314	28697.5	314	52669.7
314.2	23511.2	371	33733.9	314.2	28681.1	314.2	52569.5
314.4	23536.3	372	33969	314.4	28663.2	314.4	52455.3
314.6	23563.7	373	34146.9	314.6	28676.5	314.6	52382.9
314.8	23596.7	374	34337.4	314.8	28662.6	314.8	52320.8
315	23622.1	375	34475.8	315	28625.7	315	52267.8
315.2	23650	376	34580.1	315.2	28626.1	315.2	52194.8
315.4	23670.2	377	34610.9	315.4	28558.7	315.4	52075.9
315.6	23697.2	378	34596.5	315.6	28507.3	315.6	51998.5
315.8	23718	379	34500.3	315.8	28450.4	315.8	51897.5
316	23750.7	380	34360.1	316	28388.7	316	51817.8
316.2	23777.3	381	34184	316.2	28385	316.2	51756.7
316.4	23800.1	382	33918.1	316.4	28379.7	316.4	51694.5
316.6	23826.1	383	33586.8	316.6	28370.5	316.6	51643.8
316.8	23850.3	384	33288.8	316.8	28331.2	316.8	51578.9
317	23871.8	385	32885.1	317	28313.2	317	51511
317.2	23887.3	386	32499.1	317.2	28243.5	317.2	51449.3
317.4	23905	387	32104.9	317.4	28218.1	317.4	51403.6
317.6	23912.2	388	31703.8	317.6	28205.7	317.6	51364.3
317.8	23917.4	389	31297	317.8	28161.5	317.8	51325
318	23938.6	390	30897.8	318	28175.7	318	51276.7
318.2	23950	391	30509.2	318.2	28203.2	318.2	51186.6
318.4	23954	392	30141.4	318.4	28183.1	318.4	51076
318.6	23969.4	393	29801.9	318.6	28171.5	318.6	50975.6
318.8	23972.5	394	29503.3	318.8	28122.6	318.8	50916.6
319	23980.7	395	29249.9	319	28081.1	319	50857.1
319.2	23989.8	396	29027.4	319.2	28070.4	319.2	50837.4
319.4	23993.3	397	28845.7	319.4	28068.1	319.4	50814.3
319.6	23991.6	398	28697.9	319.6	28058.6	319.6	50748.3
319.8	23981.7	399	28577.8	319.8	27994.6	319.8	50668.6
320	23976.5	400	28480.4	320	27954.7	320	50597.9
320.2	23966.4	401	28423.8	320.2	27904.4	320.2	50494.2
320.4	23948.3	402	28382.9	320.4	27878.8	320.4	50424.8
320.6	23938.4	403	28369.7	320.6	27877.1	320.6	50351.4
320.8	23922.2	404	28383.6	320.8	27893	320.8	50276.1
321	23901.8	405	28432.6	321	27905.4	321	50232.9
321.2	23886.8	406	28520.6	321.2	27898.7	321.2	50140.7
321.4	23867.1	407	28642.6	321.4	27903.9	321.4	50065.6
321.6	23843.2	408	28817.4	321.6	27893.2	321.6	49988.6
321.8	23822.2	409	29043.7	321.8	27889.7	321.8	49888.6
322	23802.8	410	29321.6	322	27899.8	322	49803.8
322.2	23785	411	29656.1	322.2	27908.8	322.2	49751.3
322.4	23760.3	412	30056.6	322.4	27877.7	322.4	49677.3
322.6	23737.8	413	30510.5	322.6	27885.3	322.6	49624.5
322.8	23705.8	414	31016	322.8	27892.4	322.8	49556.7
323	23663.2	415	31564.2	323	27907.3	323	49442.1
323.2	23626.8	416	32138.2	323.2	27943.6	323.2	49361.9
323.4	23580.2	417	32712.9	323.4	27943	323.4	49266.4
323.6	23526.4	418	33234.1	323.6	27917.2	323.6	49177.7
323.8	23485.4	419	33633.9	323.8	27841.2	323.8	49107.5
324	23441.8	420	33828.8	324	27842.5	324	49006.6
324.2	23399.6	421	33792.4	324.2	27812.2	324.2	48945.7
324.4	23360.3	422	33527	324.4	27850.9	324.4	48872.9
324.6	23315.6	423	33075.6	324.6	27829.9	324.6	48823.7
324.8	23261.7	424	32503.5	324.8	27776.3	324.8	48767.6
325	23214.7	425	31865.4	325	27779.3	325	48682.3
325.2	23173.5	426	31203.3	325.2	27741.3	325.2	48604.6
325.4	23123.9	427	30533.8	325.4	27787.1	325.4	48517.9
325.6	23081.9	428	29858.5	325.6	27762.9	325.6	48428.9
325.8	23024.7	429	29193.3	325.8	27758.3	325.8	48373.8
326	22971.6	430	28542	326	27741.7	326	48321.6
326.2	22924.2	431	27910.1	326.2	27740.9	326.2	48242.6
326.4	22863.3	432	27294	326.4	27754.1	326.4	48207.5
326.6	22819.4	433	26689.2	326.6	27752.4	326.6	48140.3
326.8	22770	434	26133.4	326.8	27746.3	326.8	48071.5
327	22716.7	435	25594	327	27727.2	327	48004.8
327.2	22679.6	436	25089.1	327.2	27717	327.2	47927.9
327.4	22627.3	437	24613.2	327.4	27732.9	327.4	47874.4
327.6	22573.2	438	24156.1	327.6	27758.5	327.6	47817.6
327.8	22522.5	439	23737.4	327.8	27762.3	327.8	47774.2
328	22468.1	440	23342.6	328	27783.1	328	47692.6
328.2	22426.7	441	22994.9	328.2	27733.3	328.2	47593.8
328.4	22377.8	442	22655.4	328.4	27724.3	328.4	47518.5
328.6	22327.6	443	22354.2	328.6	27750.7	328.6	47452.5
328.8	22279.4	444	22091.4	328.8	27773.8	328.8	47393
329	22234.5	445	21875.8	329	27781.8	329	47343.5
329.2	22195.2	446	21692.2	329.2	27769.2	329.2	47282
329.4	22160.3	447	21538.2	329.4	27728.3	329.4	47211.8
329.6	22120.5	448	21423.1	329.6	27690.3	329.6	47155.7
329.8	22074.7	449	21349.6	329.8	27703.1	329.8	47104.9
330	22035	450	21308.7	330	27717.6	330	47032.4
330.2	21996.1	451	21310.6	330.2	27695.3	330.2	46961.3
330.4	21955.6	452	21336.4	330.4	27751.4	330.4	46897.4
330.6	21916.1	453	21397.3	330.6	27775.3	330.6	46810.7
330.8	21876.7	454	21482.8	330.8	27775.7	330.8	46736.5
331	21842.9	455	21577.2	331	27798.6	331	46651.7
331.2	21804	456	21684	331.2	27765.2	331.2	46600.6
331.4	21773.5	457	21790.3	331.4	27776.3	331.4	46554.6
331.6	21742.6	458	21890.9	331.6	27802.8	331.6	46515.2
331.8	21703	459	21972	331.8	27847.3	331.8	46467.9
332	21687.3	460	22020.4	332	27872.9	332	46410.5
332.2	21651.9	461	22035.5	332.2	27847.1	332.2	46331.3
332.4	21627.1	462	22021	332.4	27830.5	332.4	46269.3
332.6	21599.6	463	21960.7	332.6	27821.5	332.6	46192.7
332.8	21556.5	464	21872.6	332.8	27786.6	332.8	46106.3
333	21516.8	465	21743.1	333	27814.3	333	46057
333.2	21488.6	466	21601.7	333.2	27815.6	333.2	45975.8
333.4	21458.9	467	21442	333.4	27832.6	333.4	45936.1
333.6	21432.4	468	21276.6	333.6	27856.7	333.6	45885.9
333.8	21413	469	21122	333.8	27837.2	333.8	45818.9
334	21385.7	470	20962.3	334	27850.2	334	45778.8
334.2	21354.9	471	20824	334.2	27859.7	334.2	45705.9
334.4	21325.8	472	20702.6	334.4	27829.9	334.4	45656.6
334.6	21292	473	20610.2	334.6	27864.3	334.6	45611.9
334.8	21249.3	474	20548	334.8	27837.8	334.8	45553.7
335	21226.6	475	20508.3	335	27806.2	335	45505.4
335.2	21193.5	476	20512.1	335.2	27807	335.2	45450.6
335.4	21159.7	477	20537.9	335.4	27776.8	335.4	45386.2
335.6	21133.3	478	20592.6	335.6	27767.7	335.6	45325.4
335.8	21091.8	479	20685	335.8	27777	335.8	45305.3
336	21055.9	480	20809.5	336	27786	336	45251
336.2	21017.9	481	20955.4	336.2	27802.4	336.2	45220.6
336.4	20980.7	482	21130.1	336.4	27807	336.4	45172.3
336.6	20945.7	483	21326.3	336.6	27814.5	336.6	45110.8
336.8	20909.5	484	21550.7	336.8	27824.4	336.8	45056.8
337	20883	485	21791.5	337	27766.3	337	44989.3
337.2	20847.1	486	22063.1	337.2	27778.2	337.2	44954.9
337.4	20814.7	487	22353.6	337.4	27722.8	337.4	44901
337.6	20775.4	488	22669.2	337.6	27706.3	337.6	44875.3
337.8	20732.5	489	22989.9	337.8	27730.2	337.8	44843.8
338	20683.2	490	23333.8	338	27750.1	338	44783.6
338.2	20638	491	23691.5	338.2	27747.2	338.2	44750.8
338.4	20603.1	492	24059.9	338.4	27721.2	338.4	44672.4
338.6	20557	493	24436.5	338.6	27682.3	338.6	44589.4
338.8	20518	494	24825.7	338.8	27604.7	338.8	44538.8
339	20467	495	25227.4	339	27646.2	339	44472.8
339.2	20415.6	496	25631.1	339.2	27643.5	339.2	44454.4
339.4	20377.5	497	26058.6	339.4	27625.9	339.4	44448.9
339.6	20335.9	498	26485.5	339.6	27663.7	339.6	44404.5
339.8	20296.5	499	26936.3	339.8	27635.5	339.8	44340.6
340	20255.8	500	27395.9	340	27592.7	340	44259.1
340.2	20844.7	501	27874.9	340.2	28898.5	340.2	45611.2
340.4	20797.9	502	28369.1	340.4	28905	340.4	45563
340.6	20758.5	503	28885.9	340.6	28877.3	340.6	45523.9
340.8	20720.4	504	29419.7	340.8	28884.9	340.8	45505.8
341	20669.2	505	29984.3	341	28851.1	341	45470.5
341.2	20628.5	506	30563.9	341.2	28857.4	341.2	45418.6
341.4	20583.2	507	31178.8	341.4	28892.6	341.4	45376.2
341.6	20541.2	508	31819.5	341.6	28872.3	341.6	45327
341.8	20500.1	509	32496	341.8	28868.9	341.8	45273.3
342	20454.4	510	33212.1	342	28876.5	342	45245.5
342.2	20408.4	511	33956.4	342.2	28825.9	342.2	45215
342.4	20364.5	512	34759.3	342.4	28780.3	342.4	45182.8
342.6	20326	513	35593.6	342.6	28775.9	342.6	45136.4
342.8	20291.5	514	36463.1	342.8	28676.7	342.8	45080.7
343	20254.4	515	37377.9	343	28727.9	343	45019.3
343.2	20214.3	516	38326	343.2	28703.7	343.2	44964.5
343.4	20173.9	517	39324.4	343.4	28710.5	343.4	44924.5
343.6	20134.8	518	40369.9	343.6	28727.9	343.6	44878.2
343.8	20091.9	519	41438.7	343.8	28682.3	343.8	44840.6
344	20056.6	520	42527.6	344	28691.6	344	44777.6
344.2	20021.8	521	43640.5	344.2	28677.5	344.2	44732.2
344.4	19988.1	522	44764.6	344.4	28698.3	344.4	44695.3
344.6	19955.7	523	45885	344.6	28693	344.6	44645.8
344.8	19925.2	524	46985.8	344.8	28706.9	344.8	44605.7
345	19892.5	525	48070.3	345	28679.4	345	44565.1
345.2	19860.7	526	49131.6	345.2	28651.9	345.2	44517.3
345.4	19837.7	527	50147	345.4	28622.5	345.4	44489.3
345.6	19805.6	528	51121.5	345.6	28597.8	345.6	44453.1
345.8	19774.9	529	52022.4	345.8	28583.7	345.8	44402.9
346	19744.7	530	52860.5	346	28582.4	346	44375.5
346.2	19709.9	531	53607.4	346.2	28579.7	346.2	44319.8
346.4	19685.8	532	54275.1	346.4	28545.7	346.4	44287.8
346.6	19661	533	54861	346.6	28519.9	346.6	44241.7
346.8	19631.8	534	55358.3	346.8	28515.3	346.8	44181.2
347	19605.6	535	55768.9	347	28515.7	347	44157.8
347.2	19578.4	536	56110.3	347.2	28540.3	347.2	44099
347.4	19544.8	537	56373.7	347.4	28535.9	347.4	44056.8
347.6	19517.4	538	56562.3	347.6	28518.4	347.6	44011
347.8	19489.2	539	56680.5	347.8	28497.7	347.8	43954.9
348	19458.3	540	56709.4	348	28475.6	348	43928.7
348.2	19437.7	541	56651.6	348.2	28482.3	348.2	43884.3
348.4	19411.6	542	56480.6	348.4	28469.3	348.4	43851.7
348.6	19390.3	543	56196.4	348.6	28475.4	348.6	43812.3
348.8	19362.9	544	55777.1	348.8	28493.7	348.8	43770.5
349	19333.1	545	55228.2	349	28472.5	349	43744.5
349.2	19305.1	546	54531.6	349.2	28458.6	349.2	43713.5
349.4	19275.4	547	53704.8	349.4	28441.8	349.4	43683.7
349.6	19254.8	548	52774.4	349.6	28444.4	349.6	43654.7
349.8	19226.4	549	51755.8	349.8	28444.6	349.8	43608.4
350	19198.3	550	50646.2	350	28485.7	350	43572.2
350.2	19171.9	551	49505.1	350.2	28494.3	350.2	43530.7
350.4	19146.4	552	48336.3	350.4	28489.1	350.4	43492
350.6	19122.9	553	47160.6	350.6	28528.3	350.6	43469.8
350.8	19096.4	554	45991.2	350.8	28524.3	350.8	43429.9
351	19067	555	44869	351	28522.2	351	43369.9
351.2	19028.8	556	43778.1	351.2	28522.6	351.2	43325.8
351.4	18996.9	557	42737	351.4	28521.8	351.4	43289.2
351.6	18966.4	558	41731.1	351.6	28528.3	351.6	43242.4
351.8	18934.7	559	40732	351.8	28529.3	351.8	43233.6
352	18912.9	560	39800.9	352	28518.6	352	43198.1
352.2	18891.8	561	38905	352.2	28519.9	352.2	43153.6
352.4	18867.9	562	38016	352.4	28498.5	352.4	43114.4
352.6	18839.6	563	37118.2	352.6	28517.6	352.6	43056.7
352.8	18810.3	564	36224.2	352.8	28531.7	352.8	43030.9
353	18778.9	565	35322.6	353	28531.9	353	42990.4
353.2	18751.8	566	34404.1	353.2	28562.7	353.2	42976.7
353.4	18730.6	567	33490.6	353.4	28599.9	353.4	42950.1
353.6	18704.5	568	32548.1	353.6	28612.7	353.6	42890.7
353.8	18676	569	31607.6	353.8	28648.8	353.8	42870.9
354	18646.3	570	30684.6	354	28647.9	354	42816.6
354.2	18616.2	571	29760.4	354.2	28633.4	354.2	42772.4
354.4	18592.2	572	28854.5	354.4	28626.1	354.4	42754.8
354.6	18566.8	573	27955.4	354.6	28615	354.6	42716.9
354.8	18544.4	574	27075.2	354.8	28603.6	354.8	42692.9
355	18523.8	575	26209.5	355	28631.8	355	42674.1
355.2	18500.6	576	25362.6	355.2	28659.3	355.2	42629.4
355.4	18476.6	577	24539	355.4	28676	355.4	42581.9
355.6	18451.7	578	23734.3	355.6	28718	355.6	42558.2
355.8	18422.9	579	22959.7	355.8	28728.7	355.8	42525
356	18395.3	580	22203.3	356	28753.5	356	42504.5
356.2	18369.2	581	21454.6	356.2	28726.8	356.2	42482.8
356.4	18344.2	582	20729.7	356.4	28732.9	356.4	42439.9
356.6	18330.2	583	20017.3	356.6	28730.2	356.6	42405.4
356.8	18302.8	584	19325.7	356.8	28737.7	356.8	42371.9
357	18286	585	18650.5	357	28766.9	357	42348.8
357.2	18264.3	586	17999.2	357.2	28798	357.2	42319.4
357.4	18243.5	587	17366.1	357.4	28806.6	357.4	42293.9
357.6	18228.7	588	16747.4	357.6	28826.5	357.6	42268
357.8	18209.7	589	16143.8	357.8	28838.7	357.8	42216.7
358	18197.6	590	15573.6	358	28804.7	358	42176.5
358.2	18177.6	591	15006.5	358.2	28835.1	358.2	42128.9
358.4	18162.9	592	14476.5	358.4	28817.9	358.4	42107.3
358.6	18142.8	593	13966.6	358.6	28821.1	358.6	42098
358.8	18116.7	594	13485	358.8	28847.5	358.8	42097.8
359	18101.6	595	13024.8	359	28822.3	359	42081.8
359.2	18088.2	596	12596.7	359.2	28826.1	359.2	42055.3
359.4	18079.3	597	12183.6	359.4	28834.7	359.4	42023.7
359.6	18073.3	598	11798.2	359.6	28827.8	359.6	41983.3
359.8	18065.9	599	11434.2	359.8	28836	359.8	41956.5
360	18056.4	600	11087.8	360	28836.8	360	41930.1
360.2	18047.7	601	10774	360.2	28814.8	360.2	41886.1
360.4	18042.5	602	10479.2	360.4	28795.5	360.4	41860.6
360.6	18032	603	10205.1	360.6	28792.5	360.6	41836.3
360.8	18024.7	604	9959.23	360.8	28768.4	360.8	41791.5
361	18019.6	605	9735.41	361	28786.9	361	41777.1
361.2	18016.5	606	9535.48	361.2	28778.9	361.2	41741.9
361.4	18013.9	607	9351.89	361.4	28749.1	361.4	41702.9
361.6	18011.6	608	9191.57	361.6	28745.1	361.6	41669.8
361.8	18008.6	609	9053.26	361.8	28731.2	361.8	41641.6
362	18006	610	8924.37	362	28739	362	41607.6
362.2	18008.4	611	8814.35	362.2	28740.3	362.2	41578.9
362.4	18009.5	612	8720.67	362.4	28740.9	362.4	41565.2
362.6	18016.8	613	8638.31	362.6	28716.1	362.6	41534.3
362.8	18018.1	614	8566.01	362.8	28673.5	362.8	41497
363	18018.6	615	8508.79	363	28655.9	363	41462.3
363.2	18025.3	616	8460.38	363.2	28608.9	363.2	41420.7
363.4	18026.4	617	8414.49	363.4	28600.1	363.4	41399.4
363.6	18032.6	618	8388.08	363.6	28597.8	363.6	41390.3
363.8	18040.9	619	8363.56	363.8	28600.9	363.8	41378
364	18049.4	620	8344.7	364	28577.6	364	41352.1
364.2	18058.3	621	8335.27	364.2	28563.3	364.2	41310.2
364.4	18067.3	622	8325.21	364.4	28539.8	364.4	41271.3
364.6	18072.8	623	8321.44	364.6	28532.7	364.6	41248.6
364.8	18079.2	624	8322.07	364.8	28560.8	364.8	41196.6
365	18083.9	625	8323.33	365	28531	365	41157.6
365.2	18096.9	626	8330.24	365.2	28562.5	365.2	41103.5
365.4	18103.2	627	8326.47	365.4	28517	365.4	41045.5
365.6	18107.7	628	8332.76	365.6	28483.6	365.6	41013.5
365.8	18114.6	629	8330.87	365.8	28470.4	365.8	40973.8
366	18119.4	630	8325.21	366	28432	366	40939.1
366.2	18131.7	631	8318.92	366.2	28428.2	366.2	40873.3
366.4	18144.5	632	8305.09	366.4	28410.1	366.4	40828.3
366.6	18163.7	633	8285.6	366.6	28399.2	366.6	40779.3
366.8	18170.9	634	8264.23	366.8	28385.8	366.8	40723.3
367	18185.5	635	8234.05	367	28365.9	367	40707.7
367.2	18194	636	8203.87	367.2	28350.5	367.2	40661.3
367.4	18199.2	637	8171.18	367.4	28308.6	367.4	40609.1
367.6	18217.6	638	8142.26	367.6	28276.9	367.6	40581.7
367.8	18224	639	8099.5	367.8	28247.3	367.8	40524.3
368	18234.1	640	8060.52	368	28218.3	368	40481.7
368.2	18245.4	641	8025.32	368.2	28215.2	368.2	40440.6
368.4	18250.5	642	7988.85	368.4	28208.5	368.4	40389.3
368.6	18256.8	643	7964.33	368.6	28199.4	368.6	40336.1
368.8	18272.3	644	7930.38	368.8	28188.9	368.8	40287.8
369	18287.9	645	7907.75	369	28173.2	369	40256.4
369.2	18295.1	646	7887	369.2	28144	369.2	40209.9
369.4	18305	647	7873.17	369.4	28122	369.4	40163
369.6	18310.5	648	7859.97	369.6	28077.3	369.6	40136.9
369.8	18309.5	649	7863.11	369.8	28073.9	369.8	40080.8
370	18321	650	7863.74	370	28092.4	370	40028.5
370.2	18325.2	651	7877.57	370.2	28066.2	370.2	39742.9
370.4	18332	652	7902.09	370.4	28037	370.4	39697
370.6	18334.9	653	7939.18	370.6	28004.9	370.6	39662.8
370.8	18339.8	654	7972.51	370.8	28003.8	370.8	39602.6
371	18341.1	655	8020.29	371	27985.4	371	39542.6
371.2	18346	656	8081.27	371.2	27957.3	371.2	39486
371.4	18346.7	657	8150.43	371.4	27938.6	371.4	39430.9
371.6	18347.2	658	8222.73	371.6	27915.5	371.6	39368.8
371.8	18348.8	659	8312.64	371.8	27872.5	371.8	39318.7
372	18345.5	660	8397.51	372	27867.2	372	39264.7
372.2	18343	661	8493.71	372.2	27866	372.2	39205.8
372.4	18343.4	662	8592.41	372.4	27841	372.4	39182.1
372.6	18342.4	663	8697.41	372.6	27857.1	372.6	39122.5
372.8	18338.9	664	8794.23	372.8	27820.2	372.8	39072.7
373	18338.5	665	8906.77	373	27778.2	373	39016.3
373.2	18329.2	666	9018.05	373.2	27753.5	373.2	38953.2
373.4	18323.2	667	9125.56	373.4	27699.1	373.4	38890.2
373.6	18315.8	668	9233.07	373.6	27697.4	373.6	38845.4
373.8	18309.3	669	9349.38	373.8	27671	373.8	38802.7
374	18301.6	670	9451.86	374	27641.4	374	38744.8
374.2	18295.7	671	9553.08	374.2	27620	374.2	38701.2
374.4	18286.4	672	9653.67	374.4	27569.4	374.4	38641.2
374.6	18279.7	673	9749.24	374.6	27545.9	374.6	38582.1
374.8	18271.5	674	9846.06	374.8	27514	374.8	38526.5
375	18265.2	675	9935.34	375	27503.9	375	38478.3
375.2	18253	676	10020.8	375.2	27480.4	375.2	38426.7
375.4	18237.4	677	10101.9	375.4	27466.6	375.4	38380.6
375.6	18226.6	678	10179.3	375.6	27450	375.6	38339.5
375.8	18214.5	679	10256	375.8	27397.8	375.8	38286.4
376	18208.8	680	10311.9	376	27365.4	376	38228.5
376.2	18203.9	681	10379.2	376.2	27305.4	376.2	38174.2
376.4	18191.6	682	10425.1	376.4	27265.7	376.4	38110.7
376.6	18178.9	683	10472.9	376.6	27252.9	376.6	38048.9
376.8	18169.7	684	10527	376.8	27211.6	376.8	37991.9
377	18155.5	685	10558.4	377	27191	377	37929.4
377.2	18147.3	686	10603.7	377.2	27161.7	377.2	37868.8
377.4	18133.7	687	10633.8	377.4	27136.5	377.4	37827.3
377.6	18120	688	10667.8	377.6	27096.2	377.6	37778.8
377.8	18106.5	689	10694.8	377.8	27055.9	377.8	37729
378	18094.8	690	10728.8	378	27017.9	378	37683.6
378.2	18084.3	691	10756.4	378.2	26957.9	378.2	37623.7
378.4	18076.6	692	10788.5	378.4	26947.2	378.4	37568.9
378.6	18072.1	693	10821.2	378.6	26908.6	378.6	37517.5
378.8	18059.4	694	10852	378.8	26849	378.8	37471.4
379	18049.3	695	10885.3	379	26813.3	379	37419.2
379.2	18036.9	696	10921.8	379.2	26759.3	379.2	37373
379.4	18025	697	10967	379.4	26717.4	379.4	37310.7
379.6	18019.1	698	11008.5	379.6	26679.8	379.6	37249.8
379.8	18014.4	699	11067	379.8	26633.6	379.8	37194.4
380	18008.7	700	11129.9	380	26604.2	380	37144.1
380.2	17999.6	701	11204.1	380.2	26598.4	380.2	37091.8
380.4	17995.9	702	11287.1	380.4	26570	380.4	37037.9
380.6	17989.5	703	11382	380.6	26535.6	380.6	36984.7
380.8	17986.7	704	11493.3	380.8	26472.9	380.8	36923.1
381	17986.8	705	11612.7	381	26414.1	381	36885.7
381.2	17984.1	706	11749.8	381.2	26376.5	381.2	36835.2
381.4	17983.2	707	11891.3	381.4	26335.2	381.4	36777.7
381.6	17981.5	708	12052.2	381.6	26298.5	381.6	36714.2
381.8	17984.6	709	12232.6	381.8	26244.5	381.8	36656
382	17983.3	710	12426.3	382	26181.4	382	36598.2
382.2	17986	711	12631.2	382.2	26146.1	382.2	36551
382.4	17989.5	712	12847.5	382.4	26104.6	382.4	36502.7
382.6	17986.7	713	13079.5	382.6	26080.4	382.6	36451.2
382.8	17994.4	714	13323.5	382.8	26056.7	382.8	36404.5
383	17999.7	715	13593.2	383	25982.8	383	36345.2
383.2	18005.5	716	13881.7	383.2	25960	383.2	36289.3
383.4	18014	717	14172.2	383.4	25902	383.4	36217
383.6	18020.4	718	14493.5	383.6	25865.7	383.6	36149.8
383.8	18027.2	719	14827.3	383.8	25844.3	383.8	36088.2
384	18038.6	720	15177.5	384	25778.2	384	36026
384.2	18050.1	721	15541.5	384.2	25735.6	384.2	35960.1
384.4	18062.1	722	15930.7	384.4	25700.8	384.4	35899.9
384.6	18072.1	723	16333.7	384.6	25671.2	384.6	35835.1
384.8	18085.2	724	16760.6	384.8	25645.2	384.8	35772.6
385	18098.2	725	17197.6	385	25614.7	385	35723.9
385.2	18109.2	726	17647.1	385.2	25575.9	385.2	35655
385.4	18127.1	727	18110.4	385.4	25535.2	385.4	35605.8
385.6	18143.6	728	18579.5	385.6	25489	385.6	35552.3
385.8	18164	729	19073.6	385.8	25459.9	385.8	35487
386	18189.3	730	19548.9	386	25414.3	386	35425.6
386.2	18209.8	731	20037.4	386.2	25368.4	386.2	35350.2
386.4	18228.8	732	20514.6	386.4	25316.5	386.4	35285.4
386.6	18247.5	733	20966.7	386.6	25250.8	386.6	35232.8
386.8	18265.5	734	21404.3	386.8	25202.6	386.8	35178.3
387	18287.2	735	21800.3	387	25175.9	387	35121.4
387.2	18309.9	736	22166.9	387.2	25158.1	387.2	35053.3
387.4	18335.2	737	22478.7	387.4	25099.1	387.4	34990.7
387.6	18364.5	738	22749.7	387.6	25081.7	387.6	34937.7
387.8	18389.4	739	22977.9	387.8	25026.5	387.8	34872.9
388	18412.8	740	23150.2	388	24986	388	34818.6
388.2	18437.1	741	23270.9	388.2	24973	388.2	34753.1
388.4	18458.5	742	23326.9	388.4	24905	388.4	34679.2
388.6	18485.2	743	23345.7	388.6	24867	388.6	34623.3
388.8	18511.4	744	23296.7	388.8	24805.9	388.8	34564.2
389	18538.6	745	23196.1	389	24779.9	389	34495.2
389.2	18563.5	746	23052.7	389.2	24748.8	389.2	34439.6
389.4	18591.7	747	22850.9	389.4	24703.3	389.4	34381.1
389.6	18621.1	748	22596.9	389.6	24687.1	389.6	34309.4
389.8	18652.5	749	22291.4	389.8	24640.3	389.8	34251
390	18685.4	750	21934.3	390	24592.3	390	34173.7
390.2	18714.8	751	21536.9	390.2	24551.1	390.2	34111.8
390.4	18741.5	752	21093.7	390.4	24506.4	390.4	34053.2
390.6	18765.3	753	20608.3	390.6	24462.8	390.6	33985.9
390.8	18786.6	754	20096.5	390.8	24422.1	390.8	33927.5
391	18812.9	755	19540.1	391	24405.7	391	33851.3
391.2	18844.7	756	18976.2	391.2	24367.1	391.2	33785.9
391.4	18876.1	757	18392.1	391.4	24325.7	391.4	33724.1
391.6	18908.1	758	17796.1	391.6	24294.9	391.6	33669.5
391.8	18940.5	759	17199.4	391.8	24246	391.8	33609.4
392	18968.9	760	16617.9	392	24196.3	392	33542.4
392.2	18996.2	761	16046.4	392.2	24162.7	392.2	33481.2
392.4	19027.3	762	15482.4	392.4	24130.4	392.4	33425.7
392.6	19054.2	763	14943.6	392.6	24091.1	392.6	33373.4
392.8	19084.6	764	14432.5	392.8	24055	392.8	33326
393	19113.2	765	13961.6	393	23998.6	393	33267.8
393.2	19140.6	766	13522.8	393.2	23957.2	393.2	33198.9
393.4	19165.4	767	13145.5	393.4	23923	393.4	33138.7
393.6	19191	768	12806.7	393.6	23873.5	393.6	33066.9
393.8	19218.5	769	12520	393.8	23818.5	393.8	33000.1
394	19245.6	770	12268.5	394	23783.4	394	32939.4
394.2	19280.4	771	12067.3	394.2	23727.6	394.2	32870.2
394.4	19312.2	772	11915.1	394.4	23701	394.4	32817
394.6	19346.9	773	11808.9	394.6	23691.3	394.6	32761.6
394.8	19383.8	774	11739.1	394.8	23659	394.8	32697.9
395	19421.8	775	11714	395	23654.8	395	32661.4
395.2	19461.6	776	11725.3	395.2	23637	395.2	32617.8
395.4	19497	777	11782.5	395.4	23616.6	395.4	32591.5
395.6	19537.5	778	11869.2	395.6	23572.3	395.6	32566.6
395.8	19570.8	779	11985.6	395.8	23526.2	395.8	32507.8
396	19603.8	780	12137.1	396	23454.8	396	32440.4
396.2	19641.4	781	12320	396.2	23405.9	396.2	32352.3
396.4	19670.6	782	12532.5	396.4	23384.7	396.4	32258.7
396.6	19698.5	783	12774.6	396.6	23341	396.6	32192.5
396.8	19729	784	13054.4	396.8	23321.1	396.8	32132.9
397	19762.9	785	13353.6	397	23286.7	397	32083.7
397.2	19806.7	786	13691.2	397.2	23240.7	397.2	32033.3
397.4	19853	787	14059.7	397.4	23219.5	397.4	31962.1
397.6	19902.6	788	14467.1	397.6	23192.5	397.6	31906.5
397.8	19950.3	789	14892.7	397.8	23156.2	397.8	31848.4
398	19994	790	15356.1	398	23120.1	398	31794.3
398.2	20044.8	791	15867.2	398.2	23073.3	398.2	31749.1
398.4	20095.4	792	16399.7	398.4	23025	398.4	31692.9
398.6	20146.5	793	16973.1	398.6	23010.5	398.6	31635.6
398.8	20202.6	794	17618.8	398.8	22977.8	398.8	31588.8
399	20252.6	795	18354.4	399	22965.6	399	31540.9
399.2	20305	796	19142.2	399.2	22949.6	399.2	31492.2
399.4	20364.2	797	19867.7	399.4	22927.4	399.4	31449.4
399.6	20422.3	798	20639.7	399.6	22931.8	399.6	31397.1
399.8	20484.4	799	21447.6	399.8	22898	399.8	31345.6
400	20547.5	800	22314	400	22877.5	400	31306.6
400.2	20608.4	801	23214.9	400.2	22842.6	400.2	31254.3
400.4	20672.1	802	24159.3	400.4	22799.8	400.4	31216.4
400.6	20735.4	803	25118	400.6	22773.4	400.6	31169.7
400.8	20802.1	804	26102	400.8	22749.4	400.8	31119
401	20870.2	805	27094.7	401	22726.4	401	31057.3
401.2	20933.8	806	28101.3	401.2	22694.9	401.2	30994.5
401.4	21003.3	807	29133	401.4	22670.3	401.4	30956
401.6	21074.4	808	30187.3	401.6	22660.9	401.6	30904.5
401.8	21148.4	809	31251.7	401.8	22634.4	401.8	30869.7
402	21225.9	810	32316.8	402	22631.1	402	30822
402.2	21303.5	811	33435.9	402.2	22637.4	402.2	30774.6
402.4	21379.6	812	34597.7	402.4	22630.2	402.4	30725.4
402.6	21453	813	35813.7	402.6	22621.8	402.6	30678
402.8	21529.9	814	37045.3	402.8	22624.4	402.8	30634
403	21608.3	815	38356.2	403	22600.8	403	30583
403.2	21687.6	816	39730.5	403.2	22587.7	403.2	30535
403.4	21769.1	817	41164	403.4	22586.9	403.4	30492
403.6	21851.6	818	42681.7	403.6	22576.9	403.6	30438.1
403.8	21932.9	819	44266	403.8	22585.3	403.8	30390.5
404	22015	820	45928.3	404	22579	404	30340.2
404.2	22097.9	821	47640.3	404.2	22576.7	404.2	30304.4
404.4	22179.2	822	49425.2	404.4	22558.4	404.4	30279.6
404.6	22265.1	823	51225.8	404.6	22543.9	404.6	30243.4
404.8	22347.3	824	53016.4	404.8	22521.9	404.8	30212.4
405	22431.7	825	54765.5	405	22498.6	405	30176.4
405.2	22517.2	826	56392.6	405.2	22481.7	405.2	30135.7
405.4	22604	827	57888.9	405.4	22482.7	405.4	30094.1
405.6	22687.7	828	59195.4	405.6	22497.8	405.6	30065.1
405.8	22774	829	60248.5	405.8	22512.8	405.8	30027.6
406	22861.6	830	61005.4	406	22498.1	406	29994.1
406.2	22942.8	831	61447.4	406.2	22486.8	406.2	29958.6
406.4	23031.7	832	61528.5	406.4	22484.7	406.4	29923.3
406.6	23115.7	833	61207.2	406.6	22472.7	406.6	29876.2
406.8	23198.4	834	60473.5	406.8	22489.8	406.8	29846.7
407	23283.2	835	59341.2	407	22502.6	407	29822.1
407.2	23365.8	836	57813.5	407.2	22512.6	407.2	29793.1
407.4	23450.1	837	55919.8	407.4	22518.9	407.4	29778.4
407.6	23528.4	838	53725.6	407.6	22528.1	407.6	29748.5
407.8	23608.5	839	51289.3	407.8	22523.1	407.8	29719.9
408	23686.7	840	48628.6	408	22524.2	408	29694
408.2	23766.9	841	45825.9	408.2	22530.3	408.2	29657.5
408.4	23850.1	842	42925	408.4	22534.7	408.4	29626.1
408.6	23924.4	843	39956.9	408.6	22536.8	408.6	29597.5
408.8	24001.8	844	37028.3	408.8	22555	408.8	29562.7
409	24071.4	845	34172.7	409	22572.6	409	29536.2
409.2	24142.8	846	31418.3	409.2	22585.5	409.2	29506.9
409.4	24215	847	28782.8	409.4	22599.6	409.4	29470.3
409.6	24282.9	848	26274.9	409.6	22620.4	409.6	29450.1
409.8	24350.4	849	23958.1	409.8	22643	409.8	29420.7
410	24410.6	850	21794.7	410	22656.9	410	29396.2
410.2	24481.8	851	19796.6	410.2	22674.1	410.2	29390.8
410.4	24541.4	852	17996	410.4	22694.9	410.4	29371.2
410.6	24601.5	853	16347.5	410.6	22705.4	410.6	29334.2
410.8	24654.3	854	14844.9	410.8	22718.4	410.8	29305.4
411	24705.4	855	13524.6	411	22716.7	411	29264.5
411.2	24752.2	856	12329.5	411.2	22696.3	411.2	29230.3
411.4	24795.7	857	11268.2	411.4	22724	411.4	29218.7
411.6	24838.3	858	10322	411.6	22739.6	411.6	29190.6
411.8	24876.5	859	9477.64	411.8	22753.2	411.8	29153.2
412	24915.1	860	8726.96	412	22777.8	412	29120.1
412.2	24952.6	861	8056.75	412.2	22787	412.2	29077
412.4	24986.7	862	7470.17	412.4	22784.3	412.4	29051.1
412.6	25015.8	863	6945.82	412.6	22790.8	412.6	29035.7
412.8	25043.5	864	6471.78	412.8	22812.8	412.8	29008.4
413	25060.6	865	6048.65	413	22822.7	413	28981.4
413.2	25074.8	866	5674.57	413.2	22840.1	413.2	28955.5
413.4	25092.7	867	5337.58	413.4	22855.6	413.4	28930.8
413.6	25104.4	868	5041.46	413.6	22885.9	413.6	28903.9
413.8	25116.9	869	4769.23	413.8	22906.4	413.8	28889.2
414	25131.5	870	4524.66	414	22921.5	414	28871
414.2	25140.5	871	4298.96	414.2	22929.9	414.2	28844.9
414.4	25145.4	872	4102.8	414.4	22930.1	414.4	28822.1
414.6	25145.8	873	3930.53	414.6	22944.2	414.6	28789.2
414.8	25143.4	874	3770.84	414.8	22938.3	414.8	28764.4
415	25137.4	875	3627.49	415	22956.4	415	28740.4
415.2	25127.8	876	3501.12	415.2	22949.4	415.2	28711.3
415.4	25122.2	877	3385.44	415.4	22944.6	415.4	28682.3
415.6	25112.3	878	3287.36	415.6	22978	415.6	28646.3
415.8	25099.8	879	3184.25	415.8	22981.5	415.8	28634.1
416	25090	880	3102.52	416	22995.4	416	28613.7
416.2	25075.5	881	3029.59	416.2	23012.8	416.2	28596.4
416.4	25061.3	882	2953.52	416.4	23010.1	416.4	28570.2
416.6	25044.8	883	2892.53	416.6	23013	416.6	28550.2
416.8	25029.6	884	2835.32	416.8	23007.8	416.8	28531.3
417	25010	885	2783.14	417	23000.4	417	28509.3
417.2	24989.1	886	2734.73	417.2	22994.4	417.2	28496.1
417.4	24969.8	887	2693.86	417.4	22985.7	417.4	28463.4
417.6	24944.9	888	2647.96	417.6	23002.1	417.6	28445
417.8	24922.5	889	2616.53	417.8	23004.8	417.8	28427.2
418	24901.7	890	2584.46	418	23017	418	28408.6
418.2	24882.3	891	2559.94	418.2	23013.9	418.2	28400.1
418.4	24865.7	892	2522.85	418.4	22992.7	418.4	28379.2
418.6	24846.5	893	2498.33	418.6	22982.2	418.6	28357
418.8	24822.1	894	2473.81	418.8	22964.3	418.8	28328.4
419	24796.2	895	2449.92	419	22970.4	419	28305
419.2	24774.4	896	2429.17	419.2	22975.5	419.2	28275.5
419.4	24751	897	2407.17	419.4	22975.3	419.4	28252.2
419.6	24729.6	898	2393.34	419.6	22963.3	419.6	28231.1
419.8	24708.3	899	2385.16	419.8	22940.8	419.8	28198.6
420	24684.4	900	2366.93	420	22940	420	28178.6
420.2	24665	901	2354.98	420.2	22914.4	420.2	28161.3
420.4	24643.5	902	2343.67	420.4	22900.3	420.4	28146.4
420.6	24624.8	903	2322.92	420.6	22895.7	420.6	28126.9
420.8	24603.1	904	2317.89	420.8	22881.7	420.8	28099.8
421	24582.5	905	2314.12	421	22882.5	421	28073.4
421.2	24562.8	906	2299.03	421.2	22885.6	421.2	28049.4
421.4	24540.6	907	2285.83	421.4	22872.4	421.4	28023
421.6	24521.1	908	2278.91	421.6	22848.5	421.6	28008.8
421.8	24499.9	909	2266.97	421.8	22859	421.8	27986.9
422	24481.1	910	2258.79	422	22827.7	422	27958.8
422.2	24459.7	911	2246.22	422.2	22816.2	422.2	27940
422.4	24439.3	912	2228.61	422.4	22795	422.4	27917.3
422.6	24419.4	913	2219.81	422.6	22750.5	422.6	27894.4
422.8	24396.9	914	2205.98	422.8	22747.3	422.8	27875.7
423	24379.1	915	2179.57	423	22729.9	423	27854.1
423.2	24357.5	916	2167	423.2	22736.4	423.2	27824.5
423.4	24334.5	917	2146.25	423.4	22714.2	423.4	27798
423.6	24313.1	918	2124.25	423.6	22687.9	423.6	27776.5
423.8	24291.4	919	2104.13	423.8	22667.2	423.8	27748.7
424	24267.9	920	2072.69	424	22618.3	424	27722.4
424.2	24246.5	921	2047.55	424.2	22595.9	424.2	27700.2
424.4	24222.8	922	2021.77	424.4	22568.2	424.4	27672.7
424.6	24197.5	923	1992.85	424.6	22550.8	424.6	27654.1
424.8	24173.7	924	1951.98	424.8	22517.6	424.8	27636.6
425	24150.4	925	1923.69	425	22493.5	425	27618.1
425.2	24123.5	926	1892.88	425.2	22454.8	425.2	27603.7
425.4	24092.6	927	1849.5	425.4	22402.5	425.4	27576.4
425.6	24062.5	928	1809.89	425.6	22375.4	425.6	27561.4
425.8	24033.2	929	1781.6	425.8	22336.7	425.8	27538.1
426	24004.6	930	1732.56	426	22324.8	426	27513.8
426.2	23976.3	931	1700.5	426.2	22314.2	426.2	27492.5
426.4	23948	932	1653.34	426.4	22290.6	426.4	27464.8
426.6	23912.6	933	1616.88	426.6	22266.7	426.6	27439.4
426.8	23880.3	934	1582.93	426.8	22226	426.8	27411.6
427	23847.2	935	1542.06	427	22198.8	427	27390.8
427.2	23813.9	936	1501.2	427.2	22167.7	427.2	27372.8
427.4	23782.1	937	1469.13	427.4	22125.3	427.4	27350.4
427.6	23746.5	938	1420.72	427.6	22090.5	427.6	27329.5
427.8	23718.3	939	1379.86	427.8	22032.4	427.8	27309.2
428	23683.9	940	1351.56	428	22001.9	428	27288.6
428.2	23648.7	941	1310.07	428.2	21973.3	428.2	27273.5
428.4	23617.3	942	1280.52	428.4	21939.3	428.4	27254.7
428.6	23580.5	943	1245.94	428.6	21917.3	428.6	27231.5
428.8	23542.9	944	1211.99	428.8	21874.3	428.8	27210.5
429	23509.2	945	1173.64	429	21843.5	429	27193.3
429.2	23470.3	946	1145.98	429.2	21804.8	429.2	27177.9
429.4	23429	947	1125.86	429.4	21754.3	429.4	27162.4
429.6	23393	948	1089.39	429.6	21714	429.6	27134.8
429.8	23356.9	949	1069.27	429.8	21670.7	429.8	27108.8
430	23321.5	950	1021.49	430	21639.8	430	27084.3
430.2	23287.3	951	1003.26	430.2	21606.9	430.2	27064.4
430.4	23251.8	952	977.482	430.4	21566.6	430.4	27046.9
430.6	23217.3	953	949.819	430.6	21540.4	430.6	27023.4
430.8	23183.2	954	922.784	430.8	21496.4	430.8	27004.7
431	23150.7	955	905.809	431	21467.4	431	26978.4
431.2	23119.5	956	871.23	431.2	21435.3	431.2	26964.3
431.4	23082.7	957	844.196	431.4	21362.3	431.4	26945.8
431.6	23048.9	958	834.765	431.6	21316.3	431.6	26918.1
431.8	23012.8	959	803.33	431.8	21260.1	431.8	26893.4
432	22978.5	960	786.983	432	21201.7	432	26862.2
432.2	22949	961	758.062	432.2	21177.6	432.2	26836.1
432.4	22918.6	962	739.83	432.4	21133.7	432.4	26807.1
432.6	22892.4	963	725.998	432.6	21102.5	432.6	26791.2
432.8	22863.1	964	687.647	432.8	21080.3	432.8	26772.9
433	22834.3	965	681.36	433	21038.6	433	26748.9
433.2	22807.4	966	661.241	433.2	20993.5	433.2	26737.3
433.4	22780.6	967	647.41	433.4	20941.1	433.4	26707.8
433.6	22757.6	968	629.806	433.6	20899.2	433.6	26682.7
433.8	22732.2	969	609.687	433.8	20863.3	433.8	26666.8
434	22707.9	970	591.454	434	20837.4	434	26647.2
434.2	22682.7	971	574.479	434.2	20814.7	434.2	26632.1
434.4	22660.6	972	567.563	434.4	20764.8	434.4	26615.4
434.6	22637.7	973	549.96	434.6	20709.3	434.6	26592.2
434.8	22615.8	974	527.326	434.8	20663.2	434.8	26567.3
435	22596.5	975	518.524	435	20606.3	435	26541.5
435.2	22576.3	976	500.292	435.2	20570.9	435.2	26522
435.4	22560.3	977	488.975	435.4	20546.5	435.4	26495.3
435.6	22545.2	978	472.628	435.6	20501.8	435.6	26472.3
435.8	22528.8	979	462.569	435.8	20471.5	435.8	26453.9
436	22514.1	980	437.421	436	20428.6	436	26427.1
436.2	22498.7	981	424.846	436.2	20380.2	436.2	26412.3
436.4	22482.1	982	417.302	436.4	20356.7	436.4	26390.5
436.6	22470.7	983	404.728	436.6	20311.3	436.6	26372.2
436.8	22454.7	984	390.267	436.8	20277.6	436.8	26349.6
437	22443.8	985	385.866	437	20238.4	437	26325.4
437.2	22434.3	986	371.406	437.2	20176.8	437.2	26306.2
437.4	22421.5	987	358.203	437.4	20142.1	437.4	26276.1
437.6	22412.7	988	346.258	437.6	20094	437.6	26252.2
437.8	22399.1	989	334.312	437.8	20054	437.8	26227.3
438	22383.6	990	324.882	438	20024.9	438	26201.5
438.2	22368.1	991	321.738	438.2	19993	438.2	26184.9
438.4	22354.4	992	303.505	438.4	19974.8	438.4	26165.8
438.6	22339.4	993	292.817	438.6	19928.4	438.6	26148.5
438.8	22330.3	994	280.243	438.8	19882.6	438.8	26129.9
439	22318.7	995	273.327	439	19852.4	439	26105.7
439.2	22303.9	996	262.011	439.2	19791.6	439.2	26082.7
439.4	22290.8	997	254.466	439.4	19761.5	439.4	26064
439.6	22273.8	998	241.892	439.6	19752.3	439.6	26042.3
439.8	22258.8	999	236.233	439.8	19686.7	439.8	26023.2
440	22241.5	1000	221.773	440	19660.8	440	26007.6
440.2	22224.7	1001	215.486	440.2	19618.4	440.2	25982.4
440.4	22206.9	1002	200.397	440.4	19559.1	440.4	25963.9
440.6	22186.8	1003	196.625	440.6	19524.6	440.6	25951
440.8	22168.1	1004	191.595	440.8	19488	440.8	25924.7
441	22149.3	1005	177.763	441	19462.4	441	25901
441.2	22128.4	1006	179.021	441.2	19437.6	441.2	25876.4
441.4	22108.4	1007	178.392	441.4	19415.2	441.4	25841.5
441.6	22089.6	1008	164.561	441.6	19373.4	441.6	25820
441.8	22065.7	1009	159.531	441.8	19331.8	441.8	25796.6
442	22045	1010	156.387	442	19283.5	442	25767.2
442.2	22022.7	1011	145.699	442.2	19250.1	442.2	25746.7
442.4	22001.8	1012	145.071	442.4	19239.3	442.4	25718.8
442.6	21980.4	1013	141.298	442.6	19210	442.6	25695.7
442.8	21961.9	1014	123.694	442.8	19192.8	442.8	25671.4
443	21944.3	1015	126.838	443	19162.3	443	25648
443.2	21926.2	1016	118.665	443.2	19110.1	443.2	25623.8
443.4	21911	1017	123.066	443.4	19099	443.4	25602.7
443.6	21893.5	1018	119.293	443.6	19070.3	443.6	25579.6
443.8	21874.8	1019	119.293	443.8	19038.3	443.8	25554
444	21857.9	1020	102.318	444	19019.1	444	25535.2
444.2	21840.3	1021	116.779	444.2	18976.9	444.2	25509.9
444.4	21823.8	1022	102.318	444.4	18944.5	444.4	25487.6
444.6	21812.3	1023	94.1451	444.6	18925.5	444.6	25466.3
444.8	21801.4	1024	89.7441	444.8	18906.5	444.8	25437.5
445	21795.6	1025	84.7145	445	18877.8	445	25414.1
445.2	21787.2	1026	84.0858	445.2	18855.8	445.2	25396.3
445.4	21779.5	1027	82.8283	445.4	18815.2	445.4	25372.7
445.6	21770.7	1028	79.6848	445.6	18776	445.6	25355
445.8	21762.1	1029	79.0561	445.8	18757.4	445.8	25333.9
446	21757.6	1030	65.8532	446	18727.9	446	25311.1
446.2	21755.4	1031	69.6254	446.2	18711.3	446.2	25287.6
446.4	21753.6	1032	56.4225	446.4	18696.8	446.4	25267.1
446.6	21755	1033	55.7938	446.6	18664.1	446.6	25241
446.8	21755.5	1034	52.0216	446.8	18641.3	446.8	25216.2
447	21753	1035	62.0809	447	18624.4	447	25197.3
447.2	21755.1	1036	46.3632	447.2	18596.2	447.2	25175.7
447.4	21754.3	1037	43.2196	447.4	18589.4	447.4	25153.5
447.6	21752.9	1038	51.3929	447.6	18567.8	447.6	25131.5
447.8	21753.2	1039	43.2196	447.8	18553.6	447.8	25109.2
448	21750.7	1040	41.3335	448	18533.5	448	25092.2
448.2	21749	1041	41.3335	448.2	18510.4	448.2	25072.7
448.4	21748	1042	33.1603	448.4	18491.4	448.4	25053.8
448.6	21746.7	1043	29.388	448.6	18471.2	448.6	25030.7
448.8	21743.9	1044	26.8732	448.8	18462	448.8	24998.8
449	21736.6	1045	36.9325	449	18448.5	449	24973.1
449.2	21727.5	1046	23.7296	449.2	18446.2	449.2	24944.4
449.4	21713.2	1047	26.2445	449.4	18426.1	449.4	24915
449.6	21695.7	1048	30.0167	449.6	18409.6	449.6	24889.5
449.8	21677.4	1049	26.2445	449.8	18396.3	449.8	24866.9
450	21654.6	1050	16.1851	450	18366	450	24842.5
450.2	21627.3	1051	21.8435	450.2	18345	450.2	25018.1
450.4	21594.6	1052	23.7296	450.4	18330.6	450.4	24996.1
450.6	21562.6	1053	14.299	450.6	18321.6	450.6	24965.1
450.8	21520.6	1054	17.4425	450.8	18299.6	450.8	24937.6
451	21474	1055	15.5564	451	18274.1	451	24913.1
451.2	21425.1	1056	17.4425	451.2	18279.3	451.2	24890.7
451.4	21365.4	1057	28.7593	451.4	18266.5	451.4	24869.9
451.6	21303.8	1058	13.0416	451.6	18260.5	451.6	24849.7
451.8	21236.4	1059	14.9277	451.8	18263.9	451.8	24823.9
452	21160.2	1060	23.7296	452	18251.5	452	24798.7
452.2	21082.4	1061	5.49705	452.2	18234.4	452.2	24776.2
452.4	20997.2	1062	28.1306	452.4	18221.8	452.4	24745
452.6	20906.2	1063	8.01189	452.6	18214.2	452.6	24714.1
452.8	20812.5	1064	8.01189	452.8	18209.7	452.8	24691
453	20712	1065	7.38318	453	18207.8	453	24657.4
453.2	20606.5	1066	2.98221	453.2	18209	453.2	24632.6
453.4	20497.9	1067	-0.16134	453.4	18212.5	453.4	24611.7
453.6	20382	1068	12.4129	453.6	18196.2	453.6	24580.2
453.8	20261.7	1069	8.64059	453.8	18189.9	453.8	24563.4
454	20134.1	1070	5.49705	454	18180.6	454	24545.6
454.2	20002.7	1071	11.1554	454.2	18171.2	454.2	24519.2
454.4	19869.8	1072	12.4129	454.4	18165.9	454.4	24491.1
454.6	19731.9	1073	12.4129	454.6	18164.6	454.6	24460.1
454.8	19592.1	1074	9.89801	454.8	18157.3	454.8	24431.2
455	19447.5	1075	6.12576	455	18156.6	455	24404.6
455.2	19298.2	1076	-2.67618	455.2	18169	455.2	24376.4
455.4	19147.8	1077	17.4425	455.4	18165.6	455.4	24346.5
455.6	18994.1	1078	4.23963	455.6	18176.1	455.6	24316.2
455.8	18841.5	1079	3.61092	455.8	18180.7	455.8	24281.7
456	18686.3	1080	2.3535	456	18182.6	456	24254
456.2	18530.6	1081	0.46737	456.2	18199.4	456.2	24222.7
456.4	18375.5	1082	0.46737	456.4	18201.2	456.4	24194.4
456.6	18218.4	1083	1.72479	456.6	18197.8	456.6	24170.7
456.8	18060.9	1084	-8.96327	456.8	18187.5	456.8	24145.2
457	17905	1085	12.4129	457	18185.8	457	24126.5
457.2	17749.9	1086	-15.2504	457.2	18185.7	457.2	24100.3
457.4	17593.3	1087	-6.44843	457.4	18190.2	457.4	24072.8
457.6	17440.2	1088	-0.16134	457.6	18194.7	457.6	24040.4
457.8	17286	1089	-15.2504	457.8	18186.8	457.8	24005.5
458	17132.3	1090	5.49705	458	18185.7	458	23980
458.2	16982.6	1091	13.0416	458.2	18184.3	458.2	23950.9
458.4	16832.3	1092	-1.41876	458.4	18184.3	458.4	23919.4
458.6	16684.7	1093	-35.3691	458.6	18193.1	458.6	23890.3
458.8	16542.1	1094	-17.7652	458.8	18204.7	458.8	23857.8
459	16398.1	1095	-16.5078	459	18212.5	459	23823.6
459.2	16260.8	1096	-10.2207	459.2	18219.4	459.2	23797.8
459.4	16123.9	1097	-24.0523	459.4	18215.3	459.4	23764.5
459.6	15991.1	1098	-28.4533	459.6	18214.2	459.6	23731.8
459.8	15862.1	1099	-29.082	459.8	18209.8	459.8	23706.5
460	15731.7	1100	-27.8246	460	18197.9	460	23676.9
460.2	15607.6	1101	-30.9681	460.2	18199.4	460.2	23655
460.4	15484.7	1102	-55.4878	460.4	18196.9	460.4	23630.9
460.6	15363.9	1103	-56.7452	460.6	18197.9	460.6	23598.7
460.8	15247.6	1104	-20.9088	460.8	18214.7	460.8	23574.4
461	15133.4	1105	-39.1413	461	18214.7	461	23545
461.2	15022	1106	10.5267	461.2	18194.6	461.2	23509.7
461.4	14915.9	1107	-22.7949	461.4	18191.2	461.4	23487.6
461.6	14810.5	1108	-3.30489	461.6	18179.6	461.6	23456.6
461.8	14707.6	1109	-17.1365	461.8	18174.6	461.8	23425.6
462	14608.3	1110	-12.1068	462	18195.4	462	23398.9
462.2	14512	1111	-30.3394	462.2	18186.9	462.2	23367
462.4	14419.3	1112	4.86834	462.4	18175.2	462.4	23336.5
462.6	14330.9	1113	-10.8494	462.6	18164.2	462.6	23313.6
462.8	14245.1	1114	-10.2207	462.8	18141.5	462.8	23287.2
463	14160.8	1115	-8.33456	463	18130.4	463	23259.4
463.2	14080.2	1116	-56.7452	463.2	18122.5	463.2	23230.5
463.4	13999	1117	-8.33456	463.4	18115.9	463.4	23201.2
463.6	13922.4	1118	-13.3642	463.6	18106.5	463.6	23177.7
463.8	13849.8	1119	-12.7355	463.8	18102	463.8	23155.5
464	13778.3	1120	-1.41876	464	18090.9	464	23138.4
464.2	13710.8	1121	6.12576	464.2	18077.7	464.2	23116.6
464.4	13646.2	1122	-17.1365	464.4	18063.7	464.4	23086.8
464.6	13584.1	1123	-8.96327	464.6	18056.6	464.6	23063.2
464.8	13524	1124	2.98221	464.8	18037.9	464.8	23035.6
465	13466.2	1125	-16.5078	465	18017.1	465	23015.7
465.2	13410.6	1126	-6.44843	465.2	18013.7	465.2	22998
465.4	13357	1127	-23.4236	465.4	17981.7	465.4	22976
465.6	13304.6	1128	11.7842	465.6	17974.7	465.6	22959.7
465.8	13256.2	1129	-25.3097	465.8	17974.6	465.8	22937.5
466	13207.7	1130	2.98221	466	17949.7	466	22915.9
466.2	13161.5	1131	-24.681	466.2	17943.2	466.2	22891.9
466.4	13118.3	1132	-18.3939	466.4	17924.8	466.4	22865.7
466.6	13076.4	1133	-22.7949	466.6	17901.7	466.6	22841
466.8	13036.8	1134	2.98221	466.8	17896.3	466.8	22821.3
467	12998.9	1135	6.75447	467	17879.5	467	22802.1
467.2	12963.6	1136	-25.3097	467.2	17869.6	467.2	22779.8
467.4	12929	1137	3.61092	467.4	17851.9	467.4	22757.7
467.6	12898.9	1138	-14.6217	467.6	17828.7	467.6	22733.5
467.8	12867.6	1139	0.46737	467.8	17818.2	467.8	22708.3
468	12839	1140	5.49705	468	17804.5	468	22689.8
468.2	12813.3	1141	-10.2207	468.2	17779.3	468.2	22670
468.4	12784.7	1142	-19.0226	468.4	17762.1	468.4	22651
468.6	12760.3	1143	-23.4236	468.6	17739.3	468.6	22634.8
468.8	12737.2	1144	-11.4781	468.8	17722.7	468.8	22611
469	12713.9	1145	5.49705	469	17731.9	469	22587.3
469.2	12694.1	1146	-3.9336	469.2	17716.5	469.2	22566.9
469.4	12676.5	1147	-3.9336	469.4	17708.9	469.4	22548.2
469.6	12660.3	1148	-27.8246	469.6	17692	469.6	22531.3
469.8	12645.4	1149	-6.44843	469.8	17671.3	469.8	22513.6
470	12631.6	1150	2.98221	470	17678.5	470	22500.4
470.2	12617.6	1151	-3.30489	470.2	17670.3	470.2	22482
470.4	12606.4	1152	-5.19102	470.4	17664.7	470.4	22467
470.6	12599	1153	13.6703	470.6	17653.5	470.6	22449.2
470.8	12593.1	1154	-17.7652	470.8	17631.1	470.8	22428
471	12587.3	1155	-1.41876	471	17617.1	471	22410.2
471.2	12582.3	1156	-1.41876	471.2	17615.6	471.2	22390.1
471.4	12577.7	1157	-6.44843	471.4	17603.3	471.4	22374.3
471.6	12573.1	1158	-17.1365	471.6	17588	471.6	22355.5
471.8	12571.1	1159	-13.993	471.8	17587.9	471.8	22332.3
472	12567.8	1160	-7.70585	472	17576.3	472	22314.7
472.2	12564.9	1161	1.72479	472.2	17581.4	472.2	22286.8
472.4	12564.2	1162	-17.1365	472.4	17576.5	472.4	22268.3
472.6	12566.3	1163	-3.9336	472.6	17574.6	472.6	22255.3
472.8	12570.7	1164	-5.81973	472.8	17544.7	472.8	22233.9
473	12574	1165	3.61092	473	17535	473	22223.8
473.2	12582.3	1166	-13.993	473.2	17536.4	473.2	22205.7
473.4	12589	1167	-19.6513	473.4	17529.2	473.4	22178.1
473.6	12598.4	1168	-8.33456	473.6	17558.7	473.6	22160.9
473.8	12609.6	1169	-12.7355	473.8	17551.7	473.8	22139.9
474	12619.1	1170	-0.79005	474	17553.1	474	22114.3
474.2	12630.4	1171	-8.33456	474.2	17552.7	474.2	22100.2
474.4	12641	1172	1.72479	474.4	17530.4	474.4	22077.9
474.6	12651.8	1173	-15.8791	474.6	17531	474.6	22060.3
474.8	12663.8	1174	-12.7355	474.8	17532.8	474.8	22045.8
475	12676.5	1175	-19.0226	475	17521.8	475	22021.2
475.2	12692.4	1176	-7.07714	475.2	17519.7	475.2	22003.3
475.4	12711.4	1177	-7.07714	475.4	17514.8	475.4	21985.8
475.6	12729.3	1178	16.8138	475.6	17515.9	475.6	21968.5
475.8	12748.7	1179	-19.6513	475.8	17521.1	475.8	21957
476	12766.9	1180	17.4425	476	17531.5	476	21936
476.2	12787.3	1181	11.7842	476.2	17549.4	476.2	21915
476.4	12807.2	1182	-3.9336	476.4	17545.3	476.4	21896.2
476.6	12829.9	1183	0.46737	476.6	17556.5	476.6	21877
476.8	12854.5	1184	-17.1365	476.8	17569.6	476.8	21856.5
477	12877.7	1185	3.61092	477	17561.3	477	21837.5
477.2	12902.8	1186	-3.30489	477.2	17584.5	477.2	21814.7
477.4	12927.3	1187	-6.44843	477.4	17587.9	477.4	21795.8
477.6	12950.2	1188	-7.07714	477.6	17583.8	477.6	21781
477.8	12974.4	1189	-9.59198	477.8	17597	477.8	21764
478	13000.9	1190	-7.07714	478	17591.5	478	21743.4
478.2	13028.9	1191	-10.2207	478.2	17599.7	478.2	21724.9
478.4	13056.1	1192	-7.07714	478.4	17613.7	478.4	21706.7
478.6	13086.5	1193	-8.96327	478.6	17609.8	478.6	21687.6
478.8	13117.6	1194	-3.30489	478.8	17616.2	478.8	21671.8
479	13148.3	1195	-13.3642	479	17628.7	479	21654.6
479.2	13182.9	1196	-8.33456	479.2	17647.5	479.2	21635.3
479.4	13213	1197	-5.81973	479.4	17669.8	479.4	21618.4
479.6	13244.7	1198	-15.2504	479.6	17681.3	479.6	21605.1
479.8	13278	1199	-7.07714	479.8	17687.3	479.8	21582.8
480	13311.2	1200	-7.70585	480	17695.1	480	21561.2
480.2	13346.4	1201	-6.44843	480.2	17699.9	480.2	21541.2
480.4	13381.4	1202	-11.4781	480.4	17707.6	480.4	21518.6
480.6	13416.7	1203	-4.56231	480.6	17720.8	480.6	21498.4
480.8	13452.4	1204	-5.19102	480.8	17713.3	480.8	21478.5
481	13489.3	1205	-5.19102	481	17733.9	481	21459.9
481.2	13528.2	1206	-9.59198	481.2	17758.7	481.2	21447.5
481.4	13565.8	1207	-1.41876	481.4	17762.1	481.4	21427.7
481.6	13600.8	1208	-4.56231	481.6	17789.1	481.6	21409.8
481.8	13640.1	1209	-10.2207	481.8	17799.7	481.8	21386.3
482	13677.2	1210	-6.44843	482	17808.8	482	21361.2
482.2	13715.1	1211	-5.19102	482.2	17829.7	482.2	21349.4
482.4	13756.8	1212	-1.41876	482.4	17851.4	482.4	21331.5
482.6	13796.7	1213	-2.67618	482.6	17862.2	482.6	21316.2
482.8	13838.8	1214	-5.19102	482.8	17869.6	482.8	21291.8
483	13882.1	1215	-13.3642	483	17875.5	483	21274.3
483.2	13925.2	1216	-4.56231	483.2	17875	483.2	21260.5
483.4	13967.7	1217	-8.33456	483.4	17901.5	483.4	21241.3
483.6	14008.2	1218	-6.44843	483.6	17931.7	483.6	21231.9
483.8	14049.2	1219	1.09608	483.8	17963.6	483.8	21211.3
484	14091	1220	-6.44843	484	18004.2	484	21191.1
484.2	14134.3	1221	-7.70585	484.2	18019.1	484.2	21170.7
484.4	14178	1222	-10.2207	484.4	18033.3	484.4	21150.4
484.6	14220.6	1223	-8.33456	484.6	18051.9	484.6	21128.7
484.8	14263.9	1224	-15.2504	484.8	18064.1	484.8	21110.8
485	14305.6	1225	-11.4781	485	18091	485	21096.5
485.2	14350.3	1226	-7.70585	485.2	18124.4	485.2	21073.9
485.4	14396.6	1227	-17.1365	485.4	18157.6	485.4	21055.9
485.6	14443.1	1228	-0.16134	485.6	18181.8	485.6	21039.6
485.8	14490.5	1229	-5.81973	485.8	18201.9	485.8	21025.7
486	14537.9	1230	1.09608	486	18215.8	486	21010.6
486.2	14585.1	1231	-8.33456	486.2	18241.4	486.2	20997.7
486.4	14631.9	1232	-12.1068	486.4	18270.8	486.4	20982.9
486.6	14677.9	1233	-3.9336	486.6	18289.6	486.6	20966.9
486.8	14723.7	1234	-8.96327	486.8	18308.3	486.8	20952.1
487	14771.7	1235	0.46737	487	18324	487	20935.2
487.2	14821.1	1236	-7.07714	487.2	18344.1	487.2	20920.3
487.4	14870.6	1237	-8.96327	487.4	18365.3	487.4	20905.9
487.6	14917.5	1238	-7.07714	487.6	18398.1	487.6	20893.5
487.8	14962.8	1239	-4.56231	487.8	18411.2	487.8	20883.8
488	15009.5	1240	-7.07714	488	18445.3	488	20872.7
488.2	15056.5	1241	-8.33456	488.2	18481.4	488.2	20860.3
488.4	15106.2	1242	-5.19102	488.4	18506.4	488.4	20856.1
488.6	15156.4	1243	-2.67618	488.6	18544.1	488.6	20845.5
488.8	15204.8	1244	-11.4781	488.8	18578.8	488.8	20829
489	15254.1	1245	-7.07714	489	18612.3	489	20812.7
489.2	15301.4	1246	-8.33456	489.2	18646	489.2	20795.7
489.4	15350.3	1247	-11.4781	489.4	18682.8	489.4	20782.4
489.6	15399.1	1248	-7.07714	489.6	18693.8	489.6	20770.1
489.8	15446.8	1249	-3.9336	489.8	18728.5	489.8	20763.5
490	15494.2	1250	-12.1068	490	18763.6	490	20745.4
490.2	15539.3	1251	-0.79005	490.2	18784.1	490.2	20732.8
490.4	15586.2	1252	-3.9336	490.4	18828.4	490.4	20725.7
490.6	15635.1	1253	-11.4781	490.6	18861.2	490.6	20712.9
490.8	15683.8	1254	-8.96327	490.8	18887.6	490.8	20708.5
491	15733	1255	-14.6217	491	18917.4	491	20695.5
491.2	15781	1256	-9.59198	491.2	18942.5	491.2	20685.5
491.4	15827.8	1257	-6.44843	491.4	18961.9	491.4	20673.5
491.6	15877.5	1258	-3.30489	491.6	18998.6	491.6	20665.2
491.8	15926.5	1259	-6.44843	491.8	19045.8	491.8	20653.3
492	15975.2	1260	-11.4781	492	19089.3	492	20642.2
492.2	16023.7	1261	-1.41876	492.2	19121.7	492.2	20632.9
492.4	16072.2	1262	-14.6217	492.4	19146.4	492.4	20619.6
492.6	16118.8	1263	-1.41876	492.6	19175.3	492.6	20611.3
492.8	16167	1264	-8.96327	492.8	19192.4	492.8	20599.5
493	16214.6	1265	-3.9336	493	19236.7	493	20587
493.2	16261.8	1266	-10.8494	493.2	19275.9	493.2	20572.5
493.4	16311.8	1267	-5.81973	493.4	19316.2	493.4	20560.6
493.6	16360	1268	-8.96327	493.6	19353.8	493.6	20544.7
493.8	16410.8	1269	-3.9336	493.8	19388.3	493.8	20539.2
494	16462.4	1270	-10.8494	494	19424.4	494	20533.3
494.2	16511.3	1271	-4.56231	494.2	19457.1	494.2	20524.8
494.4	16560.8	1272	-0.79005	494.4	19503.6	494.4	20524.6
494.6	16609.4	1273	-10.8494	494.6	19536.3	494.6	20507.8
494.8	16656.3	1274	-8.96327	494.8	19576.7	494.8	20495
495	16707.3	1275	-7.07714	495	19611.8	495	20488.9
495.2	16758.4	1276	-12.1068	495.2	19645.8	495.2	20475.2
495.4	16808.9	1277	-9.59198	495.4	19679	495.4	20470.4
495.6	16859.5	1278	-11.4781	495.6	19711.9	495.6	20465.7
495.8	16909.8	1279	-9.59198	495.8	19757.3	495.8	20448.4
496	16958.5	1280	-5.19102	496	19806.1	496	20433.7
496.2	17011.1	1281	-11.4781	496.2	19850	496.2	20426.4
496.4	17064.6	1282	-8.96327	496.4	19896.1	496.4	20412.4
496.6	17116.7	1283	-7.70585	496.6	19933	496.6	20403.6
496.8	17172.1	1284	-13.3642	496.8	19956.9	496.8	20397.3
497	17225.9	1285	-5.19102	497	20004.4	497	20384.1
497.2	17279.6	1286	-6.44843	497.2	20039.4	497.2	20370.6
497.4	17330.9	1287	-5.19102	497.4	20078.6	497.4	20370.2
497.6	17384.3	1288	-5.19102	497.6	20129.4	497.6	20360.3
497.8	17437.8	1289	-3.9336	497.8	20157.8	497.8	20352
498	17491.1	1290	-7.70585	498	20195.8	498	20355.5
498.2	17549.3	1291	-6.44843	498.2	20231.2	498.2	20345.2
498.4	17602.6	1292	-3.9336	498.4	20268.3	498.4	20340.4
498.6	17657.5	1293	-10.2207	498.6	20300.9	498.6	20334.7
498.8	17712.7	1294	-5.19102	498.8	20349.8	498.8	20321.1
499	17769	1295	-9.59198	499	20395.7	499	20315.7
499.2	17825.2	1296	-6.44843	499.2	20429.5	499.2	20313.2
499.4	17880.7	1297	-3.9336	499.4	20478.3	499.4	20305.4
499.6	17936.7	1298	-2.67618	499.6	20525.5	499.6	20307.8
499.8	17990.7	1299	-7.70585	499.8	20560.9	499.8	20309.9
500	18049.3	1300	-7.07714	500	20622.1	500	20308.7
500.2	18107.3	1301	-6.44843	500.2	20685	500.2	20315.1
500.4	18164.9	1302	-5.19102	500.4	20728.2	500.4	20313.4
500.6	18223.9	1303	-7.70585	500.6	20781.8	500.6	20315.6
500.8	18281.4	1304	-9.59198	500.8	20822.1	500.8	20316.9
501	18339.9	1305	-7.07714	501	20867.9	501	20315
501.2	18399.7	1306	-10.8494	501.2	20909.5	501.2	20322.8
501.4	18457.6	1307	-8.33456	501.4	20947.2	501.4	20324
501.6	18518.7	1308	-8.33456	501.6	20986.8	501.6	20327.2
501.8	18576.5	1309	-3.9336	501.8	21023.6	501.8	20332.7
502	18635.3	1310	-7.07714	502	21072	502	20332
502.2	18696.1	1311	-4.56231	502.2	21122.6	502.2	20337.7
502.4	18753	1312	-5.19102	502.4	21164.7	502.4	20340.3
502.6	18813	1313	-7.07714	502.6	21207.6	502.6	20345
502.8	18873.8	1314	-2.04746	502.8	21252.8	502.8	20352.1
503	18933.8	1315	-5.19102	503	21311.9	503	20354
503.2	18995.9	1316	-4.56231	503.2	21368.6	503.2	20361.1
503.4	19059.3	1317	-7.07714	503.4	21425.5	503.4	20365.7
503.6	19120.4	1318	-6.44843	503.6	21479.5	503.6	20371.9
503.8	19183.8	1319	-6.44843	503.8	21527	503.8	20378.4
504	19246.5	1320	-6.44843	504	21579	504	20387.4
504.2	19308.6	1321	-12.1068	504.2	21635.2	504.2	20397.6
504.4	19374.4	1322	-1.41876	504.4	21679.8	504.4	20408.3
504.6	19437.5	1323	-7.07714	504.6	21719.7	504.6	20415.1
504.8	19505.6	1324	-13.993	504.8	21773.7	504.8	20420.2
505	19569.8	1325	-4.56231	505	21833.2	505	20426.8
505.2	19633.6	1326	-7.70585	505.2	21887.7	505.2	20429.9
505.4	19698.6	1327	-8.33456	505.4	21959	505.4	20448.1
505.6	19762.2	1328	-10.2207	505.6	22022.9	505.6	20466.9
505.8	19831.9	1329	-5.81973	505.8	22071.1	505.8	20479.1
506	19900.2	1330	-6.44843	506	22145.9	506	20493.4
506.2	19972.4	1331	-9.59198	506.2	22201.9	506.2	20498.8
506.4	20043.8	1332	-7.07714	506.4	22257.7	506.4	20508.4
506.6	20115.5	1333	-8.96327	506.6	22304.8	506.6	20525.7
506.8	20188.4	1334	-2.67618	506.8	22358.5	506.8	20535.3
507	20261.9	1335	-4.56231	507	22423.7	507	20548.1
507.2	20335	1336	-7.07714	507.2	22485	507.2	20556.9
507.4	20406.5	1337	-10.2207	507.4	22553.9	507.4	20566.1
507.6	20481.9	1338	-6.44843	507.6	22609.1	507.6	20582.7
507.8	20556.7	1339	-3.30489	507.8	22673.3	507.8	20602.1
508	20633.3	1340	-9.59198	508	22730.3	508	20620.5
508.2	20713.9	1341	-7.70585	508.2	22800.9	508.2	20646.3
508.4	20794.1	1342	-8.96327	508.4	22871.4	508.4	20658.5
508.6	20873	1343	-7.70585	508.6	22922.4	508.6	20668
508.8	20956	1344	-4.56231	508.8	22987	508.8	20684.6
509	21037.4	1345	-9.59198	509	23041.8	509	20696.2
509.2	21120.6	1346	-10.8494	509.2	23113.3	509.2	20718.4
509.4	21207.5	1347	-7.70585	509.4	23185.5	509.4	20736.4
509.6	21290.5	1348	-6.44843	509.6	23258.8	509.6	20760.6
509.8	21377.1	1349	-3.9336	509.8	23345.7	509.8	20779.4
510	21463.2	1350	-6.44843	510	23414.5	510	20795.9
510.2	21556.1	1351	-7.70585	510.2	23511.9	510.2	20853.3
510.4	21646.1	1352	-2.67618	510.4	23579.9	510.4	20873.9
510.6	21737.1	1353	-7.70585	510.6	23663.4	510.6	20888.8
510.8	21830.4	1354	-5.19102	510.8	23738.5	510.8	20911.3
511	21922.6	1355	-9.59198	511	23822.1	511	20924.8
511.2	22018.9	1356	-7.07714	511.2	23911.3	511.2	20944.4
511.4	22113.2	1357	-3.9336	511.4	23986.6	511.4	20970.5
511.6	22207.8	1358	-8.33456	511.6	24065.9	511.6	20995.2
511.8	22304.8	1359	-7.70585	511.8	24152.4	511.8	21016.9
512	22401.5	1360	-11.4781	512	24225.4	512	21042
512.2	22500.6	1361	-10.2207	512.2	24299.5	512.2	21065.6
512.4	22598.5	1362	-10.2207	512.4	24378.8	512.4	21084.6
512.6	22698.5	1363	-0.16134	512.6	24450.4	512.6	21106.2
512.8	22797	1364	-7.70585	512.8	24536.2	512.8	21129.5
513	22896.7	1365	-8.33456	513	24621	513	21150.7
513.2	22999.1	1366	-4.56231	513.2	24710	513.2	21175.6
513.4	23101.9	1367	-8.96327	513.4	24812.4	513.4	21201.6
513.6	23206.1	1368	-12.1068	513.6	24898	513.6	21224.2
513.8	23311.4	1369	-5.19102	513.8	24997.5	513.8	21251.1
514	23415.2	1370	-3.30489	514	25085.2	514	21279.4
514.2	23519	1371	-8.96327	514.2	25159.3	514.2	21304.2
514.4	23621.9	1372	-9.59198	514.4	25256.7	514.4	21333.2
514.6	23726.9	1373	-10.2207	514.6	25351.4	514.6	21358.7
514.8	23834.1	1374	-5.81973	514.8	25458.4	514.8	21377.9
515	23938.6	1375	-11.4781	515	25566.9	515	21402.1
515.2	24045.9	1376	-5.19102	515.2	25655.2	515.2	21419.4
515.4	24149	1377	-7.07714	515.4	25732.5	515.4	21446.9
515.6	24252.6	1378	-3.9336	515.6	25823.5	515.6	21478.2
515.8	24357.9	1379	-7.70585	515.8	25916.1	515.8	21499.3
516	24461.4	1380	-12.7355	516	26009.3	516	21531.8
516.2	24566.9	1381	-6.44843	516.2	26119.5	516.2	21555.7
516.4	24673.9	1382	-8.96327	516.4	26217.5	516.4	21583.7
516.6	24782	1383	-4.56231	516.6	26307.3	516.6	21619.8
516.8	24889.4	1384	-2.67618	516.8	26405.9	516.8	21653.4
517	24996.1	1385	-5.81973	517	26513	517	21682.1
517.2	25102.4	1386	-5.81973	517.2	26615.6	517.2	21712.8
517.4	25207.3	1387	-5.19102	517.4	26722.8	517.4	21741.5
517.6	25316.7	1388	-3.9336	517.6	26829.4	517.6	21768.4
517.8	25427	1389	-8.33456	517.8	26922	517.8	21807.4
518	25536	1390	-7.07714	518	27016.2	518	21838.1
518.2	25643.3	1391	-12.1068	518.2	27115.5	518.2	21874.5
518.4	25749.2	1392	-7.07714	518.4	27220.6	518.4	21904.8
518.6	25857.9	1393	-7.70585	518.6	27317.2	518.6	21926.9
518.8	25963.6	1394	-3.30489	518.8	27424.2	518.8	21957.7
519	26075.4	1395	-8.96327	519	27537.9	519	21984.1
519.2	26185.8	1396	-5.19102	519.2	27654.6	519.2	22010.5
519.4	26294.3	1397	-9.59198	519.4	27771.7	519.4	22047.4
519.6	26406.8	1398	-2.67618	519.6	27871.8	519.6	22077.8
519.8	26515.7	1399	-7.70585	519.8	27981.2	519.8	22113.2
520	26627	1400	-6.44843	520	28079.2	520	22159.8
520.2	26738			520.2	28177	520.2	22193.7
520.4	26848.6			520.4	28295.1	520.4	22235
520.6	26956.9			520.6	28398	520.6	22269.1
520.8	27066			520.8	28503.1	520.8	22296.2
521	27174.2			521	28626.3	521	22331.1
521.2	27282.3			521.2	28742.8	521.2	22361.9
521.4	27393.7			521.4	28873.9	521.4	22406.6
521.6	27500.2			521.6	28998.8	521.6	22440.2
521.8	27608.1			521.8	29117.6	521.8	22478.8
522	27717.1			522	29237.4	522	22517.7
522.2	27825.3			522.2	29331.9	522.2	22550
522.4	27933.9			522.4	29445	522.4	22591.4
522.6	28039.6			522.6	29555.2	522.6	22633.9
522.8	28144.4			522.8	29663.7	522.8	22670.9
523	28247.7			523	29784.3	523	22709.9
523.2	28354.1			523.2	29898.5	523.2	22751.2
523.4	28457.8			523.4	30011.4	523.4	22784
523.6	28559.1			523.6	30127.3	523.6	22821.6
523.8	28662.1			523.8	30246	523.8	22863.8
524	28758.3			524	30373.2	524	22898.9
524.2	28855.9			524.2	30480.5	524.2	22939.8
524.4	28953.4			524.4	30584.4	524.4	22976.7
524.6	29046.7			524.6	30690.8	524.6	23004.8
524.8	29140.7			524.8	30784.4	524.8	23041.9
525	29234.9			525	30893.1	525	23080.1
525.2	29324.7			525.2	31005.3	525.2	23117
525.4	29413.3			525.4	31105	525.4	23156.8
525.6	29500			525.6	31222.8	525.6	23194.9
525.8	29582.7			525.8	31333.2	525.8	23230.1
526	29661.3			526	31444.4	526	23270.4
526.2	29737.8			526.2	31561.3	526.2	23312.5
526.4	29809.8			526.4	31670.6	526.4	23358.8
526.6	29882			526.6	31788.1	526.6	23401.1
526.8	29951.6			526.8	31887.8	526.8	23439.5
527	30016.7			527	31986.7	527	23481.3
527.2	30078.1			527.2	32094.3	527.2	23522.1
527.4	30133.6			527.4	32192.3	527.4	23560.8
527.6	30185.8			527.6	32294.3	527.6	23606.4
527.8	30234			527.8	32404.7	527.8	23648.7
528	30279.1			528	32499.2	528	23681.8
528.2	30317			528.2	32592.1	528.2	23723
528.4	30353.8			528.4	32690.4	528.4	23765.6
528.6	30383.2			528.6	32782.3	528.6	23800.9
528.8	30406.6			528.8	32870.6	528.8	23846.3
529	30428.9			529	32963	529	23885.2
529.2	30441.2			529.2	33067.3	529.2	23928.3
529.4	30449.1			529.4	33162.3	529.4	23970
529.6	30453.4			529.6	33260.6	529.6	24009.2
529.8	30448			529.8	33347.9	529.8	24052.3
530	30441.6			530	33416.9	530	24090.3
530.2	30430.3			530.2	33489.7	530.2	24132
530.4	30411.9			530.4	33566.5	530.4	24173.3
530.6	30390.5			530.6	33660.8	530.6	24220.8
530.8	30359.8			530.8	33754.6	530.8	24264.1
531	30322.7			531	33846.3	531	24311.4
531.2	30283.3			531.2	33919.7	531.2	24354.7
531.4	30236.3			531.4	33979.1	531.4	24393.4
531.6	30188.3			531.6	34046.1	531.6	24437.8
531.8	30137.3			531.8	34105.7	531.8	24477.9
532	30073.9			532	34171.8	532	24526.7
532.2	30009.4			532.2	34244	532.2	24569.6
532.4	29937			532.4	34301.7	532.4	24615.3
532.6	29860			532.6	34363.6	532.6	24659.9
532.8	29782.1			532.8	34427	532.8	24701.6
533	29702.3			533	34500.2	533	24747.4
533.2	29617.2			533.2	34558.4	533.2	24791.6
533.4	29528.6			533.4	34621.3	533.4	24842.5
533.6	29439.2			533.6	34676.1	533.6	24886.3
533.8	29341.9			533.8	34718.3	533.8	24934.5
534	29240.6			534	34776.2	534	24980.4
534.2	29140.8			534.2	34816.9	534.2	25021.9
534.4	29035.3			534.4	34864.1	534.4	25069.4
534.6	28928.2			534.6	34893.7	534.6	25111.1
534.8	28819.1			534.8	34925.8	534.8	25155.6
535	28707.2			535	34972	535	25200.9
535.2	28596.4			535.2	35007.5	535.2	25244.2
535.4	28483.8			535.4	35058.3	535.4	25291.4
535.6	28371.1			535.6	35109.9	535.6	25338.6
535.8	28254.7			535.8	35148.5	535.8	25386.7
536	28136.9			536	35179.4	536	25438.8
536.2	28017.7			536.2	35209	536.2	25486.9
536.4	27899.2			536.4	35226.2	536.4	25532
536.6	27779.5			536.6	35250.5	536.6	25578.1
536.8	27659.3			536.8	35283	536.8	25624.5
537	27539.6			537	35301.5	537	25668.8
537.2	27420.9			537.2	35327.5	537.2	25711.7
537.4	27299.2			537.4	35351.5	537.4	25762.2
537.6	27179.6			537.6	35369.5	537.6	25809.4
537.8	27064			537.8	35392.2	537.8	25856.2
538	26945.3			538	35420.5	538	25906.8
538.2	26831.2			538.2	35450.5	538.2	25946.8
538.4	26717.1			538.4	35473.2	538.4	25995
538.6	26604.4			538.6	35502.3	538.6	26048.2
538.8	26493.8			538.8	35518.9	538.8	26094.3
539	26382.3			539	35522.9	539	26146.9
539.2	26271.8			539.2	35536.1	539.2	26190.7
539.4	26160.2			539.4	35545.6	539.4	26236.3
539.6	26050.3			539.6	35564.5	539.6	26284.7
539.8	25944.6			539.8	35581.5	539.8	26331.7
540	25840.4			540	35593.6	540	26380
540.2	25736.3			540.2	35599.7	540.2	26430.3
540.4	25634.7			540.4	35605.6	540.4	26485.6
540.6	25533			540.6	35615.3	540.6	26537.3
540.8	25434.4			540.8	35632.7	540.8	26588.8
541	25337.5			541	35649.5	541	26633.1
541.2	25243.6			541.2	35660.4	541.2	26673.7
541.4	25151.4			541.4	35675.1	541.4	26723.2
541.6	25057.2			541.6	35677.6	541.6	26772.9
541.8	24965.3			541.8	35694.4	541.8	26823.7
542	24872.8			542	35688.9	542	26871.5
542.2	24782.2			542.2	35694.2	542.2	26920.2
542.4	24694.9			542.4	35691.6	542.4	26965.9
542.6	24608.5			542.6	35685.8	542.6	27017.7
542.8	24524.8			542.8	35702.1	542.8	27074
543	24443.3			543	35698.8	543	27122.5
543.2	24362.6			543.2	35708.9	543.2	27171.1
543.4	24284.9			543.4	35707.8	543.4	27222.3
543.6	24206			543.6	35690.4	543.6	27273.5
543.8	24125.9			543.8	35682.6	543.8	27327
544	24048.1			544	35671.9	544	27383.6
544.2	23970.4			544.2	35666.5	544.2	27439.4
544.4	23890.2			544.4	35662.1	544.4	27495.9
544.6	23815			544.6	35666.5	544.6	27547.3
544.8	23740.1			544.8	35661.4	544.8	27596.2
545	23663.3			545	35659.1	545	27652.9
545.2	23590.2			545.2	35658.3	545.2	27707.2
545.4	23513			545.4	35636.7	545.4	27766.4
545.6	23438.2			545.6	35624.9	545.6	27830.1
545.8	23365.6			545.8	35616.7	545.8	27879.4
546	23290.8			546	35613.2	546	27927.4
546.2	23218.1			546.2	35611.3	546.2	27982.7
546.4	23141.5			546.4	35609.6	546.4	28038.5
546.6	23062			546.6	35597.8	546.6	28097.2
546.8	22983.8			546.8	35590.1	546.8	28157.7
547	22901.8			547	35577.9	547	28208.9
547.2	22824.7			547.2	35573.1	547.2	28261.9
547.4	22748.7			547.4	35557.5	547.4	28321.5
547.6	22670.1			547.6	35524.4	547.6	28380.7
547.8	22593			547.8	35515.8	547.8	28437.2
548	22513.4			548	35499.4	548	28489.3
548.2	22432.5			548.2	35486.6	548.2	28538.6
548.4	22350.9			548.4	35498.1	548.4	28591.2
548.6	22270.7			548.6	35496.7	548.6	28645.3
548.8	22183.8			548.8	35484.3	548.8	28704.2
549	22095.3			549	35482.6	549	28758.4
549.2	22010.6			549.2	35464.8	549.2	28813.4
549.4	21923			549.4	35452.4	549.4	28865.8
549.6	21837.6			549.6	35451.3	549.6	28924.2
549.8	21752.4			549.8	35443.4	549.8	28983.3
550	21663.6			550	35429.1	550	29037.5
550.2	21575.3			550.2	35419.7	550.2	29103.4
550.4	21482.8			550.4	35402.7	550.4	29161.2
550.6	21391.8			550.6	35388.2	550.6	29213.2
550.8	21298.2			550.8	35392.8	550.8	29274
551	21206.5			551	35380.2	551	29327.3
551.2	21113.5			551.2	35371	551.2	29384.1
551.4	21020.8			551.4	35371.2	551.4	29449.1
551.6	20928			551.6	35370.5	551.6	29510.3
551.8	20829.8			551.8	35367.2	551.8	29566.8
552	20733.1			552	35373.5	552	29629.1
552.2	20633.5			552.2	35375.4	552.2	29682.2
552.4	20535.5			552.4	35359.2	552.4	29744.1
552.6	20436.7			552.6	35369.7	552.6	29809.5
552.8	20340.9			552.8	35368.2	552.8	29864.9
553	20243			553	35369.3	553	29929.6
553.2	20144			553.2	35387.1	553.2	29988.7
553.4	20046			553.4	35387.8	553.4	30054.3
553.6	19945.5			553.6	35405.2	553.6	30123.5
553.8	19844.7			553.8	35402.4	553.8	30192
554	19744.1			554	35412.5	554	30259
554.2	19643.6			554.2	35431.2	554.2	30316
554.4	19541.7			554.4	35434.8	554.4	30377.1
554.6	19443			554.6	35454.5	554.6	30443
554.8	19343.6			554.8	35461.8	554.8	30513.3
555	19244.8			555	35481.1	555	30590.6
555.2	19147			555.2	35514.1	555.2	30667.1
555.4	19045.8			555.4	35530.5	555.4	30738.8
555.6	18944.9			555.6	35567.8	555.6	30809.4
555.8	18844.2			555.8	35579.2	555.8	30884.8
556	18743.6			556	35580.2	556	30954.6
556.2	18644.3			556.2	35614.6	556.2	31026.6
556.4	18546.4			556.4	35633.3	556.4	31098
556.6	18444.6			556.6	35661.2	556.6	31168.7
556.8	18346.4			556.8	35709.9	556.8	31247.4
557	18248.6			557	35749.1	557	31326.8
557.2	18151.7			557.2	35776	557.2	31407
557.4	18057.6			557.4	35823	557.4	31483.2
557.6	17958.8			557.6	35850.5	557.6	31564.7
557.8	17864.2			557.8	35887	557.8	31649
558	17768			558	35933.2	558	31729.1
558.2	17674.9			558.2	35979.6	558.2	31817.7
558.4	17582.8			558.4	36033.5	558.4	31896.5
558.6	17489.7			558.6	36087.7	558.6	31976.5
558.8	17399.2			558.8	36153.3	558.8	32062.5
559	17308.8			559	36202	559	32144.9
559.2	17220.2			559.2	36265.6	559.2	32231
559.4	17132.4			559.4	36317.9	559.4	32318
559.6	17045.2			559.6	36386.7	559.6	32410.9
559.8	16956.2			559.8	36459.3	559.8	32499.1
560	16869.4			560	36523.3	560	32587.8
560.2	16784.6			560.2	36600.2	560.2	32673.6
560.4	16700.5			560.4	36658.3	560.4	32752.3
560.6	16617.7			560.6	36727.1	560.6	32844.4
560.8	16534.6			560.8	36805.2	560.8	32934.3
561	16451.4			561	36887	561	33025.4
561.2	16368.2			561.2	36962.8	561.2	33114.3
561.4	16289.3			561.4	37048.2	561.4	33204.6
561.6	16212.2			561.6	37139.7	561.6	33296.1
561.8	16135.1			561.8	37236.3	561.8	33393.3
562	16060.7			562	37348.1	562	33499.2
562.2	15985.4			562.2	37449.1	562.2	33595.4
562.4	15912			562.4	37554.6	562.4	33696.3
562.6	15838			562.6	37652.8	562.6	33794.7
562.8	15765.3			562.8	37754.8	562.8	33892.9
563	15694.6			563	37866.9	563	33988.4
563.2	15626.2			563.2	37978.1	563.2	34091.7
563.4	15558.9			563.4	38094.2	563.4	34195.8
563.6	15492.1			563.6	38203.7	563.6	34297.1
563.8	15424.9			563.8	38321.9	563.8	34404.3
564	15357.5			564	38438.4	564	34503.3
564.2	15294.2			564.2	38549.8	564.2	34608.2
564.4	15229.2			564.4	38678	564.4	34713.6
564.6	15167.4			564.6	38799.8	564.6	34820.7
564.8	15105.8			564.8	38919.8	564.8	34925.4
565	15043.3			565	39052.2	565	35027.7
565.2	14984.4			565.2	39173.5	565.2	35131.3
565.4	14925.3			565.4	39291.9	565.4	35237
565.6	14867.1			565.6	39419.3	565.6	35344.1
565.8	14810.2			565.8	39535.3	565.8	35459.7
566	14753.4			566	39662.7	566	35571
566.2	14698.2			566.2	39795.6	566.2	35679.4
566.4	14643.2			566.4	39926.1	566.4	35790.6
566.6	14589.6			566.6	40055.8	566.6	35897.3
566.8	14537.9			566.8	40191.6	566.8	36006.9
567	14484.3			567	40331.4	567	36122.9
567.2	14433.8			567.2	40464.2	567.2	36236.5
567.4	14381.5			567.4	40610.1	567.4	36346.3
567.6	14330.5			567.6	40735.3	567.6	36456.9
567.8	14278.9			567.8	40852.7	567.8	36569.2
568	14228.5			568	40976.1	568	36681.8
568.2	14178.8			568.2	41096.5	568.2	36796.3
568.4	14128			568.4	41221.6	568.4	36912.7
568.6	14079.1			568.6	41347.7	568.6	37025.9
568.8	14030.7			568.8	41466.5	568.8	37138.7
569	13983.5			569	41584.7	569	37255.1
569.2	13936.2			569.2	41708.1	569.2	37369
569.4	13888.9			569.4	41817.8	569.4	37483.5
569.6	13840.6			569.6	41925.5	569.6	37603.9
569.8	13795.1			569.8	42029	569.8	37714.9
570	13746.3			570	42120.7	570	37830.6
570.2	13700.1			570.2	42212.4	570.2	37942.8
570.4	13652.4			570.4	42306	570.4	38047.7
570.6	13604.2			570.6	42403.8	570.6	38156.1
570.8	13559.3			570.8	42490.5	570.8	38257.2
571	13512.4			571	42572.7	571	38360.9
571.2	13467.1			571.2	42631.3	571.2	38473.6
571.4	13421.2			571.4	42679.7	571.4	38583.4
571.6	13373.2			571.6	42724.9	571.6	38696
571.8	13327.6			571.8	42774.6	571.8	38814.4
572	13280.2			572	42823.7	572	38918.7
572.2	13233.6			572.2	42866.9	572.2	39026.5
572.4	13189.5			572.4	42904.5	572.4	39134
572.6	13143.6			572.6	42930.3	572.6	39234
572.8	13097.6			572.8	42963.5	572.8	39336.8
573	13054.4			573	42987.4	573	39438.5
573.2	13008.2			573.2	43001.5	573.2	39542.1
573.4	12961.2			573.4	43009.2	573.4	39638
573.6	12915.1			573.6	43006.1	573.6	39737.3
573.8	12865.4			573.8	43000	573.8	39836.6
574	12819.4			574	42990.4	574	39931.3
574.2	12774.1			574.2	42971	574.2	40033.5
574.4	12730.7			574.4	42934.1	574.4	40133.2
574.6	12688.1			574.6	42899.3	574.6	40231.4
574.8	12644.5			574.8	42852.5	574.8	40322.6
575	12599.9			575	42801.7	575	40410.8
575.2	12555.4			575.2	42760.5	575.2	40494.8
575.4	12511.9			575.4	42688.1	575.4	40572.6
575.6	12466.5			575.6	42627.7	575.6	40657.5
575.8	12423.4			575.8	42568.5	575.8	40737.8
576	12381.1			576	42497.8	576	40817
576.2	12336.3			576.2	42423.1	576.2	40898.5
576.4	12295.1			576.4	42334.9	576.4	40970.7
576.6	12254.1			576.6	42234.2	576.6	41044.3
576.8	12209			576.8	42121.1	576.8	41111.3
577	12167.1			577	42026.2	577	41174.4
577.2	12127			577.2	41914.4	577.2	41246.6
577.4	12086.7			577.4	41817.2	577.4	41314.7
577.6	12049.4			577.6	41697.8	577.6	41382.9
577.8	12011.8			577.8	41559.3	577.8	41445.8
578	11973.1			578	41442.4	578	41504.1
578.2	11935.3			578.2	41302	578.2	41558.4
578.4	11899.5			578.4	41178.2	578.4	41617.1
578.6	11864.4			578.6	41056.4	578.6	41667.2
578.8	11829.7			578.8	40910.8	578.8	41712.9
579	11795.3			579	40765.1	579	41758.9
579.2	11759.7			579.2	40622.6	579.2	41793.1
579.4	11727.7			579.4	40474.3	579.4	41841.7
579.6	11695.1			579.6	40328.2	579.6	41883.6
579.8	11665.5			579.8	40175	579.8	41921.7
580	11637.6			580	40025.2	580	41968.7
580.2	11607.8			580.2	39866.1	580.2	42003.1
580.4	11579.6			580.4	39699	580.4	42031.6
580.6	11553.2			580.6	39535.3	580.6	42063.6
580.8	11527.7			580.8	39362.6	580.8	42087.9
581	11506.2			581	39202.3	581	42113
581.2	11484.6			581.2	39047.2	581.2	42147
581.4	11460.6			581.4	38887.9	581.4	42177.5
581.6	11441.8			581.6	38723.8	581.6	42201.9
581.8	11421.8			581.8	38547.1	581.8	42219.7
582	11404.2			582	38377.7	582	42235.5
582.2	11392.1			582.2	38201.2	582.2	42242
582.4	11376.5			582.4	38027.9	582.4	42254.1
582.6	11363.7			582.6	37866.7	582.6	42267.2
582.8	11352.5			582.8	37679.1	582.8	42271.6
583	11343.2			583	37500.7	583	42283.8
583.2	11335.4			583.2	37340.3	583.2	42286.5
583.4	11329.6			583.4	37143.7	583.4	42295.3
583.6	11325			583.6	36978.1	583.6	42300.3
583.8	11320.6			583.8	36798.9	583.8	42298.9
584	11319.5			584	36607.7	584	42293.4
584.2	11317.7			584.2	36445.3	584.2	42290.3
584.4	11320.9			584.4	36268.8	584.4	42286.1
584.6	11324.7			584.6	36109.7	584.6	42281.7
584.8	11330.8			584.8	35942.4	584.8	42277
585	11339.6			585	35763	585	42265
585.2	11348.8			585.2	35582.3	585.2	42250.9
585.4	11359.6			585.4	35402	585.4	42235.7
585.6	11370.8			585.6	35230.4	585.6	42219.6
585.8	11386.2			585.8	35058.3	585.8	42206.5
586	11399.2			586	34890.4	586	42189.2
586.2	11415.3			586.2	34710.5	586.2	42168.8
586.4	11435.3			586.4	34532.1	586.4	42159
586.6	11452.7			586.6	34367	586.6	42138.2
586.8	11475.5			586.8	34191.3	586.8	42118.5
587	11498.3			587	34020.7	587	42095.4
587.2	11519.2			587.2	33848.4	587.2	42072.6
587.4	11545.8			587.4	33681.8	587.4	42046.4
587.6	11567.4			587.6	33521.2	587.6	42022.1
587.8	11591.6			587.8	33365.9	587.8	42002.4
588	11616.2			588	33210.8	588	41976.7
588.2	11637.4			588.2	33043.8	588.2	41950
588.4	11665.9			588.4	32885.9	588.4	41926.9
588.6	11690.1			588.6	32721.2	588.6	41902.9
588.8	11715.2			588.8	32554.6	588.8	41870.6
589	11739.1			589	32391.7	589	41847.3
589.2	11760.2			589.2	32226.8	589.2	41822.2
589.4	11782			589.4	32065	589.4	41792.9
589.6	11803.7			589.6	31903.8	589.6	41773.8
589.8	11824.9			589.8	31749.1	589.8	41749.1
590	11843.1			590	31596.7	590	41717.8
590.2	11860.6			590.2	31442.3	590.2	41684.5
590.4	11876			590.4	31285.9	590.4	41650.1
590.6	11888.9			590.6	31132.7	590.6	41611.1
590.8	11899.4			590.8	30964.8	590.8	41575.7
591	11908.4			591	30817.5	591	41539.3
591.2	11913.5			591.2	30664.7	591.2	41502.7
591.4	11916			591.4	30508.4	591.4	41465.9
591.6	11916.1			591.6	30365.3	591.6	41430.6
591.8	11913			591.8	30210.4	591.8	41395.8
592	11909			592	30068.7	592	41358.6
592.2	11900.8			592.2	29943	592.2	41318.4
592.4	11890.5			592.4	29806.2	592.4	41283.3
592.6	11874.7			592.6	29670.4	592.6	41248.1
592.8	11855.4			592.8	29531.5	592.8	41211.5
593	11834.7			593	29378.3	593	41172.1
593.2	11812.4			593.2	29236.4	593.2	41133.2
593.4	11789.1			593.4	29094.5	593.4	41091.3
593.6	11761.7			593.6	28949.5	593.6	41043.7
593.8	11727.6			593.8	28808	593.8	41013.8
594	11690.9			594	28675.6	594	40973.6
594.2	11650.3			594.2	28541.7	594.2	40932
594.4	11609.1			594.4	28411.2	594.4	40885.9
594.6	11567.7			594.6	28276.9	594.6	40834.7
594.8	11523.5			594.8	28132.3	594.8	40790.9
595	11475.1			595	27994.6	595	40749.4
595.2	11424			595.2	27856.3	595.2	40702.4
595.4	11372.2			595.4	27726.4	595.4	40662.3
595.6	11317.5			595.6	27595.4	595.6	40619.7
595.8	11263.4			595.8	27464.9	595.8	40572.8
596	11205			596	27332.9	596	40540.5
596.2	11144.3			596.2	27190.2	596.2	40493.7
596.4	11084.5			596.4	27055.5	596.4	40444.3
596.6	11023.9			596.6	26924.7	596.6	40401.8
596.8	10963.9			596.8	26788.1	596.8	40360
597	10904.2			597	26663.6	597	40320.7
597.2	10839			597.2	26539.4	597.2	40275.8
597.4	10773.5			597.4	26392.1	597.4	40229.2
597.6	10705.4			597.6	26268.7	597.6	40183.2
597.8	10638.6			597.8	26136	597.8	40137.5
598	10573.8			598	26004.2	598	40089.7
598.2	10507.1			598.2	25884.4	598.2	40036.6
598.4	10443.5			598.4	25754.3	598.4	39978.7
598.6	10376.6			598.6	25632.8	598.6	39926.6
598.8	10311			598.8	25512.3	598.8	39881.2
599	10246.2			599	25388.7	599	39835.7
599.2	10180.3			599.2	25255.4	599.2	39793.8
599.4	10116.6			599.4	25125.7	599.4	39746.6
599.6	10051.5			599.6	24999.4	599.6	39696
599.8	9988.04			599.8	24869.1	599.8	39648.6
600	9927.09			600	24749.5	600	39596.3
600.2	9863.85			600.2	24629	600.2	39544.3
600.4	9800.47			600.4	24508.3	600.4	39495.1
600.6	9739.19			600.6	24390.2	600.6	39447.9
600.8	9673.61			600.8	24273.5	600.8	39403
601	9612.64			601	24145.9	601	39352.6
601.2	9553.48			601.2	24014.5	601.2	39307.7
601.4	9489.36			601.4	23883.8	601.4	39256.4
601.6	9431.82			601.6	23761	601.6	39208.5
601.8	9372.33			601.8	23626.9	601.8	39157.6
602	9315.24			602	23502.6	602	39105.2
602.2	9262.67			602.2	23395.8	602.2	39058.3
602.4	9207.09			602.4	23265.7	602.4	39003
602.6	9152.23			602.6	23152	602.6	38953.5
602.8	9093.95			602.8	23022.3	602.8	38898.8
603	9036.25			603	22886.7	603	38842
603.2	8979.66			603.2	22766.6	603.2	38787.9
603.4	8924.36			603.4	22644.5	603.4	38738.9
603.6	8872.16			603.6	22540.6	603.6	38693.2
603.8	8819.76			603.8	22439.6	603.8	38646.8
604	8767.2			604	22321.8	604	38597.9
604.2	8715.98			604.2	22211.6	604.2	38549
604.4	8666.15			604.4	22097.4	604.4	38496
604.6	8615			604.6	21973	604.6	38442.9
604.8	8566.01			604.8	21862.7	604.8	38394.4
605	8514.63			605	21749.5	605	38343.1
605.2	8465.17			605.2	21629.8	605.2	38288
605.4	8415.84			605.4	21520.3	605.4	38231.1
605.6	8366.82			605.6	21417.6	605.6	38175.5
605.8	8318.75			605.8	21310.6	605.8	38119.4
606	8268.38			606	21190.8	606	38067.7
606.2	8221.69			606.2	21079.1	606.2	38018.2
606.4	8172.3			606.4	20956.8	606.4	37962.8
606.6	8126.93			606.6	20844.6	606.6	37903.5
606.8	8081.42			606.8	20745.2	606.8	37844.9
607	8035.27			607	20630.1	607	37784.9
607.2	7991.69			607.2	20519.4	607.2	37727.9
607.4	7945.57			607.4	20418.8	607.4	37673.7
607.6	7901.25			607.6	20315.5	607.6	37616.8
607.8	7858.45			607.8	20208.7	607.8	37561.2
608	7815.07			608	20105	608	37503.8
608.2	7772.4			608.2	19986.7	608.2	37447.8
608.4	7731.82			608.4	19875.9	608.4	37387
608.6	7688.41			608.6	19771.2	608.6	37331.4
608.8	7646.79			608.8	19669.9	608.8	37274.1
609	7606.08			609	19571.6	609	37204
609.2	7565.1			609.2	19478.3	609.2	37142.1
609.4	7524.29			609.4	19388.7	609.4	37078.1
609.6	7484.7			609.6	19294.8	609.6	37013.8
609.8	7445.24			609.8	19198.5	609.8	36950.2
610	7402.57			610	19096.1	610	36883.4
610.2	7364.66			610.2	19003.4	610.2	36811.5
610.4	7327.26			610.4	18898.9	610.4	36741.9
610.6	7287.57			610.6	18803	610.6	36681.4
610.8	7252.91			610.8	18708.2	610.8	36613.5
611	7213.01			611	18608.1	611	36546.2
611.2	7175.95			611.2	18515.3	611.2	36477.8
611.4	7140.81			611.4	18415.5	611.4	36407.7
611.6	7103.41			611.6	18325.5	611.6	36341.8
611.8	7072.67			611.8	18229.4	611.8	36276.1
612	7038.24			612	18143.6	612	36212.8
612.2	7003.38			612.2	18059.6	612.2	36148.2
612.4	6969.56			612.4	17974.4	612.4	36084.4
612.6	6934.86			612.6	17890.5	612.6	36021.9
612.8	6898.58			612.8	17815.5	612.8	35954.9
613	6866.35			613	17731.1	613	35886.9
613.2	6833.85			613.2	17645.4	613.2	35822.7
613.4	6798.55			613.4	17558	613.4	35757.6
613.6	6769.19			613.6	17469.3	613.6	35689.5
613.8	6738.01			613.8	17392.2	613.8	35622.5
614	6707.64			614	17311	614	35549.1
614.2	6680.41			614.2	17238.9	614.2	35470.5
614.4	6650.07			614.4	17154.3	614.4	35394.2
614.6	6621.93			614.6	17074	614.6	35318.3
614.8	6595.34			614.8	16986.2	614.8	35242.6
615	6566.62			615	16923.4	615	35168.3
615.2	6540.78			615.2	16844.2	615.2	35091.6
615.4	6513.31			615.4	16755.7	615.4	35015.4
615.6	6487.7			615.6	16688.7	615.6	34942.7
615.8	6462.7			615.8	16593.4	615.8	34869.2
616	6438.55			616	16514.6	616	34800.3
616.2	6414.97			616.2	16452.7	616.2	34728.4
616.4	6388.82			616.4	16383.4	616.4	34657
616.6	6364.93			616.6	16323.6	616.6	34585
616.8	6339.59			616.8	16260.3	616.8	34506.1
617	6315.44			617	16188.5	617	34426.6
617.2	6291.99			617.2	16124.1	617.2	34348.6
617.4	6269.59			617.4	16050.5	617.4	34272.2
617.6	6249.53			617.6	15980.1	617.6	34199.5
617.8	6229.76			617.8	15921.5	617.8	34132.8
618	6209.63			618	15847.5	618	34067.7
618.2	6189.53			618.2	15787.5	618.2	33997.1
618.4	6166.99			618.4	15733.6	618.4	33931.4
618.6	6146.22			618.6	15663.5	618.6	33860
618.8	6127.09			618.8	15605.9	618.8	33782.3
619	6107.8			619	15539.2	619	33717.5
619.2	6090.47			619.2	15485.9	619.2	33642.7
619.4	6071.42			619.4	15438.9	619.4	33571
619.6	6053.01			619.6	15381.4	619.6	33497.8
619.8	6035.07			619.8	15330.5	619.8	33418.4
620	6016.39			620	15262.2	620	33354.4
620.2	6003.82			620.2	15221.6	620.2	33333
620.4	5986.28			620.4	15158.9	620.4	33259.2
620.6	5969.05			620.6	15104.5	620.6	33186.6
620.8	5951.93			620.8	15060	620.8	33113.9
621	5936.18			621	15006	621	33036.6
621.2	5923.07			621.2	14959.3	621.2	32963.9
621.4	5908.28			621.4	14919.4	621.4	32894.8
621.6	5893.58			621.6	14852.9	621.6	32820.6
621.8	5878.28			621.8	14795	621.8	32742.3
622	5861.08			622	14748.3	622	32665.7
622.2	5846.93			622.2	14702.3	622.2	32582.6
622.4	5833.89			622.4	14653.7	622.4	32500.6
622.6	5820.27			622.6	14619	622.6	32422.3
622.8	5805.68			622.8	14566.1	622.8	32349.1
623	5791.96			623	14503	623	32283.8
623.2	5776.01			623.2	14478.3	623.2	32211.7
623.4	5762.53			623.4	14429.3	623.4	32145.3
623.6	5748.75			623.6	14389.5	623.6	32072
623.8	5736.42			623.8	14353.4	623.8	32002.8
624	5724.59			624	14291.2	624	31933.8
624.2	5711.55			624.2	14256	624.2	31864.5
624.4	5701.62			624.4	14214.1	624.4	31794.7
624.6	5688.68			624.6	14179.7	624.6	31722.6
624.8	5676.62			624.8	14142.6	624.8	31655.8
625	5664.29			625	14115.3	625	31580.7
625.2	5651.18			625.2	14081.5	625.2	31509.1
625.4	5640.3			625.4	14040.1	625.4	31434.2
625.6	5627.5			625.6	14009.6	625.6	31359.5
625.8	5618.65			625.8	13964.2	625.8	31299.8
626	5606.76			626	13925.7	626	31237.1
626.2	5594.39			626.2	13879.3	626.2	31173.3
626.4	5583.34			626.4	13841.1	626.4	31110.5
626.6	5569.8			626.6	13807.7	626.6	31042.3
626.8	5559.46			626.8	13780.1	626.8	30972.9
627	5550			627	13761.3	627	30906.9
627.2	5540.2			627.2	13726.6	627.2	30841.4
627.4	5529.29			627.4	13701.7	627.4	30770.5
627.6	5520.1			627.6	13676.5	627.6	30704.8
627.8	5509.53			627.8	13653.3	627.8	30634.3
628	5499.39			628	13622.5	628	30565.6
628.2	5489.63			628.2	13575.1	628.2	30499.2
628.4	5478.85			628.4	13539.3	628.4	30431.3
628.6	5468.11			628.6	13508.8	628.6	30371.2
628.8	5458.65			628.8	13483.5	628.8	30303.1
629	5449.32			629	13454.6	629	30239.3
629.2	5439.32			629.2	13416.8	629.2	30178.3
629.4	5429.7			629.4	13371.7	629.4	30114.6
629.6	5419.26			629.6	13345.9	629.6	30052.6
629.8	5410.07			629.8	13324.4	629.8	29989.3
630	5400.24			630	13299.6	630	29924.9
630.2	5391.66			630.2	13273	630.2	29858.9
630.4	5382.16			630.4	13245.1	630.4	29799.4
630.6	5371.69			630.6	13205.1	630.6	29734.8
630.8	5365.34			630.8	13177.7	630.8	29671.1
631	5355.78			631	13169.7	631	29610.4
631.2	5347.3			631.2	13133.8	631.2	29541.7
631.4	5339.22			631.4	13115.2	631.4	29482.8
631.6	5326.99			631.6	13092.3	631.6	29417.8
631.8	5317.64			631.8	13058.6	631.8	29352.5
632	5309.19			632	13055	632	29289.4
632.2	5300.91			632.2	13040.7	632.2	29223.1
632.4	5293.61			632.4	13012.1	632.4	29162.3
632.6	5285.95			632.6	12980.5	632.6	29098.9
632.8	5275.2			632.8	12951.6	632.8	29038.9
633	5264.93			633	12924.4	633	28975.4
633.2	5254.93			633.2	12901	633.2	28910
633.4	5246.42			633.4	12871.8	633.4	28848.2
633.6	5240.61			633.6	12844.6	633.6	28784.8
633.8	5233.89			633.8	12818.2	633.8	28726.2
634	5226.69			634	12793.3	634	28673.5
634.2	5217.94			634.2	12790.7	634.2	28614.7
634.4	5208.75			634.4	12767.9	634.4	28564
634.6	5201.22			634.6	12739.7	634.6	28512
634.8	5195.03			634.8	12728	634.8	28455.9
635	5187.67			635	12692.2	635	28397.7
635.2	5180.03			635.2	12684.6	635.2	28341.4
635.4	5172.33			635.4	12672.2	635.4	28288.9
635.6	5162.4			635.6	12650.2	635.6	28231.9
635.8	5154.63			635.8	12635.5	635.8	28178.3
636	5148.95			636	12603.3	636	28125.1
636.2	5141.39			636.2	12573.4	636.2	28066.9
636.4	5136.01			636.4	12546.3	636.4	28015.9
636.6	5131.32			636.6	12515.5	636.6	27969.6
636.8	5126.01			636.8	12481.7	636.8	27922.3
637	5123.28			637	12470.8	637	27881.2
637.2	5117.23			637.2	12463.2	637.2	27833.1
637.4	5109.56			637.4	12453.6	637.4	27787.2
637.6	5102.47			637.6	12441	637.6	27734
637.8	5095.95			637.8	12415	637.8	27679.8
638	5092.67			638	12387.8	638	27636.5
638.2	5089.56			638.2	12368.8	638.2	27587.8
638.4	5083.78			638.4	12355.5	638.4	27546.5
638.6	5077.3			638.6	12337.8	638.6	27500.1
638.8	5070.88			638.8	12312.9	638.8	27455.1
639	5065.34			639	12299	639	27405.1
639.2	5060.84			639.2	12280.9	639.2	27353.3
639.4	5056.42			639.4	12269.2	639.4	27315.8
639.6	5051.76			639.6	12267	639.6	27267.3
639.8	5047.67			639.8	12248.9	639.8	27233.7
640	5044.8			640	12236	640	27203.2
640.2	5040.44			640.2	12225.3	640.2	27160.3
640.4	5036.39			640.4	12195.1	640.4	27122
640.6	5032.84			640.6	12174.3	640.6	27073.9
640.8	5031.49			640.8	12161.1	640.8	27018.2
641	5029.97			641	12142.5	641	26971.9
641.2	5028.68			641.2	12124.2	641.2	26925.6
641.4	5026.45			641.4	12098.1	641.4	26887.7
641.6	5022.09			641.6	12067.9	641.6	26845.9
641.8	5021.11			641.8	12052.6	641.8	26804.2
642	5018.82			642	12042.1	642	26760.9
642.2	5017.36			642.2	12042.9	642.2	26714.7
642.4	5016.79			642.4	12041.4	642.4	26678.1
642.6	5014.09			642.6	12026.8	642.6	26635.7
642.8	5011.01			642.8	12015.9	642.8	26596.3
643	5008.95			643	11998.8	643	26551.7
643.2	5006.25			643.2	11991	643.2	26518.4
643.4	5005.51			643.4	11977	643.4	26480.1
643.6	5006.01			643.6	11961.2	643.6	26440.7
643.8	5003.92			643.8	11934.8	643.8	26404.6
644	5002.8			644	11909.8	644	26360.2
644.2	5000.64			644.2	11893.2	644.2	26310.9
644.4	5001.08			644.4	11881.6	644.4	26269
644.6	5000.84			644.6	11892.9	644.6	26226.5
644.8	4999.73			644.8	11877.5	644.8	26183.1
645	4999.05			645	11873.4	645	26147.6
645.2	4996.62			645.2	11857.6	645.2	26110.5
645.4	4995.07			645.4	11832.8	645.4	26078.4
645.6	4993.55			645.6	11844	645.6	26038.1
645.8	4994.12			645.8	11833.8	645.8	26006.5
646	4993.07			646	11831.9	646	25967.7
646.2	4994.16			646.2	11825.1	646.2	25925.8
646.4	4995.34			646.4	11798.3	646.4	25894.4
646.6	4992.4			646.6	11789.5	646.6	25856.5
646.8	4991.28			646.8	11774.8	646.8	25819
647	4989.19			647	11758.4	647	25783.3
647.2	4988.24			647.2	11754.1	647.2	25748.2
647.4	4989.29			647.4	11740.6	647.4	25711.8
647.6	4989.43			647.6	11722.7	647.6	25679.6
647.8	4985.98			647.8	11718.4	647.8	25646.2
648	4982.13			648	11693	648	25612
648.2	4978.72			648.2	11678.7	648.2	25577.8
648.4	4975.54			648.4	11680.8	648.4	25541.9
648.6	4977.7			648.6	11674.8	648.6	25509.2
648.8	4978.04			648.8	11685	648.8	25465.8
649	4976.59			649	11673.9	649	25426.6
649.2	4973.95			649.2	11679.9	649.2	25390.4
649.4	4971.22			649.4	11662.3	649.4	25356.1
649.6	4969.22			649.6	11641.1	649.6	25326.4
649.8	4967.47			649.8	11632.4	649.8	25292.5
650	4968.34			650	11616.7	650	25254.8
650.2	4964.19			650.2	11609.4	650.2	25214.5
650.4	4960.51			650.4	11604.5	650.4	25178.8
650.6	4958.41			650.6	11598.5	650.6	25148.3
650.8	4954.49			650.8	11594	650.8	25122.2
651	4953.78			651	11605	651	25096.1
651.2	4951.89			651.2	11596.2	651.2	25063.2
651.4	4948.45			651.4	11603.4	651.4	25033.8
651.6	4947.03			651.6	11591.8	651.6	24998.2
651.8	4943.41			651.8	11567.4	651.8	24957.9
652	4939.76			652	11570.3	652	24928.6
652.2	4937.06			652.2	11567.9	652.2	24893.1
652.4	4935.17			652.4	11560	652.4	24861.5
652.6	4931.76			652.6	11568.1	652.6	24827.1
652.8	4931.01			652.8	11559.4	652.8	24793.4
653	4927.7			653	11554.9	653	24754.4
653.2	4921.96			653.2	11556	653.2	24717.1
653.4	4922.23			653.4	11557.2	653.4	24686.7
653.6	4920.14			653.6	11554.4	653.6	24652.3
653.8	4918.01			653.8	11532.5	653.8	24610.6
654	4915.44			654	11527.9	654	24575.4
654.2	4909.16			654.2	11523.8	654.2	24533.3
654.4	4904.26			654.4	11516	654.4	24490.5
654.6	4901.52			654.6	11518.5	654.6	24460.5
654.8	4900.14			654.8	11509.5	654.8	24418.1
655	4900.68			655	11510.4	655	24381.3
655.2	4897.26			655.2	11512.4	655.2	24342.9
655.4	4895.41			655.4	11515.6	655.4	24303.5
655.6	4893.31			655.6	11531.7	655.6	24272
655.8	4890.3			655.8	11528.9	655.8	24233
656	4888.85			656	11524.8	656	24199.1
656.2	4886.01			656.2	11517.1	656.2	24159.8
656.4	4882.03			656.4	11492	656.4	24114.8
656.6	4878.95			656.6	11479.3	656.6	24076.8
656.8	4878.78			656.8	11478.5	656.8	24032.8
657	4877.84			657	11470	657	23994.3
657.2	4876.18			657.2	11477.9	657.2	23958.1
657.4	4874.39			657.4	11478.7	657.4	23925.8
657.6	4869.73			657.6	11476.3	657.6	23887.8
657.8	4866.79			657.8	11486.4	657.8	23853.2
658	4863.31			658	11487.9	658	23816.9
658.2	4859.7			658.2	11485.7	658.2	23776.2
658.4	4857.7			658.4	11488	658.4	23743.6
658.6	4854.66			658.6	11483.4	658.6	23713.4
658.8	4854.19			658.8	11473.6	658.8	23679.1
659	4852.77			659	11462	659	23648.3
659.2	4851.08			659.2	11448.5	659.2	23622.6
659.4	4847.97			659.4	11444.8	659.4	23585.1
659.6	4844.49			659.6	11439.7	659.6	23560.1
659.8	4840.74			659.8	11445.3	659.8	23524.2
660	4837.64			660	11451.5	660	23486.4
660.2	4835.1			660.2	11456.8	660.2	23461.8
660.4	4833.72			660.4	11466.3	660.4	23428.2
660.6	4831.99			660.6	11472.4	660.6	23406.2
660.8	4830.1			660.8	11480.4	660.8	23381.6
661	4830.81			661	11467.8	661	23344.8
661.2	4828.55			661.2	11451.3	661.2	23310.4
661.4	4827.43			661.4	11441.9	661.4	23279.2
661.6	4826.25			661.6	11436.2	661.6	23242.3
661.8	4823.41			661.8	11442.6	661.8	23215.5
662	4821.22			662	11451.9	662	23191.9
662.2	4818.78			662.2	11446.8	662.2	23160.8
662.4	4816.28			662.4	11420.7	662.4	23134.4
662.6	4814.8			662.6	11405.4	662.6	23101.8
662.8	4812.94			662.8	11399.5	662.8	23070.7
663	4811.32			663	11396.7	663	23033.9
663.2	4809.16			663.2	11414.2	663.2	23000.8
663.4	4805.98			663.4	11414.6	663.4	22974.8
663.6	4803.58			663.6	11412.6	663.6	22943.4
663.8	4803.89			663.8	11406.5	663.8	22920.3
664	4803.51			664	11405.9	664	22889.1
664.2	4802.91			664.2	11409.7	664.2	22850.3
664.4	4801.01			664.4	11405.4	664.4	22821.3
664.6	4798.51			664.6	11407.2	664.6	22788.6
664.8	4797.84			664.8	11406.3	664.8	22763.5
665	4795.88			665	11394	665	22744.7
665.2	4796.42			665.2	11395.3	665.2	22713.7
665.4	4796.32			665.4	11390.4	665.4	22682.4
665.6	4796.49			665.6	11397.9	665.6	22649.4
665.8	4795.3			665.8	11400.1	665.8	22617
666	4794.76			666	11379.1	666	22593.7
666.2	4794.49			666.2	11387.2	666.2	22571.6
666.4	4793.11			666.4	11361.2	666.4	22545.7
666.6	4794.49			666.6	11360.9	666.6	22519.2
666.8	4795.27			666.8	11375.9	666.8	22491.1
667	4794.36			667	11361.1	667	22466.2
667.2	4794.22			667.2	11364.5	667.2	22441.3
667.4	4795.91			667.4	11365.5	667.4	22412.4
667.6	4795.41			667.6	11366.2	667.6	22378.9
667.8	4796.22			667.8	11360	667.8	22345.8
668	4796.86			668	11357	668	22313.6
668.2	4797.4			668.2	11352.2	668.2	22280.5
668.4	4799.59			668.4	11337.4	668.4	22245.3
668.6	4800.74			668.6	11336.1	668.6	22209.7
668.8	4801.79			668.8	11331.4	668.8	22170.7
669	4802.23			669	11323.9	669	22139.1
669.2	4803.28			669.2	11320.9	669.2	22106.4
669.4	4805.95			669.4	11311.8	669.4	22070
669.6	4808.99			669.6	11306.6	669.6	22037.3
669.8	4811.01			669.8	11292.5	669.8	22003.9
670	4814.66			670	11298	670	21972.9
670.2	4817.7			670.2	11296.7	670.2	21936.2
670.4	4822.13			670.4	11289.2	670.4	21910.3
670.6	4826.59			670.6	11301.8	670.6	21876.1
670.8	4830.17			670.8	11288.9	670.8	21839.4
671	4835.34			671	11285.9	671	21813.6
671.2	4838.82			671.2	11284.4	671.2	21778.1
671.4	4841.99			671.4	11269.8	671.4	21745.5
671.6	4845.84			671.6	11267.7	671.6	21714.1
671.8	4849.39			671.8	11267.3	671.8	21681.9
672	4851.52			672	11256.1	672	21658.8
672.2	4856.55			672.2	11246.4	672.2	21629.4
672.4	4861.08			672.4	11225.1	672.4	21603.4
672.6	4864.32			672.6	11209.4	672.6	21577.6
672.8	4870.14			672.8	11221.3	672.8	21540
673	4877.33			673	11224.2	673	21510.1
673.2	4884.22			673.2	11230	673.2	21479
673.4	4892.16			673.4	11239.8	673.4	21443.3
673.6	4897.94			673.6	11213.5	673.6	21413.4
673.8	4903.92			673.8	11210	673.8	21387.6
674	4910.24			674	11210.2	674	21351.8
674.2	4918.07			674.2	11200.9	674.2	21320.7
674.4	4926.96			674.4	11200.1	674.4	21287.8
674.6	4933.48			674.6	11192.3	674.6	21253.4
674.8	4939.8			674.8	11192.5	674.8	21224.1
675	4946.66			675	11180.3	675	21187.2
675.2	4955.41			675.2	11174.9	675.2	21152.6
675.4	4965.74			675.4	11170.8	675.4	21116.7
675.6	4976.35			675.6	11166.8	675.6	21082.5
675.8	4987.43			675.8	11168.7	675.8	21056.2
676	4997.2			676	11162.1	676	21028.6
676.2	5006.93			676.2	11162.4	676.2	20999.4
676.4	5016.59			676.4	11153.2	676.4	20972.3
676.6	5026.15			676.6	11157.2	676.6	20949.1
676.8	5037.23			676.8	11149.8	676.8	20925.6
677	5045.81			677	11132.7	677	20897.3
677.2	5057.8			677.2	11132.6	677.2	20870.1
677.4	5068.95			677.4	11120.6	677.4	20840.5
677.6	5079.53			677.6	11134.6	677.6	20809.5
677.8	5092.91			677.8	11144.8	677.8	20779
678	5104.36			678	11140.1	678	20744.6
678.2	5117.67			678.2	11135.6	678.2	20712.7
678.4	5131.11			678.4	11126.6	678.4	20676.4
678.6	5145.74			678.6	11126.3	678.6	20641.4
678.8	5161.15			678.8	11122.7	678.8	20613.2
679	5174.7			679	11143.3	679	20589.1
679.2	5190.81			679.2	11147	679.2	20563.9
679.4	5207.23			679.4	11139.6	679.4	20543.8
679.6	5224.39			679.6	11141.6	679.6	20515.3
679.8	5240.17			679.8	11121.9	679.8	20479.1
680	5258.51			680	11119.7	680	20446.9
680.2	5274.66			680.2	11113.7	680.2	20419.2
680.4	5290.51			680.4	11102.7	680.4	20396.1
680.6	5307.33			680.6	11103.3	680.6	20370
680.8	5323.21			680.8	11105.3	680.8	20356.8
681	5339.83			681	11126	681	20330.4
681.2	5358.48			681.2	11137.9	681.2	20306
681.4	5380.1			681.4	11147.4	681.4	20289.4
681.6	5400.54			681.6	11148.8	681.6	20257
681.8	5421.89			681.8	11133.2	681.8	20230.8
682	5442.4			682	11136	682	20209
682.2	5464.49			682.2	11135.4	682.2	20180
682.4	5486.32			682.4	11131.8	682.4	20156.2
682.6	5508.51			682.6	11149.7	682.6	20135
682.8	5530.47			682.8	11151.4	682.8	20110.2
683	5550.68			683	11152.8	683	20083.9
683.2	5571.52			683.2	11153.4	683.2	20063.5
683.4	5592.74			683.4	11138.1	683.4	20040.1
683.6	5615.71			683.6	11132.2	683.6	20013.5
683.8	5637.94			683.8	11136.1	683.8	19991.9
684	5661.11			684	11153.3	684	19968.8
684.2	5685.54			684.2	11169.1	684.2	19946.7
684.4	5709.05			684.4	11174.6	684.4	19932.1
684.6	5733.55			684.6	11174.3	684.6	19916.1
684.8	5760.1			684.8	11175.8	684.8	19899.9
685	5785.17			685	11173.9	685	19883.8
685.2	5808.61			685.2	11183.6	685.2	19865.6
685.4	5834.36			685.4	11185.7	685.4	19847.5
685.6	5857.74			685.6	11177.5	685.6	19824.1
685.8	5882.91			685.8	11187.6	685.8	19806.5
686	5912.23			686	11197.5	686	19784.1
686.2	5938.04			686.2	11197	686.2	19757.7
686.4	5965.81			686.4	11209.2	686.4	19737.8
686.6	5993.45			686.6	11196.1	686.6	19714.7
686.8	6017.87			686.8	11190.1	686.8	19699.3
687	6046.69			687	11203.3	687	19683.4
687.2	6073.78			687.2	11208.6	687.2	19659.4
687.4	6101.22			687.4	11232.7	687.4	19638.3
687.6	6130.24			687.6	11240.4	687.6	19612.8
687.8	6157.97			687.8	11251.3	687.8	19589.4
688	6186.11			688	11256.5	688	19575.6
688.2	6213.85			688.2	11260.5	688.2	19558.3
688.4	6242.23			688.4	11263	688.4	19539.9
688.6	6270.78			688.6	11266.4	688.6	19520.3
688.8	6299.86			688.8	11269.6	688.8	19502.5
689	6329.63			689	11266	689	19476.8
689.2	6358.68			689.2	11275.3	689.2	19459.7
689.4	6388.31			689.4	11266.5	689.4	19444.1
689.6	6416.59			689.6	11273.7	689.6	19419.3
689.8	6446.76			689.8	11277.9	689.8	19402.5
690	6476.11			690	11276.1	690	19383
690.2	6504.29			690.2	11287.7	690.2	19365
690.4	6535.74			690.4	11291.7	690.4	19351.6
690.6	6565.03			690.6	11314	690.6	19333.9
690.8	6595.03			690.8	11331.5	690.8	19314.5
691	6626.76			691	11342.7	691	19295.2
691.2	6657.4			691.2	11347.1	691.2	19279.9
691.4	6688.51			691.4	11343.8	691.4	19266.9
691.6	6720.84			691.6	11341.2	691.6	19249.4
691.8	6752.8			691.8	11339.8	691.8	19237
692	6783.38			692	11359.5	692	19220
692.2	6815.74			692.2	11366.4	692.2	19204
692.4	6846.96			692.4	11371.9	692.4	19190.4
692.6	6877.06			692.6	11373.5	692.6	19172.8
692.8	6908.11			692.8	11371.8	692.8	19158.2
693	6939.59			693	11375.6	693	19139.1
693.2	6971.32			693.2	11388.3	693.2	19122.9
693.4	7003.38			693.4	11409.1	693.4	19107.6
693.6	7036.76			693.6	11410.7	693.6	19088.5
693.8	7068.28			693.8	11418.6	693.8	19075.5
694	7100.95			694	11427.3	694	19059.9
694.2	7132.8			694.2	11436.4	694.2	19044.9
694.4	7163.31			694.4	11455.7	694.4	19029.4
694.6	7195.17			694.6	11465.3	694.6	19015.3
694.8	7226.25			694.8	11475.5	694.8	19005.9
695	7260.03			695	11477.1	695	18994
695.2	7295.95			695.2	11482.3	695.2	18982.5
695.4	7329.93			695.4	11487.4	695.4	18967.6
695.6	7363.45			695.6	11498.5	695.6	18955.6
695.8	7396.89			695.8	11509.7	695.8	18946.2
696	7428.68			696	11512.2	696	18935.7
696.2	7461.96			696.2	11527.5	696.2	18923.4
696.4	7497.13			696.4	11538	696.4	18908.1
696.6	7531.89			696.6	11550.2	696.6	18894.3
696.8	7566.93			696.8	11551.1	696.8	18881.9
697	7603.31			697	11551.5	697	18877.1
697.2	7638.31			697.2	11556.4	697.2	18864
697.4	7673.21			697.4	11556.4	697.4	18852.4
697.6	7707.7			697.6	11575.6	697.6	18840.6
697.8	7741.55			697.8	11593	697.8	18820.6
698	7775.14			698	11592.7	698	18806.2
698.2	7809.16			698.2	11609.1	698.2	18787.4
698.4	7846.18			698.4	11616.6	698.4	18769.3
698.6	7880.34			698.6	11620.2	698.6	18752.9
698.8	7919.59			698.8	11641.8	698.8	18737.5
699	7957.94			699	11654	699	18724.2
699.2	7995.07			699.2	11664.2	699.2	18710.7
[truncated: 4,504 more rows]

## Sheet: Fig. 3b
Fig. 3b: experimental and simulated circular dichroism spectra of f-P2Ng1a-PP and f-P2Ng1a-MM
Experimental					Simulated
f-P2Ng1a-PP		f-P2Ng1a-MM			f-P2Ng1a-PP		f-P2Ng1a-MM
wavelength (nm)	Δε (M-1 cm-1)	wavelength (nm)	Δε (M-1 cm-1)		wavelength (nm)	Δε (M-1 cm-1)	wavelength (nm)	Δε (M-1 cm-1)
300	-25.427	300	54.2915		300.375	0	300.375	0
301	-19.2296	301	48.3056		300.752	0	300.752	0
302	-13.1336	302	42.4141		301.129	0	301.129	0
303	-7.14352	303	36.623		301.508	0	301.508	0
304	-1.26496	304	30.9382		301.887	0	301.887	0
305	4.49654	305	25.3649		302.267	0	302.267	0
306	10.1353	306	19.908		302.648	0	302.648	0
307	15.6457	307	14.572		303.03	0	303.03	0
308	21.0225	308	9.36072		303.413	0	303.413	0
309	26.261	309	4.27673		303.797	0	303.797	0
310	31.3581	310	-0.67869		304.183	0	304.183	0
311	36.3126	311	-5.50628		304.569	0	304.569	0
312	41.1268	312	-10.2092		304.956	0	304.956	0
313	45.807	313	-14.7945		305.344	0	305.344	0
314	50.3663	314	-19.2737		305.732	0	305.732	0
315	54.8282	315	-23.6651		306.122	0	306.122	0
316	59.2315	316	-27.993		306.513	0	306.513	0
317	63.6184	317	-32.2652		306.905	0	306.905	0
318	67.9159	318	-36.3567		307.298	0	307.298	0
319	71.6811	319	-39.965		307.692	0	307.692	0
320	75.0788	320	-43.2702		308.087	0	308.087	0
321	78.1095	321	-46.2719		308.483	0	308.483	0
322	80.7771	322	-48.9706		308.88	0	308.88	0
323	83.0893	323	-51.3707		309.278	0	309.278	0
324	85.0474	324	-53.4802		309.677	0	309.677	0
325	86.6473	325	-55.2987		310.078	0	310.078	0
326	87.8832	326	-56.8111		310.479	0	310.479	0
327	88.7404	327	-58.0026		310.881	0	310.881	0
328	89.2043	328	-58.8578		311.284	0	311.284	0
329	89.2644	329	-59.3575		311.688	0	311.688	0
330	88.9195	330	-59.4764		312.094	0	312.094	0
331	88.1738	331	-59.1999		312.5	0	312.5	0
332	87.038	332	-58.5322		312.907	0	312.907	0
333	85.5332	333	-57.4869		313.316	0	313.316	0
334	83.6866	334	-56.0828		313.725	0	313.725	0
335	81.5218	335	-54.3437		314.136	0	314.136	0
336	79.0682	336	-52.2949		314.548	0	314.548	0
337	76.3574	337	-49.9622		314.961	0	314.961	0
338	73.4153	338	-47.3656		315.375	0	315.375	0
339	70.2499	339	-44.5185		315.789	0	315.789	0
340	66.8624	340	-41.4224		316.206	0	316.206	0
341	63.2509	341	-38.0637		316.623	0	316.623	0
342	59.4104	342	-34.4247		317.041	0	317.041	0
343	55.3216	343	-30.4831		317.46	0	317.46	0
344	50.9526	344	-26.2203		317.881	0	317.881	0
345	46.2667	345	-21.6283		318.302	0	318.302	0
346	41.2449	346	-16.7173		318.725	0	318.725	0
347	35.9047	347	-11.5209		319.149	0	319.149	0
348	30.2924	348	-6.09022		319.574	0	319.574	0
349	24.4717	349	-0.49237		320	0	320	0
350	18.5309	350	5.1868		320.427	0	320.427	0
351	12.5848	351	10.8405		320.856	0	320.856	0
352	6.77622	352	16.3451		321.285	0	321.285	0
353	1.26079	353	21.5727		321.716	0	321.716	0
354	-3.81042	354	26.3913		322.148	0	322.148	0
355	-8.29709	355	30.666		322.581	0	322.581	0
356	-12.081	356	34.2681		323.015	0	323.015	0
357	-15.0745	357	37.0975		323.45	0	323.45	0
358	-17.2224	358	39.0933		323.887	0	323.887	0
359	-18.5034	359	40.2314		324.324	0	324.324	0
360	-18.9315	360	40.5208		324.763	0	324.763	0
361	-18.5489	361	40.0052		325.203	0	325.203	0
362	-17.4273	362	38.7662		325.644	0	325.644	0
363	-15.6633	363	36.9146		326.087	0	326.087	0
364	-13.3731	364	34.5752		326.531	0	326.531	0
365	-10.6794	365	31.867		326.975	0	326.975	0
366	-7.69403	366	28.8957		327.422	0	327.422	0
367	-4.51112	367	25.7526		327.869	0	327.869	0
368	-1.20286	368	22.5029		328.317	0	328.317	0
369	2.17893	369	19.1798		328.767	0	328.767	0
370	5.62214	370	15.783		329.218	0	329.218	0
371	9.15261	371	12.2958		329.67	0	329.67	0
372	12.8178	372	8.69136		330.124	0	330.124	0
373	16.6617	373	4.93396		330.579	0	330.579	0
374	20.7331	374	0.98436		331.034	0	331.034	0
375	25.0784	375	-3.18959		331.492	0	331.492	0
376	29.7175	376	-7.60781		331.95	0	331.95	0
377	34.6453	377	-12.2754		332.41	0	332.41	0
378	39.8217	378	-17.1839		332.871	0	332.871	0
379	45.1773	379	-22.301		333.333	0	333.333	0
380	50.6294	380	-27.5671		333.797	0	333.797	0
381	56.0884	381	-32.9001		334.262	0	334.262	0
382	61.4475	382	-38.1966		334.728	0	334.728	0
383	66.5962	383	-43.342		335.196	2.50778e-07	335.196	-2.50627e-07
384	71.4194	384	-48.2221		335.664	2.50778e-07	335.664	-2.50627e-07
385	75.8131	385	-52.7328		336.134	5.01557e-07	336.134	-5.01253e-07
386	79.6956	386	-56.7803		336.606	7.52335e-07	336.606	-7.5188e-07
387	83.0058	387	-60.2849		337.079	1.00311e-06	337.079	-1.00251e-06
388	85.7035	388	-63.1893		337.553	1.50467e-06	337.553	-1.50376e-06
389	87.7663	389	-65.4584		338.028	2.257e-06	338.028	-2.25564e-06
390	89.1897	390	-67.0725		338.505	3.5109e-06	338.505	-3.50877e-06
391	89.9787	391	-68.0217		338.983	5.26634e-06	338.983	-5.26316e-06
392	90.141	392	-68.3136		339.463	7.77413e-06	339.463	-7.76942e-06
393	89.6916	393	-67.9725		339.943	1.15358e-05	339.943	-1.15288e-05
394	88.6595	394	-67.0334		340.426	1.73037e-05	340.426	-1.72932e-05
395	87.088	395	-65.5348		340.909	2.55794e-05	340.909	-2.55639e-05
396	85.0194	396	-63.5139		341.394	3.76167e-05	341.394	-3.7594e-05
397	82.4909	397	-61.0142		341.88	5.49204e-05	341.88	-5.48872e-05
398	79.5381	398	-58.0834		342.368	7.99983e-05	342.368	-7.99499e-05
399	76.207	399	-54.7728		342.857	0.000115609	342.857	-0.000115789
400	72.5529	400	-51.1284		343.348	0.000166517	343.348	-0.000166667
401	68.6261	401	-47.2		343.84	0.00023849	343.84	-0.000238847
402	64.4708	402	-43.0513		344.333	0.000339805	344.333	-0.0003401
403	60.139	403	-38.7533		344.828	0.000481745	344.828	-0.000482206
404	55.7046	404	-34.3807		345.324	0.000679358	345.324	-0.000679699
405	51.2475	405	-30.0084		345.821	0.000952957	345.821	-0.000953634
406	46.8453	406	-25.7138		346.32	0.00133	346.32	-0.00133
407	42.5775	407	-21.5767		346.821	0.00185	346.821	-0.00185
408	38.5376	408	-17.6763		347.323	0.00255	347.323	-0.00255
409	34.815	409	-14.0848		347.826	0.0035	347.826	-0.0035
410	31.5007	410	-10.8739		348.331	0.00479	348.331	-0.00479
411	28.678	411	-8.11515		348.837	0.00651	348.837	-0.00651
412	26.4115	412	-5.86937		349.345	0.0088	349.345	-0.0088
413	24.7539	413	-4.17708		349.854	0.01184	349.854	-0.01185
414	23.7541	414	-3.06695		350.365	0.01585	350.365	-0.01586
415	23.444	415	-2.56413		350.877	0.02111	350.877	-0.02111
416	23.826	416	-2.68825		351.391	0.02797	351.391	-0.02797
417	24.8896	417	-3.44807		351.906	0.03686	351.906	-0.03686
418	26.6149	418	-4.834		352.423	0.04834	352.423	-0.04833
419	28.9714	419	-6.81866		352.941	0.06305	352.941	-0.06303
420	31.9123	420	-9.35557		353.461	0.08181	353.461	-0.08179
421	35.3733	421	-12.3793		353.982	0.10562	353.982	-0.10559
422	39.2712	422	-15.8078		354.505	0.13565	354.505	-0.1356
423	43.5034	423	-19.5458		355.03	0.17332	355.03	-0.17325
424	47.957	424	-23.4881		355.556	0.22031	355.556	-0.22021
425	52.5129	425	-27.5222		356.083	0.2786	356.083	-0.27846
426	57.0491	426	-31.534		356.612	0.35051	356.612	-0.35032
427	61.4432	427	-35.416		357.143	0.4387	357.143	-0.43845
428	65.5627	428	-39.0698		357.675	0.54628	357.675	-0.54594
429	69.2863	429	-42.4066		358.209	0.67674	358.209	-0.6763
430	72.5267	430	-45.3533		358.744	0.83407	358.744	-0.8335
431	75.2261	431	-47.8594		359.281	1.02272	359.281	-1.02198
432	77.3513	432	-49.8877		359.82	1.24761	359.82	-1.24667
433	78.8904	433	-51.4083		360.36	1.51417	360.36	-1.51299
434	79.8455	434	-52.4047		360.902	1.82832	360.902	-1.82683
435	80.2337	435	-52.8807		361.446	2.19637	361.446	-2.19453
436	80.0867	436	-52.8577		361.991	2.62507	361.991	-2.62281
437	79.456	437	-52.3683		362.538	3.12149	362.538	-3.11872
438	78.4043	438	-51.4514		363.086	3.6929	363.086	-3.68955
439	76.9961	439	-50.1561		363.636	4.34674	363.636	-4.34271
440	75.299	440	-48.5383		364.188	5.0904	364.188	-5.08559
441	73.3807	441	-46.6586		364.742	5.93111	364.742	-5.92541
442	71.2991	442	-44.5867		365.297	6.87574	365.297	-6.86902
443	69.1051	443	-42.3914		365.854	7.93057	365.854	-7.92272
444	66.8541	444	-40.1358		366.412	9.10116	366.412	-9.09204
445	64.5974	445	-37.8771		366.972	10.392	366.972	-10.3815
446	62.3794	446	-35.6628		367.534	11.8064	367.534	-11.7943
447	60.235	447	-33.5296		368.098	13.3461	368.098	-13.3324
448	58.1909	448	-31.5112		368.664	15.0113	368.664	-14.9958
449	56.2623	449	-29.6348		369.231	16.8001	369.231	-16.7827
450	54.4569	450	-27.9168		369.8	18.7087	369.8	-18.6892
451	52.7836	451	-26.3584		370.37	20.7309	370.37	-20.7092
452	51.2403	452	-24.9511		370.943	22.8583	370.943	-22.8343
453	49.8101	453	-23.6809		371.517	25.0799	371.517	-25.0536
454	48.4751	454	-22.5334		372.093	27.3826	372.093	-27.3539
455	47.2168	455	-21.4943		372.671	29.7507	372.671	-29.7196
456	46.0288	456	-20.5513		373.25	32.1666	373.25	-32.133
457	44.9135	457	-19.6903		373.832	34.6103	373.832	-34.5743
458	43.8749	458	-18.8908		374.415	37.0605	374.415	-37.022
459	42.9174	459	-18.1274		375	39.4941	375	-39.4532
460	42.0299	460	-17.3748		375.587	41.8872	375.587	-41.8439
461	41.1859	461	-16.6165		376.176	44.215	376.176	-44.1694
462	40.3524	462	-15.8352		376.766	46.4529	376.766	-46.4051
463	39.5224	463	-15.0117		377.358	48.5762	377.358	-48.5263
464	38.695	464	-14.14		377.953	50.5611	377.953	-50.5092
465	37.8528	465	-13.2188		378.549	52.3851	378.549	-52.3314
466	36.9733	466	-12.2531		379.147	54.0273	379.147	-53.9718
467	36.0371	467	-11.251		379.747	55.469	379.747	-55.4119
468	35.0292	468	-10.2228		380.349	56.6939	380.349	-56.6352
469	33.9447	469	-9.18062		380.952	57.6884	380.952	-57.6283
470	32.7815	470	-8.13993		381.558	58.4421	381.558	-58.3808
471	31.5556	471	-7.11295		382.166	58.9479	382.166	-58.8854
472	30.2887	472	-6.10617		382.775	59.202	382.775	-59.1384
473	28.9917	473	-5.12575		383.387	59.2037	383.387	-59.1392
474	27.6702	474	-4.17849		384	58.9562	384	-58.8908
475	26.3278	475	-3.26724		384.615	58.4657	384.615	-58.3994
476	24.9678	476	-2.39133		385.233	57.7416	385.233	-57.6746
477	23.5968	477	-1.54139		385.852	56.7963	385.852	-56.7286
478	22.2233	478	-0.70857		386.473	55.645	386.473	-55.5767
479	20.8496	479	0.11348		387.097	54.3055	387.097	-54.2367
480	19.477	480	0.92987		387.722	52.7977	387.722	-52.7285
481	18.1122	481	1.7406		388.35	51.1437	388.35	-51.0742
482	16.7705	482	2.5406		388.979	49.3673	388.979	-49.2975
483	15.4671	483	3.3279		389.61	47.4936	389.61	-47.4237
484	14.2133	484	4.10245		390.244	45.5493	390.244	-45.4793
485	13.0192	485	4.8596		390.879	43.5617	390.879	-43.4918
486	11.8857	486	5.59527		391.517	41.5589	391.517	-41.4892
487	10.8027	487	6.3034		392.157	39.5696	392.157	-39.5002
488	9.75495	488	6.97576		392.799	37.6226	392.799	-37.5534
489	8.72734	489	7.61044		393.443	35.7465	393.443	-35.6777
490	7.71555	490	8.20611		394.089	33.9696	394.089	-33.9012
491	6.70231	491	8.76322		394.737	32.3195	394.737	-32.2513
492	5.67669	492	9.28158		395.387	30.8226	395.387	-30.7547
493	4.64013	493	9.76041		396.04	29.5041	396.04	-29.4363
494	3.59658	494	10.2048		396.694	28.3872	396.694	-28.3193
495	2.55013	495	10.6268		397.351	27.493	397.351	-27.4248
496	1.51093	496	11.0387		398.01	26.8399	398.01	-26.771
497	0.49638	497	11.4506		398.671	26.4433	398.671	-26.3734
498	-0.48847	498	11.8686		399.334	26.3152	399.334	-26.2437
499	-1.44128	499	12.2973		400	26.4636	400	-26.39
500	-2.36503	500	12.7366		400.668	26.8925	400.668	-26.8163
501	-3.25649	501	13.1878		401.338	27.6015	401.338	-27.522
502	-4.10232	502	13.6536		402.01	28.5856	402.01	-28.5022
503	-4.89362	503	14.1246		402.685	29.8351	402.685	-29.7472
504	-5.63276	504	14.5867		403.361	31.3358	403.361	-31.2427
505	-6.31984	505	15.0269		404.04	33.0687	404.04	-32.9699
506	-6.95084	506	15.4347		404.722	35.0109	404.722	-34.9058
507	-7.5189	507	15.8041		405.405	37.1354	405.405	-37.0235
508	-8.01528	508	16.1261		406.091	39.4118	406.091	-39.2927
509	-8.43078	509	16.3979		406.78	41.8069	406.78	-41.6804
510	-8.75438	510	16.6138		407.47	44.2854	407.47	-44.1513
511	-8.98326	511	16.7557		408.163	46.8106	408.163	-46.6689
512	-9.11132	512	16.816		408.859	49.3452	408.859	-49.196
513	-9.13834	513	16.7953		409.556	51.8521	409.556	-51.6957
514	-9.05668	514	16.6916		410.256	54.2951	410.256	-54.132
515	-8.88097	515	16.5052		410.959	56.6399	410.959	-56.4708
516	-8.63536	516	16.2459		411.664	58.8547	411.664	-58.6803
517	-8.3342	517	15.9188		412.371	60.9107	412.371	-60.7321
518	-7.97998	518	15.5255		413.081	62.783	413.081	-62.6012
519	-7.56769	519	15.0657		413.793	64.4504	413.793	-64.2666
520	-7.09454	520	14.545		414.508	65.8963	414.508	-65.7119
521	-6.56072	521	13.968		415.225	67.1083	415.225	-66.9246
522	-5.96778	522	13.3443		415.945	68.0786	415.945	-67.8971
523	-5.34296	523	12.6878		416.667	68.8037	416.667	-68.6257
524	-4.70573	524	12.0028		417.391	69.2838	417.391	-69.1109
525	-4.05935	525	11.2856		418.118	69.523	418.118	-69.3565
526	-3.40415	526	10.529		418.848	69.5283	418.848	-69.3695
527	-2.75054	527	9.73217		419.58	69.3095	419.58	-69.1596
528	-2.11625	528	8.90149		420.315	68.8781	420.315	-68.7383
529	-1.51182	529	8.03828		421.053	68.2474	421.053	-68.1185
530	-0.93574	530	7.14116		421.793	67.431	421.793	-67.3139
531	-0.36529	531	6.21269		422.535	66.4433	422.535	-66.3385
532	0.22586	532	5.25598		423.28	65.298	423.28	-65.206
533	0.86792	533	4.27159		424.028	64.0084	424.028	-63.9295
534	1.59079	534	3.25703		424.779	62.5867	424.779	-62.521
535	2.41987	535	2.20842		425.532	61.0442	425.532	-60.9914
536	3.36064	536	1.11127		426.288	59.3904	426.288	-59.3503
537	4.39763	537	-0.04743		427.046	57.6339	427.046	-57.606
538	5.51162	538	-1.26462		427.807	55.7817	427.807	-55.7655
539	6.68091	539	-2.53575		428.571	53.84	428.571	-53.8348
540	7.87832	540	-3.85516		429.338	51.8141	429.338	-51.8189
541	9.06673	541	-5.20663		430.108	49.7085	430.108	-49.7225
542	10.2036	542	-6.56563		430.88	47.5278	430.88	-47.5501
543	11.2659	543	-7.90225		431.655	45.2766	431.655	-45.3061
544	12.2529	544	-9.19023		432.432	42.9601	432.432	-42.9956
545	13.1695	545	-10.4206		433.213	40.5841	433.213	-40.6247
546	14.0117	546	-11.5782		433.996	38.1557	433.996	-38.2003
547	14.7612	547	-12.6433		434.783	35.6833	434.783	-35.7309
548	15.3884	548	-13.5952		435.572	33.1766	435.572	-33.2263
549	15.8507	549	-14.417		436.364	30.6472	436.364	-30.6981
550	16.1227	550	-15.0972		437.158	28.1081	437.158	-28.1591
551	16.1953	551	-15.6303		437.956	25.5735	437.956	-25.624
552	16.0734	552	-16.0072		438.757	23.0593	438.757	-23.1086
553	15.7704	553	-16.2241		439.56	20.5822	439.56	-20.6296
554	15.3152	554	-16.2754		440.367	18.1598	440.367	-18.2046
555	14.745	555	-16.1647		441.176	15.8098	441.176	-15.8517
556	14.0971	556	-15.8993		441.989	13.5501	441.989	-13.5886
557	13.3938	557	-15.495		442.804	11.3981	442.804	-11.4329
558	12.6815	558	-14.9778		443.623	9.37017	443.623	-9.40095
559	11.9988	559	-14.3729		444.444	7.48148	444.444	-7.50804
560	11.3526	560	-13.6949		445.269	5.74545	445.269	-5.76764
561	10.7382	561	-12.9514		446.097	4.17342	446.097	-4.19115
562	10.1488	562	-12.155		446.927	2.77441	446.927	-2.78764
563	9.58643	563	-11.3339		447.761	1.55486	447.761	-1.56359
564	9.05597	564	-10.5169		448.598	0.51845	448.598	-0.52274
565	8.55863	565	-9.72617		449.438	-0.33393	449.438	0.334
566	8.09158	566	-8.98302		450.281	-1.00422	450.281	1.00853
567	7.65934	567	-8.31056		451.128	-1.49711	451.128	1.5055
568	7.26661	568	-7.7305		451.977	-1.8199	451.977	1.83216
569	6.89916	569	-7.25703		452.83	-1.98228	452.83	1.9982
570	6.55672	570	-6.89759		453.686	-1.9961	453.686	2.01543
571	6.24628	571	-6.657		454.545	-1.87506	454.545	1.89752
572	5.98409	572	-6.54162		455.408	-1.63439	455.408	1.65968
573	5.7771	573	-6.55836		456.274	-1.29049	456.274	1.3183
574	5.63353	574	-6.69514		457.143	-0.86061	457.143	0.89061
575	5.56206	575	-6.91898		458.015	-0.36252	458.015	0.39435
576	5.57824	576	-7.19258		458.891	0.18587	458.891	-0.15257
577	5.70966	577	-7.49705		459.77	0.76672	459.77	-0.73234
578	5.97892	578	-7.82872		460.653	1.36259	460.653	-1.3275
579	6.39365	579	-8.19246		461.538	1.9566	461.538	-1.92119
580	6.96056	580	-8.586		462.428	2.53263	462.428	-2.4973
581	7.67703	581	-9.01195		463.32	3.07543	463.32	-3.04058
582	8.52949	582	-9.47757		464.217	3.57072	464.217	-3.53673
583	9.4974	583	-9.98123		465.116	4.00519	465.116	-3.97244
584	10.551	584	-10.5073		466.019	4.36652	466.019	-4.3354
585	11.665	585	-11.0438		466.926	4.64334	466.926	-4.61423
586	12.8209	586	-11.585		467.836	4.82519	467.836	-4.79844
587	14.0031	587	-12.1431		468.75	4.9024	468.75	-4.87838
588	15.2138	588	-12.7383		469.667	4.8661	469.667	-4.84515
589	16.4493	589	-13.399		470.588	4.70805	470.588	-4.69051
590	17.7018	590	-14.1337		471.513	4.42066	471.513	-4.40685
591	18.9665	591	-14.9336		472.441	3.99692	472.441	-3.98715
592	20.2472	592	-15.771		473.373	3.43044	473.373	-3.42502
593	21.5143	593	-16.6027		474.308	2.71546	474.308	-2.71466
594	22.7262	594	-17.3886		475.248	1.84697	475.248	-1.85108
595	23.8449	595	-18.1054		476.19	0.82085	476.19	-0.83012
596	24.8453	596	-18.7407		477.137	-0.36593	477.137	0.35126
597	25.7333	597	-19.2882		478.088	-1.71509	478.088	1.6948
598	26.5205	598	-19.7419		479.042	-3.2267	479.042	3.2006
599	27.2018	599	-20.0977		480	-4.89891	480	4.86685
600	27.7884	600	-20.3679		480.962	-6.7276	480.962	6.68942
601	28.2922	601	-20.5675		481.928	-8.70596	481.928	8.66159
602	28.7048	602	-20.7032		482.897	-10.8243	482.897	10.7736
603	29.0064	603	-20.7715		483.871	-13.0694	483.871	13.0125
604	29.1831	604	-20.77		484.848	-15.4248	484.848	15.3617
605	29.2262	605	-20.7049		485.83	-17.87	485.83	17.8008
606	29.1271	606	-20.569		486.815	-20.3809	486.815	20.3056
607	28.8656	607	-20.3559		487.805	-22.9292	487.805	22.8482
608	28.4429	608	-20.0647		488.798	-25.4831	488.798	25.3967
609	27.8784	609	-19.7001		489.796	-28.0074	489.796	27.9158
610	27.22	610	-19.2637		490.798	-30.4637	490.798	30.3674
611	26.5177	611	-18.7668		491.803	-32.8112	491.803	32.7106
612	25.8097	612	-18.2224		492.813	-35.0072	492.813	34.9028
613	25.125	613	-17.6385		493.827	-37.0082	493.827	36.9005
614	24.4664	614	-17.0224		494.845	-38.7706	494.845	38.6603
615	23.7974	615	-16.378		495.868	-40.2519	495.868	40.1396
616	23.0883	616	-15.6952		496.894	-41.4118	496.894	41.298
617	22.3196	617	-14.9611		497.925	-42.2132	497.925	42.0986
618	21.472	618	-14.1702		498.961	-42.6233	498.961	42.5087
619	20.548	619	-13.3319		500	-42.6151	500	42.5009
620	19.5747	620	-12.4617		501.044	-42.1677	501.044	42.0547
621	18.6054	621	-11.595		502.092	-41.2677	502.092	41.1565
622	17.7067	622	-10.7793		503.145	-39.9098	503.145	39.8009
623	16.9336	623	-10.0545		504.202	-38.097	504.202	37.9909
624	16.3222	624	-9.44837		505.263	-35.8413	505.263	35.7386
625	15.8833	625	-8.97977		506.329	-33.1634	506.329	33.0646
626	15.6044	626	-8.65043		507.4	-30.0928	507.4	29.9983
627	15.4514	627	-8.44381		508.475	-26.6672	508.475	26.5774
628	15.4076	628	-8.34228		509.554	-22.9319	509.554	22.8471
629	15.4589	629	-8.33087		510.638	-18.9388	510.638	18.8593
630	15.6049	630	-8.39427		511.727	-14.7454	511.727	14.6716
631	15.8615	631	-8.52167		512.821	-10.4136	512.821	10.3457
632	16.2414	632	-8.71142		513.919	-6.00846	513.919	5.94663
633	16.748	633	-8.96006		515.021	-1.59632	515.021	1.54078
634	17.3816	634	-9.26793		516.129	2.75628	516.129	-2.80536
635	18.1305	635	-9.63405		517.241	6.98428	517.241	-7.02675
636	18.9545	636	-10.0467		518.359	11.0255	518.359	-11.0612
637	19.7929	637	-10.4985		519.481	14.8221	519.481	-14.851
638	20.5889	638	-10.9853		520.607	18.3216	520.607	-18.3437
639	21.2991	639	-11.4885		521.739	21.4784	521.739	-21.4935
640	21.8735	640	-11.9824		522.876	24.2542	522.876	-24.2624
641	22.2858	641	-12.4532		524.017	26.6191	524.017	-26.6204
642	22.5322	642	-12.8796		525.164	28.552	525.164	-28.5465
643	22.6214	643	-13.2355		526.316	30.0407	526.316	-30.0286
644	22.5798	644	-13.5006		527.473	31.0825	527.473	-31.0639
645	22.4318	645	-13.6759		528.634	31.6834	528.634	-31.6586
646	22.1929	646	-13.7708		529.801	31.8579	529.801	-31.8273
647	21.8706	647	-13.785		530.973	31.6291	530.973	-31.5929
648	21.461	648	-13.7268		532.151	31.0268	532.151	-30.9855
649	20.9684	649	-13.6179		533.333	30.0875	533.333	-30.0418
650	20.4348	650	-13.4725		534.521	28.8532	534.521	-28.8034
651	19.9032	651	-13.2916		535.714	27.3698	535.714	-27.3167
652	19.4014	652	-13.0633		536.913	25.6865	536.913	-25.6307
653	18.9781	653	-12.7813		538.117	23.8542	538.117	-23.7964
654	18.6759	654	-12.4468		539.326	21.924	539.326	-21.865
655	18.5006	655	-12.0716		540.541	19.9466	540.541	-19.8872
656	18.4253	656	-11.6832		541.761	17.9705	541.761	-17.9115
657	18.407	657	-11.3029		542.986	16.0412	542.986	-15.9834
658	18.409	658	-10.942		544.218	14.2002	544.218	-14.1443
659	18.3942	659	-10.6034		545.455	12.4839	545.455	-12.4308
660	18.314	660	-10.2779		546.697	10.9231	546.697	-10.8735
661	18.1316	661	-9.94953		547.945	9.54253	547.945	-9.49716
662	17.8062	662	-9.60619		549.199	8.3604	549.199	-8.3199
663	17.3138	663	-9.24465		550.459	7.38826	550.459	-7.35323
664	16.6639	664	-8.85112		551.724	6.6311	551.724	-6.60207
665	15.8642	665	-8.40581		552.995	6.08761	552.995	-6.06503
666	14.9251	666	-7.88327		554.273	5.75058	554.273	-5.73481
667	13.854	667	-7.2535		555.556	5.60746	555.556	-5.59879
668	12.6689	668	-6.49877		556.845	5.64112	556.845	-5.63974
669	11.3867	669	-5.62279		558.14	5.83064	558.14	-5.83665
670	10.0126	670	-4.64855		559.441	6.15218	559.441	-6.1656
671	8.57708	671	-3.61554		560.748	6.57998	560.748	-6.60072
672	7.13748	672	-2.55701		562.061	7.08723	562.061	-7.11513
673	5.75757	673	-1.51057		563.38	7.64704	563.38	-7.68185
674	4.52378	674	-0.53023		564.706	8.23329	564.706	-8.27468
675	3.50612	675	0.32835		566.038	8.82141	566.038	-8.86899
676	2.74682	676	1.02019		567.376	9.38909	567.376	-9.44238
677	2.27242	677	1.52156		568.72	9.91682	568.72	-9.97531
678	2.08959	678	1.82104		570.071	10.3884	570.071	-10.4515
679	2.18511	679	1.90763		571.429	10.791	571.429	-10.8581
680	2.51604	680	1.78131		572.792	11.1157	572.792	-11.1862
681	3.04516	681	1.45748		574.163	11.3572	574.163	-11.4305
682	3.74836	682	0.94037		575.54	11.5141	575.54	-11.5894
683	4.60407	683	0.24245		576.923	11.5881	576.923	-11.6648
684	5.59404	684	-0.59405		578.313	11.5843	578.313	-11.6618
685	6.68317	685	-1.51636		579.71	11.5105	579.71	-11.5882
686	7.85301	686	-2.47492		581.114	11.3772	581.114	-11.4544
687	9.10105	687	-3.43182		582.524	11.1964	582.524	-11.2726
688	10.3666	688	-4.3619		583.942	10.9819	583.942	-11.0566
689	11.5859	689	-5.25352		585.366	10.7485	585.366	-10.8211
690	12.7166	690	-6.09445		586.797	10.5112	586.797	-10.5814
691	13.7195	691	-6.8589		588.235	10.2856	588.235	-10.3529
692	14.5631	692	-7.51024		589.681	10.0867	589.681	-10.1508
693	15.1921	693	-8.0219		591.133	9.92872	591.133	-9.98941
694	15.5821	694	-8.38307		592.593	9.82516	592.593	-9.88215
695	15.7532	695	-8.59881		594.059	9.78805	594.059	-9.84114
696	15.7216	696	-8.67924		595.534	9.82791	595.534	-9.87694
697	15.5156	697	-8.64671		597.015	9.95351	597.015	-9.99837
698	15.1642	698	-8.51524		598.504	10.1717	598.504	-10.2123
699	14.6795	699	-8.30946		600	10.4874	600	-10.5237
700	14.0756	700	-8.02767		601.504	10.9033	601.504	-10.9352
701	13.4007	701	-7.67134		603.015	11.4199	603.015	-11.4474
702	12.7027	702	-7.26656		604.534	12.0358	604.534	-12.0588
703	11.9886	703	-6.84098		606.061	12.747	606.061	-12.7655
704	11.2812	704	-6.39387		607.595	13.5477	607.595	-13.5617
705	10.6123	705	-5.91936		609.137	14.4301	609.137	-14.4396
706	9.99194	706	-5.41751		610.687	15.3843	610.687	-15.3893
707	9.40653	707	-4.91372		612.245	16.3989	612.245	-16.3993
708	8.84418	708	-4.44243		613.811	17.4608	613.811	-17.4566
709	8.30336	709	-4.03077		615.385	18.5555	615.385	-18.5467
710	7.78314	710	-3.68348		616.967	19.6677	616.967	-19.6542
711	7.2326	711	-3.38737		618.557	20.7811	618.557	-20.7629
712	6.58416	712	-3.13966		620.155	21.8788	620.155	-21.856
713	5.81905	713	-2.95532		621.762	22.944	621.762	-22.9165
714	4.97802	714	-2.84183		623.377	23.9599	623.377	-23.9278
715	4.11865	715	-2.79304		625	24.9101	625	-24.8734
716	3.26308	716	-2.79874		626.632	25.779	626.632	-25.738
717	2.40801	717	-2.8309		628.272	26.5523	628.272	-26.5071
718	1.54947	718	-2.83714		629.921	27.2168	629.921	-27.1676
719	0.7137	719	-2.79521		631.579	27.7612	631.579	-27.7084
720	-0.07768	720	-2.69549		633.245	28.1759	633.245	-28.1197
721	-0.84551	721	-2.54682		634.921	28.4535	634.921	-28.3944
722	-1.60422	722	-2.38735		636.605	28.5885	636.605	-28.5269
723	-2.31536	723	-2.23822		638.298	28.578	638.298	-28.5145
724	-2.94896	724	-2.11034		640	28.4211	640	-28.3563
725	-3.52059	725	-1.99905		641.711	28.1194	641.711	-28.054
726	-3.98966	726	-1.90494		643.432	27.6765	643.432	-27.6111
727	-4.3287	727	-1.86277		645.161	27.0984	645.161	-27.0338
728	-4.48489	728	-1.89975		646.9	26.3927	646.9	-26.3295
729	-4.41778	729	-2.01539		648.649	25.5689	648.649	-25.5079
730	-4.13239	730	-2.1987		650.407	24.638	650.407	-24.5799
731	-3.64915	731	-2.44276		652.174	23.6123	652.174	-23.5578
732	-3.00062	732	-2.72271		653.951	22.5049	653.951	-22.4546
733	-2.25349	733	-3.04011		655.738	21.3298	655.738	-21.2843
734	-1.51054	734	-3.38477		657.534	20.1013	657.534	-20.0613
735	-0.86665	735	-3.77387		659.341	18.834	659.341	-18.7998
736	-0.42023	736	-4.22332		661.157	17.5423	661.157	-17.5143
737	-0.23028	737	-4.7269		662.983	16.2403	662.983	-16.2187
738	-0.29599	738	-5.24593		664.82	14.9413	664.82	-14.9263
739	-0.61866	739	-5.75992		666.667	13.6579	666.667	-13.6495
740	-1.20524	740	-6.2604		668.524	12.4018	668.524	-12.4001
741	-1.99876	741	-6.72617		670.391	11.1836	670.391	-11.1882
742	-2.87604	742	-7.13597		672.269	10.0125	672.269	-10.0232
743	-3.77545	743	-7.47944		674.157	8.89636	674.157	-8.91294
744	-4.70973	744	-7.72811		676.056	7.8419	676.056	-7.86385
745	-5.69567	745	-7.87188		677.966	6.85429	677.966	-6.8811
746	-6.70385	746	-7.9157		679.887	5.93738	679.887	-5.9685
747	-7.68049	747	-7.89423		681.818	5.09369	681.818	-5.12853
748	-8.61489	748	-7.83494		683.761	4.32451	683.761	-4.36245
749	-9.51557	749	-7.74542		685.714	3.62996	685.714	-3.67037
750	-10.3823	750	-7.61954		687.679	3.0091	687.679	-3.05137
					689.655	2.4601	689.655	-2.5036
					691.643	1.98027	691.643	-2.02443
					693.642	1.56629	693.642	-1.61057
					695.652	1.21429	695.652	-1.25821
					697.674	0.92002	697.674	-0.96313
					699.708	0.67894	699.708	-0.72086
					701.754	0.48634	701.754	-0.52675
					703.812	0.33747	703.812	-0.37612
					705.882	0.22761	705.882	-0.26432
					707.965	0.15216	707.965	-0.1868
					710.059	0.1067	710.059	-0.13919
					712.166	0.08702	712.166	-0.11735
					714.286	0.08918	714.286	-0.11739
					716.418	0.10952	716.418	-0.13569
					718.563	0.14468	718.563	-0.16892
					720.721	0.19157	720.721	-0.21404
					722.892	0.24741	722.892	-0.26829
					725.076	0.30967	725.076	-0.32915
					727.273	0.37608	727.273	-0.39438
					729.483	0.44459	729.483	-0.46195
					731.707	0.51338	731.707	-0.53002
					733.945	0.58081	733.945	-0.59697
					736.196	0.6454	736.196	-0.66133
					738.462	0.70586	738.462	-0.72178
					740.741	0.76101	740.741	-0.77715
					743.034	0.80983	743.034	-0.82642
					745.342	0.85143	745.342	-0.86867
					747.664	0.88505	747.664	-0.90313
					750	0.91006	750	-0.92917
