# Supplementary material for: Porphyrin-fused graphene nanoribbons
Source: Nat Chem. 2024 Mar 8;16(7):1133–40. doi: 10.1038/s41557-024-01477-1 (PMC11230900; doi:10.1038/s41557-024-01477-1)
Supplement: Supplementary file 5 — Data for analytical GPC traces of polymerization products of 2b in DMF+toluene, DMF and THF (shown in Fig. 4b), data for MALDI-TOF mass spectrum of PPb in linear mode (shown in Fig. 4c), and data for CP-MAS solid-state 1H NMR spectra of PPb and PGNRb (shown in Fig. 4e). [file 41557_2024_1477_MOESM5_ESM.xlsx]

## Sheet: Fig. 4b
Fig. 4b: analytical GPC traces of polymerization products of 2b in DMF+toluene, DMF and THF
in DMF/tol = 1:1		in DMF		in THF
time (min)	intensity (a.u.)	time (min)	intensity (a.u.)	time (min)	intensity (a.u.)
0	699431	0	351032	0	730.883
0.00667	699951	0.00667	350483	0.00667	1.11956
0.01333	699765	0.01333	350461	0.01333	12.801
0.02	699766	0.02	350276	0.02	32.932
0.02667	699864	0.02667	349977	0.02667	-132.298
0.03333	699816	0.03333	349989	0.03333	-150.718
0.04	699951	0.04	349947	0.04	-224.588
0.04667	700039	0.04667	350236	0.04667	-212.379
0.05333	699997	0.05333	350447	0.05333	-71.842
0.06	699964	0.06	350273	0.06	145.796
0.06667	699926	0.06667	350270	0.06667	145.86
0.07333	699720	0.07333	350293	0.07333	65.1246
0.08	699676	0.08	350272	0.08	130.672
0.08667	699697	0.08667	350416	0.08667	31.9814
0.09333	699693	0.09333	350335	0.09333	45.7752
0.1	699840	0.1	350021	0.1	110.266
0.10667	699855	0.10667	350057	0.10667	77.5877
0.11333	699736	0.11333	350022	0.11333	102.471
0.12	699728	0.12	349967	0.12	201.289
0.12667	699699	0.12667	349862	0.12667	117.913
0.13333	699649	0.13333	349825	0.13333	-23.553
0.14	699647	0.14	349819	0.14	-129.637
0.14667	699590	0.14667	349950	0.14667	-227.271
0.15333	699728	0.15333	350155	0.15333	-123.173
0.16	699886	0.16	350149	0.16	-56.5695
0.16667	699991	0.16667	350291	0.16667	39.079
0.17333	700027	0.17333	349987	0.17333	54.4571
0.18	700002	0.18	349840	0.18	-42.6489
0.18667	699937	0.18667	349679	0.18667	-157.182
0.19333	700013	0.19333	349381	0.19333	-219.434
0.2	699990	0.2	349710	0.2	-163.921
0.20667	699877	0.20667	349841	0.20667	-68.8002
0.21333	699862	0.21333	349929	0.21333	46.9159
0.22	699663	0.22	350121	0.22	6.84411
0.22667	699712	0.22667	349902	0.22667	-13.1601
0.23333	699712	0.23333	349776	0.23333	-18.9058
0.24	699735	0.24	349668	0.24	20.7647
0.24667	699882	0.24667	349429	0.24667	109.548
0.25333	699807	0.25333	349701	0.25333	129.151
0.26	699921	0.26	349843	0.26	130.798
0.26667	699928	0.26667	349762	0.26667	13.0968
0.27333	699859	0.27333	349834	0.27333	-69.7507
0.28	699829	0.28	349689	0.28	-6.31601
0.28667	699711	0.28667	349545	0.28667	62.9278
0.29333	699747	0.29333	349730	0.29333	125.306
0.3	699659	0.3	349830	0.3	210.921
0.30667	699663	0.30667	349760	0.30667	81.6012
0.31333	699586	0.31333	349949	0.31333	48.9227
0.32	699549	0.32	349885	0.32	115.526
0.32667	699733	0.32667	350052	0.32667	134.601
0.33333	699930	0.33333	350198	0.33333	239.227
0.34	700097	0.34	350072	0.34	191.762
0.34667	700083	0.34667	350146	0.34667	238.297
0.35333	700162	0.35333	349908	0.35333	168.124
0.36	700280	0.36	349734	0.36	128.052
0.36667	700292	0.36667	349610	0.36667	53.1263
0.37333	700271	0.37333	349609	0.37333	-68.8002
0.38	700283	0.38	349838	0.38	-25.9611
0.38667	700040	0.38667	349869	0.38667	49.6198
0.39333	699925	0.39333	349767	0.39333	160.583
0.4	700027	0.4	349687	0.4	181.242
0.40667	699973	0.40667	349349	0.40667	65.6527
0.41333	700052	0.41333	349121	0.41333	26.109
0.42	700142	0.42	349345	0.42	-46.7047
0.42667	700104	0.42667	349505	0.42667	0.3591
0.43333	700073	0.43333	349811	0.43333	177.334
0.44	699999	0.44	350405	0.44	211.196
0.44667	699958	0.44667	350395	0.44667	351.204
0.45333	699832	0.45333	350147	0.45333	335.953
0.46	699769	0.46	350092	0.46	316.477
0.46667	699803	0.46667	349632	0.46667	233.101
0.47333	699832	0.47333	349647	0.47333	164.512
0.48	699911	0.48	349844	0.48	188.868
0.48667	699972	0.48667	349809	0.48667	155.133
0.49333	699995	0.49333	349981	0.49333	124.039
0.5	699923	0.5	350036	0.5	64.9556
0.50667	699864	0.50667	350084	0.50667	39.6705
0.51333	699877	0.51333	349986	0.51333	30.7562
0.52	699897	0.52	350183	0.52	39.2691
0.52667	700079	0.52667	350276	0.52667	166.603
0.53333	700103	0.53333	350192	0.53333	253.274
0.54	700108	0.54	350244	0.54	289.776
0.54667	700099	0.54667	350130	0.54667	322.581
0.55333	700021	0.55333	350189	0.55333	234.981
0.56	700055	0.56	349966	0.56	202.831
0.56667	699955	0.56667	349931	0.56667	158.006
0.57333	699889	0.57333	349651	0.57333	152.788
0.58	699663	0.58	349207	0.58	152.852
0.58667	699671	0.58667	349447	0.58667	104.858
0.59333	699747	0.59333	349528	0.59333	112.843
0.6	699853	0.6	349730	0.6	68.0186
0.60667	699975	0.60667	349965	0.60667	133.566
0.61333	699991	0.61333	349748	0.61333	165.315
0.62	699926	0.62	349609	0.62	124.715
0.62667	699911	0.62667	349666	0.62667	62.9911
0.63333	700040	0.63333	349507	0.63333	-95.3739
0.64	700082	0.64	349362	0.64	-142.311
0.64667	700227	0.64667	349493	0.64667	-67.7862
0.65333	700341	0.65333	349414	0.65333	48.458
0.66	700250	0.66	349621	0.66	150.444
0.66667	700144	0.66667	349815	0.66667	145.226
0.67333	700107	0.67333	349824	0.67333	102.514
0.68	700092	0.68	349850	0.68	150.634
0.68667	700181	0.68667	349748	0.68667	117.955
0.69333	700301	0.69333	349940	0.69333	52.5348
0.7	700252	0.7	349909	0.7	85.3401
0.70667	700075	0.70667	349887	0.70667	97.5496
0.71333	699968	0.71333	349988	0.71333	77.5454
0.72	700031	0.72	350011	0.72	201.711
0.72667	700017	0.72667	349808	0.72667	171.673
0.73333	700047	0.73333	349677	0.73333	201.838
0.74	700031	0.74	349445	0.74	280.059
0.74667	699999	0.74667	349239	0.74667	185.065
0.75333	700022	0.75333	349536	0.75333	217.871
0.76	700049	0.76	349712	0.76	97.5285
0.76667	700134	0.76667	349758	0.76667	10.4563
0.77333	700062	0.77333	349837	0.77333	55.9358
0.78	700006	0.78	349597	0.78	-41.1703
0.78667	699904	0.78667	349484	0.78667	-138.276
0.79333	699968	0.79333	349587	0.79333	-131.348
0.8	699993	0.8	349506	0.8	-44.1487
0.80667	699981	0.80667	349527	0.80667	29.3198
0.81333	700224	0.81333	349585	0.81333	210.52
0.82	700157	0.82	349575	0.82	301.415
0.82667	699996	0.82667	349627	0.82667	264.512
0.83333	700048	0.83333	349745	0.83333	410.33
0.84	699769	0.84	349505	0.84	361.808
0.84667	699730	0.84667	349314	0.84667	374.018
0.85333	699994	0.85333	349194	0.85333	270.046
0.86	700175	0.86	349220	0.86	62.0406
0.86667	700408	0.86667	349302	0.86667	4.54161
0.87333	700366	0.87333	349409	0.87333	-62.9911
0.88	700055	0.88	349573	0.88	-8.53401
0.88667	699913	0.88667	349399	0.88667	66.5188
0.89333	699875	0.89333	349300	0.89333	72.3912
0.9	699978	0.9	349210	0.9	141.635
0.90667	700220	0.90667	348900	0.90667	172.328
0.91333	700175	0.91333	348849	0.91333	150.739
0.92	700242	0.92	348854	0.92	247.444
0.92667	700205	0.92667	348941	0.92667	131.855
0.93333	700132	0.93333	349242	0.93333	121.356
0.94	700074	0.94	349515	0.94	120.363
0.94667	700015	0.94667	349672	0.94667	62.3363
0.95333	700166	0.95333	349626	0.95333	163.794
0.96	700205	0.96	349594	0.96	158.576
0.96667	700195	0.96667	349110	0.96667	183.988
0.97333	700161	0.97333	348882	0.97333	274.356
0.98	700119	0.98	348770	0.98	220.025
0.98667	700096	0.98667	348639	0.98667	209.527
0.99333	700118	0.99333	348961	0.99333	253.95
1	700079	1	349016	1	151.563
1.00667	700007	1.00667	348827	1.00667	31.7491
1.01333	700039	1.01333	348456	1.01333	41.3181
1.02	699976	1.02	348406	1.02	4.41487
1.02667	699984	1.02667	348407	1.02667	28.2425
1.03333	700061	1.03333	348733	1.03333	163.498
1.04	699976	1.04	348901	1.04	186.798
1.04667	700264	1.04667	348692	1.04667	184.749
1.05333	700320	1.05333	348875	1.05333	155.239
1.06	700223	1.06	348722	1.06	214.977
1.06667	700138	1.06667	348834	1.06667	197.613
1.07333	699931	1.07333	348988	1.07333	168.631
1.08	700069	1.08	348756	1.08	266.392
1.08667	699931	1.08667	348680	1.08667	227.376
1.09333	699950	1.09333	348550	1.09333	223.215
1.1	699951	1.1	348596	1.1	234.896
1.10667	699681	1.10667	348879	1.10667	133.038
1.11333	699858	1.11333	349139	1.11333	71.3139
1.12	700005	1.12	349426	1.12	34.9387
1.12667	699994	1.12667	349547	1.12667	44.5078
1.13333	700025	1.13333	349555	1.13333	56.7174
1.14	700063	1.14	349578	1.14	75.7921
1.14667	700060	1.14667	349339	1.14667	112.294
1.15333	700064	1.15333	349086	1.15333	-23.3629
1.16	700214	1.16	348825	1.16	-16.4343
1.16667	700082	1.16667	348660	1.16667	-91.8885
1.17333	700132	1.17333	348816	1.17333	-143.578
1.18	700264	1.18	348924	1.18	-72.2222
1.18667	700191	1.18667	348996	1.18667	-185.699
1.19333	700223	1.19333	348994	1.19333	-91.1069
1.2	700210	1.2	348976	1.2	-109.527
1.20667	700183	1.20667	348899	1.20667	-217.723
1.21333	700092	1.21333	348983	1.21333	-106.232
1.22	699984	1.22	349185	1.22	-119.371
1.22667	699948	1.22667	349266	1.22667	-41.1491
1.23333	699920	1.23333	349506	1.23333	118.399
1.24	699983	1.24	349472	1.24	97.3384
1.24667	700208	1.24667	349292	1.24667	50.4014
1.25333	700219	1.25333	349351	1.25333	25.6443
1.26	700151	1.26	349060	1.26	27.82
1.26667	700262	1.26667	348785	1.26667	111.85
1.27333	700261	1.27333	348784	1.27333	112.97
1.28	700305	1.28	348791	1.28	76.0667
1.28667	700481	1.28667	348719	1.28667	45.5006
1.29333	700420	1.29333	348959	1.29333	92.5644
1.3	700478	1.3	348970	1.3	114.28
1.30667	700370	1.30667	348730	1.30667	236.333
1.31333	700145	1.31333	348666	1.31333	257.52
1.32	700076	1.32	348501	1.32	123.975
1.32667	699988	1.32667	348419	1.32667	28.4537
1.33333	700018	1.33333	348579	1.33333	-80.7985
1.34	700083	1.34	348825	1.34	-148.859
1.34667	700103	1.34667	349156	1.34667	-151.436
1.35333	700131	1.35333	349305	1.35333	-107.013
1.36	700310	1.36	349231	1.36	-171.377
1.36667	700472	1.36667	349324	1.36667	-216.73
1.37333	700645	1.37333	349083	1.37333	-278.982
1.38	700723	1.38	348932	1.38	-283.143
1.38667	700619	1.38667	348962	1.38667	-345.923
1.39333	700571	1.39333	348839	1.39333	-401.31
1.4	700339	1.4	348849	1.4	-399.662
1.40667	700201	1.40667	349207	1.40667	-455.577
1.41333	700101	1.41333	349136	1.41333	-245.332
1.42	700028	1.42	349309	1.42	-172.919
1.42667	700110	1.42667	349391	1.42667	0.3591
1.43333	700080	1.43333	349171	1.43333	27.8834
1.44	700059	1.44	349251	1.44	3.12632
1.44667	700022	1.44667	348920	1.44667	99.831
1.45333	700002	1.45333	348783	1.45333	-145.142
1.46	699949	1.46	348812	1.46	-153.528
1.46667	699887	1.46667	348702	1.46667	-260.139
1.47333	699693	1.47333	348746	1.47333	-271.694
1.48	699700	1.48	348875	1.48	-239.945
1.48667	699791	1.48667	348875	1.48667	-237.241
1.49333	699943	1.49333	349018	1.49333	-202.852
1.5	700089	1.5	349090	1.5	-208.597
1.50667	700038	1.50667	349155	1.50667	-149.387
1.51333	700062	1.51333	349035	1.51333	-57.4356
1.52	700123	1.52	349095	1.52	-79.0241
1.52667	700330	1.52667	349374	1.52667	-200.422
1.53333	700489	1.53333	349357	1.53333	-148.606
1.54	700472	1.54	349431	1.54	-124.778
1.54667	700333	1.54667	349187	1.54667	-189.142
1.55333	700313	1.55333	348987	1.55333	-155.281
1.56	700303	1.56	349016	1.56	-119.307
1.56667	700205	1.56667	349222	1.56667	-107.098
1.57333	700207	1.57333	349497	1.57333	-100.169
1.58	700042	1.58	349479	1.58	-95.8809
1.58667	699984	1.58667	349599	1.58667	-153.908
1.59333	700154	1.59333	349536	1.59333	-270.553
1.6	700229	1.6	349355	1.6	-184.939
1.60667	700330	1.60667	349521	1.60667	-99.8521
1.61333	700150	1.61333	349472	1.61333	-186.396
1.62	699994	1.62	349534	1.62	-212.738
1.62667	699914	1.62667	349660	1.62667	-216.371
1.63333	699967	1.63333	349417	1.63333	-291.825
1.64	700203	1.64	349207	1.64	-253.739
1.64667	700243	1.64667	348924	1.64667	-309.125
1.65333	700085	1.65333	348753	1.65333	-304.309
1.66	699906	1.66	348794	1.66	-273.088
1.66667	699795	1.66667	348778	1.66667	-215.991
1.67333	699760	1.67333	348755	1.67333	-93.9375
1.68	699926	1.68	349010	1.68	-142.987
1.68667	699843	1.68667	348888	1.68667	-58.4284
1.69333	699918	1.69333	349121	1.69333	-72.6236
1.7	699930	1.7	349377	1.7	-164.449
1.70667	699966	1.70667	349156	1.70667	-187.093
1.71333	700235	1.71333	349112	1.71333	-212.379
1.72	700113	1.72	349067	1.72	-138.91
1.72667	700162	1.72667	348805	1.72667	-136.734
1.73333	700098	1.73333	348806	1.73333	-77.5243
1.74	699946	1.74	349136	1.74	-91.1914
1.74667	700078	1.74667	349017	1.74667	-174.039
1.75333	700043	1.75333	349196	1.75333	-51.4575
1.76	700138	1.76	349288	1.76	-102.619
1.76667	700212	1.76667	348947	1.76667	-153.781
1.77333	700106	1.77333	348966	1.77333	-115.167
1.78	700259	1.78	348791	1.78	-29.5522
1.78667	700301	1.78667	348656	1.78667	-49.0283
1.79333	700255	1.79333	348849	1.79333	-139.797
1.8	700364	1.8	348806	1.8	-173.004
1.80667	700270	1.80667	348892	1.80667	-204.626
1.81333	700210	1.81333	349091	1.81333	81.6646
1.82	700264	1.82	349161	1.82	145.627
1.82667	700256	1.82667	349258	1.82667	175.792
1.83333	700219	1.83333	349362	1.83333	88.7199
1.84	700150	1.84	349275	1.84	-135.657
1.84667	700042	1.84667	349510	1.84667	-117.638
1.85333	699966	1.85333	349596	1.85333	-145.564
1.86	699997	1.86	349706	1.86	-67.3426
1.86667	700031	1.86667	350043	1.86667	-104.246
1.87333	700130	1.87333	349937	1.87333	-7.0131
1.88	700037	1.88	349845	1.88	33.1855
1.88667	700093	1.88667	349636	1.88667	96.0921
1.89333	700235	1.89333	349172	1.89333	175.37
1.9	700485	1.9	349072	1.9	180.714
1.90667	700714	1.90667	348947	1.90667	226.722
1.91333	700740	1.91333	348810	1.91333	164.998
1.92	700632	1.92	348954	1.92	185.657
1.92667	700347	1.92667	348981	1.92667	118.124
1.93333	700155	1.93333	349128	1.93333	21.5463
1.94	699906	1.94	349423	1.94	-10.0761
1.94667	699873	1.94667	349236	1.94667	-56.485
1.95333	700040	1.95333	349007	1.95333	0.0845
1.96	700213	1.96	348960	1.96	211.914
1.96667	700330	1.96667	348497	1.96667	276.405
1.97333	700300	1.97333	348370	1.97333	415.357
1.98	700051	1.98	348467	1.98	391.656
1.98667	699997	1.98667	348433	1.98667	225.37
1.99333	700039	1.99333	348584	1.99333	90.7689
2	700164	2	348720	2	24.2923
2.00667	700076	2.00667	348612	2.00667	212.886
2.01333	700045	2.01333	348515	2.01333	291.107
2.02	700032	2.02	348622	2.02	386.227
2.02667	699890	2.02667	348760	2.02667	359.358
2.03333	700158	2.03333	348826	2.03333	91.6772
2.04	700177	2.04	348801	2.04	34.1783
2.04667	700191	2.04667	348968	2.04667	-18.0397
2.05333	700140	2.05333	349042	2.05333	-54.4149
2.06	699939	2.06	348976	2.06	-38.5087
2.06667	699868	2.06667	349172	2.06667	-75.94
2.07333	699870	2.07333	349106	2.07333	30.2704
2.08	699993	2.08	348905	2.08	137.537
2.08667	699901	2.08667	349134	2.08667	177.736
2.09333	699740	2.09333	349041	2.09333	211.069
2.1	699829	2.1	348953	2.1	232.256
2.10667	699745	2.10667	349249	2.10667	223.342
2.11333	699942	2.11333	349109	2.11333	222.877
2.12	700136	2.12	348926	2.12	85.6358
2.12667	700122	2.12667	348873	2.12667	-52.6616
2.13333	700271	2.13333	348776	2.13333	-248.521
2.14	700173	2.14	348968	2.14	-328.2
2.14667	700212	2.14667	349252	2.14667	-190.304
2.15333	700167	2.15333	349485	2.15333	-170.173
2.16	700087	2.16	349386	2.16	-127.862
2.16667	700082	2.16667	349221	2.16667	-5.80904
2.17333	700166	2.17333	349185	2.17333	-6.27376
2.18	700149	2.18	349139	2.18	103.105
2.18667	700309	2.18667	349059	2.18667	284.305
2.19333	700502	2.19333	349215	2.19333	262.717
2.2	700312	2.2	349308	2.2	363.118
2.20667	700394	2.20667	349045	2.20667	320.406
2.21333	700310	2.21333	349227	2.21333	210.097
2.22	700275	2.22	348940	2.22	258.217
2.22667	700356	2.22667	348673	2.22667	241.381
2.23333	700156	2.23333	348987	2.23333	255.703
2.24	700167	2.24	348874	2.24	188.171
2.24667	700124	2.24667	348792	2.24667	83.1432
2.25333	700047	2.25333	348792	2.25333	-66.7723
2.26	700181	2.26	348551	2.26	-126.912
2.26667	700070	2.26667	348451	2.26667	-96.7469
2.27333	699967	2.27333	348598	2.27333	-20.1098
2.28	699983	2.28	348529	2.28	-15.2936
2.28667	700011	2.28667	348407	2.28667	-102.366
2.29333	700116	2.29333	348304	2.29333	-65.864
2.3	700281	2.3	347987	2.3	-128.644
2.30667	700300	2.30667	347862	2.30667	10.3084
2.31333	700125	2.31333	348039	2.31333	146.092
2.32	700058	2.32	348269	2.32	110.773
2.32667	699968	2.32667	348509	2.32667	78.6227
2.33333	699931	2.33333	348628	2.33333	44.888
2.34	700069	2.34	348407	2.34	0.59147
2.34667	699951	2.34667	348062	2.34667	8.57626
2.35333	699849	2.35333	347925	2.35333	28.7072
2.36	699893	2.36	348007	2.36	45.1415
2.36667	699901	2.36667	348082	2.36667	-9.18885
2.37333	699929	2.37333	348379	2.37333	78.5382
2.38	699971	2.38	348455	2.38	132.995
2.38667	700063	2.38667	348583	2.38667	78.1369
2.39333	699959	2.39333	348592	2.39333	161.639
2.4	699998	2.4	348428	2.4	69.286
2.40667	700139	2.40667	348533	2.40667	114.766
2.41333	700085	2.41333	348332	2.41333	129.616
2.42	700146	2.42	348498	2.42	59.4423
2.42667	700002	2.42667	348779	2.42667	187.305
2.43333	699872	2.43333	348853	2.43333	138.255
2.44	699685	2.44	349173	2.44	16.3287
2.44667	699630	2.44667	349132	2.44667	185.382
2.45333	699680	2.45333	348954	2.45333	74.0177
2.46	699706	2.46	349009	2.46	7.54119
2.46667	700035	2.46667	348676	2.46667	79.4254
2.47333	700271	2.47333	348658	2.47333	-71.0182
2.48	700462	2.48	348779	2.48	-58.2805
2.48667	700337	2.48667	348757	2.48667	-122.645
2.49333	700084	2.49333	348966	2.49333	-153.211
2.5	699834	2.5	349020	2.5	-176.912
2.50667	699771	2.50667	349009	2.50667	-221.736
2.51333	699931	2.51333	349037	2.51333	-17.8285
2.52	700031	2.52	348898	2.52	40.3253
2.52667	700131	2.52667	348883	2.52667	38.2763
2.53333	700100	2.53333	348810	2.53333	105.408
2.54	700091	2.54	348585	2.54	82.2349
2.54667	699998	2.54667	348721	2.54667	35.8259
2.55333	700040	2.55333	348940	2.55333	39.586
2.56	700140	2.56	349104	2.56	-64.9134
2.56667	700234	2.56667	349345	2.56667	-219.582
2.57333	700283	2.57333	349270	2.57333	-311.407
2.58	700106	2.58	348916	2.58	-313.984
2.58667	699971	2.58667	348932	2.58667	-266.392
2.59333	699869	2.59333	348973	2.59333	-262.632
2.6	699872	2.6	349009	2.6	-145.86
2.60667	699985	2.60667	349278	2.60667	-96.6836
2.61333	700030	2.61333	349254	2.61333	-61.7659
2.62	700032	2.62	349177	2.62	-6.78074
2.62667	700140	2.62667	349281	2.62667	-47.3807
2.63333	700205	2.63333	349253	2.63333	21.335
2.64	700228	2.64	349297	2.64	53.6122
2.64667	700256	2.64667	349449	2.64667	78.496
2.65333	700245	2.65333	349505	2.65333	139.818
2.66	700387	2.66	349490	2.66	92.8813
2.66667	700323	2.66667	349377	2.66667	117.765
2.67333	700225	2.67333	349293	2.67333	105.682
2.68	700201	2.68	349047	2.68	61.9138
2.68667	700133	2.68667	348833	2.68667	63.5615
2.69333	700210	2.69333	348775	2.69333	26.6582
2.7	700444	2.7	348705	2.7	86.3963
2.70667	700534	2.70667	348835	2.70667	98.6058
2.71333	700343	2.71333	349164	2.71333	109.231
2.72	700321	2.72	349296	2.72	122.497
2.72667	700148	2.72667	349329	2.72667	122.032
2.73333	700058	2.73333	349322	2.73333	161.174
2.74	700089	2.74	349239	2.74	169.687
2.74667	699955	2.74667	348905	2.74667	116.941
2.75333	699937	2.75333	348825	2.75333	115.42
2.76	699945	2.76	348799	2.76	54.7529
2.76667	700035	2.76667	348907	2.76667	72.2434
2.77333	700269	2.77333	349435	2.77333	55.9358
2.78	700428	2.78	349592	2.78	-51.2041
2.78667	700366	2.78667	349614	2.78667	0.0845
2.79333	700207	2.79333	349451	2.79333	-147.191
2.8	699904	2.8	349150	2.8	-43.0925
2.80667	699688	2.80667	348961	2.80667	159.231
2.81333	699627	2.81333	349020	2.81333	162.463
2.82	699652	2.82	348743	2.82	276.067
2.82667	699796	2.82667	348666	2.82667	206.95
2.83333	699954	2.83333	348708	2.83333	-45.4161
2.84	700177	2.84	348513	2.84	-91.297
2.84667	700240	2.84667	348880	2.84667	-150.908
2.85333	700242	2.85333	349071	2.85333	-124.44
2.86	700190	2.86	349018	2.86	-53.0841
2.86667	700078	2.86667	349009	2.86667	-65.695
2.87333	700048	2.87333	348728	2.87333	-124.778
2.88	700165	2.88	348493	2.88	-211.85
2.88667	700247	2.88667	348408	2.88667	-122.011
2.89333	700227	2.89333	348380	2.89333	-106.633
2.9	700064	2.9	348471	2.9	-94.4233
2.90667	699874	2.90667	348634	2.90667	-37.8538
2.91333	699792	2.91333	348694	2.91333	-100.106
2.92	699837	2.92	348835	2.92	-107.964
2.92667	700090	2.92667	349008	2.92667	-71.4618
2.93333	700212	2.93333	348969	2.93333	-160.646
2.94	700137	2.94	349162	2.94	-254.584
2.94667	700141	2.94667	349034	2.94667	-212.801
2.95333	699961	2.95333	348749	2.95333	-64.8711
2.96	700055	2.96	348958	2.96	-60.0549
2.96667	700185	2.96667	348678	2.96667	29.7845
2.97333	700111	2.97333	348439	2.97333	88.4664
2.98	700149	2.98	348619	2.98	-135.91
2.98667	699974	2.98667	348473	2.98667	-98.8804
2.99333	699847	2.99333	348717	2.99333	-133.671
3	699944	3	349068	3	-300.486
3.00667	700105	3.00667	348900	3.00667	-184.242
3.01333	700199	3.01333	348834	3.01333	-157.774
3.02	700126	3.02	348639	3.02	-273.891
3.02667	699875	3.02667	348598	3.02667	-315.547
3.03333	699662	3.03333	348669	3.03333	-348.226
3.04	699697	3.04	348452	3.04	-296.409
3.04667	699780	3.04667	348599	3.04667	-102.535
3.05333	699832	3.05333	348566	3.05333	108.766
3.06	699795	3.06	348651	3.06	120.976
3.06667	699704	3.06667	348882	3.06667	52.387
3.07333	699690	3.07333	348910	3.07333	30.7985
3.08	699616	3.08	348836	3.08	-146.05
3.08667	699651	3.08667	348890	3.08667	-265.336
3.09333	699622	3.09333	348796	3.09333	-271.61
3.1	699651	3.1	348700	3.1	-303.76
3.10667	699960	3.10667	348722	3.10667	-173.257
3.11333	700137	3.11333	348474	3.11333	-19.5184
3.12	700148	3.12	348469	3.12	-7.30883
3.12667	700220	3.12667	348404	3.12667	1.73215
3.13333	700070	3.13333	348359	3.13333	-45.2049
3.14	700055	3.14	348404	3.14	-93.7262
3.14667	700110	3.14667	348492	3.14667	-64.6177
3.15333	700070	3.15333	348740	3.15333	-100.465
3.16	700125	3.16	348949	3.16	-127.862
3.16667	699966	3.16667	349165	3.16667	-168.99
3.17333	699825	3.17333	349101	3.17333	-186.882
3.18	699759	3.18	348846	3.18	-180.482
3.18667	699609	3.18667	348706	3.18667	-116.519
3.19333	699683	3.19333	348629	3.19333	7.11872
3.2	699874	3.2	348841	3.2	79.003
3.20667	700043	3.20667	349011	3.20667	112.336
3.21333	700272	3.21333	349253	3.21333	93.3883
3.22	700350	3.22	349264	3.22	20.0465
3.22667	700340	3.22667	349113	3.22667	-61.7448
3.23333	700168	3.23333	349052	3.23333	-140.896
3.24	700027	3.24	349028	3.24	-76.9328
3.24667	699889	3.24667	348994	3.24667	-64.7233
3.25333	699698	3.25333	349087	3.25333	-60.4352
3.26	699730	3.26	349238	3.26	20.9548
3.26667	699757	3.26667	349136	3.26667	-31.2632
3.27333	699757	3.27333	349021	3.27333	69.1381
3.28	699920	3.28	348912	3.28	14.2797
3.28667	699852	3.28667	348760	3.28667	-35.8259
3.29333	699656	3.29333	348863	3.29333	82.0025
3.3	699621	3.3	348956	3.3	21.8631
3.30667	699690	3.30667	348944	3.30667	72.6236
3.31333	699678	3.31333	349121	3.31333	52.6193
3.32	699800	3.32	349109	3.32	-131.622
3.32667	699975	3.32667	348897	3.32667	-244.043
3.33333	699799	3.33333	348841	3.33333	-353.823
3.34	699744	3.34	348647	3.34	-321.546
3.34667	699849	3.34667	348632	3.34667	-280.292
3.35333	699676	3.35333	348885	3.35333	-211.048
3.36	699931	3.36	349032	3.36	-42.5222
3.36667	700003	3.36667	348978	3.36667	73.1939
3.37333	699960	3.37333	348812	3.37333	57.4145
3.38	700058	3.38	348836	3.38	17.8707
3.38667	699859	3.38667	348781	3.38667	31.1365
3.39333	699871	3.39333	348851	3.39333	-63.3291
3.4	699850	3.4	348881	3.4	-106.041
3.40667	699804	3.40667	348664	3.40667	-50
3.41333	699822	3.41333	348198	3.41333	-113.308
3.42	699925	3.42	348216	3.42	-189.818
3.42667	699944	3.42667	348241	3.42667	-162.294
3.43333	700048	3.43333	348274	3.43333	-158.006
3.44	700150	3.44	349033	3.44	-125.201
3.44667	700205	3.44667	349019	3.44667	-139.924
3.45333	700172	3.45333	348925	3.45333	-250.76
3.46	700180	3.46	349008	3.46	-318.821
3.46667	700143	3.46667	348584	3.46667	-369.455
3.47333	700058	3.47333	348514	3.47333	-173.469
3.48	700004	3.48	348777	3.48	-31.3477
3.48667	700023	3.48667	348680	3.48667	30.5027
3.49333	700042	3.49333	348761	3.49333	33.7347
3.5	700171	3.5	348638	3.5	-74.9894
3.50667	700144	3.50667	348311	3.50667	-74.9261
3.51333	699930	3.51333	348455	3.51333	5.93578
3.52	699956	3.52	348258	3.52	119.54
3.52667	699848	3.52667	348311	3.52667	206.21
3.53333	699732	3.53333	348516	3.53333	201.521
3.54	699727	3.54	348630	3.54	68.5044
3.54667	699575	3.54667	348948	3.54667	-38.6354
3.55333	699664	3.55333	348923	3.55333	-173.764
3.56	699754	3.56	348649	3.56	-137.79
3.56667	699929	3.56667	348415	3.56667	-124.525
3.57333	700040	3.57333	348327	3.57333	-208.956
3.58	699919	3.58	348438	3.58	-190.41
3.58667	700063	3.58667	348657	3.58667	-225.201
3.59333	700051	3.59333	348698	3.59333	-263.688
3.6	699954	3.6	348695	3.6	-126.32
3.60667	699899	3.60667	348700	3.60667	-68.6946
3.61333	699682	3.61333	348687	3.61333	20.0887
3.62	699655	3.62	348669	3.62	188.086
3.62667	699754	3.62667	348786	3.62667	100.486
3.63333	699846	3.63333	348698	3.63333	39.8183
3.64	699980	3.64	348526	3.64	-81.052
3.64667	699893	3.64667	348436	3.64667	-143.832
3.65333	699662	3.65333	348240	3.65333	-57.161
3.66	699511	3.66	348172	3.66	-6.9286
3.66667	699540	3.66667	348348	3.66667	11.09
3.67333	699497	3.67333	348418	3.67333	-51.6899
3.68	699442	3.68	348318	3.68	-140.875
3.68667	699361	3.68667	348295	3.68667	-168.272
3.69333	699183	3.69333	348418	3.69333	-122.793
3.7	699195	3.7	348522	3.7	-78.8973
3.70667	699196	3.70667	348420	3.70667	24.6726
3.71333	699269	3.71333	348334	3.71333	38.9945
3.72	699344	3.72	348076	3.72	-40.1563
3.72667	699366	3.72667	347957	3.72667	-91.8462
3.73333	699519	3.73333	347978	3.73333	-203.211
3.74	699506	3.74	347953	3.74	-281.305
3.74667	699611	3.74667	347916	3.74667	-337.22
3.75333	699643	3.75333	347718	3.75333	-369.899
3.76	699852	3.76	347740	3.76	-300.655
3.76667	700055	3.76667	347912	3.76667	-187.579
3.77333	699895	3.77333	348105	3.77333	-101.436
3.78	699930	3.78	348200	3.78	-202.767
3.78667	699865	3.78667	348168	3.78667	-301.986
3.79333	699815	3.79333	348245	3.79333	-417.047
3.8	700026	3.8	347999	3.8	-465.568
3.80667	700122	3.80667	347961	3.80667	-336.122
3.81333	700017	3.81333	348172	3.81333	-289.058
3.82	700010	3.82	348244	3.82	-247.803
3.82667	700015	3.82667	348335	3.82667	-195.986
3.83333	699902	3.83333	348501	3.83333	-195.923
3.84	699809	3.84	348539	3.84	-84.9599
3.84667	699623	3.84667	348726	3.84667	-14.6599
3.85333	699426	3.85333	348971	3.85333	-133.418
3.86	699555	3.86	348891	3.86	-177.186
3.86667	699711	3.86667	348695	3.86667	-337.664
3.87333	699888	3.87333	348264	3.87333	-479.658
3.88	699920	3.88	348171	3.88	-406.717
3.88667	699771	3.88667	348246	3.88667	-362.822
3.89333	699788	3.89333	348256	3.89333	-279.32
3.9	699827	3.9	348255	3.9	-141.424
3.90667	700104	3.90667	347992	3.90667	-99.6409
3.91333	700073	3.91333	347732	3.91333	-129.151
3.92	699906	3.92	347656	3.92	-215.695
3.92667	699770	3.92667	347761	3.92667	-236.227
3.93333	699608	3.93333	347921	3.93333	-228.771
3.94	699646	3.94	348505	3.94	-197.55
3.94667	699790	3.94667	348419	3.94667	-184.812
3.95333	699876	3.95333	348388	3.95333	-247.064
3.96	699780	3.96	348346	3.96	-249.113
3.96667	699845	3.96667	347859	3.96667	-263.308
3.97333	699792	3.97333	347917	3.97333	-224.694
3.98	699652	3.98	347774	3.98	-212.484
3.98667	699778	3.98667	347604	3.98667	-259.421
3.99333	699762	3.99333	347194	3.99333	-166.413
4	699632	4	346983	4	-35.3823
4.00667	699718	4.00667	346973	4.00667	68.1876
4.01333	699738	4.01333	347294	4.01333	137.431
4.02	699653	4.02	347956	4.02	-37.8327
4.02667	699744	4.02667	348388	4.02667	-161.343
4.03333	699902	4.03333	348565	4.03333	-201.943
4.04	699838	4.04	348118	4.04	-271.06
4.04667	699800	4.04667	347592	4.04667	-137.917
4.05333	699853	4.05333	347368	4.05333	-118.842
4.06	699751	4.06	346983	4.06	-184.263
4.06667	699688	4.06667	347301	4.06667	-249.155
4.07333	699668	4.07333	347561	4.07333	-355.767
4.08	699454	4.08	347616	4.08	-324.018
4.08667	699419	4.08667	348077	4.08667	-387.326
4.09333	699461	4.09333	348034	4.09333	-384.622
4.1	699587	4.1	347919	4.1	-347.064
4.10667	699772	4.10667	347975	4.10667	-373.933
4.11333	699669	4.11333	347882	4.11333	-226.003
4.12	699480	4.12	347905	4.12	-195.839
4.12667	699390	4.12667	348264	4.12667	-234.854
4.13333	699406	4.13333	348346	4.13333	-383.714
4.14	699474	4.14	348317	4.14	-522.539
4.14667	699566	4.14667	348570	4.14667	-405.767
4.15333	699584	4.15333	348336	4.15333	-314.871
4.16	699556	4.16	348385	4.16	-161.132
4.16667	699636	4.16667	348382	4.16667	-34.3261
4.17333	699738	4.17333	347908	4.17333	-106.612
4.18	699695	4.18	348157	4.18	-90.7055
4.18667	699665	4.18667	347993	4.18667	-93.2826
4.19333	699573	4.19333	347856	4.19333	-169.793
4.2	699478	4.2	348245	4.2	-139.628
4.20667	699570	4.20667	347999	4.20667	-214.026
4.21333	699492	4.21333	347970	4.21333	-278.39
4.22	699505	4.22	348330	4.22	-320.046
4.22667	699493	4.22667	348225	4.22667	-385.467
4.23333	699303	4.23333	348186	4.23333	-354.246
4.24	699471	4.24	348338	4.24	-349.958
4.24667	699453	4.24667	347842	4.24667	-296.557
4.25333	699484	4.25333	347743	4.25333	-190.875
4.26	699544	4.26	347825	4.26	-172.856
4.26667	699408	4.26667	347481	4.26667	-147.972
4.27333	699404	4.27333	347779	4.27333	-96.1555
4.28	699504	4.28	347728	4.28	-121.969
4.28667	699515	4.28667	347758	4.28667	-98.6692
4.29333	699669	4.29333	347973	4.29333	-102.302
4.3	699656	4.3	347769	4.3	-103.823
4.30667	699598	4.30667	347682	4.30667	-74.1867
4.31333	699664	4.31333	347634	4.31333	-103.697
4.32	699538	4.32	347573	4.32	-84.0938
4.32667	699701	4.32667	347679	4.32667	-184.368
4.33333	699636	4.33333	347693	4.33333	-344.846
4.34	699506	4.34	347344	4.34	-341.614
4.34667	699521	4.34667	347407	4.34667	-306.168
4.35333	699489	4.35333	347432	4.35333	-224.25
4.36	699618	4.36	347433	4.36	-178.771
4.36667	699711	4.36667	347781	4.36667	-369.349
4.37333	699554	4.37333	347854	4.37333	-440.051
4.38	699456	4.38	347993	4.38	-546.134
4.38667	699306	4.38667	347991	4.38667	-517.026
4.39333	699388	4.39333	348023	4.39333	-206.971
4.4	699623	4.4	347960	4.4	-166.244
4.40667	699635	4.40667	347982	4.40667	-91.7195
4.41333	699791	4.41333	347856	4.41333	-123.87
4.42	699706	4.42	347958	4.42	-256.358
4.42667	699508	4.42667	348158	4.42667	-308.048
4.43333	699339	4.43333	348022	4.43333	-377.165
4.44	699110	4.44	348276	4.44	-388.72
4.44667	699156	4.44667	348137	4.44667	-440.41
4.45333	699165	4.45333	347959	4.45333	-444.571
4.46	699290	4.46	348001	4.46	-449.789
4.46667	699329	4.46667	348066	4.46667	-435.995
4.47333	699236	4.47333	347979	4.47333	-481.876
4.48	699354	4.48	347925	4.48	-506.105
4.48667	699351	4.48667	348031	4.48667	-537.199
4.49333	699450	4.49333	347854	4.49333	-559.844
4.5	699352	4.5	348168	4.5	-515.42
4.50667	699326	4.50667	348252	4.50667	-391.255
4.51333	699261	4.51333	348295	4.51333	-364.259
4.52	699181	4.52	348579	4.52	-423.87
4.52667	699332	4.52667	348418	4.52667	-450.211
4.53333	699439	4.53333	348529	4.53333	-537.283
4.54	699634	4.54	348112	4.54	-466.455
4.54667	699767	4.54667	348055	4.54667	-371.335
4.55333	699816	4.55333	348155	4.55333	-437.812
4.56	699697	4.56	347939	4.56	-498.479
4.56667	699619	4.56667	348141	4.56667	-523.236
4.57333	699740	4.57333	348044	4.57333	-617.702
4.58	699716	4.58	347781	4.58	-609.717
4.58667	699836	4.58667	347972	4.58667	-520.406
4.59333	699777	4.59333	348117	4.59333	-420.532
4.6	699569	4.6	348069	4.6	-275.771
4.60667	699576	4.60667	348348	4.60667	-141.044
4.61333	699497	4.61333	348564	4.61333	-131.474
4.62	699538	4.62	348631	4.62	-114.512
4.62667	699651	4.62667	348609	4.62667	-191.55
4.63333	699603	4.63333	348373	4.63333	-148.183
4.64	699521	4.64	347957	4.64	-27.1863
4.64667	699457	4.64667	347884	4.64667	-101.056
4.65333	699508	4.65333	347844	4.65333	-154.858
4.66	699483	4.66	347874	4.66	-256.717
4.66667	699483	4.66667	347905	4.66667	-434.622
4.67333	699578	4.67333	347862	4.67333	-476.806
4.68	699493	4.68	348001	4.68	-458.259
4.68667	699574	4.68667	348050	4.68667	-398.521
4.69333	699591	4.69333	348025	4.69333	-345.649
4.7	699365	4.7	347855	4.7	-290.135
4.70667	699390	4.70667	347566	4.70667	-262.611
4.71333	699403	4.71333	347534	4.71333	-310.604
4.72	699481	4.72	347629	4.72	-388.171
4.72667	699679	4.72667	347711	4.72667	-465.209
4.73333	699710	4.73333	347792	4.73333	-419.202
4.74	699854	4.74	347912	4.74	-458.217
4.74667	699912	4.74667	347919	4.74667	-391.086
4.75333	699887	4.75333	348050	4.75333	-341.91
4.76	699828	4.76	348046	4.76	-343.43
4.76667	699680	4.76667	347782	4.76667	-392.48
4.77333	699707	4.77333	347798	4.77333	-447.338
4.78	699696	4.78	347749	4.78	-434.073
4.78667	699479	4.78667	347921	4.78667	-469.92
4.79333	699401	4.79333	348173	4.79333	-435.53
4.8	699314	4.8	348128	4.8	-446.029
4.80667	699359	4.80667	348194	4.80667	-566.899
4.81333	699565	4.81333	348168	4.81333	-657.668
4.82	699696	4.82	348041	4.82	-658.661
4.82667	699680	4.82667	348004	4.82667	-708.766
4.83333	699698	4.83333	347721	4.83333	-659.062
4.84	699583	4.84	347678	4.84	-538.065
4.84667	699399	4.84667	347638	4.84667	-556.485
4.85333	699428	4.85333	347687	4.85333	-562.231
4.86	699331	4.86	347959	4.86	-571.673
4.86667	699370	4.86667	348043	4.86667	-645.015
4.87333	699460	4.87333	348135	4.87333	-526.658
4.88	699469	4.88	348223	4.88	-464.28
4.88667	699584	4.88667	348207	4.88667	-406.126
4.89333	699658	4.89333	348068	4.89333	-379.13
4.9	699739	4.9	348124	4.9	-414.977
4.90667	699930	4.90667	348028	4.90667	-404.351
4.91333	699902	4.91333	347794	4.91333	-441.255
4.92	699804	4.92	348019	4.92	-349.831
4.92667	699708	4.92667	348118	4.92667	-390.959
4.93333	699362	4.93333	348053	4.93333	-444.233
4.94	699331	4.94	348319	4.94	-437.833
4.94667	699327	4.94667	348273	4.94667	-509.062
4.95333	699260	4.95333	348162	4.95333	-481.01
4.96	699375	4.96	348402	4.96	-461.935
4.96667	699343	4.96667	348301	4.96667	-431.242
4.97333	699454	4.97333	348259	4.97333	-402.134
4.98	699489	4.98	348311	4.98	-347.148
4.98667	699530	4.98667	348168	4.98667	-236.185
4.99333	699637	4.99333	348269	4.99333	-289.459
5	699612	5	348275	5	-337.452
5.00667	699740	5.00667	348103	5.00667	-566.582
5.01333	699642	5.01333	347896	5.01333	-610.879
5.02	699467	5.02	347844	5.02	-556.422
5.02667	699416	5.02667	347802	5.02667	-546.853
5.03333	699372	5.03333	347763	5.03333	-421.103
5.04	699462	5.04	347876	5.04	-508.703
5.04667	699618	5.04667	347781	5.04667	-490.156
5.05333	699647	5.05333	347753	5.05333	-479.531
5.06	699648	5.06	347960	5.06	-418.737
5.06667	699632	5.06667	348090	5.06667	-349.493
5.07333	699597	5.07333	348104	5.07333	-383.228
5.08	699604	5.08	347917	5.08	-397.423
5.08667	699520	5.08667	347763	5.08667	-490.304
5.09333	699543	5.09333	347748	5.09333	-533.016
5.1	699509	5.1	347715	5.1	-579.954
5.10667	699636	5.10667	348115	5.10667	-636.924
5.11333	699805	5.11333	348358	5.11333	-609.4
5.12	699850	5.12	348356	5.12	-571.842
5.12667	699900	5.12667	348360	5.12667	-474.081
5.13333	699919	5.13333	348031	5.13333	-388.466
5.14	699896	5.14	347703	5.14	-377.841
5.14667	699966	5.14667	347643	5.14667	-455.408
5.15333	699905	5.15333	347454	5.15333	-558.323
5.16	699620	5.16	347361	5.16	-606.316
5.16667	699341	5.16667	347477	5.16667	-640.579
5.17333	699129	5.17333	347404	5.17333	-577.672
5.18	699208	5.18	347637	5.18	-464.597
5.18667	699302	5.18667	347887	5.18667	-445.522
5.19333	699439	5.19333	347785	5.19333	-484.537
5.2	699471	5.2	347793	5.2	-549.958
5.20667	699300	5.20667	347647	5.20667	-698.817
5.21333	699199	5.21333	347464	5.21333	-761.069
5.22	699134	5.22	347681	5.22	-688.128
5.22667	699104	5.22667	347836	5.22667	-681.2
5.23333	699244	5.23333	348068	5.23333	-665.822
5.24	699368	5.24	348133	5.24	-596.578
5.24667	699524	5.24667	347828	5.24667	-610.245
5.25333	699512	5.25333	347888	5.25333	-618.103
5.26	699434	5.26	347691	5.26	-657.647
5.26667	699386	5.26667	347601	5.26667	-663.392
5.27333	699325	5.27333	347774	5.27333	-671.779
5.28	699248	5.28	347713	5.28	-591.973
5.28667	699242	5.28667	347578	5.28667	-451.436
5.29333	699316	5.29333	347738	5.29333	-473.025
5.3	699231	5.3	347822	5.3	-489.861
5.30667	699211	5.30667	347859	5.30667	-466.033
5.31333	699348	5.31333	348200	5.31333	-484.981
5.32	699452	5.32	348295	5.32	-455.872
5.32667	699598	5.32667	348345	5.32667	-435.741
5.33333	699721	5.33333	348259	5.33333	-486.375
5.34	699451	5.34	348084	5.34	-564.998
5.34667	699213	5.34667	347894	5.34667	-653.654
5.35333	699021	5.35333	347918	5.35333	-713.266
5.36	699034	5.36	347926	5.36	-706.337
5.36667	699131	5.36667	347845	5.36667	-721.06
5.37333	699300	5.37333	348039	5.37333	-598.479
5.38	699255	5.38	348088	5.38	-507.055
5.38667	699162	5.38667	348125	5.38667	-580.925
5.39333	699211	5.39333	348118	5.39333	-578.221
5.4	699199	5.4	348134	5.4	-636.777
5.40667	699405	5.40667	347823	5.40667	-663.118
5.41333	699594	5.41333	347615	5.41333	-650.908
5.42	699535	5.42	347830	5.42	-576.384
5.42667	699386	5.42667	347940	5.42667	-666.096
5.43333	699245	5.43333	348021	5.43333	-661.28
5.44	699081	5.44	348283	5.44	-613.16
5.44667	699154	5.44667	347928	5.44667	-703.401
5.45333	699211	5.45333	347458	5.45333	-638.382
5.46	699230	5.46	347511	5.46	-590.262
5.46667	699145	5.46667	347287	5.46667	-587.558
5.47333	699092	5.47333	347650	5.47333	-466.561
5.48	699085	5.48	347962	5.48	-400.486
5.48667	699193	5.48667	347782	5.48667	-413.097
5.49333	699287	5.49333	347781	5.49333	-379.235
5.5	699302	5.5	347534	5.5	-520.701
5.50667	699423	5.50667	347348	5.50667	-545.986
5.51333	699394	5.51333	347611	5.51333	-576.024
5.52	699275	5.52	347545	5.52	-625.602
5.52667	699344	5.52667	347798	5.52667	-566.92
5.53333	699373	5.53333	348023	5.53333	-655.049
5.54	699522	5.54	348045	5.54	-684.559
5.54667	699673	5.54667	348202	5.54667	-788.002
5.55333	699557	5.55333	347904	5.55333	-717.174
5.56	699393	5.56	347652	5.56	-608.323
5.56667	699409	5.56667	347627	5.56667	-560.731
5.57333	699414	5.57333	347678	5.57333	-488.319
5.58	699442	5.58	347860	5.58	-615.526
5.58667	699419	5.58667	347973	5.58667	-639.227
5.59333	699220	5.59333	347962	5.59333	-746.895
5.6	699220	5.6	347691	5.6	-816.54
5.60667	699211	5.60667	347791	5.60667	-829.679
5.61333	699229	5.61333	347795	5.61333	-743.008
5.62	699315	5.62	347806	5.62	-758.259
5.62667	699286	5.62667	348150	5.62667	-749.747
5.63333	699374	5.63333	348056	5.63333	-632.446
5.64	699417	5.64	347904	5.64	-795.036
5.64667	699423	5.64667	347772	5.64667	-762.231
5.65333	699456	5.65333	347431	5.65333	-647.043
5.66	699458	5.66	347284	5.66	-610.013
5.66667	699451	5.66667	347544	5.66667	-572.983
5.67333	699463	5.67333	347726	5.67333	-513.245
5.68	699569	5.68	347878	5.68	-503.147
5.68667	699494	5.68667	347958	5.68667	-560.646
5.69333	699431	5.69333	347854	5.69333	-573.257
5.7	699248	5.7	347818	5.7	-675.644
5.70667	698904	5.70667	347882	5.70667	-754.267
5.71333	699008	5.71333	347983	5.71333	-891.508
5.72	699132	5.72	347979	5.72	-906.232
5.72667	699213	5.72667	347904	5.72667	-774.673
5.73333	699445	5.73333	347994	5.73333	-766.16
5.74	699436	5.74	347899	5.74	-730.186
5.74667	699516	5.74667	347933	5.74667	-630.313
5.75333	699486	5.75333	348036	5.75333	-712.632
5.76	699356	5.76	348018	5.76	-688.276
5.76667	699236	5.76667	348021	5.76667	-711.449
5.77333	699000	5.77333	348118	5.77333	-893.05
5.78	699131	5.78	347978	5.78	-843.346
5.78667	699228	5.78667	347762	5.78667	-747.169
5.79333	699393	5.79333	347862	5.79333	-665.779
5.8	699561	5.8	347865	5.8	-576.468
5.80667	699490	5.80667	347968	5.80667	-619.18
5.81333	699563	5.81333	348240	5.81333	-815.568
5.82	699420	5.82	348266	5.82	-898.944
5.82667	699176	5.82667	348163	5.82667	-1024.57
5.83333	699085	5.83333	348306	5.83333	-1064.11
5.84	698973	5.84	348345	5.84	-964.237
5.84667	699258	5.84667	348525	5.84667	-781.453
5.85333	699491	5.85333	348647	5.85333	-559.59
5.86	699491	5.86	348697	5.86	-466.582
5.86667	699482	5.86667	348714	5.86667	-485.53
5.87333	699159	5.87333	348699	5.87333	-614.322
5.88	699044	5.88	348890	5.88	-698.754
5.88667	699036	5.88667	349079	5.88667	-719.286
5.89333	699072	5.89333	349077	5.89333	-695.986
5.9	699058	5.9	348920	5.9	-693.283
5.90667	699120	5.90667	348816	5.90667	-752.894
5.91333	699246	5.91333	348528	5.91333	-723.785
5.92	699254	5.92	348515	5.92	-830.397
5.92667	699366	5.92667	348672	5.92667	-735.277
5.93333	699368	5.93333	348600	5.93333	-677.651
5.94	699333	5.94	348612	5.94	-728.285
5.94667	699421	5.94667	348766	5.94667	-687.03
5.95333	699343	5.95333	348944	5.95333	-817.406
5.96	699337	5.96	348952	5.96	-900.253
5.96667	699353	5.96667	348788	5.96667	-987.326
5.97333	699308	5.97333	348640	5.97333	-988.319
5.98	699311	5.98	348373	5.98	-906.929
5.98667	699222	5.98667	348378	5.98667	-772.729
5.99333	699302	5.99333	348678	5.99333	-678.665
6	699286	6	348591	6	-652.725
6.00667	699276	6.00667	348571	6.00667	-737.685
6.01333	699369	6.01333	348502	6.01333	-924.039
6.02	699274	6.02	348260	6.02	-884.368
6.02667	699212	6.02667	348062	6.02667	-798.754
6.03333	699290	6.03333	348149	6.03333	-741.656
6.04	699381	6.04	348169	6.04	-647.064
6.04667	699355	6.04667	348376	6.04667	-673.933
6.05333	699430	6.05333	348713	6.05333	-724.567
6.06	699306	6.06	348711	6.06	-786.819
6.06667	699212	6.06667	348750	6.06667	-762.463
6.07333	699308	6.07333	348233	6.07333	-750.782
6.08	699445	6.08	347917	6.08	-666.223
6.08667	699492	6.08667	347900	6.08667	-575.856
6.09333	699492	6.09333	347988	6.09333	-535.657
6.1	699480	6.1	348301	6.1	-562.526
6.10667	699204	6.10667	348464	6.10667	-716.667
6.11333	699411	6.11333	348296	6.11333	-729.806
6.12	699467	6.12	348110	6.12	-760.372
6.12667	699510	6.12667	348140	6.12667	-795.691
6.13333	699618	6.13333	348113	6.13333	-806.717
6.14	699398	6.14	348091	6.14	-820.384
6.14667	699490	6.14667	348137	6.14667	-920.131
6.15333	699507	6.15333	348103	6.15333	-957.034
6.16	699613	6.16	347987	6.16	-955.387
6.16667	699545	6.16667	348014	6.16667	-948.986
6.17333	699429	6.17333	347792	6.17333	-913.54
6.18	699394	6.18	347615	6.18	-778.285
6.18667	699330	6.18667	347676	6.18667	-684.749
6.19333	699305	6.19333	347541	6.19333	-651.943
6.2	699125	6.2	347692	6.2	-615.97
6.20667	698960	6.20667	347760	6.20667	-682.974
6.21333	698860	6.21333	347729	6.21333	-764.766
6.22	698985	6.22	347824	6.22	-808.534
6.22667	699132	6.22667	347880	6.22667	-818.504
6.23333	699170	6.23333	348028	6.23333	-893.431
6.24	699297	6.24	347992	6.24	-863.266
6.24667	699461	6.24667	347924	6.24667	-893.832
6.25333	699608	6.25333	347782	6.25333	-889.016
6.26	699728	6.26	347578	6.26	-826.109
6.26667	699563	6.26667	347432	6.26667	-716.202
6.27333	699316	6.27333	347297	6.27333	-634.284
6.28	699124	6.28	347417	6.28	-533.354
6.28667	699040	6.28667	347493	6.28667	-498.965
6.29333	699284	6.29333	347657	6.29333	-617.723
6.3	699547	6.3	347744	6.3	-572.771
6.30667	699541	6.30667	347444	6.30667	-708.428
6.31333	699589	6.31333	347264	6.31333	-857.816
6.32	699420	6.32	346989	6.32	-910.562
6.32667	699421	6.32667	346946	6.32667	-1049.39
6.33333	699548	6.33333	347174	6.33333	-1036.65
6.34	699310	6.34	347232	6.34	-953.676
6.34667	699280	6.34667	347444	6.34667	-912.421
6.35333	699084	6.35333	347377	6.35333	-878.559
6.36	699020	6.36	347239	6.36	-724.292
6.36667	699410	6.36667	347267	6.36667	-766.477
6.37333	699490	6.37333	347238	6.37333	-850.38
6.38	699564	6.38	347578	6.38	-877.778
6.38667	699593	6.38667	347897	6.38667	-976.468
6.39333	699294	6.39333	347873	6.39333	-826.954
6.4	699078	6.4	348041	6.4	-765.104
6.40667	699001	6.40667	347940	6.40667	-733.883
6.41333	699037	6.41333	347681	6.41333	-751.246
6.42	699318	6.42	347870	6.42	-938.128
6.42667	699494	6.42667	347977	6.42667	-943.874
6.43333	699357	6.43333	347918	6.43333	-891.529
6.44	699207	6.44	348132	6.44	-896.219
6.44667	698910	6.44667	347968	6.44667	-886.122
6.45333	698864	6.45333	347815	6.45333	-859.125
6.46	698958	6.46	347998	6.46	-889.163
6.46667	698968	6.46667	347719	6.46667	-893.325
6.47333	699059	6.47333	347712	6.47333	-785.002
6.48	699148	6.48	347483	6.48	-786.523
6.48667	699066	6.48667	347295	6.48667	-781.179
6.49333	699049	6.49333	347368	6.49333	-724.081
6.5	699041	6.5	347178	6.5	-814.322
6.50667	699058	6.50667	347368	6.50667	-830.629
6.51333	699243	6.51333	347654	6.51333	-934.073
6.52	699164	6.52	347640	6.52	-1045.44
6.52667	698978	6.52667	347719	6.52667	-945.036
6.53333	698869	6.53333	347614	6.53333	-890.051
6.54	698961	6.54	347265	6.54	-814.47
6.54667	699266	6.54667	347449	6.54667	-733.08
6.55333	699531	6.55333	347779	6.55333	-799.028
6.56	699711	6.56	348038	6.56	-814.808
6.56667	699671	6.56667	348334	6.56667	-789.924
6.57333	699446	6.57333	348321	6.57333	-797.254
6.58	699385	6.58	348038	6.58	-791.91
6.58667	699341	6.58667	347830	6.58667	-798.711
6.59333	699321	6.59333	347484	6.59333	-837.727
6.6	699517	6.6	347312	6.6	-887.305
6.60667	699549	6.60667	347546	6.60667	-883.545
6.61333	699528	6.61333	347758	6.61333	-848.627
6.62	699452	6.62	347790	6.62	-811.069
6.62667	699411	6.62667	347869	6.62667	-737.072
6.63333	699470	6.63333	347653	6.63333	-713.245
6.64	699678	6.64	347568	6.64	-798.733
6.64667	699618	6.64667	347589	6.64667	-873.131
6.65333	699569	6.65333	347514	6.65333	-943.832
6.66	699558	6.66	347598	6.66	-987.6
6.66667	699270	6.66667	347469	6.66667	-1017.64
6.67333	699421	6.67333	347406	6.67333	-1075.14
6.68	699485	6.68	347366	6.68	-1012.23
6.68667	699392	6.68667	347048	6.68667	-1026.95
6.69333	699537	6.69333	346870	6.69333	-952.957
6.7	699387	6.7	346965	6.7	-803.443
6.70667	699225	6.70667	346975	6.70667	-847.74
6.71333	699324	6.71333	347258	6.71333	-831.834
6.72	699256	6.72	347280	6.72	-835.467
6.72667	699447	6.72667	347109	6.72667	-906.168
6.73333	699470	6.73333	347164	6.73333	-898.711
6.74	699253	6.74	347168	6.74	-873.828
6.74667	699233	6.74667	347334	6.74667	-872.18
6.75333	699129	6.75333	347523	6.75333	-912.252
6.76	699163	6.76	347321	6.76	-978.2
6.76667	699407	6.76667	347221	6.76667	-1002.43
6.77333	699348	6.77333	347036	6.77333	-1038.8
6.78	699408	6.78	346782	6.78	-1032.4
6.78667	699482	6.78667	346696	6.78667	-986.396
6.79333	699541	6.79333	346853	6.79333	-990.558
6.8	699834	6.8	346907	6.8	-1014.26
6.80667	699743	6.80667	347007	6.80667	-1020.53
6.81333	699633	6.81333	347256	6.81333	-1024.69
6.82	699445	6.82	347063	6.82	-992.945
6.82667	699292	6.82667	347093	6.82667	-1025.1
6.83333	699305	6.83333	347198	6.83333	-1036.65
6.84	699289	6.84	347168	6.84	-1056.65
6.84667	699234	6.84667	347404	6.84667	-1014.87
6.85333	699072	6.85333	347525	6.85333	-959.358
6.86	699082	6.86	347553	6.86	-960.879
6.86667	699089	6.86667	347831	6.86667	-850.444
6.87333	699100	6.87333	347632	6.87333	-942.797
6.88	699098	6.88	347680	6.88	-914.216
6.88667	699227	6.88667	347753	6.88667	-858.175
6.89333	699415	6.89333	347406	6.89333	-997.529
6.9	699554	6.9	347579	6.9	-1020.7
6.90667	699551	6.90667	347431	6.90667	-1025.39
6.91333	699391	6.91333	347292	6.91333	-919.18
6.92	699055	6.92	347425	6.92	-850.465
6.92667	698931	6.92667	347281	6.92667	-781.221
6.93333	699016	6.93333	347415	6.93333	-794.888
6.94	699073	6.94	347456	6.94	-826.51
6.94667	699316	6.94667	347558	6.94667	-967.976
6.95333	699346	6.95333	347362	6.95333	-1040.79
6.96	699228	6.96	347115	6.96	-1072.41
6.96667	699146	6.96667	346998	6.96667	-1164.24
6.97333	699079	6.97333	346750	6.97333	-1079.15
6.98	699124	6.98	346988	6.98	-1028.92
6.98667	699233	6.98667	346969	6.98667	-1008.26
6.99333	699293	6.99333	347008	6.99333	-1070.51
7	699212	7	347103	7	-1068.86
7.00667	699072	7.00667	347034	7.00667	-1120.55
7.01333	699048	7.01333	347209	7.01333	-1189.67
7.02	699206	7.02	347171	7.02	-1165.84
7.02667	699312	7.02667	347164	7.02667	-1115.08
7.03333	699556	7.03333	347117	7.03333	-1038.45
7.04	699508	7.04	347059	7.04	-904.774
7.04667	699390	7.04667	347166	7.04667	-892.036
7.05333	699339	7.05333	347248	7.05333	-866.624
7.06	699243	7.06	347230	7.06	-878.179
7.06667	699368	7.06667	347416	7.06667	-978.982
7.07333	699356	7.07333	347371	7.07333	-1114.64
7.08	699513	7.08	347065	7.08	-1211.22
7.08667	699579	7.08667	347049	7.08667	-1169.43
7.09333	699396	7.09333	346812	7.09333	-1163.56
7.1	699309	7.1	346591	7.1	-1106.99
7.10667	699199	7.10667	346778	7.10667	-1101.65
7.11333	699223	7.11333	346786	7.11333	-1139.08
7.12	699281	7.12	346816	7.12	-1086.21
7.12667	699362	7.12667	346971	7.12667	-1037.03
7.13333	699407	7.13333	347018	7.13333	-964.618
7.14	699362	7.14	347089	7.14	-1030.57
7.14667	699484	7.14667	346880	7.14667	-1112.89
7.15333	699404	7.15333	346863	7.15333	-1055.79
7.16	699514	7.16	346703	7.16	-1077.9
7.16667	699507	7.16667	346821	7.16667	-1016.58
7.17333	699119	7.17333	346983	7.17333	-941.529
7.18	699104	7.18	347215	7.18	-966.815
7.18667	699028	7.18667	347110	7.18667	-1006.89
7.19333	699045	7.19333	346766	7.19333	-1059.63
7.2	699472	7.2	346995	7.2	-984.58
7.20667	699495	7.20667	347012	7.20667	-982.404
7.21333	699398	7.21333	347335	7.21333	-900.486
7.22	699355	7.22	347754	7.22	-838.107
7.22667	699219	7.22667	347398	7.22667	-938.91
7.23333	699209	7.23333	347154	7.23333	-893.431
7.24	699173	7.24	347092	7.24	-1014.83
7.24667	699138	7.24667	347050	7.24667	-1117.22
7.25333	699134	7.25333	347308	7.25333	-1203.23
7.26	699058	7.26	347428	7.26	-1294
7.26667	699114	7.26667	347245	7.26667	-1299.75
7.27333	699159	7.27333	347198	7.27333	-1336.65
7.28	699226	7.28	347104	7.28	-1278.5
7.28667	699315	7.28667	347207	7.28667	-1317.51
7.29333	699263	7.29333	347445	7.29333	-1271.5
7.3	699219	7.3	347308	7.3	-1183.78
7.30667	699250	7.30667	347361	7.30667	-1163.12
7.31333	699344	7.31333	347318	7.31333	-1141.4
7.32	699359	7.32	347146	7.32	-1160.35
7.32667	699266	7.32667	346996	7.32667	-1175.07
7.33333	699205	7.33333	346757	7.33333	-1223.07
7.34	699156	7.34	346570	7.34	-1181.81
7.34667	699218	7.34667	346508	7.34667	-1088.8
7.35333	699359	7.35333	346735	7.35333	-1088.74
7.36	699258	7.36	347087	7.36	-1013.16
7.36667	699248	7.36667	347258	7.36667	-963.456
7.37333	699179	7.37333	346990	7.37333	-991.91
7.38	699181	7.38	346846	7.38	-922.666
7.38667	699220	7.38667	346534	7.38667	-987.03
7.39333	699262	7.39333	346573	7.39333	-1090.47
7.4	699296	7.4	347330	7.4	-1180.19
7.40667	699256	7.40667	347273	7.40667	-1315.84
7.41333	699216	7.41333	347300	7.41333	-1348.52
7.42	699064	7.42	347435	7.42	-1363.77
7.42667	698995	7.42667	347213	7.42667	-1300.34
7.43333	698934	7.43333	347391	7.43333	-1159.27
7.44	698948	7.44	347599	7.44	-1049.89
7.44667	699100	7.44667	347380	7.44667	-916.751
7.45333	699187	7.45333	347310	7.45333	-935.171
7.46	699129	7.46	347353	7.46	-952.007
7.46667	699147	7.46667	347190	7.46667	-1004.22
7.47333	699059	7.47333	347068	7.47333	-1145.16
7.48	698976	7.48	347202	7.48	-1300.89
7.48667	698993	7.48667	347283	7.48667	-1382.68
7.49333	699059	7.49333	347484	7.49333	-1439.12
7.5	699044	7.5	347598	7.5	-1405.26
7.50667	699020	7.50667	347498	7.50667	-1331.79
7.51333	699039	7.51333	347658	7.51333	-1296.35
7.52	698997	7.52	347849	7.52	-1248.75
7.52667	699149	7.52667	347854	7.52667	-1195.88
7.53333	699217	7.53333	347838	7.53333	-1090.2
7.54	699289	7.54	347498	7.54	-1019.9
7.54667	699423	7.54667	347509	7.54667	-1097.47
7.55333	699234	7.55333	347672	7.55333	-1116.41
7.56	699226	7.56	347650	7.56	-1169.69
7.56667	699275	7.56667	347814	7.56667	-1095.16
7.57333	699135	7.57333	347830	7.57333	-979.975
7.58	699160	7.58	347690	7.58	-892.248
7.58667	699191	7.58667	347825	7.58667	-762.273
7.59333	699270	7.59333	347923	7.59333	-901.098
7.6	699267	7.6	347655	7.6	-852.45
7.60667	699432	7.60667	347802	7.60667	-875.623
7.61333	699468	7.61333	347548	7.61333	-908.302
7.62	699392	7.62	347476	7.62	-787.305
7.62667	699507	7.62667	347403	7.62667	-781.96
7.63333	699289	7.63333	347111	7.63333	-835.763
7.64	699198	7.64	347261	7.64	-868.441
7.64667	699099	7.64667	347314	7.64667	-1033.67
7.65333	699011	7.65333	347258	7.65333	-1103.32
7.66	699052	7.66	347335	7.66	-1108.53
7.66667	699026	7.66667	347436	7.66667	-1167.09
7.67333	699047	7.67333	347265	7.67333	-1146.43
7.68	699087	7.68	347446	7.68	-1190.2
7.68667	699231	7.68667	347368	7.68667	-1164.79
7.69333	699313	7.69333	347098	7.69333	-1138.32
7.7	699318	7.7	347075	7.7	-1036.33
7.70667	699376	7.70667	347021	7.70667	-1045.25
7.71333	699228	7.71333	347450	7.71333	-1040.43
7.72	699125	7.72	347728	7.72	-1003.4
7.72667	699182	7.72667	347775	7.72667	-1058.26
7.73333	699179	7.73333	347735	7.73333	-1015.95
7.74	699184	7.74	347268	7.74	-1079.26
7.74667	699085	7.74667	347152	7.74667	-1133.06
7.75333	698960	7.75333	347160	7.75333	-1159.93
7.76	698759	7.76	347218	7.76	-1197.36
7.76667	698759	7.76667	347535	7.76667	-1191.49
7.77333	698911	7.77333	347918	7.77333	-1199.35
7.78	699026	7.78	348185	7.78	-1179.74
7.78667	699062	7.78667	348342	7.78667	-1154.33
7.79333	699145	7.79333	348120	7.79333	-1156.91
7.8	699189	7.8	347588	7.8	-1067.6
7.80667	699176	7.80667	347347	7.80667	-1024.23
7.81333	699490	7.81333	347248	7.81333	-977.165
7.82	699612	7.82	347388	7.82	-893.135
7.82667	699749	7.82667	347637	7.82667	-959.611
7.83333	699664	7.83333	347826	7.83333	-1110.05
7.84	699507	7.84	347786	7.84	-1197.13
7.84667	699359	7.84667	347839	7.84667	-1227.17
7.85333	699134	7.85333	347695	7.85333	-1256.68
7.86	699159	7.86	347632	7.86	-1131.98
7.86667	698965	7.86667	347898	7.86667	-1047.95
7.87333	699158	7.87333	347809	7.87333	-1141.89
7.88	699282	7.88	347740	7.88	-1184.07
7.88667	699384	7.88667	347636	7.88667	-1254.25
7.89333	699545	7.89333	347372	7.89333	-1374.59
7.9	699445	7.9	347529	7.9	-1323.3
7.90667	699535	7.90667	347754	7.90667	-1246.13
7.91333	699482	7.91333	347674	7.91333	-1240.26
7.92	699498	7.92	347574	7.92	-1169.43
7.92667	699518	7.92667	347434	7.92667	-1236.97
7.93333	699299	7.93333	347377	7.93333	-1263.31
7.94	699254	7.94	347658	7.94	-1328.73
7.94667	699050	7.94667	347692	7.94667	-1332.89
7.95333	698894	7.95333	347487	7.95333	-1222.45
7.96	699028	7.96	347495	7.96	-1146.35
7.96667	699064	7.96667	347204	7.96667	-1039.08
7.97333	699159	7.97333	347234	7.97333	-1053.27
7.98	699286	7.98	347549	7.98	-1059.02
7.98667	699311	7.98667	347658	7.98667	-1081.66
7.99333	699245	7.99333	347688	7.99333	-1154.48
8	699236	8	347606	8	-1144.38
8.00667	699176	8.00667	347374	8.00667	-1052.96
8.01333	699043	8.01333	347216	8.01333	-1000.61
8.02	699011	8.02	347172	8.02	-947.74
8.02667	699077	8.02667	347346	8.02667	-957.71
8.03333	699043	8.03333	347474	8.03333	-1107.63
8.04	699132	8.04	347352	8.04	-1225.86
8.04667	699230	8.04667	347342	8.04667	-1275.43
8.05333	699241	8.05333	347326	8.05333	-1228.37
8.06	699203	8.06	347216	8.06	-1170.74
8.06667	699181	8.06667	347332	8.06667	-1241.97
8.07333	699377	8.07333	347633	8.07333	-1243.49
8.08	699480	8.08	347414	8.08	-1290.43
8.08667	699662	8.08667	347518	8.08667	-1231.75
8.09333	699653	8.09333	347440	8.09333	-1165.67
8.1	699316	8.1	347235	8.1	-1057.35
8.10667	699099	8.10667	347463	8.10667	-1060.98
8.11333	698900	8.11333	347362	8.11333	-1170.76
8.12	698704	8.12	347252	8.12	-1256.78
8.12667	698865	8.12667	347171	8.12667	-1327.48
8.13333	699130	8.13333	347150	8.13333	-1222.33
8.14	699272	8.14	347176	8.14	-1286.16
8.14667	699495	8.14667	347309	8.14667	-1209
8.15333	699454	8.15333	347274	8.15333	-1240.62
8.16	699263	8.16	347250	8.16	-1460.25
8.16667	699128	8.16667	347169	8.16667	-1395.23
8.17333	698948	8.17333	347240	8.17333	-1338.13
8.18	698857	8.18	347342	8.18	-1369.75
8.18667	698744	8.18667	347357	8.18667	-1269.88
8.19333	698725	8.19333	347543	8.19333	-1290.94
8.2	698877	8.2	347544	8.2	-1352.66
8.20667	698966	8.20667	347485	8.20667	-1318.8
8.21333	699158	8.21333	347442	8.21333	-1343.03
8.22	699255	8.22	347417	8.22	-1276.43
8.22667	699260	8.22667	347521	8.22667	-1290.62
8.23333	699258	8.23333	347653	8.23333	-1319.07
8.24	699172	8.24	347656	8.24	-1357.56
8.24667	699330	8.24667	347452	8.24667	-1490.05
8.25333	699362	8.25333	347313	8.25333	-1406.02
8.26	699296	8.26	347166	8.26	-1372.16
8.26667	699244	8.26667	347099	8.26667	-1289.71
8.27333	698890	8.27333	347360	8.27333	-1215.72
8.28	698775	8.28	347384	8.28	-1219.35
8.28667	698966	8.28667	347390	8.28667	-1178.62
8.29333	699145	8.29333	347487	8.29333	-1202.85
8.3	699411	8.3	347108	8.3	-1167.41
8.30667	699429	8.30667	347189	8.30667	-1174.21
8.31333	699233	8.31333	347331	8.31333	-1274.48
8.32	699125	8.32	347291	8.32	-1198.37
8.32667	699254	8.32667	347744	8.32667	-1174.02
8.33333	699308	8.33333	347742	8.33333	-1143.85
8.34	699248	8.34	347770	8.34	-1015.99
8.34667	699148	8.34667	348070	8.34667	-1079.83
8.35333	699067	8.35333	347988	8.35333	-1117.26
8.36	698954	8.36	347906	8.36	-1170.53
8.36667	699036	8.36667	347837	8.36667	-1278.2
8.37333	699128	8.37333	347447	8.37333	-1343.62
8.38	699020	8.38	347388	8.38	-1278.6
8.38667	699215	8.38667	347496	8.38667	-1316.03
8.39333	699284	8.39333	347336	8.39333	-1323.36
8.4	699280	8.4	347544	8.4	-1255.7
8.40667	699232	8.40667	347702	8.40667	-1309.51
8.41333	699181	8.41333	347548	8.41333	-1328.98
8.42	699329	8.42	347764	8.42	-1350.57
8.42667	699347	8.42667	347632	8.42667	-1381.14
8.43333	699476	8.43333	347260	8.43333	-1400.61
8.44	699413	8.44	347316	8.44	-1287.54
8.44667	699168	8.44667	347202	8.44667	-1292.23
8.45333	699079	8.45333	347141	8.45333	-1352.37
8.46	699009	8.46	347383	8.46	-1347.02
8.46667	698992	8.46667	347009	8.46667	-1487.43
8.47333	699212	8.47333	346800	8.47333	-1283
8.48	699480	8.48	346850	8.48	-1294.55
8.48667	699438	8.48667	346693	8.48667	-1297.13
8.49333	699265	8.49333	346896	8.49333	-1106.42
8.5	699090	8.5	347154	8.5	-1220.43
8.50667	698942	8.50667	347089	8.50667	-1052.96
8.51333	698977	8.51333	347092	8.51333	-1033.88
8.52	699057	8.52	347013	8.52	-1186.44
8.52667	698942	8.52667	346895	8.52667	-1224.93
8.53333	698688	8.53333	346914	8.53333	-1269.22
8.54	698674	8.54	346970	8.54	-1315.1
8.54667	698990	8.54667	347096	8.54667	-1319.26
8.55333	699257	8.55333	347026	8.55333	-1210.94
8.56	699584	8.56	346986	8.56	-1266.86
8.56667	699585	8.56667	346944	8.56667	-1172.79
8.57333	699282	8.57333	346843	8.57333	-1176.95
8.58	699054	8.58	346699	8.58	-1215.44
8.58667	699062	8.58667	346666	8.58667	-1199.54
8.59333	699064	8.59333	346613	8.59333	-1223.76
8.6	699304	8.6	346604	8.6	-1227.93
8.60667	699332	8.60667	346915	8.60667	-1318.69
8.61333	699293	8.61333	347011	8.61333	-1302.79
8.62	699383	8.62	347117	8.62	-1425.24
8.62667	699224	8.62667	347200	8.62667	-1445.25
8.63333	699327	8.63333	347003	8.63333	-1339.56
8.64	699282	8.64	347089	8.64	-1320.49
8.64667	699313	8.64667	347064	8.64667	-1175.73
8.65333	699321	8.65333	346935	8.65333	-1143.45
8.66	699299	8.66	346805	8.66	-1227.36
8.66667	699344	8.66667	346523	8.66667	-1317.07
8.67333	699256	8.67333	346460	8.67333	-1409.95
8.68	699408	8.68	346534	8.68	-1419.92
8.68667	699432	8.68667	346535	8.68667	-1351.2
8.69333	699257	8.69333	346721	8.69333	-1352.2
8.7	699121	8.7	346754	8.7	-1396.49
8.70667	699003	8.70667	346789	8.70667	-1379.53
8.71333	699044	8.71333	347331	8.71333	-1333.52
8.72	699261	8.72	347322	8.72	-1279.59
8.72667	699416	8.72667	347221	8.72667	-1248.37
8.73333	699442	8.73333	347382	8.73333	-1217.68
8.74	699374	8.74	347126	8.74	-1298.42
8.74667	699238	8.74667	347112	8.74667	-1326.87
8.75333	699070	8.75333	347430	8.75333	-1384.9
8.76	699103	8.76	347285	8.76	-1405.96
8.76667	698991	8.76667	347067	8.76667	-1435.47
8.77333	698958	8.77333	347023	8.77333	-1320.81
8.78	699061	8.78	346860	8.78	-1305.96
8.78667	699048	8.78667	346889	8.78667	-1335.99
8.79333	699211	8.79333	347090	8.79333	-1395.61
8.8	699169	8.8	347129	8.8	-1494.82
8.80667	699323	8.80667	347217	8.80667	-1428.75
8.81333	699422	8.81333	347179	8.81333	-1429.74
8.82	699251	8.82	346847	8.82	-1381.09
8.82667	699327	8.82667	346884	8.82667	-1440.18
8.83333	699222	8.83333	346826	8.83333	-1451.73
8.84	699020	8.84	346965	8.84	-1473.85
8.84667	699149	8.84667	347442	8.84667	-1396.68
8.85333	699189	8.85333	347627	8.85333	-1222.35
8.86	699004	8.86	347753	8.86	-1206.97
8.86667	698999	8.86667	347680	8.86667	-1136.14
8.87333	698915	8.87333	347486	8.87333	-1197.34
8.88	698857	8.88	347457	8.88	-1433.86
8.88667	699067	8.88667	347237	8.88667	-1450.17
8.89333	699106	8.89333	347187	8.89333	-1474.93
8.9	699099	8.9	347171	8.9	-1574.14
8.90667	699042	8.90667	346980	8.90667	-1470.57
8.91333	698865	8.91333	347051	8.91333	-1552.37
8.92	698853	8.92	347151	8.92	-1614.09
8.92667	699016	8.92667	347129	8.92667	-1522.67
8.93333	699193	8.93333	347177	8.93333	-1447.08
8.94	699409	8.94	347102	8.94	-1353.55
8.94667	699279	8.94667	347196	8.94667	-1252.62
8.95333	699010	8.95333	347229	8.95333	-1211.89
8.96	698953	8.96	347179	8.96	-1400.89
8.96667	698772	8.96667	347178	8.96667	-1471.06
8.97333	698997	8.97333	346943	8.97333	-1529.62
8.98	699084	8.98	346992	8.98	-1623.02
8.98667	699018	8.98667	347099	8.98667	-1578.07
8.99333	699108	8.99333	347134	8.99333	-1619.73
9	699098	9	347297	9	-1661.39
9.00667	699155	9.00667	347228	9.00667	-1647.59
9.01333	699040	9.01333	347006	9.01333	-1578.35
9.02	699064	9.02	347069	9.02	-1520.72
9.02667	699091	9.02667	346931	9.02667	-1452.01
9.03333	699317	9.03333	347104	9.03333	-1310.41
9.04	699512	9.04	347182	9.04	-1366.33
9.04667	699505	9.04667	347112	9.04667	-1344.09
9.05333	699439	9.05333	347343	9.05333	-1325.01
9.06	699318	9.06	347077	9.06	-1345.01
9.06667	699458	9.06667	347167	9.06667	-1181.24
9.07333	699366	9.07333	347136	9.07333	-1076.09
9.08	699331	9.08	346827	9.08	-1169.5
9.08667	699364	9.08667	346893	9.08667	-1296.18
9.09333	699196	9.09333	346840	9.09333	-1398.04
9.1	699038	9.1	346797	9.1	-1473.49
9.10667	698817	9.10667	346998	9.10667	-1372.03
9.11333	698781	9.11333	347254	9.11333	-1288
9.12	698751	9.12	347189	9.12	-1393.56
9.12667	698897	9.12667	347440	9.12667	-1481.69
9.13333	699099	9.13333	347385	9.13333	-1522.81
9.14	698982	9.14	347328	9.14	-1609.36
9.14667	699013	9.14667	347485	9.14667	-1471.99
9.15333	699048	9.15333	347149	9.15333	-1353.63
9.16	698911	9.16	346924	9.16	-1391.59
9.16667	699026	9.16667	346900	9.16667	-1286.44
9.17333	699020	9.17333	346791	9.17333	-1342.88
9.18	698943	9.18	346890	9.18	-1403.55
9.18667	699184	9.18667	347257	9.18667	-1407.71
9.19333	699185	9.19333	347210	9.19333	-1547.59
9.2	699141	9.2	347442	9.2	-1447.72
9.20667	699279	9.20667	347755	9.20667	-1392.21
9.21333	699127	9.21333	347639	9.21333	-1385.28
9.22	698925	9.22	347619	9.22	-1264.81
9.22667	698875	9.22667	347186	9.22667	-1347.66
9.23333	698901	9.23333	346892	9.23333	-1373.47
9.24	698891	9.24	346862	9.24	-1377.63
9.24667	699009	9.24667	346827	9.24667	-1439.35
9.25333	699132	9.25333	347053	9.25333	-1271.88
9.26	699126	9.26	347027	9.26	-1302.45
9.26667	699147	9.26667	346927	9.26667	-1288.66
9.27333	699083	9.27333	346956	9.27333	-1263.77
9.28	699058	9.28	346946	9.28	-1371.97
9.28667	698903	9.28667	347053	9.28667	-1372.96
9.29333	698894	9.29333	347205	9.29333	-1389.27
9.3	698970	9.3	347072	9.3	-1439.37
9.30667	698893	9.30667	347092	9.30667	-1563.41
9.31333	698970	9.31333	347241	9.31333	-1550.68
9.32	699026	9.32	347215	9.32	-1477.74
9.32667	699036	9.32667	347345	9.32667	-1467.64
9.33333	698933	9.33333	347417	9.33333	-1309.15
9.34	698888	9.34	347216	9.34	-1271.06
9.34667	698882	9.34667	347415	9.34667	-1246.7
9.35333	699072	9.35333	347321	9.35333	-1217.6
9.36	699175	9.36	347281	9.36	-1303.08
9.36667	699077	9.36667	347371	9.36667	-1403.36
9.37333	699100	9.37333	347011	9.37333	-1428.12
9.38	698805	9.38	346735	9.38	-1449.7
9.38667	698841	9.38667	346515	9.38667	-1397.36
9.39333	699113	9.39333	346416	9.39333	-1311.22
9.4	699170	9.4	346704	9.4	-1329.64
9.40667	699281	9.40667	347211	9.40667	-1345.42
9.41333	699431	9.41333	347388	9.41333	-1427.74
9.42	699271	9.42	347446	9.42	-1496.85
9.42667	699091	9.42667	347220	9.42667	-1477.78
9.43333	699173	9.43333	346821	9.43333	-1433.88
9.44	699169	9.44	346881	9.44	-1400.02
9.44667	699233	9.44667	346994	9.44667	-1371.44
9.45333	699320	9.45333	347021	9.45333	-1378.24
9.46	699112	9.46	347225	9.46	-1361.81
9.46667	699007	9.46667	347085	9.46667	-1332.7
9.47333	698809	9.47333	346943	9.47333	-1385.97
9.48	698843	9.48	346911	9.48	-1453.51
9.48667	698913	9.48667	346932	9.48667	-1430.21
9.49333	698904	9.49333	347022	9.49333	-1383.14
9.5	699074	9.5	347010	9.5	-1344.53
9.50667	698961	9.50667	346969	9.50667	-1359.78
9.51333	698822	9.51333	346794	9.51333	-1354.96
9.52	698777	9.52	346643	9.52	-1313.71
9.52667	698611	9.52667	346827	9.52667	-1212.25
9.53333	698617	9.53333	346917	9.53333	-1059.04
9.54	698720	9.54	346937	9.54	-1110.73
9.54667	698591	9.54667	347084	9.54667	-1127.04
9.55333	698716	9.55333	347105	9.55333	-1106.38
9.56	698895	9.56	347089	9.56	-1096.28
9.56667	698897	9.56667	347094	9.56667	-1052.39
9.57333	698935	9.57333	347028	9.57333	-1100.91
9.58	699121	9.58	346689	9.58	-1277.23
9.58667	699078	9.58667	346909	9.58667	-1468.34
9.59333	699305	9.59333	347040	9.59333	-1573.36
9.6	699408	9.6	347136	9.6	-1612.91
9.60667	699334	9.60667	347287	9.60667	-1491.38
9.61333	699338	9.61333	346941	9.61333	-1377.25
9.62	699137	9.62	346794	9.62	-1331.24
9.62667	699005	9.62667	346691	9.62667	-1295.27
9.63333	698770	9.63333	346703	9.63333	-1384.45
9.64	698656	9.64	346754	9.64	-1472.05
9.64667	698769	9.64667	346857	9.64667	-1428.69
9.65333	698951	9.65333	347026	9.65333	-1486.19
9.66	699020	9.66	346879	9.66	-1358.32
9.66667	698897	9.66667	346739	9.66667	-1285.38
9.67333	698802	9.67333	346636	9.67333	-1337.07
9.68	698637	9.68	346628	9.68	-1270.47
9.68667	698786	9.68667	346565	9.68667	-1284.14
9.69333	698920	9.69333	346753	9.69333	-1340.05
9.7	698904	9.7	346892	9.7	-1226.45
9.70667	698900	9.70667	346630	9.70667	-1273.38
9.71333	698874	9.71333	346618	9.71333	-1309.23
9.72	698923	9.72	346668	9.72	-1238.93
9.72667	698834	9.72667	346761	9.72667	-1326.53
9.73333	698943	9.73333	346915	9.73333	-1381.92
9.74	698945	9.74	347227	9.74	-1399.81
9.74667	698939	9.74667	347123	9.74667	-1566.62
9.75333	699067	9.75333	347120	9.75333	-1650.53
9.76	699095	9.76	347031	9.76	-1574.42
9.76667	699018	9.76667	346822	9.76667	-1581.22
9.77333	699021	9.77333	346912	9.77333	-1426.95
9.78	699011	9.78	346944	9.78	-1304.37
9.78667	699000	9.78667	347100	9.78667	-1259.42
9.79333	699063	9.79333	347188	9.79333	-1285.76
9.8	699073	9.8	347008	9.8	-1215.99
9.80667	699127	9.80667	346834	9.80667	-1304.12
9.81333	699091	9.81333	346803	9.81333	-1331.52
9.82	698958	9.82	346723	9.82	-1271.25
9.82667	698848	9.82667	346828	9.82667	-1268.02
9.83333	698765	9.83333	346844	9.83333	-1236.27
9.84	698941	9.84	346631	9.84	-1272.12
9.84667	698935	9.84667	346808	9.84667	-1291.06
9.85333	699048	9.85333	346815	9.85333	-1359.65
9.86	699028	9.86	346821	9.86	-1350.61
9.86667	698721	9.86667	347159	9.86667	-1273.98
9.87333	698763	9.87333	347257	9.87333	-1238.53
9.88	698761	9.88	347552	9.88	-1235.3
9.88667	698682	9.88667	347820	9.88667	-1195.1
9.89333	698764	9.89333	347732	9.89333	-1267.38
9.9	698649	9.9	347609	9.9	-1341.78
9.90667	698435	9.90667	347475	9.90667	-1333.27
9.91333	698488	9.91333	347310	9.91333	-1345.35
9.92	698582	9.92	347289	9.92	-1445.1
9.92667	698822	9.92667	347380	9.92667	-1423.38
9.93333	699096	9.93333	347529	9.93333	-1390.05
9.94	699112	9.94	347678	9.94	-1398.96
9.94667	699147	9.94667	347775	9.94667	-1252.09
9.95333	699020	9.95333	347755	9.95333	-1165.95
9.96	698765	9.96	347850	9.96	-1196.51
9.96667	698892	9.96667	347883	9.96667	-1174.27
9.97333	698797	9.97333	347958	9.97333	-1228.07
9.98	698829	9.98	347965	9.98	-1254.94
9.98667	698836	9.98667	347783	9.98667	-1274.95
9.99333	698710	9.99333	347715	9.99333	-1233.69
10	698647	10	347637	10	-1229.4
10.0067	698672	10.0067	347524	10.0067	-1235.68
10.0133	698747	10.0133	347706	10.0133	-1248.29
10.02	698770	10.02	347723	10.02	-1380.78
10.0267	698865	10.0267	347683	10.0267	-1298.86
10.0333	698814	10.0333	347769	10.0333	-1329.95
10.04	699090	10.04	347619	10.04	-1340.98
10.0467	699139	10.0467	347672	10.0467	-1311.34
10.0533	699072	10.0533	347742	10.0533	-1385.74
10.06	699117	10.06	347682	10.06	-1440.6
10.0667	698997	10.0667	347723	10.0667	-1451.1
10.0733	698895	10.0733	347494	10.0733	-1303.7
10.08	698756	10.08	347255	10.08	-1221.78
10.0867	698857	10.0867	347371	10.0867	-1146.2
10.0933	698808	10.0933	347211	10.0933	-1113.39
10.1	698837	10.1	347215	10.1	-1190.43
10.1067	698928	10.1067	347289	10.1067	-1264.83
10.1133	698880	10.1133	347221	10.1133	-1374.61
10.12	698859	10.12	347284	10.12	-1380.88
10.1267	698890	10.1267	347471	10.1267	-1335.93
10.1333	698975	10.1333	347489	10.1333	-1369.14
10.14	698895	10.14	347430	10.14	-1244.44
10.1467	698878	10.1467	347376	10.1467	-1213.22
10.1533	698978	10.1533	347063	10.1533	-1298.18
10.16	699013	10.16	347120	10.16	-1282.28
10.1667	698973	10.1667	347224	10.1667	-1234.69
10.1733	698941	10.1733	347233	10.1733	-1230.93
10.18	698998	10.18	347655	10.18	-1247.76
10.1867	698978	10.1867	347760	10.1867	-1148.42
10.1933	699019	10.1933	347766	10.1933	-1151.52
10.2	698842	10.2	347949	10.2	-1145.12
10.2067	698644	10.2067	347708	10.2067	-1241.17
10.2133	698353	10.2133	347607	10.2133	-1403.76
10.22	698224	10.22	347726	10.22	-1420.07
10.2267	698389	10.2267	347608	10.2267	-1429.51
10.2333	698521	10.2333	347801	10.2333	-1189.69
10.24	698882	10.24	348084	10.24	-1103.55
10.2467	699000	10.2467	348058	10.2467	-1185.87
10.2533	698983	10.2533	348127	10.2533	-1113.46
10.26	698820	10.26	347971	10.26	-1196.83
10.2667	698775	10.2667	347586	10.2667	-1273.87
10.2733	698768	10.2733	347435	10.2733	-1179.28
10.28	698754	10.28	347294	10.28	-1160.73
10.2867	698855	10.2867	347315	10.2867	-1098.35
10.2933	698878	10.2933	347475	10.2933	-965.209
10.3	698984	10.3	347386	10.3	-1058.62
10.3067	699087	10.3067	347383	10.3067	-1271.91
10.3133	699039	10.3133	347378	10.3133	-1360.56
10.32	699011	10.32	347320	10.32	-1424.93
10.3267	698837	10.3267	347351	10.3267	-1356.21
10.3333	698830	10.3333	347345	10.3333	-1223.6
10.34	698869	10.34	347252	10.34	-1130.59
10.3467	698904	10.3467	347344	10.3467	-1128.41
10.3533	698995	10.3533	347409	10.3533	-1119.37
10.36	699071	10.36	347536	10.36	-1071.78
10.3667	699026	10.3667	347697	10.3667	-1036.86
10.3733	698827	10.3733	347678	10.3733	-1057.39
10.38	698721	10.38	347716	10.38	-1150.27
10.3867	698588	10.3867	347541	10.3867	-1166.58
10.3933	698671	10.3933	347344	10.3933	-1258.41
10.4	698589	10.4	347478	10.4	-1203.95
10.4067	698610	10.4067	347666	10.4067	-1125.73
10.4133	698632	10.4133	347782	10.4133	-1170.03
10.42	698418	10.42	347997	10.42	-1112.93
10.4267	698712	10.4267	347802	10.4267	-1046.32
10.4333	698913	10.4333	347432	10.4333	-1025.14
10.44	699065	10.44	347617	10.44	-1055.18
10.4467	699136	10.4467	347591	10.4467	-1197.17
10.4533	698983	10.4533	347509	10.4533	-1278.43
10.46	698834	10.46	347612	10.46	-1335.4
10.4667	698620	10.4667	347336	10.4667	-1309.99
10.4733	698597	10.4733	347312	10.4733	-1221.74
10.48	698586	10.48	347476	10.48	-1163.05
10.4867	698724	10.4867	347528	10.4867	-1161.93
10.4933	698758	10.4933	347530	10.4933	-1128.6
10.5	698784	10.5	347390	10.5	-1192.97
10.5067	698784	10.5067	347234	10.5067	-1239.37
10.5133	698683	10.5133	347218	10.5133	-1216.6
10.52	698807	10.52	347298	10.52	-1301.56
10.5267	698804	10.5267	347513	10.5267	-1223.87
10.5333	698854	10.5333	347532	10.5333	-1224.86
10.54	698901	10.54	347431	10.54	-1176.74
10.5467	698786	10.5467	347441	10.5467	-1104.86
10.5533	698944	10.5533	347336	10.5533	-1124.86
10.56	699035	10.56	347262	10.56	-1153.84
10.5667	698997	10.5667	347285	10.5667	-1201.31
10.5733	699053	10.5733	347048	10.5733	-1201.77
10.58	698952	10.58	346839	10.58	-1261.39
10.5867	698897	10.5867	347067	10.5867	-1274.52
10.5933	698906	10.5933	347284	10.5933	-1286.08
10.6	698775	10.6	347397	10.6	-1333.54
10.6067	698987	10.6067	347615	10.6067	-1253.74
10.6133	698884	10.6133	347369	10.6133	-1152.28
10.62	698924	10.62	347091	10.62	-1151.16
10.6267	699087	10.6267	347165	10.6267	-1197.04
10.6333	698950	10.6333	347093	10.6333	-1229.72
10.64	698955	10.64	347254	10.64	-1215.4
10.6467	698866	10.6467	347354	10.6467	-1175.73
10.6533	698625	10.6533	347320	10.6533	-1040.47
10.66	698608	10.66	347489	10.66	-1039.35
10.6667	698632	10.6667	347638	10.6667	-1080.48
10.6733	698694	10.6733	347696	10.6733	-1011.77
10.68	698807	10.68	347748	10.68	-1124.19
10.6867	698770	10.6867	347716	10.6867	-1242.42
10.6933	698931	10.6933	347584	10.6933	-1319.98
10.7	698952	10.7	347655	10.7	-1383.82
10.7067	699220	10.7067	347351	10.7067	-1292.4
10.7133	699141	10.7133	347170	10.7133	-1181.96
10.72	699076	10.72	347174	10.72	-1025.58
10.7267	699213	10.7267	347042	10.7267	-1011.79
10.7333	699098	10.7333	347418	10.7333	-1052.92
10.74	699154	10.74	347591	10.74	-994.233
10.7467	699099	10.7467	347554	10.7467	-1083.95
10.7533	698945	10.7533	347770	10.7533	-1064.34
10.76	698796	10.76	347772	10.76	-995.627
10.7667	698898	10.7667	347501	10.7667	-965.991
10.7733	698838	10.7733	347594	10.7733	-962.231
10.78	698809	10.78	347491	10.78	-1008.11
10.7867	698794	10.7867	347395	10.7867	-1056.63
10.7933	698611	10.7933	347655	10.7933	-1103.57
10.8	698592	10.8	347706	10.8	-1091.89
10.8067	698502	10.8067	347594	10.8067	-1034.79
10.8133	698580	10.8133	347777	10.8133	-1117.11
10.82	698777	10.82	347808	10.82	-1118.1
10.8267	698878	10.8267	347785	10.8267	-1082.66
10.8333	698961	10.8333	347873	10.8333	-1203.53
10.84	699140	10.84	347768	10.84	-1153.3
10.8467	699127	10.8467	347712	10.8467	-1231.92
10.8533	699240	10.8533	347713	10.8533	-1213.37
10.86	699345	10.86	347721	10.86	-1129.87
10.8667	699127	10.8667	347542	10.8667	-1176.28
10.8733	698935	10.8733	347099	10.8733	-1117.6
10.88	698858	10.88	347001	10.88	-1128.09
10.8867	698782	10.8867	346736	10.8867	-1079.97
10.8933	698765	10.8933	346899	10.8933	-932.573
10.9	698803	10.9	347283	10.9	-924.588
10.9067	698764	10.9067	347218	10.9067	-1059.72
10.9133	698701	10.9133	347228	10.9133	-1146.26
10.92	698793	10.92	347393	10.92	-1110.82
10.9267	698986	10.9267	347336	10.9267	-1092.27
10.9333	698967	10.9333	347343	10.9333	-1029.89
10.94	698774	10.94	347604	10.94	-953.781
10.9467	698614	10.9467	347280	10.9467	-1058.81
10.9533	698519	10.9533	347275	10.9533	-1067.72
10.96	698640	10.96	347394	10.96	-1070.83
10.9667	698949	10.9667	347264	10.9667	-1226.02
10.9733	699226	10.9733	347348	10.9733	-1276.66
10.98	699147	10.98	347256	10.98	-1182.07
10.9867	698921	10.9867	347139	10.9867	-1217.91
10.9933	698943	10.9933	347402	10.9933	-1170.32
11	698819	11	347480	11	-1132.76
11.0067	698965	11.0067	347737	11.0067	-1194.49
11.0133	699108	11.0133	347768	11.0133	-1128.94
11.02	698981	11.02	347681	11.02	-1139.97
11.0267	698944	11.0267	347761	11.0267	-1125.12
11.0333	698838	11.0333	347689	11.0333	-1162.55
11.04	698819	11.04	347837	11.04	-1292.92
11.0467	698829	11.0467	347753	11.0467	-1193.05
11.0533	698788	11.0533	347669	11.0533	-1212.53
11.06	698897	11.06	347568	11.06	-1189.75
11.0667	698973	11.0667	347869	11.0667	-1027.04
11.0733	698917	11.0733	348204	11.0733	-1073.98
11.08	698857	11.08	348298	11.08	-1070.22
11.0867	698641	11.0867	348605	11.0867	-1074.9
11.0933	698558	11.0933	348471	11.0933	-1088.57
11.1	698511	11.1	348496	11.1	-1048.37
11.1067	698577	11.1067	348488	11.1067	-952.725
11.1133	698816	11.1133	348393	11.1133	-935.763
11.12	698947	11.12	348194	11.12	-922.497
11.1267	699066	11.1267	347814	11.1267	-955.175
11.1333	699111	11.1333	347923	11.1333	-1014.79
11.14	698970	11.14	347837	11.14	-1056.97
11.1467	698996	11.1467	347946	11.1467	-1064.3
11.1533	699166	11.1533	347833	11.1533	-999.81
11.16	699123	11.16	347622	11.16	-993.937
11.1667	699053	11.1667	347581	11.1667	-980.672
11.1733	698823	11.1733	347410	11.1733	-1008.6
11.18	698533	11.18	347703	11.18	-1042.86
11.1867	698420	11.1867	347733	11.1867	-940.875
11.1933	698541	11.1933	347959	11.1933	-904.373
11.2	698787	11.2	348133	11.2	-911.703
11.2067	699005	11.2067	347845	11.2067	-866.751
11.2133	698975	11.2133	347884	11.2133	-894.677
11.22	698822	11.22	347687	11.22	-917.322
11.2267	698747	11.2267	347167	11.2267	-891.91
11.2333	698741	11.2333	347197	11.2333	-952.577
11.24	698959	11.24	347117	11.24	-1075.56
11.2467	698964	11.2467	347017	11.2467	-1197.49
11.2533	698867	11.2533	347616	11.2533	-1280.86
11.26	698827	11.26	347954	11.26	-1260.2
11.2667	698646	11.2667	348139	11.2667	-1221.06
11.2733	698724	11.2733	348431	11.2733	-1086.86
11.28	698634	11.28	348297	11.28	-1006
11.2867	698497	11.2867	348022	11.2867	-1028.12
11.2933	698648	11.2933	347914	11.2933	-1016.43
11.3	698626	11.3	347856	11.3	-1096.64
11.3067	698703	11.3067	347980	11.3067	-1240.22
11.3133	698665	11.3133	348435	11.3133	-1199.49
11.32	698639	11.32	348643	11.32	-1229
11.3267	698515	11.3267	348773	11.3267	-1239.5
11.3333	698554	11.3333	348651	11.3333	-1094.21
11.34	698749	11.34	348471	11.34	-1098.37
11.3467	698671	11.3467	348166	11.3467	-1066.1
11.3533	698781	11.3533	347996	11.3533	-1026.43
11.36	698723	11.36	348222	11.36	-1123.53
11.3667	698639	11.3667	348292	11.3667	-1207.44
11.3733	698817	11.3733	348524	11.3733	-1259.65
11.38	698927	11.38	348464	11.38	-1279.66
11.3867	699140	11.3867	348205	11.3867	-1195.63
11.3933	699143	11.3933	348024	11.3933	-1135.89
11.4	699164	11.4	347975	11.4	-1110.48
11.4067	699187	11.4067	348180	11.4067	-915.019
11.4133	698854	11.4133	348201	11.4133	-839.966
11.42	698818	11.42	348422	11.42	-834.622
11.4267	698834	11.4267	348410	11.4267	-910.076
11.4333	698792	11.4333	348473	11.4333	-1095.37
11.44	698980	11.44	348391	11.44	-1134.92
11.4467	699065	11.4467	348061	11.4467	-1108.45
11.4533	698927	11.4533	347947	11.4533	-1045.01
11.46	699084	11.46	347697	11.46	-981.58
11.4667	699105	11.4667	347893	11.4667	-980.989
11.4733	699151	11.4733	347894	11.4733	-953.464
11.48	699172	11.48	348234	11.48	-902.704
11.4867	699070	11.4867	348074	11.4867	-907.393
11.4933	699007	11.4933	347907	11.4933	-912.083
11.5	698870	11.5	347974	11.5	-935.256
11.5067	698919	11.5067	347732	11.5067	-947.338
11.5133	698954	11.5133	348083	11.5133	-938.826
11.52	698961	11.52	348230	11.52	-988.931
11.5267	698856	11.5267	348229	11.5267	-961.407
11.5333	698744	11.5333	348517	11.5333	-1018.38
11.54	698445	11.54	348551	11.54	-1104.39
11.5467	698305	11.5467	348611	11.5467	-1073.7
11.5533	698638	11.5533	348736	11.5533	-1103.74
11.56	698644	11.56	348561	11.56	-964.259
11.5667	698782	11.5667	348646	11.5667	-878.644
11.5733	698884	11.5733	348651	11.5733	-861.681
11.58	698684	11.58	348655	11.58	-940.832
11.5867	698663	11.5867	348594	11.5867	-1004.67
11.5933	698891	11.5933	348350	11.5933	-999.324
11.6	698944	11.6	348130	11.6	-1048.37
11.6067	699050	11.6067	348079	11.6067	-900.972
11.6133	699163	11.6133	348219	11.6133	-920.448
11.62	698924	11.62	348229	11.62	-930.946
11.6267	698957	11.6267	348343	11.6267	-867.512
11.6333	698884	11.6333	348394	11.6333	-911.28
11.64	698940	11.64	348163	11.64	-753.845
11.6467	699117	11.6467	348487	11.6467	-760.646
11.6533	699071	11.6533	348488	11.6533	-836.629
11.66	698968	11.66	348567	11.66	-988.128
11.6667	698887	11.6667	348787	11.6667	-1266.37
11.6733	698728	11.6733	348598	11.6733	-1265.78
11.68	698696	11.68	348713	11.68	-1236.67
11.6867	698767	11.6867	348747	11.6867	-1166.37
11.6933	698641	11.6933	348709	11.6933	-1049.6
11.7	698523	11.7	348887	11.7	-1004.12
11.7067	698615	11.7067	348918	11.7067	-977.651
11.7133	698642	11.7133	348988	11.7133	-959.104
11.72	698649	11.72	349260	11.72	-1013.96
11.7267	698724	11.7267	349173	11.7267	-1077.8
11.7333	698607	11.7333	349427	11.7333	-1062.95
11.74	698606	11.74	349209	11.74	-1067.64
11.7467	698641	11.7467	348658	11.7467	-1059.65
11.7533	698586	11.7533	348529	11.7533	-1040.58
11.76	698457	11.76	348141	11.76	-1126.59
11.7667	698377	11.7667	348238	11.7667	-1081.12
11.7733	698372	11.7733	348584	11.7733	-1029.83
11.78	698454	11.78	348620	11.78	-1094.72
11.7867	698462	11.7867	348742	11.7867	-1053.99
11.7933	698474	11.7933	348834	11.7933	-1049.18
11.8	698391	11.8	348976	11.8	-937.157
11.8067	698357	11.8067	348970	11.8067	-871.082
11.8133	698475	11.8133	349155	11.8133	-973.469
11.82	698560	11.82	348972	11.82	-1086.42
11.8267	698678	11.8267	348773	11.8267	-1168.74
11.8333	698668	11.8333	348853	11.8333	-1167.09
11.84	698758	11.84	348540	11.84	-1094.68
11.8467	698727	11.8467	348654	11.8467	-1033.88
11.8533	698748	11.8533	348461	11.8533	-1147.89
11.86	698805	11.86	348294	11.86	-1322.1
11.8667	698705	11.8667	348508	11.8667	-1345.27
11.8733	698784	11.8733	348418	11.8733	-1365.8
11.88	698661	11.88	348658	11.88	-1334.05
11.8867	698650	11.8867	348888	11.8867	-1229.95
11.8933	698521	11.8933	348807	11.8933	-1246.26
11.9	698341	11.9	348829	11.9	-1131.07
11.9067	698440	11.9067	348833	11.9067	-1091.93
11.9133	698556	11.9133	348744	11.9133	-1057.01
11.92	698549	11.92	348778	11.92	-854.689
11.9267	698565	11.9267	348659	11.9267	-892.121
11.9333	698490	11.9333	348460	11.9333	-952.26
11.94	698333	11.94	348416	11.94	-943.747
11.9467	698487	11.9467	348214	11.9467	-1121.65
11.9533	698565	11.9533	348435	11.9533	-1141.13
11.96	698562	11.96	348578	11.96	-1006.4
11.9667	698566	11.9667	348370	11.9667	-955.112
11.9733	698428	11.9733	348455	11.9733	-979.341
11.98	698361	11.98	348400	11.98	-1029.97
11.9867	698254	11.9867	348402	11.9867	-1127.61
11.9933	698364	11.9933	348675	11.9933	-1214.15
12	698528	12	348866	12	-1184.52
12.0067	698552	12.0067	348936	12.0067	-1187.62
12.0133	698776	12.0133	348988	12.0133	-1210.27
12.02	698676	12.02	348873	12.02	-1182.21
12.0267	698698	12.0267	348739	12.0267	-1142.54
12.0333	698715	12.0333	348712	12.0333	-1141.95
12.04	698784	12.04	348628	12.04	-1062.15
12.0467	698776	12.0467	348707	12.0467	-976.531
12.0533	698744	12.0533	348798	12.0533	-961.681
12.06	698712	12.06	348862	12.06	-935.213
12.0667	698544	12.0667	349017	12.0667	-939.375
12.0733	698625	12.0733	349085	12.0733	-979.447
12.08	698615	12.08	349041	12.08	-1093.45
12.0867	698579	12.0867	348989	12.0867	-1088.11
12.0933	698649	12.0933	348912	12.0933	-1181.52
12.1	698349	12.1	348748	12.1	-1215.25
12.1067	698212	12.1067	348767	12.1067	-1088.45
12.1133	698012	12.1133	348826	12.1133	-1149.64
12.12	698066	12.12	348739	12.12	-1076.7
12.1267	698400	12.1267	348751	12.1267	-1081.39
12.1333	698589	12.1333	348597	12.1333	-1050.17
12.14	698812	12.14	348397	12.14	-1016.84
12.1467	698582	12.1467	348482	12.1467	-957.626
12.1533	698594	12.1533	348450	12.1533	-899.472
12.16	698452	12.16	348644	12.16	-1024.04
12.1667	698460	12.1667	348805	12.1667	-1093.68
12.1733	698728	12.1733	348737	12.1733	-1202.41
12.18	698759	12.18	348852	12.18	-1277.33
12.1867	698914	12.1867	348719	12.1867	-1255.09
12.1933	699035	12.1933	348662	12.1933	-1186.38
12.2	699033	12.2	348755	12.2	-1171.53
12.2067	698864	12.2067	348869	12.2067	-1195.23
12.2133	698805	12.2133	348942	12.2133	-1217.87
12.22	698813	12.22	348860	12.22	-1243.16
12.2267	698630	12.2267	348719	12.2267	-1209.82
12.2333	698567	12.2333	348643	12.2333	-1208.7
12.24	698549	12.24	348590	12.24	-1210.75
12.2467	698484	12.2467	348579	12.2467	-1228.12
12.2533	698642	12.2533	348764	12.2533	-1251.29
12.26	698769	12.26	348703	12.26	-1227.46
12.2667	698788	12.2667	348596	12.2667	-1194.13
12.2733	698818	12.2733	348661	12.2733	-1124.88
12.28	698667	12.28	348499	12.28	-1222.52
12.2867	698680	12.2867	348587	12.2867	-1170.17
12.2933	698735	12.2933	349185	12.2933	-1122.58
12.3	698815	12.3	349223	12.3	-1135.19
12.3067	698958	12.3067	349233	12.3067	-983.566
12.3133	698900	12.3133	349288	12.3133	-1030.5
12.32	698867	12.32	348986	12.32	-1029.38
12.3267	698664	12.3267	348954	12.3267	-1118.57
12.3333	698725	12.3333	349047	12.3333	-1155.47
12.34	698695	12.34	348839	12.34	-1114.22
12.3467	698664	12.3467	348629	12.3467	-1232.45
12.3533	698680	12.3533	348781	12.3533	-1126.24
12.36	698565	12.36	348847	12.36	-1192.71
12.3667	698654	12.3667	349050	12.3667	-1361.11
12.3733	698637	12.3733	349025	12.3733	-1264.41
12.38	698831	12.38	348943	12.38	-1383.16
12.3867	698820	12.3867	348963	12.3867	-1326.07
12.3933	698830	12.3933	348709	12.3933	-1138.53
12.4	698902	12.4	348812	12.4	-1123.68
12.4067	698690	12.4067	348675	12.4067	-1052.32
12.4133	698432	12.4133	348400	12.4133	-1214.39
12.42	698401	12.42	348666	12.42	-1321.53
12.4267	698449	12.4267	348783	12.4267	-1347.34
12.4333	698512	12.4333	348940	12.4333	-1377.9
12.44	698743	12.44	349262	12.44	-1252.68
12.4467	698765	12.4467	349246	12.4467	-1192.42
12.4533	698644	12.4533	349025	12.4533	-1092.02
12.46	698677	12.46	348843	12.46	-1045.48
12.4667	698602	12.4667	348836	12.4667	-1041.72
12.4733	698645	12.4733	348955	12.4733	-1108.2
12.48	698660	12.48	349103	12.48	-1168.34
12.4867	698736	12.4867	349130	12.4867	-1179.89
12.4933	699011	12.4933	348958	12.4933	-1170.85
12.5	698869	12.5	348772	12.5	-1149.13
12.5067	698779	12.5067	348712	12.5067	-1161.74
12.5133	698710	12.5133	348792	12.5133	-1125.24
12.52	698469	12.52	348813	12.52	-1094.02
12.5267	698450	12.5267	348712	12.5267	-1084.98
12.5333	698437	12.5333	348688	12.5333	-1096.54
12.54	698375	12.54	348527	12.54	-1043.13
12.5467	698419	12.5467	348368	12.5467	-1123.34
12.5533	698463	12.5533	348555	12.5533	-1200.91
12.56	698523	12.56	348649	12.56	-1188.17
12.5667	698504	12.5667	348972	12.5667	-1316.43
12.5733	698563	12.5733	349261	12.5733	-1350.7
12.58	698638	12.58	349009	12.58	-1336.9
12.5867	698585	12.5867	348952	12.5867	-1367.47
12.5933	698590	12.5933	348816	12.5933	-1326.74
12.6	698486	12.6	348832	12.6	-1215.25
12.6067	698360	12.6067	349169	12.6067	-1082.11
12.6133	698365	12.6133	349067	12.6133	-1176.05
12.62	698398	12.62	348913	12.62	-1163.31
12.6267	698458	12.6267	348925	12.6267	-1133.67
12.6333	698557	12.6333	348782	12.6333	-1226.02
12.64	698704	12.64	349083	12.64	-1119.29
12.6467	698804	12.6467	349364	12.6467	-1106.55
12.6533	698964	12.6533	349237	12.6533	-1242.73
12.66	699012	12.66	349312	12.66	-1284.92
12.6667	698866	12.6667	349261	12.6667	-1211.98
12.6733	698785	12.6733	349362	12.6733	-1181.28
12.68	698745	12.68	349523	12.68	-1095.67
12.6867	698806	12.6867	349419	12.6867	-1028.01
12.6933	698862	12.6933	349194	12.6933	-1134.09
12.7	698806	12.7	349155	12.7	-1182.09
12.7067	698422	12.7067	349139	12.7067	-1163.54
12.7133	698201	12.7133	349420	12.7133	-1125.98
12.72	698288	12.72	349838	12.72	-1095.29
12.7267	698301	12.7267	349649	12.7267	-1154.37
12.7333	698447	12.7333	349694	12.7333	-1156.95
12.74	698483	12.74	349591	12.74	-1231.35
12.7467	698384	12.7467	349375	12.7467	-1283.04
12.7533	698496	12.7533	349632	12.7533	-1191.61
12.76	698543	12.76	349610	12.76	-1253.87
12.7667	698516	12.7667	349560	12.7667	-1172.48
12.7733	698496	12.7733	349520	12.7733	-1205.68
12.78	698425	12.78	349378	12.78	-1226.74
12.7867	698470	12.7867	349220	12.7867	-1203.44
12.7933	698585	12.7933	349395	12.7933	-1247.74
12.8	698625	12.8	349424	12.8	-1177.97
12.8067	698394	12.8067	349290	12.8067	-1135.13
12.8133	698433	12.8133	349353	12.8133	-1158.3
12.82	698434	12.82	349304	12.82	-1119.16
12.8267	698394	12.8267	349371	12.8267	-1044.63
12.8333	698515	12.8333	349441	12.8333	-1104.77
12.84	698652	12.84	349278	12.84	-1002.79
12.8467	698765	12.8467	349189	12.8467	-1089.86
12.8533	698929	12.8533	349146	12.8533	-1237.66
12.86	699074	12.86	349409	12.86	-1199.58
12.8667	698951	12.8667	349665	12.8667	-1250.21
12.8733	698667	12.8733	349520	12.8733	-1178.86
12.88	698567	12.88	349436	12.88	-1064.72
12.8867	698455	12.8867	349155	12.8867	-1097.93
12.8933	698399	12.8933	348988	12.8933	-1155.96
12.9	698526	12.9	349286	12.9	-1058.2
12.9067	698566	12.9067	349623	12.9067	-986.312
12.9133	698678	12.9133	349737	12.9133	-911.259
12.92	698753	12.92	349879	12.92	-907.499
12.9267	698933	12.9267	349629	12.9267	-996.684
12.9333	698824	12.9333	349139	12.9333	-1094.85
12.94	698791	12.94	349182	12.94	-1249.51
12.9467	698904	12.9467	349051	12.9467	-1206.68
12.9533	698772	12.9533	348759	12.9533	-1167
12.96	698936	12.96	348817	12.96	-1240.35
12.9667	698979	12.9667	348711	12.9667	-1150.51
12.9733	698794	12.9733	349156	12.9733	-1182.66
12.98	698821	12.98	349669	12.98	-1241.21
12.9867	698778	12.9867	349947	12.9867	-1247.49
12.9933	698717	12.9933	350101	12.9933	-1344.59
13	698794	13	349855	13	-1318.12
13.0067	698682	13.0067	349720	13.0067	-1213.5
13.0133	698710	13.0133	349597	13.0133	-1098.31
13.02	698699	13.02	349535	13.02	-928.2
13.0267	698696	13.0267	349325	13.0267	-905.429
13.0333	698782	13.0333	349406	13.0333	-918.568
13.04	698750	13.04	349511	13.04	-825.56
13.0467	698667	13.0467	349579	13.0467	-861.407
13.0533	698502	13.0533	349895	13.0533	-840.22
13.06	698192	13.06	349893	13.06	-895.606
13.0667	698263	13.0667	349906	13.0667	-1125.26
13.0733	698421	13.0733	349994	13.0733	-1199.13
13.08	698591	13.08	349859	13.08	-1251.35
13.0867	698997	13.0867	350043	13.0867	-1219.07
13.0933	698918	13.0933	349991	13.0933	-1057.94
13.1	698893	13.1	349587	13.1	-1034.64
13.1067	698783	13.1067	349702	13.1067	-1089.5
13.1133	698471	13.1133	349669	13.1133	-1167.6
13.12	698384	13.12	349571	13.12	-1218.23
13.1267	698368	13.1267	349933	13.1267	-1239.82
13.1333	698415	13.1333	349778	13.1333	-1161.07
13.14	698527	13.14	349474	13.14	-1196.39
13.1467	698486	13.1467	349576	13.1467	-1240.16
13.1533	698384	13.1533	349440	13.1533	-1326.7
13.16	698404	13.16	349408	13.16	-1315.55
13.1667	698551	13.1667	349521	13.1667	-1298.06
13.1733	698760	13.1733	349382	13.1733	-1202.94
13.18	698776	13.18	349370	13.18	-1140.56
13.1867	698681	13.1867	349345	13.1867	-1097.72
13.1933	698612	13.1933	349275	13.1933	-1081.28
13.2	698400	13.2	349609	13.2	-1198.46
13.2067	698476	13.2067	349503	13.2067	-1136.61
13.2133	698474	13.2133	349345	13.2133	-1154.5
13.22	698516	13.22	349481	13.22	-1167.11
13.2267	698781	13.2267	349271	13.2267	-1084.14
13.2333	698727	13.2333	349570	13.2333	-1096.75
13.24	698734	13.24	349833	13.24	-1084.54
13.2467	698706	13.2467	349750	13.2467	-1101.9
13.2533	698564	13.2533	349902	13.2533	-1171.55
13.26	698613	13.26	349481	13.26	-1191.02
13.2667	698551	13.2667	349109	13.2667	-1269.65
13.2733	698500	13.2733	349268	13.2733	-1276.45
13.28	698454	13.28	349178	13.28	-1345.04
13.2867	698555	13.2867	349427	13.2867	-1383.52
13.2933	698716	13.2933	349914	13.2933	-1343.32
13.3	698736	13.3	349849	13.3	-1332.17
13.3067	698760	13.3067	349664	13.3067	-1224.38
[truncated: 4,754 more rows]

## Sheet: Fig. 4c
Fig. 4c: MALDI-TOF mass spectrum of PPb in linear mode
			inset
m/z (Da)	intensity (a.u.)		m/z (Da)	intensity (a.u.)
30001.4	6706		174002	187
30004.8	6631		174010	161
30008.1	6556		174019	178
30011.5	6550		174027	159
30014.8	6385		174035	157
30018.2	6375		174043	140
30021.5	6287		174051	141
30024.9	6237		174059	196
30028.2	6338		174068	178
30031.6	6254		174076	128
30034.9	6213		174084	164
30038.2	6216		174092	165
30041.6	6078		174100	187
30044.9	6087		174108	206
30048.3	6097		174117	179
30051.6	6020		174125	159
30055	5949		174133	163
30058.3	5955		174141	151
30061.7	5862		174149	159
30065	5808		174157	153
30068.4	5831		174166	128
30071.7	5873		174174	146
30075.1	5711		174182	164
30078.5	5728		174190	161
30081.8	5583		174198	156
30085.2	5419		174207	142
30088.5	5471		174215	179
30091.9	5521		174223	145
30095.2	5448		174231	162
30098.6	5502		174239	169
30101.9	5446		174247	156
30105.3	5394		174256	151
30108.6	5402		174264	161
30112	5157		174272	151
30115.3	5149		174280	184
30118.7	5285		174288	177
30122	5105		174296	138
30125.4	5193		174305	159
30128.7	5113		174313	139
30132.1	4943		174321	141
30135.4	4950		174329	172
30138.8	4968		174337	143
30142.2	4924		174346	139
30145.5	4909		174354	181
30148.9	4941		174362	177
30152.2	4760		174370	145
30155.6	4844		174378	179
30158.9	4849		174386	168
30162.3	4803		174395	172
30165.6	4654		174403	165
30169	4682		174411	160
30172.4	4528		174419	145
30175.7	4532		174427	164
30179.1	4533		174435	154
30182.4	4461		174444	141
30185.8	4386		174452	158
30189.1	4482		174460	146
30192.5	4282		174468	143
30195.9	4302		174476	161
30199.2	4358		174485	152
30202.6	4299		174493	178
30205.9	4148		174501	195
30209.3	4147		174509	182
30212.6	4143		174517	152
30216	4103		174525	195
30219.4	4088		174534	174
30222.7	4079		174542	161
30226.1	4049		174550	180
30229.4	3911		174558	143
30232.8	3815		174566	172
30236.2	3799		174575	160
30239.5	3873		174583	162
30242.9	3775		174591	151
30246.2	3699		174599	153
30249.6	3714		174607	164
30253	3693		174616	144
30256.3	3586		174624	171
30259.7	3721		174632	169
30263	3584		174640	151
30266.4	3414		174648	182
30269.8	3429		174656	181
30273.1	3408		174665	146
30276.5	3374		174673	169
30279.9	3392		174681	167
30283.2	3320		174689	136
30286.6	3235		174697	136
30289.9	3460		174706	153
30293.3	3370		174714	144
30296.7	3184		174722	165
30300	3228		174730	170
30303.4	3141		174738	158
30306.8	3039		174746	157
30310.1	3109		174755	164
30313.5	3014		174763	168
30316.9	2954		174771	173
30320.2	3055		174779	186
30323.6	3069		174787	163
30326.9	3032		174796	202
30330.3	2943		174804	212
30333.7	2927		174812	189
30337	2865		174820	194
30340.4	2865		174828	170
30343.8	2853		174837	156
30347.1	2825		174845	206
30350.5	2831		174853	206
30353.9	2775		174861	198
30357.2	2712		174869	229
30360.6	2808		174878	206
30364	2714		174886	204
30367.3	2681		174894	200
30370.7	2708		174902	218
30374.1	2694		174910	202
30377.4	2623		174918	205
30380.8	2573		174927	185
30384.2	2542		174935	184
30387.5	2501		174943	211
30390.9	2666		174951	226
30394.3	2531		174959	216
30397.7	2485		174968	226
30401	2474		174976	221
30404.4	2455		174984	220
30407.8	2464		174992	225
30411.1	2498		175000	247
30414.5	2455		175009	211
30417.9	2356		175017	261
30421.2	2474		175025	237
30424.6	2396		175033	210
30428	2308		175041	235
30431.4	2419		175050	248
30434.7	2332		175058	235
30438.1	2275		175066	233
30441.5	2336		175074	223
30444.8	2330		175082	223
30448.2	2243		175091	247
30451.6	2193		175099	229
30455	2305		175107	225
30458.3	2254		175115	223
30461.7	2276		175123	247
30465.1	2186		175132	224
30468.4	2157		175140	255
30471.8	2288		175148	270
30475.2	2246		175156	237
30478.6	2150		175164	251
30481.9	2219		175173	250
30485.3	2198		175181	223
30488.7	2102		175189	275
30492.1	2187		175197	216
30495.4	2213		175205	247
30498.8	2136		175214	254
30502.2	2198		175222	204
30505.6	2082		175230	234
30508.9	2106		175238	252
30512.3	2133		175246	210
30515.7	2063		175255	234
30519.1	2071		175263	267
30522.4	2125		175271	282
30525.8	2093		175279	226
30529.2	1996		175287	231
30532.6	2090		175296	210
30535.9	2037		175304	241
30539.3	1963		175312	237
30542.7	1987		175320	227
30546.1	1924		175328	210
30549.5	1971		175337	258
30552.8	2031		175345	223
30556.2	2069		175353	208
30559.6	2011		175361	243
30563	2014		175369	219
30566.3	1915		175378	239
30569.7	1913		175386	227
30573.1	1926		175394	237
30576.5	1921		175402	204
30579.9	1852		175410	258
30583.2	1932		175419	213
30586.6	1823		175427	214
30590	1800		175435	210
30593.4	1946		175443	239
30596.8	1867		175451	221
30600.1	1789		175460	245
30603.5	1827		175468	199
30606.9	1818		175476	188
30610.3	1777		175484	182
30613.7	1864		175492	195
30617	1819		175501	188
30620.4	1843		175509	228
30623.8	1834		175517	208
30627.2	1717		175525	206
30630.6	1649		175533	200
30633.9	1729		175542	218
30637.3	1715		175550	176
30640.7	1748		175558	172
30644.1	1765		175566	178
30647.5	1766		175574	169
30650.9	1633		175583	156
30654.2	1737		175591	191
30657.6	1604		175599	170
30661	1606		175607	172
30664.4	1655		175616	171
30667.8	1726		175624	189
30671.2	1631		175632	228
30674.5	1636		175640	202
30677.9	1631		175648	197
30681.3	1545		175657	194
30684.7	1584		175665	187
30688.1	1580		175673	168
30691.5	1545		175681	173
30694.9	1579		175689	165
30698.2	1510		175698	175
30701.6	1586		175706	191
30705	1578		175714	185
30708.4	1503		175722	195
30711.8	1469		175730	173
30715.2	1595		175739	160
30718.6	1577		175747	147
30721.9	1498		175755	159
30725.3	1569		175763	170
30728.7	1512		175772	152
30732.1	1479		175780	175
30735.5	1510		175788	176
30738.9	1461		175796	145
30742.3	1391		175804	158
30745.7	1413		175813	166
30749.1	1450		175821	185
30752.4	1458		175829	196
30755.8	1508		175837	216
30759.2	1467		175845	190
30762.6	1412		175854	182
30766	1453		175862	165
30769.4	1389		175870	155
30772.8	1385		175878	165
30776.2	1412		175887	184
30779.6	1422		175895	157
30782.9	1336		175903	147
30786.3	1389		175911	148
30789.7	1346		175919	163
30793.1	1288		175928	168
30796.5	1348		175936	176
30799.9	1317		175944	159
30803.3	1323		175952	174
30806.7	1364		175960	163
30810.1	1336		175969	163
30813.5	1266		175977	177
30816.9	1287		175985	186
30820.3	1249		175993	164
30823.6	1213		176002	176
30827	1218		176010	141
30830.4	1214		176018	156
30833.8	1239		176026	158
30837.2	1285		176034	147
30840.6	1192		176043	154
30844	1198		176051	180
30847.4	1226		176059	163
30850.8	1174		176067	162
30854.2	1136		176076	181
30857.6	1167		176084	166
30861	1126		176092	155
30864.4	1096		176100	165
30867.8	1148		176108	181
30871.2	1118		176117	156
30874.6	1089		176125	167
30878	1145		176133	158
30881.3	1124		176141	164
30884.7	1129		176150	196
30888.1	1138		176158	179
30891.5	1089		176166	170
30894.9	1107		176174	168
30898.3	1113		176182	167
30901.7	1108		176191	154
30905.1	1029		176199	165
30908.5	1108		176207	174
30911.9	1049		176215	145
30915.3	1052		176224	171
30918.7	1068		176232	172
30922.1	1056		176240	158
30925.5	1056		176248	152
30928.9	1033		176256	154
30932.3	1031		176265	149
30935.7	965		176273	164
30939.1	992		176281	139
30942.5	1010		176289	156
30945.9	959		176298	161
30949.3	965		176306	148
30952.7	958		176314	136
30956.1	972		176322	161
30959.5	974		176330	165
30962.9	940		176339	119
30966.3	928		176347	183
30969.7	933		176355	148
30973.1	951		176363	136
30976.5	959		176372	164
30979.9	1039		176380	153
30983.3	1055		176388	123
30986.7	986		176396	180
30990.1	1007		176404	182
30993.5	947		176413	152
30996.9	963		176421	165
31000.3	944		176429	157
31003.7	1014		176437	132
31007.1	982		176446	152
31010.5	1036		176454	172
31013.9	899		176462	144
31017.3	904		176470	157
31020.7	960		176479	166
31024.1	975		176487	178
31027.6	910		176495	162
31031	950		176503	169
31034.4	930		176511	137
31037.8	811		176520	158
31041.2	924		176528	166
31044.6	955		176536	157
31048	891		176544	168
31051.4	941		176553	160
31054.8	916		176561	151
31058.2	931		176569	170
31061.6	935		176577	181
31065	927		176586	152
31068.4	907		176594	155
31071.8	944		176602	126
31075.2	862		176610	131
31078.6	851		176618	159
31082	919		176627	130
31085.4	877		176635	158
31088.9	915		176643	175
31092.3	917		176651	163
31095.7	881		176660	146
31099.1	869		176668	177
31102.5	859		176676	187
31105.9	832		176684	175
31109.3	873		176693	190
31112.7	919		176701	189
31116.1	855		176709	148
31119.5	874		176717	192
31122.9	906		176726	159
31126.3	850		176734	152
31129.8	802		176742	171
31133.2	845		176750	184
31136.6	799		176758	162
31140	811		176767	171
31143.4	928		176775	186
31146.8	823		176783	164
31150.2	836		176791	180
31153.6	868		176800	180
31157	901		176808	171
31160.5	849		176816	174
31163.9	879		176824	180
31167.3	891		176833	188
31170.7	822		176841	174
31174.1	883		176849	178
31177.5	864		176857	163
31180.9	882		176866	172
31184.3	880		176874	212
31187.8	847		176882	188
31191.2	863		176890	216
31194.6	918		176899	222
31198	864		176907	169
31201.4	826		176915	202
31204.8	839		176923	207
31208.2	863		176931	191
31211.6	882		176940	207
31215.1	932		176948	229
31218.5	833		176956	184
31221.9	822		176964	214
31225.3	879		176973	217
31228.7	875		176981	208
31232.1	890		176989	243
31235.5	832		176997	246
31239	902		177006	202
31242.4	836		177014	257
31245.8	906		177022	235
31249.2	893		177030	246
31252.6	893		177039	219
31256	918		177047	248
31259.5	959		177055	204
31262.9	895		177063	231
31266.3	959		177072	237
31269.7	908		177080	213
31273.1	930		177088	198
31276.6	1039		177096	225
31280	1064		177105	209
31283.4	1021		177113	211
31286.8	1030		177121	208
31290.2	1049		177129	230
31293.6	1045		177138	245
31297.1	1110		177146	232
31300.5	1074		177154	219
31303.9	1088		177162	220
31307.3	1131		177171	195
31310.7	1113		177179	216
31314.2	1118		177187	223
31317.6	1202		177195	246
31321	1182		177204	222
31324.4	1188		177212	206
31327.8	1206		177220	218
31331.3	1257		177228	191
31334.7	1301		177237	219
31338.1	1378		177245	206
31341.5	1356		177253	185
31344.9	1297		177261	221
31348.4	1401		177269	233
31351.8	1408		177278	202
31355.2	1475		177286	255
31358.6	1537		177294	231
31362.1	1484		177302	245
31365.5	1468		177311	216
31368.9	1631		177319	238
31372.3	1641		177327	206
31375.7	1607		177335	202
31379.2	1671		177344	213
31382.6	1606		177352	190
31386	1724		177360	220
31389.4	1823		177368	219
31392.9	1772		177377	187
31396.3	1774		177385	223
31399.7	1893		177393	215
31403.1	1928		177401	201
31406.6	1924		177410	192
31410	1959		177418	196
31413.4	2045		177426	164
31416.8	2052		177435	182
31420.3	2177		177443	156
31423.7	2207		177451	187
31427.1	2175		177459	191
31430.5	2366		177468	164
31434	2397		177476	196
31437.4	2405		177484	190
31440.8	2474		177492	205
31444.3	2454		177501	188
31447.7	2414		177509	225
31451.1	2595		177517	206
31454.5	2589		177525	188
31458	2745		177534	212
31461.4	2848		177542	195
31464.8	2936		177550	169
31468.2	2959		177558	195
31471.7	3106		177567	170
31475.1	3172		177575	183
31478.5	3082		177583	196
31482	3242		177591	155
31485.4	3331		177600	149
31488.8	3371		177608	168
31492.2	3537		177616	162
31495.7	3564		177624	152
31499.1	3645		177633	184
31502.5	3774		177641	184
31506	3765		177649	176
31509.4	3839		177657	177
31512.8	4023		177666	154
31516.3	4059		177674	174
31519.7	4158		177682	174
31523.1	4249		177690	177
31526.6	4201		177699	173
31530	4238		177707	175
31533.4	4500		177715	165
31536.9	4488		177723	161
31540.3	4576		177732	174
31543.7	4634		177740	161
31547.1	4685		177748	155
31550.6	4786		177756	165
31554	4908		177765	187
31557.4	4967		177773	146
31560.9	4994		177781	147
31564.3	5234		177790	163
31567.7	5272		177798	147
31571.2	5216		177806	167
31574.6	5424		177814	164
31578.1	5482		177823	141
31581.5	5544		177831	171
31584.9	5549		177839	148
31588.4	5707		177847	159
31591.8	5790		177856	178
31595.2	5919		177864	153
31598.7	5942		177872	158
31602.1	6060		177880	182
31605.5	6088		177889	170
31609	6207		177897	163
31612.4	6346		177905	182
31615.8	6482		177913	172
31619.3	6446		177922	158
31622.7	6480		177930	143
31626.2	6620		177938	143
31629.6	6669		177947	160
31633	6715		177955	168
31636.5	6772		177963	151
31639.9	6609		177971	155
31643.3	6691		177980	187
31646.8	6931		177988	165
31650.2	7030		177996	145
31653.7	6967		178004	152
31657.1	7099		178013	144
31660.5	7214		178021	137
31664	7157		178029	159
31667.4	7164		178037	191
31670.8	7272		178046	149
31674.3	7348		178054	167
31677.7	7365		178062	173
31681.2	7198		178071	139
31684.6	7348		178079	152
31688	7292		178087	159
31691.5	7329		178095	149
31694.9	7342		178104	174
31698.4	7532		178112	173
31701.8	7713		178120	152
31705.3	7733		178128	162
31708.7	7811		178137	143
31712.1	7771		178145	146
31715.6	7681		178153	143
31719	7793		178161	137
31722.5	7835		178170	139
31725.9	7867		178178	158
31729.3	7892		178186	156
31732.8	7767		178195	139
31736.2	7710		178203	169
31739.7	7826		178211	174
31743.1	7857		178219	152
31746.6	7882		178228	166
31750	8045		178236	151
31753.5	7997		178244	139
31756.9	7884		178252	162
31760.3	7800		178261	143
31763.8	7820		178269	147
31767.2	7754		178277	150
31770.7	7795		178286	141
31774.1	7638		178294	124
31777.6	7801		178302	128
31781	7716		178310	119
31784.5	7670		178319	158
31787.9	7680		178327	162
31791.3	7861		178335	142
31794.8	7746		178343	124
31798.2	7738		178352	156
31801.7	7782		178360	154
31805.1	7810		178368	143
31808.6	7686		178377	145
31812	7696		178385	144
31815.5	7707		178393	146
31818.9	7574		178401	142
31822.4	7523		178410	161
31825.8	7593		178418	142
31829.3	7608		178426	152
31832.7	7559		178434	133
31836.2	7387		178443	134
31839.6	7456		178451	161
31843.1	7522		178459	179
31846.5	7443		178468	118
31850	7401		178476	176
31853.4	7424		178484	141
31856.9	7252		178492	143
31860.3	7321		178501	154
31863.8	7301		178509	176
31867.2	7239		178517	166
31870.7	7082		178526	158
31874.1	7117		178534	139
31877.6	7091		178542	138
31881	7016		178550	165
31884.5	7049		178559	165
31887.9	6935		178567	133
31891.4	7048		178575	147
31894.8	7016		178583	158
31898.3	6891		178592	162
31901.7	6906		178600	162
31905.2	6843		178608	158
31908.6	6692		178617	149
31912.1	6699		178625	124
31915.5	6789		178633	145
31919	6755		178641	160
31922.4	6674		178650	137
31925.9	6589		178658	139
31929.3	6643		178666	162
31932.8	6550		178675	160
31936.3	6612		178683	184
31939.7	6541		178691	171
31943.2	6531		178699	178
31946.6	6572		178708	153
31950.1	6386		178716	129
31953.5	6204		178724	154
31957	6291		178733	141
31960.4	6264		178741	146
31963.9	6035		178749	171
31967.3	6282		178757	161
31970.8	6291		178766	154
31974.3	6151		178774	179
31977.7	6216		178782	162
31981.2	6101		178791	133
31984.6	6040		178799	157
31988.1	6040		178807	179
31991.5	5931		178815	186
31995	5866		178824	172
31998.5	5915		178832	180
32001.9	5936		178840	171
32005.4	5945		178849	164
32008.8	6005		178857	180
32012.3	5873		178865	189
32015.7	5692		178873	217
32019.2	5756		178882	197
32022.7	5726		178890	190
32026.1	5499		178898	237
32029.6	5561		178907	183
32033	5490		178915	176
32036.5	5466		178923	192
32040	5592		178931	169
32043.4	5324		178940	145
32046.9	5420		178948	197
32050.3	5459		178956	188
32053.8	5397		178965	189
32057.3	5270		178973	212
32060.7	5307		178981	182
32064.2	5184		178989	187
32067.6	5069		178998	229
32071.1	5113		179006	209
32074.6	5033		179014	212
32078	5134		179023	187
32081.5	5230		179031	208
32085	5092		179039	196
32088.4	4938		179047	211
32091.9	5092		179056	205
32095.3	4989		179064	199
32098.8	4852		179072	210
32102.3	4836		179081	220
32105.7	4823		179089	206
32109.2	4813		179097	217
32112.7	4838		179105	211
32116.1	4684		179114	193
32119.6	4674		179122	211
32123	4645		179130	255
32126.5	4510		179139	219
32130	4511		179147	273
32133.4	4487		179155	196
32136.9	4510		179164	170
32140.4	4400		179172	207
32143.8	4422		179180	184
32147.3	4364		179188	226
32150.8	4299		179197	257
32154.2	4360		179205	232
32157.7	4232		179213	237
32161.2	4223		179222	204
32164.6	4142		179230	199
32168.1	4160		179238	176
32171.6	4065		179246	214
32175	4178		179255	213
32178.5	4192		179263	205
32182	3959		179271	191
32185.4	4030		179280	245
32188.9	3877		179288	219
32192.4	3887		179296	202
32195.8	3875		179305	231
32199.3	3799		179313	220
32202.8	3686		179321	217
32206.2	3806		179329	186
32209.7	3696		179338	215
32213.2	3665		179346	233
32216.6	3693		179354	218
32220.1	3517		179363	184
32223.6	3484		179371	193
32227.1	3525		179379	191
32230.5	3510		179388	173
32234	3468		179396	203
32237.5	3461		179404	183
32240.9	3372		179412	177
32244.4	3331		179421	183
32247.9	3348		179429	177
32251.4	3360		179437	180
32254.8	3387		179446	192
32258.3	3428		179454	205
32261.8	3288		179462	181
32265.2	3245		179471	186
32268.7	3232		179479	180
32272.2	3203		179487	177
32275.7	3160		179495	181
32279.1	3221		179504	169
32282.6	3165		179512	187
32286.1	3126		179520	195
32289.5	3143		179529	184
32293	3008		179537	165
32296.5	2956		179545	194
32300	3020		179554	173
32303.4	2960		179562	160
32306.9	2881		179570	187
32310.4	2903		179578	178
32313.9	2809		179587	165
32317.3	2771		179595	183
32320.8	2898		179603	184
32324.3	2838		179612	137
32327.8	2796		179620	164
32331.2	2756		179628	174
32334.7	2742		179637	186
32338.2	2741		179645	160
32341.7	2757		179653	189
32345.1	2650		179661	155
32348.6	2530		179670	163
32352.1	2611		179678	144
32355.6	2554		179686	124
32359	2580		179695	149
32362.5	2616		179703	156
32366	2493		179711	157
32369.5	2513		179720	186
32373	2567		179728	147
32376.4	2537		179736	163
32379.9	2423		179745	167
32383.4	2436		179753	162
32386.9	2423		179761	127
32390.4	2303		179769	172
32393.8	2396		179778	171
32397.3	2301		179786	155
32400.8	2270		179794	162
32404.3	2382		179803	144
32407.7	2341		179811	159
32411.2	2292		179819	166
32414.7	2298		179828	150
32418.2	2263		179836	151
32421.7	2233		179844	146
32425.1	2307		179853	172
32428.6	2196		179861	143
32432.1	2236		179869	137
32435.6	2314		179877	134
32439.1	2205		179886	128
32442.6	2207		179894	170
32446	2280		179902	149
32449.5	2254		179911	153
32453	2159		179919	137
32456.5	2278		179927	156
32460	2200		179936	113
32463.4	2117		179944	146
32466.9	2116		179952	168
32470.4	2085		179961	137
32473.9	1995		179969	160
32477.4	2034		179977	154
32480.9	2031		179986	157
32484.3	1936		179994	160
32487.8	2005		180002	141
32491.3	2026		180010	133
32494.8	1931		180019	156
32498.3	1982		180027	141
32501.8	1955		180035	141
32505.3	1915		180044	161
32508.7	2049		180052	148
32512.2	1973		180060	127
32515.7	1911		180069	146
32519.2	2021		180077	151
32522.7	1993		180085	127
32526.2	1931		180094	206
32529.7	1922		180102	184
32533.1	1949		180110	172
32536.6	1858		180119	148
32540.1	1965		180127	153
32543.6	1896		180135	151
32547.1	1827		180144	155
32550.6	1874		180152	128
32554.1	1833		180160	152
32557.5	1858		180168	146
32561	1906		180177	135
32564.5	1961		180185	130
32568	1830		180193	154
32571.5	1879		180202	131
32575	1816		180210	149
32578.5	1821		180218	126
32582	1830		180227	146
32585.5	1744		180235	152
32588.9	1773		180243	135
32592.4	1853		180252	138
32595.9	1794		180260	157
32599.4	1785		180268	152
32602.9	1791		180277	166
32606.4	1700		180285	141
32609.9	1655		180293	140
32613.4	1649		180302	139
32616.9	1737		180310	114
32620.4	1698		180318	118
32623.9	1686		180327	107
32627.3	1728		180335	138
32630.8	1670		180343	167
32634.3	1727		180351	136
32637.8	1715		180360	150
32641.3	1641		180368	151
32644.8	1709		180376	128
32648.3	1692		180385	126
32651.8	1676		180393	148
32655.3	1717		180401	131
32658.8	1669		180410	143
32662.3	1544		180418	137
32665.8	1636		180426	132
32669.3	1623		180435	153
32672.8	1553		180443	164
32676.2	1578		180451	162
32679.7	1535		180460	124
32683.2	1509		180468	144
32686.7	1551		180476	160
32690.2	1540		180485	149
32693.7	1533		180493	157
32697.2	1582		180501	148
32700.7	1503		180510	124
32704.2	1477		180518	166
32707.7	1525		180526	155
32711.2	1522		180535	164
32714.7	1429		180543	185
32718.2	1526		180551	160
32721.7	1472		180560	164
32725.2	1447		180568	176
32728.7	1472		180576	203
32732.2	1488		180585	168
32735.7	1410		180593	165
32739.2	1472		180601	154
32742.7	1439		180610	183
32746.2	1394		180618	173
32749.7	1405		180626	154
32753.2	1433		180635	120
32756.7	1351		180643	182
32760.2	1374		180651	140
32763.7	1344		180660	154
32767.2	1363		180668	172
32770.7	1381		180676	135
32774.2	1333		180685	141
32777.7	1270		180693	169
32781.2	1271		180701	161
32784.7	1250		180710	149
32788.2	1279		180718	144
32791.7	1293		180726	149
32795.2	1263		180734	135
32798.7	1275		180743	140
32802.2	1299		180751	162
32805.7	1309		180759	169
32809.2	1223		180768	165
32812.7	1250		180776	164
32816.2	1214		180784	150
32819.7	1262		180793	192
32823.2	1223		180801	176
32826.7	1212		180809	135
32830.2	1197		180818	174
32833.7	1218		180826	191
32837.2	1213		180834	147
32840.7	1193		180843	143
32844.2	1200		180851	183
32847.7	1141		180859	178
32851.2	1114		180868	221
32854.7	1215		180876	189
32858.2	1192		180884	169
32861.7	1118		180893	205
32865.2	1093		180901	206
32868.7	1112		180909	180
32872.2	1085		180918	217
32875.7	1107		180926	207
32879.2	1070		180934	203
32882.7	1063		180943	199
32886.2	1215		180951	203
32889.7	1142		180959	184
32893.2	1052		180968	216
32896.8	1072		180976	196
32900.3	1090		180984	164
32903.8	1048		180993	218
32907.3	1073		181001	221
32910.8	1031		181010	198
32914.3	1047		181018	213
32917.8	1039		181026	234
32921.3	1069		181035	189
32924.8	1013		181043	204
32928.3	1046		181051	216
32931.8	1079		181060	177
32935.3	1071		181068	219
32938.8	1148		181076	214
32942.4	1059		181085	211
32945.9	979		181093	222
32949.4	1011		181101	189
32952.9	940		181110	172
32956.4	973		181118	227
32959.9	996		181126	211
32963.4	956		181135	201
32966.9	977		181143	213
32970.4	966		181151	201
32973.9	965		181160	186
32977.4	980		181168	209
32981	1075		181176	193
32984.5	991		181185	203
32988	972		181193	215
32991.5	976		181201	189
32995	1022		181210	183
32998.5	940		181218	219
33002	1041		181226	201
33005.5	941		181235	184
33009	924		181243	197
33012.6	918		181251	190
33016.1	946		181260	181
33019.6	958		181268	178
33023.1	965		181276	178
33026.6	915		181285	199
33030.1	875		181293	217
33033.6	867		181301	207
33037.2	871		181310	200
33040.7	862		181318	199
33044.2	940		181326	212
33047.7	874		181335	217
33051.2	882		181343	219
33054.7	878		181351	214
33058.2	852		181360	190
33061.8	855		181368	205
33065.3	842		181377	161
33068.8	793		181385	192
33072.3	833		181393	182
33075.8	939		181402	158
33079.3	861		181410	167
33082.8	869		181418	197
33086.4	897		181427	180
33089.9	881		181435	170
33093.4	816		181443	191
33096.9	899		181452	167
33100.4	853		181460	170
33103.9	838		181468	180
33107.5	842		181477	167
33111	877		181485	165
33114.5	841		181493	164
33118	862		181502	150
33121.5	858		181510	198
33125.1	851		181518	202
33128.6	898		181527	201
33132.1	880		181535	181
33135.6	833		181543	186
33139.1	869		181552	171
33142.6	846		181560	173
33146.2	841		181569	155
33149.7	900		181577	152
33153.2	922		181585	149
33156.7	802		181594	183
33160.2	848		181602	183
33163.8	798		181610	164
33167.3	836		181619	182
33170.8	913		181627	154
33174.3	886		181635	152
33177.8	901		181644	171
33181.4	926		181652	147
33184.9	922		181660	137
33188.4	820		181669	142
33191.9	856		181677	133
33195.5	870		181685	143
33199	858		181694	168
33202.5	862		181702	137
33206	951		181711	162
33209.5	842		181719	158
33213.1	938		181727	143
33216.6	889		181736	131
33220.1	861		181744	183
33223.6	935		181752	145
33227.2	929		181761	158
33230.7	925		181769	158
33234.2	999		181777	126
33237.7	992		181786	131
33241.3	917		181794	164
33244.8	1019		181802	162
33248.3	1031		181811	144
33251.8	923		181819	154
33255.4	1060		181827	156
33258.9	988		181836	135
33262.4	1004		181844	157
33265.9	1073		181853	162
33269.5	1159		181861	159
33273	1111		181869	149
33276.5	1188		181878	159
33280	1149		181886	157
33283.6	1032		181894	171
33287.1	1150		181903	128
33290.6	1153		181911	144
33294.2	1118		181919	153
33297.7	1215		181928	173
33301.2	1241		181936	144
33304.7	1214		181944	132
33308.3	1307		181953	128
33311.8	1298		181961	158
33315.3	1273		181970	158
33318.8	1242		181978	151
33322.4	1320		181986	153
33325.9	1307		181995	174
33329.4	1345		182003	161
33333	1416		182011	150
33336.5	1381		182020	157
33340	1518		182028	129
33343.6	1535		182036	135
33347.1	1468		182045	160
33350.6	1602		182053	150
33354.1	1631		182062	142
33357.7	1627		182070	175
33361.2	1675		182078	173
33364.7	1667		182087	151
33368.3	1765		182095	158
33371.8	1866		182103	151
33375.3	1819		182112	149
33378.9	1776		182120	131
33382.4	1919		182128	110
33385.9	1973		182137	128
33389.5	2033		182145	137
33393	2097		182154	135
33396.5	2147		182162	148
33400.1	2179		182170	160
33403.6	2264		182179	140
33407.1	2222		182187	137
33410.7	2250		182195	178
33414.2	2323		182204	145
33417.7	2350		182212	133
33421.3	2422		182220	152
33424.8	2577		182229	139
33428.3	2483		182237	130
33431.9	2546		182246	134
33435.4	2681		182254	144
33438.9	2822		182262	129
33442.5	2751		182271	148
33446	2895		182279	163
33449.5	2878		182287	153
33453.1	2894		182296	159
33456.6	3109		182304	163
33460.2	3114		182312	121
33463.7	3116		182321	117
33467.2	3280		182329	134
33470.8	3446		182338	131
33474.3	3395		182346	157
33477.8	3443		182354	143
33481.4	3457		182363	140
33484.9	3576		182371	168
33488.4	3600		182379	156
33492	3745		182388	140
33495.5	3908		182396	156
33499.1	3926		182405	153
33502.6	3957		182413	140
33506.1	4071		182421	163
33509.7	4239		182430	181
33513.2	4245		182438	131
33516.8	4197		182446	147
33520.3	4347		182455	156
33523.8	4309		182463	134
33527.4	4296		182472	148
33530.9	4484		182480	139
33534.5	4662		182488	135
33538	4612		182497	169
33541.5	4684		182505	146
33545.1	4694		182513	117
33548.6	4837		182522	135
33552.2	4928		182530	137
33555.7	5016		182538	135
33559.2	4933		182547	122
33562.8	4970		182555	122
33566.3	5158		182564	120
33569.9	5134		182572	125
33573.4	5361		182580	127
33577	5406		182589	160
33580.5	5420		182597	149
33584	5528		182605	140
33587.6	5615		182614	141
33591.1	5805		182622	128
33594.7	5762		182631	143
33598.2	5800		182639	120
33601.8	5762		182647	148
33605.3	5886		182656	152
33608.8	5927		182664	117
33612.4	5942		182672	144
33615.9	6089		182681	148
33619.5	6203		182689	151
33623	6353		182698	166
33626.6	6388		182706	176
33630.1	6318		182714	141
33633.7	6291		182723	167
33637.2	6532		182731	142
33640.7	6568		182739	151
33644.3	6604		182748	164
33647.8	6652		182756	160
33651.4	6668		182765	163
33654.9	6562		182773	169
33658.5	6538		182781	186
33662	6604		182790	195
33665.6	6676		182798	172
33669.1	6813		182807	153
33672.7	6776		182815	148
33676.2	6830		182823	194
33679.8	6985		182832	163
33683.3	7011		182840	149
33686.9	6910		182848	174
33690.4	7072		182857	170
33694	6932		182865	149
33697.5	6877		182874	169
33701.1	7004		182882	139
33704.6	7013		182890	186
33708.2	7011		182899	199
33711.7	7030		182907	172
33715.3	6953		182915	173
33718.8	7048		182924	173
33722.4	7117		182932	156
33725.9	7108		182941	168
33729.5	7114		182949	190
33733	7276		182957	204
33736.6	7227		182966	173
33740.1	7038		182974	171
33743.7	7092		182983	188
33747.2	7103		182991	181
33750.8	7033		182999	163
33754.3	7071		183008	213
33757.9	7030		183016	198
33761.4	7036		183024	176
33765	7065		183033	187
33768.5	6970		183041	186
33772.1	6985		183050	216
33775.6	6980		183058	200
33779.2	6884		183066	197
33782.7	6931		183075	213
33786.3	6930		183083	199
33789.8	6969		183092	180
33793.4	6890		183100	187
33797	6942		183108	158
33800.5	6747		183117	199
33804.1	6816		183125	205
33807.6	6840		183133	204
33811.2	6828		183142	182
33814.7	6747		183150	195
33818.3	6729		183159	221
33821.8	6755		183167	173
33825.4	6754		183175	194
33828.9	6778		183184	196
33832.5	6689		183192	186
33836.1	6589		183201	233
33839.6	6600		183209	167
33843.2	6626		183217	180
33846.7	6578		183226	204
33850.3	6578		183234	208
33853.8	6475		183243	162
33857.4	6365		183251	185
33861	6416		183259	206
33864.5	6367		183268	180
33868.1	6268		183276	211
33871.6	6302		183284	195
33875.2	6337		183293	210
33878.8	6318		183301	183
33882.3	6385		183310	163
33885.9	6367		183318	176
33889.4	6197		183326	217
33893	6173		183335	171
33896.5	6128		183343	180
33900.1	6130		183352	186
33903.7	6132		183360	182
33907.2	5911		183368	159
33910.8	5925		183377	187
33914.3	6038		183385	174
33917.9	5921		183394	204
33921.5	5926		183402	216
33925	5914		183410	172
33928.6	5786		183419	175
33932.2	5715		183427	211
33935.7	5832		183436	182
33939.3	5750		183444	176
33942.8	5638		183452	165
33946.4	5704		183461	204
33950	5578		183469	182
33953.5	5623		183477	170
33957.1	5647		183486	147
33960.6	5484		183494	156
33964.2	5457		183503	165
33967.8	5483		183511	183
33971.3	5377		183519	168
33974.9	5372		183528	153
33978.5	5392		183536	140
33982	5308		183545	142
33985.6	5358		183553	166
33989.2	5377		183561	160
33992.7	5284		183570	129
33996.3	5167		183578	144
33999.9	5246		183587	137
34003.4	5122		183595	136
34007	5108		183603	159
34010.5	5218		183612	140
34014.1	5018		183620	151
34017.7	5048		183629	166
34021.2	5060		183637	127
34024.8	4934		183645	153
34028.4	4872		183654	167
34031.9	4956		183662	141
34035.5	4902		183671	155
34039.1	4894		183679	141
34042.6	4879		183687	161
34046.2	4819		183696	132
34049.8	4670		183704	172
34053.3	4799		183713	143
34056.9	4746		183721	140
34060.5	4625		183729	135
34064.1	4463		183738	163
34067.6	4570		183746	142
34071.2	4717		183755	152
34074.8	4634		183763	135
34078.3	4467		183771	139
34081.9	4402		183780	160
34085.5	4434		183788	159
34089	4275		183797	156
34092.6	4352		183805	129
34096.2	4429		183813	141
34099.7	4371		183822	149
34103.3	4313		183830	178
34106.9	4362		183839	141
34110.5	4291		183847	142
34114	4349		183855	154
34117.6	4271		183864	153
34121.2	4171		183872	122
34124.7	4121		183881	138
34128.3	4076		183889	151
34131.9	4070		183897	135
34135.5	3952		183906	118
34139	4007		183914	142
34142.6	3891		183923	129
34146.2	3945		183931	145
34149.8	3958		183940	140
34153.3	3946		183948	150
34156.9	3783		183956	153
34160.5	3825		183965	147
34164	3805		183973	138
34167.6	3692		183982	137
34171.2	3708		183990	154
34174.8	3616		183998	145
34178.3	3614		184007	127
34181.9	3697		184015	137
34185.5	3626		184024	126
34189.1	3518		184032	144
34192.6	3485		184040	156
34196.2	3480		184049	112
34199.8	3478		184057	165
34203.4	3560		184066	145
34206.9	3485		184074	146
34210.5	3450		184082	150
34214.1	3389		184091	155
34217.7	3382		184099	153
34221.2	3335		184108	165
34224.8	3330		184116	165
34228.4	3268		184124	142
34232	3327		184133	151
34235.6	3386		184141	161
34239.1	3214		184150	159
34242.7	3148		184158	149
34246.3	3090		184167	130
34249.9	3140		184175	135
34253.4	3048		184183	139
34257	2985		184192	178
34260.6	3016		184200	147
34264.2	2971		184209	133
34267.8	3005		184217	141
34271.3	2884		184225	135
34274.9	2909		184234	141
34278.5	2936		184242	150
34282.1	2938		184251	148
34285.7	2843		184259	132
34289.2	2885		184267	115
34292.8	2788		184276	136
34296.4	2805		184284	147
34300	2776		184293	131
34303.6	2692		184301	109
34307.1	2644		184310	154
34310.7	2712		184318	105
34314.3	2739		184326	139
34317.9	2652		184335	130
34321.5	2668		184343	133
34325.1	2605		184352	113
34328.6	2462		184360	150
34332.2	2550		184368	125
34335.8	2517		184377	125
34339.4	2576		184385	116
34343	2505		184394	93
34346.5	2461		184402	131
34350.1	2411		184411	134
34353.7	2439		184419	114
34357.3	2349		184427	134
34360.9	2382		184436	123
34364.5	2453		184444	122
34368.1	2448		184453	123
34371.6	2322		184461	159
34375.2	2377		184469	140
34378.8	2317		184478	142
34382.4	2267		184486	142
34386	2340		184495	120
34389.6	2272		184503	149
34393.1	2176		184512	123
34396.7	2204		184520	119
34400.3	2178		184528	161
34403.9	2113		184537	139
34407.5	2128		184545	126
34411.1	2159		184554	101
34414.7	2043		184562	122
34418.3	2097		184571	141
34421.8	2082		184579	133
34425.4	2126		184587	137
34429	2103		184596	126
34432.6	2157		184604	150
34436.2	2071		184613	113
34439.8	2118		184621	165
34443.4	2098		184629	156
34447	1953		184638	187
34450.5	2081		184646	178
34454.1	2032		184655	132
34457.7	2045		184663	158
34461.3	2065		184672	128
34464.9	1991		184680	150
34468.5	1995		184688	164
34472.1	2077		184697	175
34475.7	2037		184705	141
34479.3	1921		184714	149
34482.9	1953		184722	152
34486.4	1975		184731	124
34490	1892		184739	143
34493.6	1952		184747	151
34497.2	1891		184756	120
34500.8	1907		184764	176
34504.4	1919		184773	161
34508	1893		184781	142
34511.6	1855		184790	157
34515.2	1841		184798	152
34518.8	1809		184806	137
34522.4	1757		184815	140
34526	1884		184823	175
34529.5	1790		184832	150
34533.1	1781		184840	152
34536.7	1801		184848	191
34540.3	1844		184857	194
34543.9	1731		184865	186
34547.5	1914		184874	158
34551.1	1827		184882	155
34554.7	1765		184891	185
34558.3	1830		184899	172
34561.9	1774		184907	173
34565.5	1681		184916	207
34569.1	1770		184924	167
34572.7	1700		184933	182
34576.3	1723		184941	168
34579.9	1697		184950	202
34583.5	1709		184958	162
34587.1	1618		184966	184
34590.7	1709		184975	153
34594.2	1653		184983	141
34597.8	1610		184992	197
34601.4	1710		185000	167
34605	1639		185009	184
34608.6	1594		185017	200
34612.2	1623		185026	177
34615.8	1584		185034	198
34619.4	1611		185042	175
34623	1556		185051	189
34626.6	1556		185059	179
34630.2	1510		185068	212
34633.8	1610		185076	181
34637.4	1555		185085	203
34641	1519		185093	194
34644.6	1649		185101	212
34648.2	1523		185110	194
34651.8	1489		185118	221
34655.4	1606		185127	196
34659	1614		185135	178
34662.6	1567		185144	220
34666.2	1530		185152	199
34669.8	1555		185160	178
34673.4	1457		185169	193
34677	1497		185177	172
34680.6	1484		185186	182
34684.2	1487		185194	168
34687.8	1508		185203	201
34691.4	1464		185211	179
34695	1417		185219	204
34698.6	1429		185228	186
34702.2	1405		185236	202
34705.8	1354		185245	196
34709.4	1458		185253	185
34713	1347		185262	192
34716.6	1351		185270	191
34720.2	1428		185279	181
34723.8	1383		185287	182
34727.4	1282		185295	191
34731	1402		185304	176
34734.7	1397		185312	186
34738.3	1225		185321	185
34741.9	1365		185329	192
34745.5	1342		185338	180
34749.1	1241		185346	178
34752.7	1324		185354	184
34756.3	1325		185363	177
34759.9	1245		185371	200
34763.5	1337		185380	166
34767.1	1272		185388	174
34770.7	1263		185397	182
34774.3	1283		185405	159
34777.9	1287		185414	166
34781.5	1266		185422	183
34785.1	1260		185430	179
34788.7	1282		185439	162
34792.3	1213		185447	209
34795.9	1213		185456	168
34799.5	1209		185464	125
34803.2	1182		185473	174
34806.8	1214		185481	180
34810.4	1116		185490	148
34814	1122		185498	175
34817.6	1164		185506	154
34821.2	1163		185515	152
34824.8	1126		185523	153
34828.4	1174		185532	154
34832	1192		185540	123
34835.6	1155		185549	198
34839.2	1155		185557	150
34842.8	1135		185566	136
34846.5	1148		185574	152
34850.1	1228		185582	152
34853.7	1119		185591	158
34857.3	1104		185599	176
34860.9	1154		185608	168
34864.5	1058		185616	166
34868.1	1021		185625	175
34871.7	1098		185633	165
34875.3	1051		185642	137
34878.9	1033		185650	156
34882.6	1067		185658	146
34886.2	1027		185667	155
34889.8	998		185675	135
34893.4	1050		185684	143
34897	1102		185692	146
34900.6	1030		185701	137
34904.2	1050		185709	153
34907.8	988		185718	137
34911.5	1001		185726	146
34915.1	1030		185734	138
34918.7	1016		185743	144
34922.3	1013		185751	156
34925.9	1025		185760	163
34929.5	945		185768	151
34933.1	985		185777	166
34936.8	1029		185785	128
34940.4	1031		185794	146
34944	969		185802	156
34947.6	969		185810	153
34951.2	978		185819	135
34954.8	880		185827	143
34958.4	954		185836	162
34962.1	949		185844	127
34965.7	911		185853	161
34969.3	981		185861	148
34972.9	952		185870	140
34976.5	929		185878	140
34980.1	991		185887	155
34983.8	951		185895	156
34987.4	903		185903	159
34991	944		185912	136
34994.6	921		185920	157
34998.2	888		185929	166
35001.8	900		185937	129
35005.5	930		185946	141
35009.1	866		185954	153
35012.7	908		185963	144
35016.3	929		185971	127
35019.9	860		185979	136
35023.6	894		185988	151
35027.2	851		185996	145
35030.8	865		186005	151
35034.4	891		186013	155
35038	942		186022	135
35041.6	901		186030	128
35045.3	961		186039	151
35048.9	898		186047	144
35052.5	854		186056	164
35056.1	853		186064	171
35059.8	872		186072	151
35063.4	893		186081	144
35067	908		186089	157
35070.6	867		186098	138
35074.2	852		186106	131
35077.9	916		186115	139
35081.5	893		186123	163
35085.1	811		186132	153
35088.7	855		186140	135
35092.3	829		186149	126
35096	842		186157	167
35099.6	886		186166	149
35103.2	873		186174	140
35106.8	782		186182	147
35110.5	943		186191	127
35114.1	867		186199	103
35117.7	784		186208	143
35121.3	841		186216	131
35125	819		186225	108
35128.6	828		186233	146
35132.2	868		186242	127
35135.8	845		186250	124
35139.5	830		186259	163
35143.1	906		186267	155
35146.7	887		186275	136
35150.3	857		186284	143
35154	962		186292	147
35157.6	857		186301	134
35161.2	869		186309	114
35164.8	897		186318	143
35168.5	877		186326	116
35172.1	874		186335	131
35175.7	860		186343	132
35179.3	884		186352	133
35183	885		186360	142
35186.6	883		186369	127
35190.2	883		186377	139
35193.8	806		186385	137
35197.5	901		186394	157
35201.1	977		186402	117
35204.7	902		186411	138
35208.4	959		186419	153
35212	879		186428	133
35215.6	867		186436	157
35219.2	1016		186445	159
35222.9	976		186453	151
35226.5	984		186462	131
35230.1	1065		186470	132
35233.8	1027		186479	124
35237.4	1022		186487	160
35241	1062		186496	131
35244.7	1064		186504	149
35248.3	1074		186512	169
35251.9	1164		186521	135
35255.5	1154		186529	121
35259.2	1113		186538	143
35262.8	1172		186546	132
35266.4	1164		186555	117
35270.1	1186		186563	118
35273.7	1217		186572	144
35277.3	1264		186580	162
35281	1194		186589	144
35284.6	1253		186597	138
35288.2	1249		186606	132
35291.9	1208		186614	178
35295.5	1317		186623	163
35299.1	1325		186631	150
35302.8	1315		186639	151
35306.4	1522		186648	143
35310	1461		186656	129
35313.7	1432		186665	173
35317.3	1479		186673	179
35320.9	1501		186682	124
35324.6	1535		186690	133
35328.2	1578		186699	143
35331.8	1579		186707	158
35335.5	1565		186716	183
35339.1	1653		186724	155
35342.7	1686		186733	154
35346.4	1668		186741	150
35350	1760		186750	178
35353.6	1754		186758	161
35357.3	1729		186767	153
35360.9	1900		186775	170
35364.6	1903		186783	139
35368.2	1911		186792	164
35371.8	2011		186800	165
35375.5	2082		186809	149
35379.1	2074		186817	156
35382.7	2132		186826	148
35386.4	2226		186834	153
35390	2177		186843	195
35393.7	2262		186851	168
35397.3	2317		186860	139
35400.9	2259		186868	175
35404.6	2409		186877	180
35408.2	2483		186885	179
35411.8	2491		186894	167
35415.5	2607		186902	147
35419.1	2699		186911	144
35422.8	2679		186919	168
35426.4	2792		186928	158
35430	2681		186936	197
35433.7	2716		186944	208
35437.3	2879		186953	201
35441	2993		186961	182
35444.6	3048		186970	186
35448.2	3178		186978	179
35451.9	3126		186987	181
35455.5	3104		186995	179
35459.2	3270		187004	195
35462.8	3357		187012	174
35466.5	3358		187021	177
35470.1	3545		187029	178
35473.7	3485		187038	167
35477.4	3505		187046	166
35481	3613		187055	203
35484.7	3774		187063	157
35488.3	3747		187072	182
35492	3904		187080	204
35495.6	4047		187089	198
35499.2	4025		187097	167
35502.9	4104		187106	173
35506.5	4028		187114	198
35510.2	4194		187122	179
35513.8	4365		187131	159
35517.5	4312		187139	190
35521.1	4326		187148	201
35524.8	4459		187156	183
35528.4	4593		187165	207
35532	4657		187173	212
35535.7	4603		187182	182
35539.3	4710		187190	165
35543	4875		187199	206
35546.6	5023		187207	207
35550.3	5007		187216	162
35553.9	4952		187224	184
35557.6	5056		187233	179
35561.2	5154		187241	193
35564.9	5066		187250	175
35568.5	5219		187258	200
35572.2	5250		187267	182
35575.8	5315		187275	190
35579.4	5458		187284	155
35583.1	5388		187292	157
35586.7	5408		187301	169
35590.4	5501		187309	187
35594	5483		187318	184
35597.7	5509		187326	190
35601.3	5653		187335	169
35605	5682		187343	153
35608.6	5730		187352	177
35612.3	5985		187360	170
35615.9	5973		187369	167
35619.6	5821		187377	173
35623.2	5923		187385	194
35626.9	6000		187394	188
35630.5	5946		187402	192
35634.2	6111		187411	166
35637.8	6045		187419	162
35641.5	6085		187428	194
35645.1	6303		187436	193
35648.8	6335		187445	176
35652.4	6287		187453	177
35656.1	6296		187462	146
35659.7	6257		187470	148
35663.4	6129		187479	176
35667	6198		187487	163
35670.7	6327		187496	155
35674.4	6428		187504	177
35678	6552		187513	172
35681.7	6367		187521	147
35685.3	6302		187530	138
35689	6394		187538	142
35692.6	6318		187547	158
35696.3	6449		187555	167
35699.9	6485		187564	174
35703.6	6384		187572	148
35707.2	6420		187581	146
35710.9	6523		187589	165
35714.5	6496		187598	167
35718.2	6534		187606	167
35721.9	6565		187615	155
35725.5	6371		187623	126
35729.2	6406		187632	155
35732.8	6389		187640	140
35736.5	6438		187649	140
35740.1	6427		187657	149
35743.8	6352		187666	150
35747.4	6221		187674	152
35751.1	6259		187683	167
35754.8	6413		187691	156
35758.4	6232		187700	159
35762.1	6418		187708	185
35765.7	6375		187717	139
35769.4	6414		187725	128
35773	6336		187734	166
35776.7	6309		187742	142
35780.4	6293		187751	170
35784	6266		187759	156
35787.7	6266		187768	136
35791.3	6119		187776	132
35795	6145		187785	128
35798.7	6110		187793	131
35802.3	6182		187802	134
35806	6081		187810	149
35809.6	6033		187819	145
35813.3	6131		187827	139
35816.9	6033		187836	173
35820.6	5993		187844	167
35824.3	5996		187853	153
35827.9	5922		187861	162
35831.6	6020		187870	132
35835.3	5846		187878	139
35838.9	5951		187886	133
35842.6	5944		187895	122
35846.2	5767		187903	119
35849.9	5845		187912	138
35853.6	5982		187920	153
35857.2	5934		187929	122
35860.9	5876		187937	142
35864.5	5898		187946	141
35868.2	5761		187954	116
35871.9	5634		187963	127
35875.5	5755		187971	131
35879.2	5580		187980	145
35882.9	5643		187988	135
35886.5	5577		187997	129
35890.2	5630		188005	148
35893.9	5626		188014	157
35897.5	5594		188022	145
35901.2	5542		188031	143
35904.8	5405		188039	136
35908.5	5400		188048	129
35912.2	5326		188056	133
35915.8	5392		188065	112
35919.5	5366		188073	145
35923.2	5302		188082	122
35926.8	5131		188091	118
35930.5	5154		188099	126
35934.2	4969		188108	148
35937.8	4977		188116	150
35941.5	5011		188125	159
35945.2	5138		188133	119
35948.8	4970		188142	157
35952.5	4983		188150	141
35956.2	5038		188159	116
35959.8	4977		188167	140
35963.5	5039		188176	135
35967.2	5040		188184	130
35970.8	5030		188193	145
35974.5	4906		188201	109
35978.2	4817		188210	111
35981.8	4760		188218	137
35985.5	4803		188227	145
35989.2	4814		188235	135
35992.8	4721		188244	141
35996.5	4789		188252	115
36000.2	4710		188261	133
36003.9	4730		188269	152
36007.5	4672		188278	138
36011.2	4553		188286	135
36014.9	4534		188295	132
36018.5	4622		188303	128
36022.2	4479		188312	92
36025.9	4294		188320	125
36029.5	4392		188329	129
36033.2	4405		188337	123
36036.9	4449		188346	155
36040.6	4269		188354	134
36044.2	4177		188363	124
36047.9	4119		188371	146
36051.6	4104		188380	116
36055.2	4040		188388	127
36058.9	4049		188397	141
36062.6	4102		188405	128
36066.3	4020		188414	120
36069.9	4057		188422	158
36073.6	3955		188431	169
36077.3	3923		188439	105
36081	3919		188448	123
36084.6	4009		188456	126
36088.3	4013		188465	143
36092	3891		188473	158
36095.7	4001		188482	133
36099.3	3904		188490	130
36103	3810		188499	126
36106.7	3864		188507	137
36110.4	3821		188516	120
36114	3855		188524	160
36117.7	3791		188533	160
36121.4	3745		188541	142
36125.1	3544		188550	139
36128.7	3532		188558	140
36132.4	3633		188567	130
36136.1	3564		188575	150
36139.8	3603		188584	144
36143.4	3554		188592	109
36147.1	3558		188601	163
36150.8	3557		188610	147
36154.5	3471		188618	128
36158.1	3398		188627	157
36161.8	3428		188635	149
36165.5	3389		188644	136
36169.2	3306		188652	130
36172.9	3448		188661	145
36176.5	3405		188669	135
36180.2	3278		188678	132
36183.9	3237		188686	154
36187.6	3082		188695	138
36191.3	3076		188703	134
36194.9	3186		188712	135
36198.6	3065		188720	169
36202.3	2991		188729	148
36206	3081		188737	178
36209.7	3193		188746	156
36213.3	3093		188754	155
36217	3090		188763	167
36220.7	3010		188771	148
36224.4	2911		188780	158
36228.1	3001		188788	131
36231.7	2933		188797	136
36235.4	2861		188805	170
36239.1	2914		188814	154
36242.8	2822		188822	134
36246.5	2766		188831	158
36250.1	2798		188839	150
36253.8	2700		188848	153
36257.5	2713		188857	153
36261.2	2791		188865	159
36264.9	2711		188874	122
36268.6	2587		188882	165
36272.2	2731		188891	152
36275.9	2659		188899	161
36279.6	2600		188908	166
36283.3	2650		188916	171
36287	2545		188925	159
36290.7	2522		188933	147
36294.3	2562		188942	168
36298	2598		188950	151
36301.7	2572		188959	149
36305.4	2604		188967	150
36309.1	2471		188976	160
36312.8	2372		188984	182
36316.5	2450		188993	156
36320.1	2357		189001	157
36323.8	2215		189010	194
36327.5	2364		189018	178
36331.2	2278		189027	189
36334.9	2261		189035	184
36338.6	2355		189044	169
36342.3	2252		189053	162
36346	2195		189061	170
36349.6	2175		189070	191
36353.3	2146		189078	148
36357	2157		189087	168
36360.7	2254		189095	171
36364.4	2227		189104	166
36368.1	2147		189112	222
36371.8	2222		189121	193
36375.5	2176		189129	156
36379.1	2082		189138	190
36382.8	2092		189146	183
36386.5	2099		189155	166
36390.2	1990		189163	201
36393.9	2074		189172	174
36397.6	2040		189180	179
36401.3	2003		189189	191
36405	2102		189197	178
36408.7	1992		189206	157
36412.4	1964		189215	206
36416	2080		189223	180
36419.7	2012		189232	141
36423.4	2025		189240	180
36427.1	2061		189249	157
36430.8	1950		189257	172
36434.5	1898		189266	195
36438.2	1944		189274	159
36441.9	1920		189283	162
36445.6	1937		189291	185
36449.3	1956		189300	191
36453	1948		189308	150
36456.7	1884		189317	204
36460.3	1957		189325	209
36464	1935		189334	177
36467.7	1830		189342	164
36471.4	1806		189351	165
36475.1	1809		189360	141
36478.8	1789		189368	159
36482.5	1775		189377	162
36486.2	1842		189385	147
36489.9	1796		189394	158
36493.6	1778		189402	159
36497.3	1704		189411	180
36501	1729		189419	192
36504.7	1786		189428	143
36508.4	1748		189436	130
36512.1	1631		189445	161
36515.8	1742		189453	161
36519.5	1700		189462	171
36523.2	1665		189470	172
36526.9	1688		189479	159
36530.6	1706		189488	169
36534.2	1632		189496	149
36537.9	1621		189505	179
36541.6	1618		189513	156
36545.3	1624		189522	155
36549	1703		189530	186
36552.7	1673		189539	163
36556.4	1649		189547	154
36560.1	1651		189556	152
36563.8	1591		189564	141
36567.5	1612		189573	167
36571.2	1617		189581	157
36574.9	1570		189590	128
36578.6	1485		189599	145
36582.3	1523		189607	125
36586	1524		189616	161
36589.7	1476		189624	138
36593.4	1501		189633	172
36597.1	1491		189641	146
36600.8	1451		189650	164
36604.5	1532		189658	151
36608.2	1528		189667	145
36611.9	1441		189675	151
36615.6	1556		189684	149
36619.3	1469		189692	134
36623	1494		189701	159
36626.7	1507		189710	152
36630.4	1461		189718	142
36634.1	1461		189727	162
36637.8	1487		189735	155
36641.5	1434		189744	136
36645.2	1366		189752	140
36648.9	1417		189761	149
36652.6	1376		189769	132
36656.3	1354		189778	130
36660.1	1480		189786	138
36663.8	1427		189795	142
36667.5	1424		189803	133
36671.2	1421		189812	121
36674.9	1315		189821	127
36678.6	1339		189829	121
36682.3	1334		189838	147
36686	1349		189846	122
36689.7	1292		189855	138
36693.4	1379		189863	144
36697.1	1311		189872	141
36700.8	1303		189880	118
36704.5	1397		189889	148
36708.2	1260		189897	130
36711.9	1273		189906	148
36715.6	1245		189915	147
36719.3	1294		189923	153
36723	1231		189932	159
36726.7	1294		189940	156
36730.4	1290		189949	162
36734.2	1141		189957	151
36737.9	1229		189966	149
36741.6	1216		189974	110
36745.3	1194		189983	139
36749	1211		189991	138
36752.7	1227		190000	117
36756.4	1193		190009	145
36760.1	1183		190017	129
36763.8	1162		190026	118
36767.5	1157		190034	127
36771.2	1112		190043	133
36774.9	1174		190051	138
36778.7	1123		190060	119
36782.4	1176		190068	131
36786.1	1177		190077	127
36789.8	1101		190085	148
36793.5	1183		190094	131
36797.2	1157		190103	167
36800.9	1105		190111	142
36804.6	1199		190120	135
36808.3	1145		190128	141
36812	1092		190137	159
36815.8	1052		190145	139
36819.5	1040		190154	130
36823.2	1005		190162	145
36826.9	1079		190171	148
36830.6	1076		190180	129
36834.3	1000		190188	133
36838	1108		190197	134
36841.7	1036		190205	144
36845.5	1073		190214	141
36849.2	1119		190222	126
36852.9	1006		190231	131
36856.6	965		190239	140
36860.3	1043		190248	131
36864	1008		190256	111
36867.7	1028		190265	122
36871.4	992		190274	153
36875.2	1016		190282	119
36878.9	1000		190291	129
36882.6	977		190299	123
36886.3	934		190308	110
36890	934		190316	133
36893.7	1000		190325	132
36897.4	986		190333	123
36901.2	912		190342	148
36904.9	954		190351	131
36908.6	978		190359	121
36912.3	932		190368	130
36916	960		190376	128
36919.7	949		190385	141
36923.5	873		190393	143
36927.2	998		190402	139
36930.9	969		190410	94
36934.6	949		190419	121
36938.3	934		190428	124
36942	913		190436	96
36945.8	888		190445	140
36949.5	907		190453	127
36953.2	913		190462	136
36956.9	872		190470	146
36960.6	916		190479	131
36964.4	893		190487	125
36968.1	879		190496	137
36971.8	951		190505	121
36975.5	899		190513	131
36979.2	855		190522	138
36983	950		190530	134
36986.7	945		190539	107
36990.4	873		190547	119
36994.1	901		190556	138
36997.8	886		190564	113
37001.6	841		190573	119
37005.3	870		190582	109
37009	901		190590	110
37012.7	863		190599	118
37016.4	875		190607	148
37020.2	860		190616	140
37023.9	835		190624	140
37027.6	838		190633	146
37031.3	800		190642	121
37035.1	789		190650	132
37038.8	842		190659	149
37042.5	838		190667	135
37046.2	786		190676	148
37049.9	880		190684	118
37053.7	806		190693	141
37057.4	825		190701	147
[truncated: 27,187 more rows]

## Sheet: Fig. 4e
Fig. 4e: CP-MAS solid-state 1H NMR spectra of PPb and PGNRb
PPb		PGNR
chemical shift (ppm)	intensity (a.u.)	chemical shift (ppm)	intensity (a.u.)
-38.7996	-66.7581	-38.7996	-92.0855
-38.7957	-66.8144	-38.7957	-92.1628
-38.7919	-66.8701	-38.7919	-92.1938
-38.7881	-66.9258	-38.7881	-92.2882
-38.7843	-66.3764	-38.7843	-92.4474
-38.7805	-65.8266	-38.7805	-92.6257
-38.7767	-65.2768	-38.7767	-92.8289
-38.7729	-64.7272	-38.7729	-92.9688
-38.769	-64.3221	-38.769	-92.998
-38.7652	-63.9171	-38.7652	-92.9639
-38.7614	-63.5122	-38.7614	-92.9638
-38.7576	-63.1071	-38.7576	-92.9637
-38.7538	-63.7116	-38.7538	-93.0017
-38.75	-64.316	-38.75	-93.0776
-38.7461	-64.9204	-38.7461	-93.1298
-38.7423	-65.5248	-38.7423	-93.182
-38.7385	-65.8391	-38.7385	-93.1906
-38.7347	-66.1533	-38.7347	-93.1612
-38.7309	-66.7893	-38.7309	-93.1746
-38.7271	-66.8197	-38.7271	-93.15
-38.7232	-66.0108	-38.7232	-93.1088
-38.7194	-64.8992	-38.7194	-93.0675
-38.7156	-63.9579	-38.7156	-93.0025
-38.7118	-63.0166	-38.7118	-92.9755
-38.708	-62.4666	-38.708	-92.9927
-38.7042	-62.5222	-38.7042	-93.0099
-38.7004	-63.0762	-38.7004	-93.0283
-38.6965	-63.933	-38.6965	-93.0467
-38.6927	-65.0359	-38.6927	-93.0112
-38.6889	-66.1388	-38.6889	-92.9568
-38.6851	-66.6547	-38.6851	-92.9249
-38.6813	-67.171	-38.6813	-92.874
-38.6775	-66.7913	-38.6775	-92.8346
-38.6736	-66.4115	-38.6736	-92.8141
-38.6698	-66.032	-38.6698	-92.7617
-38.666	-65.6522	-38.666	-92.7472
-38.6622	-65.8403	-38.6622	-92.8159
-38.6584	-66.0284	-38.6584	-92.9035
-38.6546	-66.2164	-38.6546	-92.9805
-38.6508	-66.4043	-38.6508	-93.0575
-38.6469	-66.5573	-38.6469	-93.0919
-38.6431	-66.7104	-38.6431	-93.0883
-38.6393	-66.8635	-38.6393	-93.1061
-38.6355	-67.0166	-38.6355	-93.1239
-38.6317	-67.1696	-38.6317	-93.1393
-38.6279	-67.3227	-38.6279	-93.1547
-38.624	-67.4758	-38.624	-93.1701
-38.6202	-67.6282	-38.6202	-93.1855
-38.6164	-67.9834	-38.6164	-93.2619
-38.6126	-68.3386	-38.6126	-93.3383
-38.6088	-68.6931	-38.6088	-93.4135
-38.605	-69.0483	-38.605	-93.4887
-38.6011	-69.4028	-38.6011	-93.5722
-38.5973	-69.758	-38.5973	-93.6367
-38.5935	-70.1125	-38.5935	-93.7309
-38.5897	-70.4677	-38.5897	-93.7871
-38.5859	-71.4803	-38.5859	-93.737
-38.5821	-72.4929	-38.5821	-93.6489
-38.5783	-73.4677	-38.5783	-93.5904
-38.5744	-74.4424	-38.5744	-93.513
-38.5706	-74.736	-38.5706	-93.4463
-38.5668	-74.4239	-38.5668	-93.3796
-38.563	-73.3795	-38.563	-93.2926
-38.5592	-71.7301	-38.5592	-93.2437
-38.5554	-69.5506	-38.5554	-93.3088
-38.5515	-67.3711	-38.5515	-93.4119
-38.5477	-65.4562	-38.5477	-93.4936
-38.5439	-64.1471	-38.5439	-93.5754
-38.5401	-63.9485	-38.5401	-93.6151
-38.5363	-64.3555	-38.5363	-93.6169
-38.5325	-64.4597	-38.5325	-93.6614
-38.5286	-64.5639	-38.5286	-93.6679
-38.5248	-64.7229	-38.5248	-93.6378
-38.521	-64.8819	-38.521	-93.6077
-38.5172	-65.0409	-38.5172	-93.555
-38.5134	-65.1999	-38.5134	-93.5403
-38.5096	-65.9646	-38.5096	-93.5569
-38.5058	-66.729	-38.5058	-93.5925
-38.5019	-67.4937	-38.5019	-93.6198
-38.4981	-68.2584	-38.4981	-93.6471
-38.4943	-68.6447	-38.4943	-93.6416
-38.4905	-69.0311	-38.4905	-93.636
-38.4867	-69.4167	-38.4867	-93.6304
-38.4829	-69.8031	-38.4829	-93.6249
-38.479	-70.1072	-38.479	-93.6826
-38.4752	-70.4114	-38.4752	-93.7404
-38.4714	-70.8481	-38.4714	-93.7982
-38.4676	-70.982	-38.4676	-93.8559
-38.4638	-71.1344	-38.4638	-93.8631
-38.46	-70.6811	-38.46	-93.8702
-38.4561	-69.7488	-38.4561	-93.8773
-38.4523	-68.5135	-38.4523	-93.8844
-38.4485	-67.0444	-38.4485	-93.8915
-38.4447	-66.1814	-38.4447	-93.8986
-38.4409	-65.6085	-38.4409	-93.9057
-38.4371	-65.6412	-38.4371	-93.9128
-38.4333	-65.9452	-38.4333	-93.9143
-38.4294	-65.9463	-38.4294	-93.9159
-38.4256	-65.5059	-38.4256	-93.9174
-38.4218	-64.4598	-38.4218	-93.919
-38.418	-63.6913	-38.418	-93.9206
-38.4142	-63.2256	-38.4142	-93.9221
-38.4104	-63.0312	-38.4104	-93.9237
-38.4065	-63.8463	-38.4065	-93.9252
-38.4027	-65.1704	-38.4027	-93.9468
-38.3989	-67.1	-38.3989	-93.9683
-38.3951	-68.8846	-38.3951	-93.9899
-38.3913	-70.3664	-38.3913	-94.0114
-38.3875	-71.0469	-38.3875	-94.033
-38.3836	-71.1218	-38.3836	-94.0545
-38.3798	-71.5187	-38.3798	-94.0761
-38.376	-71.9157	-38.376	-94.0976
-38.3722	-72.3497	-38.3722	-94.1516
-38.3684	-72.7844	-38.3684	-94.2057
-38.3646	-73.2192	-38.3646	-94.2787
-38.3608	-73.6539	-38.3608	-94.3137
-38.3569	-74.0879	-38.3569	-94.2854
-38.3531	-74.5226	-38.3531	-94.219
-38.3493	-74.9573	-38.3493	-94.1756
-38.3455	-75.3914	-38.3455	-94.1323
-38.3417	-74.9156	-38.3417	-94.0912
-38.3379	-74.4405	-38.3379	-94.1134
-38.334	-73.9647	-38.334	-94.2053
-38.3302	-73.4889	-38.3302	-94.3353
-38.3264	-72.4074	-38.3264	-94.4628
-38.3226	-71.3259	-38.3226	-94.5904
-38.3188	-70.2444	-38.3188	-94.7405
-38.315	-69.1629	-38.315	-94.8526
-38.3111	-69.1411	-38.3111	-94.9164
-38.3073	-69.1199	-38.3073	-94.9612
-38.3035	-69.098	-38.3035	-95.0226
-38.2997	-69.0768	-38.2997	-95.0651
-38.2959	-68.5122	-38.2959	-95.022
-38.2921	-67.9483	-38.2921	-94.9409
-38.2883	-67.4162	-38.2883	-94.9014
-38.2844	-66.8834	-38.2844	-94.8239
-38.2806	-67.0192	-38.2806	-94.7343
-38.2768	-67.6594	-38.2768	-94.6447
-38.273	-68.8555	-38.273	-94.5313
-38.2692	-70.3538	-38.2692	-94.456
-38.2654	-71.4863	-38.2654	-94.4226
-38.2615	-72.6188	-38.2615	-94.3893
-38.2577	-73.1648	-38.2577	-94.3582
-38.2539	-73.7109	-38.2539	-94.3272
-38.2501	-74.408	-38.2501	-94.3097
-38.2463	-75.1051	-38.2463	-94.2922
-38.2425	-75.7711	-38.2425	-94.2746
-38.2386	-76.4371	-38.2386	-94.2571
-38.2348	-76.8247	-38.2348	-94.3029
-38.231	-76.7081	-38.231	-94.3487
-38.2272	-76.2323	-38.2272	-94.3945
-38.2234	-75.0494	-38.2234	-94.4403
-38.2196	-73.2887	-38.2196	-94.5014
-38.2158	-71.0231	-38.2158	-94.5625
-38.2119	-68.4227	-38.2119	-94.6236
-38.2081	-65.8226	-38.2081	-94.6847
-38.2043	-63.4811	-38.2043	-94.7435
-38.2005	-61.6444	-38.2005	-94.8022
-38.1967	-60.5711	-38.1967	-94.8811
-38.1929	-60.2044	-38.1929	-94.9221
-38.189	-60.374	-38.189	-94.9
-38.1852	-61.0482	-38.1852	-94.859
-38.1814	-62.0884	-38.1814	-94.8073
-38.1776	-63.1286	-38.1776	-94.7936
-38.1738	-63.3802	-38.1738	-94.8476
-38.17	-63.6318	-38.17	-94.9396
-38.1662	-63.9149	-38.1662	-95.03
-38.1623	-64.198	-38.1623	-95.0824
-38.1585	-64.5272	-38.1585	-95.0392
-38.1547	-65.3612	-38.1547	-94.9326
-38.1509	-66.5169	-38.1509	-94.87
-38.1471	-67.6726	-38.1471	-94.7884
-38.1433	-69.1252	-38.1433	-94.6756
-38.1394	-70.5771	-38.1394	-94.5627
-38.1356	-71.0198	-38.1356	-94.4486
-38.1318	-71.4631	-38.1318	-94.3346
-38.128	-71.4889	-38.128	-94.2969
-38.1242	-71.5154	-38.1242	-94.2593
-38.1204	-72.1476	-38.1204	-94.2133
-38.1165	-72.7798	-38.1165	-94.1863
-38.1127	-73.0084	-38.1127	-94.2425
-38.1089	-73.2364	-38.1089	-94.3366
-38.1051	-73.465	-38.1051	-94.3999
-38.1013	-73.693	-38.1013	-94.4822
-38.0975	-73.3007	-38.0975	-94.555
-38.0937	-72.9084	-38.0937	-94.6277
-38.0898	-72.5161	-38.0898	-94.7016
-38.086	-72.1238	-38.086	-94.7756
-38.0822	-72.3371	-38.0822	-94.8448
-38.0784	-72.5512	-38.0784	-94.9139
-38.0746	-72.7646	-38.0746	-94.9807
-38.0708	-72.9779	-38.0708	-95.0475
-38.0669	-72.3584	-38.0669	-95.1021
-38.0631	-71.7387	-38.0631	-95.1186
-38.0593	-71.1198	-38.0593	-95.0936
-38.0555	-70.5002	-38.0555	-95.0495
-38.0517	-69.8806	-38.0517	-95.0249
-38.0479	-69.2617	-38.0479	-95.0382
-38.044	-68.6421	-38.044	-95.0813
-38.0402	-68.0225	-38.0402	-95.1623
-38.0364	-67.8933	-38.0364	-95.2761
-38.0326	-67.764	-38.0326	-95.3518
-38.0288	-67.6348	-38.0288	-95.3578
-38.025	-67.5056	-38.025	-95.3005
-38.0212	-67.9821	-38.0212	-95.1925
-38.0173	-68.4585	-38.0173	-95.0466
-38.0135	-68.935	-38.0135	-94.8863
-38.0097	-69.4115	-38.0097	-94.7894
-38.0059	-69.9886	-38.0059	-94.7978
-38.0021	-70.5665	-38.0021	-94.8696
-37.9983	-71.1437	-37.9983	-94.9817
-37.9944	-71.7209	-37.9944	-95.0939
-37.9906	-72.2165	-37.9906	-95.1878
-37.9868	-72.7116	-37.9868	-95.2184
-37.983	-73.3457	-37.983	-95.1805
-37.9792	-73.6771	-37.9792	-95.1046
-37.9754	-73.6744	-37.9754	-95.0234
-37.9715	-73.1668	-37.9715	-94.9612
-37.9677	-72.1986	-37.9677	-94.9406
-37.9639	-70.7255	-37.9639	-94.958
-37.9601	-69.2213	-37.9601	-94.9932
-37.9563	-67.717	-37.9563	-95.0284
-37.9525	-66.5467	-37.9525	-95.066
-37.9487	-65.8813	-37.9487	-95.1036
-37.9448	-65.7459	-37.9448	-95.1316
-37.941	-66.3174	-37.941	-95.1597
-37.9372	-67.5321	-37.9372	-95.1878
-37.9334	-68.7468	-37.9334	-95.2159
-37.9296	-69.8163	-37.9296	-95.282
-37.9258	-70.8859	-37.9258	-95.3481
-37.9219	-71.3498	-37.9219	-95.4142
-37.9181	-71.8136	-37.9181	-95.4802
-37.9143	-71.7513	-37.9143	-95.5224
-37.9105	-71.689	-37.9105	-95.5645
-37.9067	-71.5949	-37.9067	-95.6066
-37.9029	-71.5008	-37.9029	-95.6488
-37.899	-71.2557	-37.899	-95.6276
-37.8952	-70.5055	-37.8952	-95.6064
-37.8914	-69.2186	-37.8914	-95.5852
-37.8876	-67.6295	-37.8876	-95.564
-37.8838	-65.7755	-37.8838	-95.5333
-37.88	-64.2241	-37.88	-95.5026
-37.8762	-63.2279	-37.8762	-95.4718
-37.8723	-62.7365	-37.8723	-95.4411
-37.8685	-62.6551	-37.8685	-95.4738
-37.8647	-62.8765	-37.8647	-95.5064
-37.8609	-62.9781	-37.8609	-95.539
-37.8571	-63.0797	-37.8571	-95.5717
-37.8533	-63.4763	-37.8533	-95.5624
-37.8494	-64.1757	-37.8494	-95.553
-37.8456	-65.4303	-37.8456	-95.5437
-37.8418	-67.1895	-37.8418	-95.5344
-37.838	-69.2458	-37.838	-95.487
-37.8342	-71.3014	-37.8342	-95.4397
-37.8304	-72.7454	-37.8304	-95.3948
-37.8265	-73.4822	-37.8265	-95.3498
-37.8227	-73.3046	-37.8227	-95.4093
-37.8189	-72.6227	-37.8189	-95.5069
-37.8151	-72.0416	-37.8151	-95.5605
-37.8113	-71.7626	-37.8113	-95.6521
-37.8075	-71.9197	-37.8075	-95.7331
-37.8037	-72.581	-37.8037	-95.795
-37.7998	-73.5392	-37.7998	-95.8902
-37.796	-74.4975	-37.796	-95.9474
-37.7922	-74.9819	-37.7922	-95.9303
-37.7884	-74.7599	-37.7884	-95.8943
-37.7846	-73.7115	-37.7846	-95.8665
-37.7808	-72.3597	-37.7808	-95.8388
-37.7769	-71.2232	-37.7769	-95.8075
-37.7731	-70.3889	-37.7731	-95.7762
-37.7693	-70.0914	-37.7693	-95.7663
-37.7655	-70.2981	-37.7655	-95.7184
-37.7617	-70.5115	-37.7617	-95.6467
-37.7579	-70.7242	-37.7579	-95.575
-37.754	-70.6473	-37.754	-95.4693
-37.7502	-70.0655	-37.7502	-95.4269
-37.7464	-69.1941	-37.7464	-95.5286
-37.7426	-68.322	-37.7426	-95.6937
-37.7388	-67.1663	-37.7388	-95.8247
-37.735	-66.5149	-37.735	-95.9557
-37.7312	-66.7813	-37.7312	-96.0802
-37.7273	-67.552	-37.7273	-96.1667
-37.7235	-68.0709	-37.7235	-96.2947
-37.7197	-68.5897	-37.7197	-96.3848
-37.7159	-69.1398	-37.7159	-96.3881
-37.7121	-69.6898	-37.7121	-96.3725
-37.7083	-70.2404	-37.7083	-96.3865
-37.7044	-70.7905	-37.7044	-96.3625
-37.7006	-71.2524	-37.7006	-96.3026
-37.6968	-71.7142	-37.6968	-96.2426
-37.693	-72.1761	-37.693	-96.1628
-37.6892	-72.638	-37.6892	-96.121
-37.6854	-72.4942	-37.6854	-96.1362
-37.6816	-72.3504	-37.6816	-96.2148
-37.6777	-72.2066	-37.6777	-96.3338
-37.6739	-72.0628	-37.6739	-96.4527
-37.6701	-71.5877	-37.6701	-96.5546
-37.6663	-71.1119	-37.6663	-96.6186
-37.6625	-70.6367	-37.6625	-96.5986
-37.6587	-70.1616	-37.6587	-96.5406
-37.6548	-70.6957	-37.6548	-96.4635
-37.651	-71.2292	-37.651	-96.3865
-37.6472	-71.7633	-37.6472	-96.3071
-37.6434	-72.2974	-37.6434	-96.2278
-37.6396	-71.6957	-37.6396	-96.1563
-37.6358	-71.0946	-37.6358	-96.0848
-37.6319	-70.4929	-37.6319	-96.0157
-37.6281	-69.8912	-37.6281	-95.9466
-37.6243	-69.9204	-37.6243	-95.9472
-37.6205	-69.9502	-37.6205	-95.9858
-37.6167	-70.5658	-37.6167	-95.9804
-37.6129	-71.1821	-37.6129	-96.0131
-37.6091	-71.4611	-37.6091	-96.0625
-37.6052	-71.4372	-37.6052	-96.093
-37.6014	-71.1675	-37.6014	-96.1555
-37.5976	-70.595	-37.5976	-96.18
-37.5938	-69.8581	-37.5938	-96.1079
-37.59	-69.424	-37.59	-95.9977
-37.5862	-69.432	-37.5862	-95.8983
-37.5823	-70.1463	-37.5823	-95.8179
-37.5785	-71.4028	-37.5785	-95.8349
-37.5747	-72.9627	-37.5747	-95.8899
-37.5709	-74.5226	-37.5709	-95.9128
-37.5671	-75.7797	-37.5671	-95.9547
-37.5633	-76.4437	-37.5633	-95.9966
-37.5594	-76.4006	-37.5594	-96.0195
-37.5556	-76.011	-37.5556	-96.0745
-37.5518	-75.1164	-37.5518	-96.0915
-37.548	-73.7983	-37.548	-96.0455
-37.5442	-72.4796	-37.5442	-95.9805
-37.5404	-71.483	-37.5404	-95.9156
-37.5366	-70.9913	-37.5366	-95.8696
-37.5327	-70.758	-37.5327	-95.8802
-37.5289	-71.0297	-37.5289	-95.9289
-37.5251	-71.8879	-37.5251	-95.9466
-37.5213	-73.0489	-37.5213	-95.9834
-37.5175	-73.8818	-37.5175	-96.0293
-37.5137	-74.7155	-37.5137	-96.0751
-37.5098	-74.9613	-37.5098	-96.1412
-37.506	-75.2078	-37.506	-96.1693
-37.5022	-75.1893	-37.5022	-96.1261
-37.4984	-75.1707	-37.4984	-96.0449
-37.4946	-75.1329	-37.4946	-95.985
-37.4908	-75.0952	-37.4908	-95.9252
-37.4869	-74.7824	-37.4869	-95.9358
-37.4831	-74.1668	-37.4831	-95.9844
-37.4793	-73.0913	-37.4793	-95.9903
-37.4755	-71.3087	-37.4755	-96.0341
-37.4717	-69.324	-37.4717	-96.1465
-37.4679	-67.0364	-37.4679	-96.2588
-37.4641	-64.6356	-37.4641	-96.3818
-37.4602	-62.7394	-37.4602	-96.4859
-37.4564	-61.7581	-37.4564	-96.5052
-37.4526	-61.4833	-37.4526	-96.4865
-37.4488	-61.852	-37.4488	-96.4987
-37.445	-62.2207	-37.445	-96.4919
-37.4412	-62.4696	-37.4412	-96.43
-37.4373	-62.7184	-37.4373	-96.3682
-37.4335	-62.3932	-37.4335	-96.3063
-37.4297	-62.0679	-37.4297	-96.2445
-37.4259	-62.0822	-37.4259	-96.2185
-37.4221	-62.6011	-37.4221	-96.2114
-37.4183	-63.5617	-37.4183	-96.1724
-37.4144	-65.027	-37.4144	-96.1713
-37.4106	-66.5494	-37.4106	-96.2134
-37.4068	-68.0715	-37.4068	-96.2554
-37.403	-69.2842	-37.403	-96.2999
-37.3992	-69.9926	-37.3992	-96.3443
-37.3954	-70.3471	-37.3954	-96.3492
-37.3916	-70.3995	-37.3916	-96.3541
-37.3877	-70.5903	-37.3877	-96.3589
-37.3839	-70.7812	-37.3839	-96.3638
-37.3801	-71.4452	-37.3801	-96.3687
-37.3763	-72.1092	-37.3763	-96.3735
-37.3725	-72.742	-37.3725	-96.3784
-37.3687	-73.3742	-37.3687	-96.3832
-37.3648	-73.5777	-37.3648	-96.3905
-37.361	-73.2768	-37.361	-96.3978
-37.3572	-72.2185	-37.3572	-96.4051
-37.3534	-70.8574	-37.3534	-96.4124
-37.3496	-70.0072	-37.3496	-96.4185
-37.3458	-69.1577	-37.3458	-96.4247
-37.3419	-68.6103	-37.3419	-96.4426
-37.3381	-68.5679	-37.3381	-96.4416
-37.3343	-68.6262	-37.3343	-96.4588
-37.3305	-68.6845	-37.3305	-96.495
-37.3267	-69.0271	-37.3267	-96.498
-37.3229	-68.8648	-37.3229	-96.5389
-37.3191	-67.9072	-37.3191	-96.6333
-37.3152	-66.4453	-37.3152	-96.7277
-37.3114	-64.6742	-37.3114	-96.8435
-37.3076	-62.9031	-37.3076	-96.9212
-37.3038	-61.835	-37.3038	-96.9198
-37.3	-61.4735	-37.3	-96.8804
-37.2962	-61.642	-37.2962	-96.8517
-37.2923	-62.3152	-37.2923	-96.842
-37.2885	-63.3227	-37.2885	-96.8726
-37.2847	-64.3303	-37.2847	-96.9413
-37.2809	-64.442	-37.2809	-96.9981
-37.2771	-64.0489	-37.2771	-97.0358
-37.2733	-63.5928	-37.2733	-97.0495
-37.2695	-63.1367	-37.2695	-97.0251
-37.2656	-62.9897	-37.2656	-97.0233
-37.2618	-63.3475	-37.2618	-97.0215
-37.258	-63.844	-37.258	-97.0719
-37.2542	-64.6433	-37.2542	-97.1604
-37.2504	-65.304	-37.2504	-97.2251
-37.2466	-65.9645	-37.2466	-97.2898
-37.2427	-66.3546	-37.2427	-97.3439
-37.2389	-66.7449	-37.2389	-97.3599
-37.2351	-67.1352	-37.2351	-97.408
-37.2313	-67.5255	-37.2313	-97.4372
-37.2275	-67.9158	-37.2275	-97.4746
-37.2237	-68.3061	-37.2237	-97.512
-37.2198	-68.6964	-37.2198	-97.5483
-37.216	-69.0867	-37.216	-97.5845
-37.2122	-68.8714	-37.2122	-97.635
-37.2084	-68.656	-37.2084	-97.6855
-37.2046	-68.4406	-37.2046	-97.736
-37.2008	-68.2253	-37.2008	-97.7865
-37.197	-68.0099	-37.197	-97.761
-37.1931	-67.7945	-37.1931	-97.7355
-37.1893	-67.5792	-37.1893	-97.71
-37.1855	-67.3638	-37.1855	-97.6845
-37.1817	-67.8363	-37.1817	-97.603
-37.1779	-68.3088	-37.1779	-97.5214
-37.1741	-68.7812	-37.1741	-97.4209
-37.1702	-69.2544	-37.1702	-97.3584
-37.1664	-70.6294	-37.1664	-97.3798
-37.1626	-72.0038	-37.1626	-97.4392
-37.1588	-73.6188	-37.1588	-97.4772
-37.155	-74.7287	-37.155	-97.5153
-37.1512	-74.9739	-37.1512	-97.4638
-37.1473	-74.5127	-37.1473	-97.3744
-37.1435	-73.3769	-37.1435	-97.3289
-37.1397	-71.9382	-37.1397	-97.2454
-37.1359	-70.9661	-37.1359	-97.1725
-37.1321	-69.9939	-37.1321	-97.1187
-37.1283	-69.6083	-37.1283	-97.0328
-37.1245	-69.2232	-37.1245	-96.985
-37.1206	-69.6056	-37.1206	-97.0216
-37.1168	-69.988	-37.1168	-97.0962
-37.113	-70.371	-37.113	-97.14
-37.1092	-70.7534	-37.1092	-97.2027
-37.1054	-70.5685	-37.1054	-97.2639
-37.1016	-70.3829	-37.1016	-97.306
-37.0977	-70.198	-37.0977	-97.3933
-37.0939	-70.0125	-37.0939	-97.4173
-37.0901	-69.6381	-37.0901	-97.2959
-37.0863	-69.2637	-37.0863	-97.1366
-37.0825	-68.8893	-37.0825	-96.9986
-37.0787	-68.5142	-37.0787	-96.8607
-37.0748	-68.7455	-37.0748	-96.8126
-37.071	-68.9767	-37.071	-96.8278
-37.0672	-69.208	-37.0672	-96.7944
-37.0634	-69.4393	-37.0634	-96.7799
-37.0596	-69.1934	-37.0596	-96.7807
-37.0558	-68.9482	-37.0558	-96.7435
-37.052	-68.7024	-37.052	-96.7312
-37.0481	-68.4572	-37.0481	-96.7189
-37.0443	-68.817	-37.0443	-96.6841
-37.0405	-69.1769	-37.0405	-96.6873
-37.0367	-69.5374	-37.0367	-96.6584
-37.0329	-69.8972	-37.0329	-96.6485
-37.0291	-69.4247	-37.0291	-96.6556
-37.0252	-68.9522	-37.0252	-96.6627
-37.0214	-68.4791	-37.0214	-96.675
-37.0176	-68.0066	-37.0176	-96.6873
-37.0138	-67.5341	-37.0138	-96.7094
-37.01	-67.061	-37.01	-96.795
-37.0062	-66.5885	-37.0062	-96.9569
-37.0023	-66.1159	-37.0023	-97.1378
-36.9985	-66.0226	-36.9985	-97.2813
-36.9947	-65.9293	-36.9947	-97.3615
-36.9909	-65.836	-36.9909	-97.3379
-36.9871	-65.7427	-36.9871	-97.251
-36.9833	-65.6494	-36.9833	-97.1415
-36.9795	-65.5561	-36.9795	-97.0511
-36.9756	-65.4628	-36.9756	-97.0358
-36.9718	-65.3695	-36.9718	-97.0839
-36.968	-65.4402	-36.968	-97.1312
-36.9642	-65.511	-36.9642	-97.1596
-36.9604	-65.5817	-36.9604	-97.1257
-36.9566	-65.6524	-36.9566	-97.0032
-36.9527	-65.7799	-36.9527	-96.8494
-36.9489	-65.9074	-36.9489	-96.6956
-36.9451	-65.8961	-36.9451	-96.5679
-36.9413	-66.1877	-36.9413	-96.5289
-36.9375	-67.0583	-36.9375	-96.5871
-36.9337	-68.434	-36.9337	-96.734
-36.9298	-70.1185	-36.9298	-96.9086
-36.926	-71.803	-36.926	-97.0832
-36.9222	-73.0906	-36.9222	-97.2031
-36.9184	-73.8732	-36.9184	-97.2597
-36.9146	-74.1257	-36.9146	-97.2466
-36.9108	-73.6711	-36.9108	-97.1956
-36.907	-72.7758	-36.907	-97.16
-36.9031	-71.8799	-36.9031	-97.1243
-36.8993	-70.9402	-36.8993	-97.078
-36.8955	-69.9999	-36.8955	-97.0507
-36.8917	-69.9939	-36.8917	-97.1124
-36.8879	-69.988	-36.8879	-97.2122
-36.8841	-69.9814	-36.8841	-97.2692
-36.8802	-69.9754	-36.8802	-97.3642
-36.8764	-69.2683	-36.8764	-97.4563
-36.8726	-68.5606	-36.8726	-97.5294
-36.8688	-67.8913	-36.8688	-97.6487
-36.865	-67.2213	-36.865	-97.7048
-36.8612	-67.2207	-36.8612	-97.6393
-36.8573	-67.8257	-36.8573	-97.5358
-36.8535	-68.0894	-36.8535	-97.4521
-36.8497	-68.3538	-36.8497	-97.3684
-36.8459	-68.3651	-36.8459	-97.3456
-36.8421	-68.377	-36.8421	-97.3609
-36.8383	-68.3889	-36.8383	-97.3358
-36.8345	-68.4009	-36.8345	-97.3487
-36.8306	-68.4128	-36.8306	-97.4491
-36.8268	-68.4241	-36.8268	-97.5874
-36.823	-68.436	-36.823	-97.6961
-36.8192	-68.4479	-36.8192	-97.8238
-36.8154	-68.6315	-36.8154	-97.9339
-36.8116	-68.8144	-36.8116	-98.044
-36.8077	-69.3386	-36.8077	-98.1743
-36.8039	-69.2571	-36.8039	-98.2665
-36.8001	-68.5062	-36.8001	-98.2749
-36.7963	-67.7561	-36.7963	-98.2452
-36.7925	-66.9675	-36.7925	-98.2345
-36.7887	-66.1794	-36.7887	-98.2239
-36.7849	-65.8833	-36.7849	-98.2219
-36.781	-65.587	-36.781	-98.22
-36.7772	-65.2909	-36.7772	-98.218
-36.7734	-64.9947	-36.7734	-98.2161
-36.7696	-63.7648	-36.7696	-98.2141
-36.7658	-62.5349	-36.7658	-98.2121
-36.762	-61.3428	-36.762	-98.2102
-36.7581	-60.1508	-36.7581	-98.2082
-36.7543	-59.4174	-36.7543	-98.1276
-36.7505	-59.2897	-36.7505	-98.0471
-36.7467	-60.0326	-36.7467	-97.9665
-36.7429	-60.7756	-36.7429	-97.8859
-36.7391	-61.8214	-36.7391	-97.8813
-36.7352	-62.8671	-36.7352	-97.8767
-36.7314	-63.3072	-36.7314	-97.8722
-36.7276	-63.7473	-36.7276	-97.8676
-36.7238	-63.5817	-36.7238	-97.8377
-36.72	-63.4162	-36.72	-97.8078
-36.7162	-63.2506	-36.7162	-97.7778
-36.7124	-63.0851	-36.7124	-97.7479
-36.7085	-63.4873	-36.7085	-97.7204
-36.7047	-63.8895	-36.7047	-97.6928
-36.7009	-64.2918	-36.7009	-97.6463
-36.6971	-64.694	-36.6971	-97.6378
-36.6933	-65.0754	-36.6933	-97.6738
-36.6895	-65.4568	-36.6895	-97.7478
-36.6856	-65.8381	-36.6856	-97.8004
-36.6818	-66.2194	-36.6818	-97.853
-36.678	-66.6011	-36.678	-97.9207
-36.6742	-66.9821	-36.6742	-97.9504
-36.6704	-67.3638	-36.6704	-97.908
-36.6666	-67.7448	-36.6666	-97.8023
-36.6627	-68.5805	-36.6627	-97.6526
-36.6589	-69.4161	-36.6589	-97.4649
-36.6551	-70.2517	-36.6551	-97.2879
-36.6513	-71.0873	-36.6513	-97.13
-36.6475	-71.8852	-36.6475	-97.0254
-36.6437	-72.6824	-36.6437	-96.9842
-36.6399	-73.8209	-36.6399	-96.9996
-36.636	-74.3537	-36.636	-97.0784
-36.6322	-73.8533	-36.6322	-97.1691
-36.6284	-73.353	-36.6284	-97.2597
-36.6246	-72.8149	-36.6246	-97.3745
-36.6208	-72.2762	-36.6208	-97.4513
-36.617	-72.3438	-36.617	-97.4921
-36.6131	-72.4114	-36.6131	-97.5139
-36.6093	-72.4783	-36.6093	-97.544
-36.6055	-72.5459	-36.6055	-97.574
-36.6017	-73.1304	-36.6017	-97.6101
-36.5979	-73.7155	-36.5979	-97.6461
-36.5941	-74.3	-36.5941	-97.7035
-36.5902	-74.8851	-36.5902	-97.7229
-36.5864	-74.4603	-36.5864	-97.69
-36.5826	-74.0356	-36.5826	-97.6572
-36.5788	-73.6108	-36.5788	-97.6029
-36.575	-73.186	-36.575	-97.5867
-36.5712	-71.8666	-36.5712	-97.6352
-36.5674	-70.5473	-36.5674	-97.7217
-36.5635	-69.2279	-36.5635	-97.7975
-36.5597	-67.9085	-36.5597	-97.8543
-36.5559	-67.5984	-36.5559	-97.8189
-36.5521	-67.2883	-36.5521	-97.7455
-36.5483	-66.9781	-36.5483	-97.6946
-36.5445	-66.6686	-36.5445	-97.6437
-36.5406	-66.7999	-36.5406	-97.6194
-36.5368	-66.9317	-36.5368	-97.633
-36.533	-67.0636	-36.533	-97.6134
-36.5292	-67.1948	-36.5292	-97.6128
-36.5254	-67.3267	-36.5254	-97.6134
-36.5216	-67.4586	-36.5216	-97.595
-36.5177	-67.5898	-36.5177	-97.6016
-36.5139	-67.7216	-36.5139	-97.5891
-36.5101	-67.4599	-36.5101	-97.598
-36.5063	-67.1981	-36.5063	-97.645
-36.5025	-66.9364	-36.5025	-97.6479
-36.4987	-66.674	-36.4987	-97.6889
-36.4949	-67.0179	-36.4949	-97.7846
-36.491	-67.3618	-36.491	-97.8802
-36.4872	-67.7057	-36.4872	-97.9972
-36.4834	-68.0497	-36.4834	-98.0762
-36.4796	-68.9615	-36.4796	-98.0491
-36.4758	-69.8727	-36.4758	-97.984
-36.472	-70.7845	-36.472	-97.9379
-36.4681	-71.6963	-36.4681	-97.8918
-36.4643	-71.5983	-36.4643	-97.8434
-36.4605	-71.5008	-36.4605	-97.7949
-36.4567	-71.4028	-36.4567	-97.7464
-36.4529	-71.3054	-36.4529	-97.6979
-36.4491	-70.4618	-36.4491	-97.7015
-36.4452	-69.6182	-36.4452	-97.7051
-36.4414	-68.8124	-36.4414	-97.7111
-36.4376	-68.0072	-36.4376	-97.717
-36.4338	-67.8701	-36.4338	-97.7788
-36.43	-68.3393	-36.43	-97.8786
-36.4262	-69.6407	-36.4262	-97.9463
-36.4224	-70.9422	-36.4224	-98.0331
-36.4185	-72.3829	-36.4185	-98.1273
-36.4147	-73.2172	-36.4147	-98.2215
-36.4109	-72.9422	-36.4109	-98.317
-36.4071	-71.6566	-36.4071	-98.4124
-36.4033	-69.6653	-36.4033	-98.4271
-36.3995	-67.6733	-36.3995	-98.4418
-36.3956	-65.9279	-36.3956	-98.4544
-36.3918	-64.7879	-36.3918	-98.4671
-36.388	-64.197	-36.388	-98.4527
-36.3842	-64.3127	-36.3842	-98.4066
-36.3804	-65.28	-36.3804	-98.3141
-36.3766	-66.2474	-36.3766	-98.2027
-36.3727	-66.9562	-36.3727	-98.0928
-36.3689	-67.6646	-36.3689	-98.002
-36.3651	-67.768	-36.3651	-97.9452
-36.3613	-67.8707	-36.3613	-97.9454
-36.3575	-67.6587	-36.3575	-98.0137
-36.3537	-67.446	-36.3537	-98.1136
-36.3499	-67.2339	-36.3499	-98.2136
-36.346	-67.0212	-36.346	-98.2819
-36.3422	-67.7806	-36.3422	-98.3276
-36.3384	-68.54	-36.3384	-98.3163
-36.3346	-69.2988	-36.3346	-98.2611
-36.3308	-70.0582	-36.3308	-98.2059
-36.327	-70.5453	-36.327	-98.1453
-36.3231	-71.0317	-36.3231	-98.1164
-36.3193	-71.5187	-36.3193	-98.135
-36.3155	-72.0051	-36.3155	-98.1726
-36.3117	-71.4823	-36.3117	-98.154
-36.3079	-70.9595	-36.3079	-98.1354
-36.3041	-70.4373	-36.3041	-98.118
-36.3003	-69.9144	-36.3003	-98.1006
-36.2964	-69.8462	-36.2964	-98.1085
-36.2926	-69.7772	-36.2926	-98.1164
-36.2888	-69.709	-36.2888	-98.1243
-36.285	-69.6407	-36.285	-98.1322
-36.2812	-69.5718	-36.2812	-98.1401
-36.2774	-69.5036	-36.2774	-98.1481
-36.2735	-69.4353	-36.2735	-98.156
-36.2697	-69.3664	-36.2697	-98.1639
-36.2659	-69.3067	-36.2659	-98.1449
-36.2621	-69.2464	-36.2621	-98.1258
-36.2583	-69.1868	-36.2583	-98.1068
-36.2545	-69.1272	-36.2545	-98.0878
-36.2506	-69.0669	-36.2506	-98.0688
-36.2468	-69.0072	-36.2468	-98.0497
-36.243	-68.9469	-36.243	-98.0319
-36.2392	-68.8873	-36.2392	-98.0141
-36.2354	-68.6003	-36.2354	-98.0406
-36.2316	-68.3127	-36.2316	-98.0861
-36.2278	-68.0258	-36.2278	-98.1102
-36.2239	-67.7389	-36.2239	-98.1533
-36.2201	-67.4519	-36.2201	-98.1857
-36.2163	-67.165	-36.2163	-98.2182
-36.2125	-66.8781	-36.2125	-98.2613
-36.2087	-66.5905	-36.2087	-98.2854
-36.2049	-67.3645	-36.2049	-98.2626
-36.201	-68.1385	-36.201	-98.2209
-36.1972	-68.9125	-36.1972	-98.1993
-36.1934	-69.6871	-36.1934	-98.1587
-36.1896	-70.4611	-36.1896	-98.1295
-36.1858	-71.2351	-36.1858	-98.1004
-36.182	-72.0091	-36.182	-98.0543
-36.1781	-72.7831	-36.1781	-98.0398
-36.1743	-72.8375	-36.1743	-98.0942
-36.1705	-72.8925	-36.1705	-98.1803
-36.1667	-72.9475	-36.1667	-98.2485
-36.1629	-73.0025	-36.1629	-98.3168
-36.1591	-73.6625	-36.1591	-98.3696
-36.1553	-74.3232	-36.1553	-98.3908
-36.1514	-74.9839	-36.1514	-98.3727
-36.1476	-75.6439	-36.1476	-98.323
-36.1438	-75.8009	-36.1438	-98.333
-36.14	-75.9586	-36.14	-98.3619
-36.1362	-76.1157	-36.1362	-98.3604
-36.1324	-76.2727	-36.1324	-98.3905
-36.1285	-76.4298	-36.1285	-98.3973
-36.1247	-76.5868	-36.1247	-98.4041
-36.1209	-76.7446	-36.1209	-98.4307
-36.1171	-76.9016	-36.1171	-98.4256
-36.1133	-76.6359	-36.1133	-98.4114
-36.1095	-76.3708	-36.1095	-98.3972
-36.1056	-76.3701	-36.1056	-98.381
-36.1018	-75.8645	-36.1018	-98.3648
-36.098	-74.4762	-36.098	-98.3474
-36.0942	-72.7851	-36.0942	-98.3301
-36.0904	-71.2636	-36.0904	-98.3222
-36.0866	-69.7428	-36.0866	-98.2953
-36.0828	-68.1047	-36.0828	-98.2405
-36.0789	-66.9715	-36.0789	-98.1668
-36.0751	-66.5003	-36.0751	-98.1037
-36.0713	-66.5341	-36.0713	-98.0406
-36.0675	-66.9019	-36.0675	-97.9715
-36.0637	-67.5732	-36.0637	-97.9215
-36.0599	-68.711	-36.0599	-97.8521
-36.056	-69.8488	-36.056	-97.8017
-36.0522	-70.8607	-36.0522	-97.7964
-36.0484	-71.8719	-36.0484	-97.8227
-36.0446	-72.5306	-36.0446	-97.8966
-36.0408	-72.6844	-36.0408	-97.9895
-36.037	-72.3835	-36.037	-98.0816
-36.0331	-71.5784	-36.0331	-98.1547
-36.0293	-70.4386	-36.0293	-98.1874
-36.0255	-69.2988	-36.0255	-98.1758
-36.0217	-67.878	-36.0217	-98.1341
-36.0179	-66.7594	-36.0179	-98.0735
-36.0141	-66.3161	-36.0141	-98.0049
-36.0103	-66.5799	-36.0103	-97.968
-36.0064	-67.6189	-36.0064	-98.0163
-36.0026	-69.1629	-36.0026	-98.0962
-35.9988	-71.029	-35.9988	-98.159
-35.995	-72.8951	-35.995	-98.2219
-35.9912	-74.2244	-35.9912	-98.2626
-35.9874	-74.8473	-35.9874	-98.2843
-35.9835	-74.247	-35.9835	-98.3167
-35.9797	-72.9389	-35.9797	-98.3491
-35.9759	-71.4359	-35.9759	-98.3791
-35.9721	-69.933	-35.9721	-98.4091
-35.9683	-68.7262	-35.9683	-98.4486
-35.9645	-68.0245	-35.9645	-98.4691
-35.9606	-67.77	-35.9606	-98.4835
-35.9568	-67.8184	-35.9568	-98.4789
-35.953	-67.7283	-35.953	-98.4695
-35.9492	-67.6381	-35.9492	-98.4918
-35.9454	-67.6043	-35.9454	-98.539
-35.9416	-67.5712	-35.9416	-98.6433
-35.9378	-67.5374	-35.9378	-98.7899
-35.9339	-67.5036	-35.9339	-98.9365
-35.9301	-68.2968	-35.9301	-99.0439
-35.9263	-69.0901	-35.9263	-99.0943
-35.9225	-70.0218	-35.9225	-99.0821
-35.9187	-70.6506	-35.9187	-99.013
-35.9149	-70.3014	-35.9149	-98.9236
-35.911	-69.4479	-35.911	-98.8343
-35.9072	-69.0298	-35.9072	-98.7235
-35.9034	-68.3081	-35.9034	-98.6445
-35.8996	-67.4798	-35.8996	-98.6102
-35.8958	-66.6514	-35.8958	-98.5759
-35.892	-65.8037	-35.892	-98.5459
-35.8881	-64.9562	-35.8881	-98.5159
-35.8843	-65.1182	-35.8843	-98.5002
-35.8805	-65.2802	-35.8805	-98.5225
-35.8767	-65.4421	-35.8767	-98.5781
-35.8729	-65.6041	-35.8729	-98.6716
-35.8691	-65.2613	-35.8691	-98.7687
-35.8653	-64.9186	-35.8653	-98.8658
-35.8614	-64.5948	-35.8614	-98.9736
-35.8576	-64.2709	-35.8576	-99.0624
-35.8538	-64.414	-35.8538	-99.1477
-35.85	-64.8598	-35.85	-99.1949
-35.8462	-64.8515	-35.8462	-99.2037
-35.8424	-65.3478	-35.8424	-99.1746
-35.8385	-66.4327	-35.8385	-99.106
-35.8347	-67.5182	-35.8347	-98.9741
-35.8309	-68.7733	-35.8309	-98.8232
-35.8271	-69.7255	-35.8271	-98.6343
-35.8233	-69.7196	-35.8233	-98.4121
-35.8195	-69.208	-35.8195	-98.228
-35.8157	-68.9622	-35.8157	-98.1123
-35.8118	-68.7163	-35.8118	-98.06
-35.808	-68.5772	-35.808	-98.0785
-35.8042	-68.438	-35.8042	-98.116
-35.8004	-68.2995	-35.8004	-98.167
-35.7966	-68.1603	-35.7966	-98.18
-35.7928	-68.0218	-35.7928	-98.1582
-35.7889	-67.8827	-35.7889	-98.1173
-35.7851	-67.7435	-35.7851	-98.0848
-35.7813	-67.605	-35.7813	-98.0523
-35.7775	-67.5546	-35.7775	-98.0123
-35.7737	-67.5049	-35.7737	-97.9722
-35.7699	-67.4552	-35.7699	-97.9322
-35.766	-67.4055	-35.766	-97.8922
-35.7622	-67.9609	-35.7622	-97.8546
-35.7584	-68.5168	-35.7584	-97.817
-35.7546	-69.0728	-35.7546	-97.7591
-35.7508	-69.6281	-35.7508	-97.7393
-35.747	-69.7806	-35.747	-97.7781
-35.7432	-69.9323	-35.7432	-97.8359
-35.7393	-70.0847	-35.7393	-97.8948
-35.7355	-70.2365	-35.7355	-97.9348
-35.7317	-70.3882	-35.7317	-97.9284
-35.7279	-70.5406	-35.7279	-97.9031
-35.7241	-70.6924	-35.7241	-97.8698
-35.7203	-70.8448	-35.7203	-97.8745
-35.7164	-69.9661	-35.7164	-97.9277
-35.7126	-69.0881	-35.7126	-98.0443
-35.7088	-68.2094	-35.7088	-98.1905
-35.705	-67.3313	-35.705	-98.3558
-35.7012	-67.4625	-35.7012	-98.5333
-35.6974	-67.5931	-35.6974	-98.6728
-35.6935	-67.7243	-35.6935	-98.7803
-35.6897	-67.8555	-35.6897	-98.8498
-35.6859	-67.6209	-35.6859	-98.8923
-35.6821	-67.3863	-35.6821	-98.9348
-35.6783	-67.1511	-35.6783	-98.975
-35.6745	-66.9165	-35.6745	-99.0151
-35.6707	-67.2869	-35.6707	-99.1218
-35.6668	-67.658	-35.6668	-99.2285
-35.663	-68.0291	-35.663	-99.3339
-35.6592	-68.3996	-35.6592	-99.4394
-35.6554	-69.2729	-35.6554	-99.5508
-35.6516	-70.1457	-35.6516	-99.6431
-35.6478	-71.0191	-35.6478	-99.7034
-35.6439	-71.8918	-35.6439	-99.7003
-35.6401	-72.1595	-35.6401	-99.6232
-35.6363	-72.4266	-35.6363	-99.5081
-35.6325	-72.6943	-35.6325	-99.4128
-35.6287	-72.9614	-35.6287	-99.3175
-35.6249	-72.5353	-35.6249	-99.2348
-35.621	-72.1085	-35.621	-99.1902
-35.6172	-71.6818	-35.6172	-99.2002
-35.6134	-71.255	-35.6134	-99.2102
-35.6096	-69.8382	-35.6096	-99.1798
-35.6058	-68.4208	-35.6058	-99.1494
-35.602	-66.8648	-35.602	-99.119
-35.5982	-65.612	-35.5982	-99.0887
-35.5943	-65.2907	-35.5943	-99.07
-35.5905	-65.4741	-35.5905	-99.0513
-35.5867	-65.3925	-35.5867	-99.0409
-35.5829	-65.3109	-35.5829	-99.0115
-35.5791	-65.2609	-35.5791	-98.9429
-35.5753	-65.2109	-35.5753	-98.8363
-35.5714	-65.1609	-35.5714	-98.7523
-35.5676	-65.1108	-35.5676	-98.6682
-35.5638	-65.6034	-35.5638	-98.6357
-35.56	-66.0959	-35.56	-98.6411
-35.5562	-66.5885	-35.5562	-98.6798
-35.5524	-67.0808	-35.5524	-98.7565
-35.5485	-68.1789	-35.5485	-98.8415
-35.5447	-69.2776	-35.5447	-98.9266
-35.5409	-70.3756	-35.5409	-99.0223
-35.5371	-71.4737	-35.5371	-99.099
-35.5333	-72.3703	-35.5333	-99.148
-35.5295	-73.2669	-35.5295	-99.159
-35.5257	-74.302	-35.5257	-99.1344
-35.5218	-75.0342	-35.5218	-99.0717
-35.518	-74.8076	-35.518	-98.962
-35.5142	-74.076	-35.5142	-98.8333
-35.5104	-73.6095	-35.5104	-98.6954
-35.5066	-73.1436	-35.5066	-98.5956
-35.5028	-72.86	-35.5028	-98.5464
-35.4989	-72.5764	-35.4989	-98.5606
-35.4951	-72.2934	-35.4951	-98.6045
-35.4913	-72.0098	-35.4913	-98.6674
-35.4875	-71.7639	-35.4875	-98.7425
-35.4837	-71.5187	-35.4837	-98.7796
-35.4799	-71.2729	-35.4799	-98.7847
-35.476	-71.0277	-35.476	-98.7518
-35.4722	-71.0549	-35.4722	-98.6862
-35.4684	-71.0827	-35.4684	-98.6206
-35.4646	-71.6844	-35.4646	-98.5324
-35.4608	-72.2868	-35.4608	-98.4823
-35.457	-72.9137	-35.457	-98.4713
-35.4532	-73.0356	-35.4532	-98.4794
-35.4493	-72.5147	-35.4493	-98.4791
-35.4455	-71.4889	-35.4455	-98.4788
-35.4417	-70.4883	-35.4417	-98.5399
-35.4379	-69.4877	-35.4379	-98.601
-35.4341	-69.0609	-35.4341	-98.6597
-35.4303	-68.6341	-35.4303	-98.7184
-35.4264	-67.7601	-35.4264	-98.7629
-35.4226	-66.8854	-35.4226	-98.7693
-35.4188	-66.2949	-35.4188	-98.7425
-35.415	-65.1995	-35.415	-98.6777
-35.4112	-63.9701	-35.4112	-98.6291
-35.4074	-62.7406	-35.4074	-98.5805
-35.4035	-61.4796	-35.4035	-98.5081
-35.3997	-60.2186	-35.3997	-98.4737
-35.3959	-61.1026	-35.3959	-98.4939
-35.3921	-61.9867	-35.3921	-98.5142
-35.3883	-62.8708	-35.3883	-98.5379
-35.3845	-63.7548	-35.3845	-98.5618
-35.3807	-64.601	-35.3807	-98.5931
-35.3768	-65.4471	-35.3768	-98.6434
-35.373	-65.082	-35.373	-98.7377
-35.3692	-64.7169	-35.3692	-98.8699
-35.3654	-64.0237	-35.3654	-98.9749
-35.3616	-63.3305	-35.3616	-99.0799
-35.3578	-62.6373	-35.3578	-99.1302
-35.3539	-61.9441	-35.3539	-99.1425
-35.3501	-61.3246	-35.3501	-99.138
-35.3463	-60.7052	-35.3463	-99.0955
-35.3425	-60.0857	-35.3425	-98.996
-35.3387	-59.4662	-35.3387	-98.8965
-35.3349	-60.26	-35.3349	-98.8112
-35.3311	-61.0538	-35.3311	-98.7259
-35.3272	-61.8475	-35.3272	-98.6787
-35.3234	-62.6413	-35.3234	-98.6314
-35.3196	-63.7126	-35.3196	-98.5406
-35.3158	-64.784	-35.3158	-98.4498
-35.312	-65.8553	-35.312	-98.359
-35.3082	-66.9264	-35.3082	-98.2682
-35.3043	-67.3923	-35.3043	-98.1877
-35.3005	-67.8581	-35.3005	-98.1072
-35.2967	-68.324	-35.2967	-98.0291
-35.2929	-68.7892	-35.2929	-97.9509
-35.2891	-68.7832	-35.2891	-97.8601
-35.2853	-68.7773	-35.2853	-97.8073
-35.2814	-68.7713	-35.2814	-97.8265
-35.2776	-68.7653	-35.2776	-97.909
-35.2738	-68.2292	-35.2738	-98.0371
-35.27	-67.6931	-35.27	-98.2032
-35.2662	-67.157	-35.2662	-98.3602
-35.2624	-66.6209	-35.2624	-98.4982
-35.2586	-65.3405	-35.2586	-98.5729
-35.2547	-64.0601	-35.2547	-98.6095
-35.2509	-63.6881	-35.2509	-98.601
-35.2471	-63.9218	-35.2471	-98.5735
-35.2433	-65.2532	-35.2433	-98.5971
-35.2395	-67.1902	-35.2395	-98.6207
-35.2357	-69.102	-35.2357	-98.6431
-35.2318	-70.4081	-35.2318	-98.6655
-35.228	-70.9734	-35.228	-98.6643
-35.2242	-70.5294	-35.2242	-98.6631
-35.2204	-68.6593	-35.2204	-98.662
-35.2166	-66.7899	-35.2166	-98.6608
-35.2128	-65.2351	-35.2128	-98.6597
-35.2089	-64.69	-35.2089	-98.6585
-35.2051	-65.8357	-35.2051	-98.6573
-35.2013	-67.9907	-35.2013	-98.6562
-35.1975	-70.0576	-35.1975	-98.6724
-35.1937	-72.1244	-35.1937	-98.6887
-35.1899	-73.573	-35.1899	-98.7049
-35.1861	-74.0124	-35.1861	-98.7212
-35.1822	-73.5936	-35.1822	-98.7327
-35.1784	-72.5684	-35.1784	-98.7442
-35.1746	-71.8216	-35.1746	-98.7545
-35.1708	-71.0747	-35.1708	-98.7648
-35.167	-70.9071	-35.167	-98.8023
-35.1632	-70.7394	-35.1632	-98.8207
-35.1593	-70.5711	-35.1593	-98.7951
-35.1555	-70.4035	-35.1555	-98.7316
-35.1517	-69.2259	-35.1517	-98.6562
-35.1479	-68.049	-35.1479	-98.5808
-35.1441	-66.8714	-35.1441	-98.4947
-35.1403	-65.6944	-35.1403	-98.4276
-35.1364	-65.6969	-35.1364	-98.4076
-35.1326	-65.6994	-35.1326	-98.4256
-35.1288	-65.7019	-35.1288	-98.4234
-35.125	-65.7045	-35.125	-98.4212
-35.1212	-66.0098	-35.1212	-98.4214
-35.1174	-66.3154	-35.1174	-98.4216
-35.1136	-66.6203	-35.1136	-98.4218
-35.1097	-66.9258	-35.1097	-98.422
-35.1059	-67.8886	-35.1059	-98.4361
-35.1021	-68.8515	-35.1021	-98.4501
-35.0983	-69.8137	-35.0983	-98.4642
-35.0945	-70.7766	-35.0945	-98.4782
-35.0907	-71.815	-35.0907	-98.4923
-35.0868	-72.8534	-35.0868	-98.5063
-35.083	-72.6804	-35.083	-98.5204
-35.0792	-72.5075	-35.0792	-98.5344
-35.0754	-71.8865	-35.0754	-98.5327
-35.0716	-71.2656	-35.0716	-98.5309
-35.0678	-70.6447	-35.0678	-98.5291
-35.0639	-70.0238	-35.0639	-98.5273
-35.0601	-69.2518	-35.0601	-98.5255
-35.0563	-68.4791	-35.0563	-98.5238
-35.0525	-68.9184	-35.0525	-98.522
-35.0487	-69.3571	-35.0487	-98.5202
-35.0449	-70.3862	-35.0449	-98.4961
-35.0411	-71.4154	-35.0411	-98.4719
-35.0372	-72.4438	-35.0372	-98.4478
-35.0334	-73.473	-35.0334	-98.4237
-35.0296	-73.846	-35.0296	-98.3996
-35.0258	-74.2185	-35.0258	-98.3754
-35.022	-73.3802	-35.022	-98.3513
-35.0182	-72.5419	-35.0182	-98.3272
-35.0143	-72.0184	-35.0143	-98.2651
-35.0105	-71.4955	-35.0105	-98.2029
-35.0067	-70.9727	-35.0067	-98.1408
-35.0029	-70.4492	-35.0029	-98.0787
-34.9991	-69.8508	-34.9991	-98.0926
-34.9953	-69.2518	-34.9953	-98.1064
-34.9914	-68.6534	-34.9914	-98.1203
-34.9876	-68.0543	-34.9876	-98.1342
-34.9838	-67.6428	-34.9838	-98.16
-34.98	-67.2313	-34.98	-98.1857
-34.9762	-66.8197	-34.9762	-98.2032
-34.9724	-66.4082	-34.9724	-98.2396
-34.9686	-66.6024	-34.9686	-98.2939
-34.9647	-66.7972	-34.9647	-98.3861
-34.9609	-66.9914	-34.9609	-98.4938
-34.9571	-67.1855	-34.9571	-98.6015
-34.9533	-67.5937	-34.9533	-98.6799
-34.9495	-68.0026	-34.9495	-98.7204
-34.9457	-68.4115	-34.9457	-98.7275
-34.9418	-68.8204	-34.9418	-98.6966
-34.938	-68.2193	-34.938	-98.6325
-34.9342	-67.6189	-34.9342	-98.5684
-34.9304	-67.0179	-34.9304	-98.54
-34.9266	-66.4175	-34.9266	-98.5115
-34.9228	-65.6769	-34.9228	-98.5412
-34.9189	-64.9366	-34.9189	-98.571
-34.9151	-64.1964	-34.9151	-98.6008
-34.9113	-63.4561	-34.9113	-98.6305
-34.9075	-63.7253	-34.9075	-98.6627
-34.9037	-63.9945	-34.9037	-98.6948
-34.8999	-64.2636	-34.8999	-98.7258
-34.8961	-64.5327	-34.8961	-98.7567
-34.8922	-64.1899	-34.8922	-98.8055
-34.8884	-63.8471	-34.8884	-98.8353
-34.8846	-63.5043	-34.8846	-98.8959
-34.8808	-63.1615	-34.8808	-98.9185
-34.877	-63.1216	-34.877	-98.896
-34.8732	-63.0816	-34.8732	-98.8546
-34.8693	-63.0795	-34.8693	-98.8214
-34.8655	-63.0774	-34.8655	-98.7882
-34.8617	-64.1521	-34.8617	-98.7768
-34.8579	-65.8325	-34.8579	-98.7654
-34.8541	-67.1345	-34.8541	-98.754
-34.8503	-68.436	-34.8503	-98.7426
-34.8465	-70.1921	-34.8465	-98.7312
-34.8426	-71.3431	-34.8426	-98.7198
-34.8388	-71.6228	-34.8388	-98.7084
-34.835	-71.9024	-34.835	-98.6969
-34.8312	-72.416	-34.8312	-98.6689
-34.8274	-72.9289	-34.8274	-98.6409
-34.8236	-73.4425	-34.8236	-98.6128
-34.8197	-73.9554	-34.8197	-98.5848
-34.8159	-74.3928	-34.8159	-98.609
-34.8121	-74.8308	-34.8121	-98.6333
-34.8083	-75.2681	-34.8083	-98.6955
-34.8045	-75.7055	-34.8045	-98.7577
-34.8007	-75.2078	-34.8007	-98.7718
-34.7968	-74.7095	-34.7968	-98.786
-34.793	-74.1741	-34.793	-98.7621
-34.7892	-73.638	-34.7892	-98.7382
-34.7854	-72.8375	-34.7854	-98.7143
-34.7816	-71.4306	-34.7816	-98.6905
-34.7778	-69.1914	-34.7778	-98.7046
-34.774	-66.9523	-34.774	-98.7187
-34.7701	-64.6373	-34.7701	-98.7289
-34.7663	-62.928	-34.7663	-98.7391
-34.7625	-62.3669	-34.7625	-98.7112
-34.7587	-62.8154	-34.7587	-98.6834
-34.7549	-63.8063	-34.7549	-98.6389
-34.7511	-65.4029	-34.7511	-98.5945
-34.7472	-66.7217	-34.7472	-98.6058
-34.7434	-68.041	-34.7434	-98.6552
-34.7396	-68.6918	-34.7396	-98.741
-34.7358	-69.3425	-34.7358	-98.8457
-34.732	-69.9926	-34.732	-98.9612
-34.7282	-70.6433	-34.7282	-99.0387
-34.7243	-70.2849	-34.7243	-99.035
-34.7205	-69.9263	-34.7205	-98.9933
-34.7167	-69.5672	-34.7167	-98.897
-34.7129	-69.2087	-34.7129	-98.8007
-34.7091	-68.5155	-34.7091	-98.757
-34.7053	-67.8224	-34.7053	-98.7513
-34.7015	-67.1292	-34.7015	-98.7896
-34.6976	-66.4361	-34.6976	-98.8469
-34.6938	-66.7522	-34.6938	-98.8697
-34.69	-67.0683	-34.69	-98.8926
-34.6862	-67.385	-34.6862	-98.8786
-34.6824	-67.7011	-34.6824	-98.8646
-34.6786	-68.1742	-34.6786	-98.8367
-34.6747	-68.6474	-34.6747	-98.8088
-34.6709	-69.1212	-34.6709	-98.7809
-34.6671	-69.5944	-34.6671	-98.753
-34.6633	-69.8024	-34.6633	-98.7274
-34.6595	-70.0105	-34.6595	-98.7019
-34.6557	-70.5599	-34.6557	-98.6787
-34.6518	-70.5029	-34.6518	-98.6556
-34.648	-69.5692	-34.648	-98.6641
-34.6442	-68.6355	-34.6442	-98.7106
-34.6404	-68.5347	-34.6404	-98.7904
-34.6366	-69.0397	-34.6366	-98.9081
-34.6328	-70.2259	-34.6328	-99.0022
-34.629	-71.412	-34.629	-99.0962
-34.6251	-72.9137	-34.6251	-99.1356
-34.6213	-73.8096	-34.6213	-99.137
-34.6175	-73.6539	-34.6175	-99.1271
-34.6137	-72.4889	-34.6137	-99.0792
-34.6099	-70.6805	-34.6099	-99.0123
-34.6061	-68.872	-34.6061	-98.9454
-34.6022	-67.9967	-34.6022	-98.8927
-34.5984	-67.7276	-34.5984	-98.8401
-34.5946	-68.3293	-34.5946	-98.7874
-34.5908	-68.9304	-34.5908	-98.7348
-34.587	-69.8283	-34.587	-98.6876
-34.5832	-70.7262	-34.5832	-98.6405
-34.5793	-70.4127	-34.5793	-98.5946
-34.5755	-70.1	-34.5755	-98.5487
-34.5717	-69.534	-34.5717	-98.5277
-34.5679	-68.9681	-34.5679	-98.5257
-34.5641	-68.4022	-34.5641	-98.5689
-34.5603	-67.8369	-34.5603	-98.65
-34.5565	-67.114	-34.5565	-98.7385
-34.5526	-66.3917	-34.5526	-98.846
-34.5488	-65.6692	-34.5488	-98.9535
-34.545	-64.9466	-34.545	-99.042
-34.5412	-64.5269	-34.5412	-99.0821
-34.5374	-64.1072	-34.5374	-99.0843
-34.5336	-63.6875	-34.5336	-99.052
-34.5297	-63.2678	-34.5297	-98.9818
-34.5259	-62.8292	-34.5259	-98.9036
-34.5221	-62.3906	-34.5221	-98.8254
-34.5183	-61.9898	-34.5183	-98.7449
-34.5145	-61.589	-34.5145	-98.6643
-34.5107	-61.857	-34.5107	-98.655
-34.5068	-62.7307	-34.5068	-98.6457
-34.503	-63.2636	-34.503	-98.6364
-34.4992	-63.7966	-34.4992	-98.6271
-34.4954	-64.4648	-34.4954	-98.6783
-34.4916	-65.133	-34.4916	-98.7296
-34.4878	-65.8012	-34.4878	-98.7809
-34.484	-66.4692	-34.484	-98.8321
-34.4801	-67.0616	-34.4801	-98.8074
-34.4763	-67.6547	-34.4763	-98.7827
-34.4725	-68.2471	-34.4725	-98.7579
-34.4687	-68.8396	-34.4687	-98.7332
-34.4649	-69.6845	-34.4649	-98.7132
-34.4611	-70.5294	-34.4611	-98.6932
-34.4572	-70.5035	-34.4572	-98.6732
-34.4534	-69.872	-34.4534	-98.6532
-34.4496	-68.5341	-34.4496	-98.7092
-34.4458	-67.1961	-34.4458	-98.7652
-34.442	-65.8578	-34.442	-98.8201
-34.4382	-64.5198	-34.4382	-98.8749
-34.4343	-63.7257	-34.4343	-98.8856
-34.4305	-63.5374	-34.4305	-98.8773
-34.4267	-64.0809	-34.4267	-98.8797
-34.4229	-65.2301	-34.4229	-98.8821
-34.4191	-66.2717	-34.4191	-98.8821
-34.4153	-67.3141	-34.4153	-98.8822
-34.4115	-68.5261	-34.4115	-98.8917
-34.4076	-69.4353	-34.4076	-98.8822
-34.4038	-69.4174	-34.4038	-98.8149
-34.4	-68.7938	-34.4	-98.7287
-34.3962	-68.4923	-34.3962	-98.6531
-34.3924	-68.1902	-34.3924	-98.5775
-34.3886	-67.8502	-34.3886	-98.5672
-34.3847	-67.5109	-34.3847	-98.576
-34.3809	-67.171	-34.3809	-98.5633
-34.3771	-66.831	-34.3771	-98.5697
-34.3733	-67.3704	-34.3733	-98.5511
-34.3695	-67.9098	-34.3695	-98.5325
-34.3657	-68.4108	-34.3657	-98.5258
-34.3619	-68.9125	-34.3619	-98.5001
-34.358	-69.54	-34.358	-98.4871
-34.3542	-69.5612	-34.3542	-98.474
-34.3504	-68.8515	-34.3504	-98.444
-34.3466	-67.5361	-34.3466	-98.4456
-34.3428	-65.4126	-34.3428	-98.5335
-34.339	-63.2894	-34.339	-98.6531
-34.3351	-61.4564	-34.3351	-98.7548
-34.3313	-60.229	-34.3313	-98.8566
-34.3275	-60.0616	-34.3275	-98.9009
-34.3237	-60.9036	-34.3237	-98.9136
-34.3199	-62.1873	-34.3199	-98.9548
-34.3161	-63.4709	-34.3161	-98.977
-34.3122	-64.5285	-34.3122	-98.9623
-34.3084	-64.9805	-34.3084	-98.9475
-34.3046	-64.972	-34.3046	-98.9228
-34.3008	-64.6605	-34.3008	-98.9172
-34.297	-64.2418	-34.297	-99.0109
-34.2932	-64.4288	-34.2932	-99.1362
-34.2894	-64.925	-34.2894	-99.2331
-34.2855	-66.0268	-34.2855	-99.349
-34.2817	-67.1855	-34.2817	-99.4339
-34.2779	-68.3439	-34.2779	-99.4999
-34.2741	-69.6918	-34.2741	-99.6008
-34.2703	-70.7368	-34.2703	-99.6572
-34.2665	-71.4346	-34.2665	-99.5779
-34.2626	-71.8302	-34.2626	-99.467
-34.2588	-71.9038	-34.2588	-99.373
-34.255	-71.6745	-34.255	-99.2791
-34.2512	-71.1556	-34.2512	-99.2186
-34.2474	-70.0317	-34.2474	-99.1898
-34.2436	-68.5606	-34.2436	-99.1419
-34.2397	-66.4838	-34.2397	-99.0941
-34.2359	-64.1926	-34.2359	-99.059
-34.2321	-61.9013	-34.2321	-99.0048
-34.2283	-60.2788	-34.2283	-98.9625
-34.2245	-59.262	-34.2245	-98.9202
-34.2207	-58.9202	-34.2207	-98.8894
-34.2169	-59.1841	-34.2169	-98.8776
-34.213	-60.2177	-34.213	-98.8444
-34.2092	-61.8569	-34.2092	-98.8303
-34.2054	-63.7738	-34.2054	-98.8054
-34.2016	-65.6907	-34.2016	-98.7805
-34.1978	-67.3426	-34.1978	-98.7675
-34.194	-68.3889	-34.194	-98.7355
-34.1901	-68.9019	-34.1901	-98.6965
-34.1863	-68.8091	-34.1863	-98.6575
-34.1825	-69.0198	-34.1825	-98.6078
-34.1787	-69.2299	-34.1787	-98.5771
-34.1749	-69.6672	-34.1749	-98.6022
-34.1711	-70.1046	-34.1711	-98.6463
-34.1672	-70.542	-34.1672	-98.6714
-34.1634	-70.9793	-34.1634	-98.7156
-34.1596	-70.8932	-34.1596	-98.7806
-34.1558	-70.807	-34.1558	-98.8647
-34.152	-70.7209	-34.152	-98.9366
-34.1482	-70.6341	-34.1482	-99.0084
-34.1444	-70.5479	-34.1444	-99.098
-34.1405	-70.4618	-34.1405	-99.1433
-34.1367	-70.3756	-34.1367	-99.119
-34.1329	-70.2895	-34.1329	-99.0376
-34.1291	-70.3723	-34.1291	-98.943
-34.1253	-70.4552	-34.1253	-98.8483
-34.1215	-70.8601	-34.1215	-98.7272
-34.1176	-70.6586	-34.1176	-98.6503
-34.1138	-69.5937	-34.1138	-98.6495
-34.11	-68.2253	-34.11	-98.6804
-34.1062	-67.0086	-34.1062	-98.6962
-34.1024	-65.7918	-34.1024	-98.712
-34.0986	-64.7138	-34.0986	-98.7159
-34.0947	-63.9387	-34.0947	-98.7199
-34.0909	-63.2961	-34.0909	-98.708
-34.0871	-63.2591	-34.0871	-98.7277
-34.0833	-64.0108	-34.0833	-98.8294
-34.0795	-65.3681	-34.0795	-98.9628
-34.0757	-66.9907	-34.0757	-99.0875
-34.0719	-68.6129	-34.0719	-99.1932
-34.068	-69.9913	-34.068	-99.2825
-34.0642	-70.764	-34.0642	-99.3148
-34.0604	-70.8044	-34.0604	-99.2703
-34.0566	-70.2398	-34.0566	-99.1942
-34.0528	-69.3975	-34.0528	-99.076
-34.049	-68.5553	-34.049	-98.9769
-34.0451	-67.6746	-34.0451	-98.9233
-34.0413	-66.7946	-34.0413	-98.9014
-34.0375	-66.949	-34.0375	-98.9246
-34.0337	-67.1034	-34.0337	-98.9478
-34.0299	-67.2578	-34.0299	-98.973
-34.0261	-67.4122	-34.0261	-98.9982
-34.0222	-67.5666	-34.0222	-99.0281
-34.0184	-67.721	-34.0184	-99.0581
-34.0146	-67.8754	-34.0146	-99.0868
-34.0108	-68.0298	-34.0108	-99.1156
-34.007	-69.5433	-34.007	-99.1311
-34.0032	-71.0569	-34.0032	-99.1276
-33.9994	-72.5711	-33.9994	-99.1525
-33.9955	-74.0846	-33.9955	-99.1459
-33.9917	-74.9925	-33.9917	-99.081
-33.9879	-75.9003	-33.9879	-99.0161
-33.9841	-76.8082	-33.9841	-98.9386
-33.9803	-77.716	-33.9803	-98.88
-33.9765	-77.8419	-33.9765	-98.8524
-33.9726	-77.9672	-33.9726	-98.8247
-33.9688	-78.0931	-33.9688	-98.8077
-33.965	-78.219	-33.965	-98.7718
-33.9612	-78.3443	-33.9612	-98.6812
-33.9574	-78.4702	-33.9574	-98.5715
-33.9536	-78.5954	-33.9536	-98.4714
-33.9497	-78.7213	-33.9497	-98.3713
-33.9459	-78.227	-33.9459	-98.3387
-33.9421	-77.7333	-33.9421	-98.306
-33.9383	-77.2389	-33.9383	-98.2733
-33.9345	-76.7452	-33.9345	-98.2406
-33.9307	-75.677	-33.9307	-98.2839
-33.9269	-74.6088	-33.9269	-98.3272
-33.923	-73.2755	-33.923	-98.3694
-33.9192	-72.4471	-33.9192	-98.4115
-33.9154	-72.6539	-33.9154	-98.424
-33.9116	-73.1628	-33.9116	-98.4174
-33.9078	-73.5015	-33.9078	-98.4417
-33.904	-73.8401	-33.904	-98.428
-33.9001	-73.6174	-33.9001	-98.3783
-33.8963	-72.8898	-33.8963	-98.3096
-33.8925	-71.6075	-33.8925	-98.2425
-33.8887	-70.0218	-33.8887	-98.1944
-33.8849	-68.5838	-33.8849	-98.1801
-33.8811	-67.1451	-33.8811	-98.2292
-33.8773	-65.6878	-33.8773	-98.3503
-33.8734	-64.2305	-33.8734	-98.5094
-33.8696	-63.3788	-33.8696	-98.6946
-33.8658	-62.5272	-33.8658	-98.8989
-33.862	-61.6945	-33.862	-99.1031
-33.8582	-60.8617	-33.8582	-99.2884
-33.8544	-59.8019	-33.8544	-99.4048
-33.8505	-59.0448	-33.8505	-99.4831
-33.8467	-58.8619	-33.8467	-99.6007
-33.8429	-59.1837	-33.8429	-99.6802
-33.8391	-59.9156	-33.8391	-99.6228
-33.8353	-60.9503	-33.8353	-99.5274
-33.8315	-61.8463	-33.8315	-99.4521
-33.8276	-62.7422	-33.8276	-99.3769
-33.8238	-62.7221	-33.8238	-99.311
-33.82	-62.7018	-33.82	-99.264
-33.8162	-62.6817	-33.8162	-99.1851
-33.8124	-62.6615	-33.8124	-99.1441
-33.8086	-63.0452	-33.8086	-99.1589
-33.8048	-63.4288	-33.8048	-99.1738
-33.8009	-64.8219	-33.8009	-99.191
-33.7971	-66.2149	-33.7971	-99.2082
-33.7933	-67.7912	-33.7933	-99.1855
-33.7895	-69.3671	-33.7895	-99.1627
-33.7857	-70.5897	-33.7857	-99.1316
-33.7819	-71.3073	-33.7819	-99.1195
-33.778	-71.3882	-33.778	-99.2021
-33.7742	-70.9647	-33.7742	-99.3226
-33.7704	-69.9727	-33.7704	-99.4218
-33.7666	-68.6779	-33.7666	-99.521
-33.7628	-67.328	-33.7628	-99.5859
-33.759	-66.2803	-33.759	-99.6318
-33.7551	-65.7695	-33.7551	-99.7074
-33.7513	-65.7632	-33.7513	-99.745
-33.7475	-66.2111	-33.7475	-99.6963
-33.7437	-66.6587	-33.7437	-99.6096
-33.7399	-66.5328	-33.7399	-99.5526
-33.7361	-66.4062	-33.7361	-99.4766
-33.7323	-65.5232	-33.7323	-99.3784
-33.7284	-64.6399	-33.7284	-99.2803
-33.7246	-63.7566	-33.7246	-99.1726
-33.7208	-62.8733	-33.7208	-99.0839
-33.717	-62.9615	-33.717	-99.0922
-33.7132	-63.0499	-33.7132	-99.1385
-33.7094	-63.1192	-33.7094	-99.1433
-33.7055	-63.1886	-33.7055	-99.1861
-33.7017	-63.0325	-33.7017	-99.2576
-33.6979	-62.5736	-33.6979	-99.3291
-33.6941	-62.0453	-33.6941	-99.403
-33.6903	-62.0218	-33.6903	-99.4769
-33.6865	-62.4588	-33.6865	-99.4748
-33.6826	-63.6024	-33.6826	-99.4727
-33.6788	-65.3454	-33.6788	-99.4706
-33.675	-67.0881	-33.675	-99.4685
-33.6712	-68.434	-33.6712	-99.4458
-33.6674	-69.0728	-33.6674	-99.4231
-33.6636	-68.9794	-33.6636	-99.4004
-33.6598	-68.3823	-33.6598	-99.3778
-33.6559	-67.4943	-33.6559	-99.424
-33.6521	-66.6064	-33.6521	-99.4701
-33.6483	-66.2737	-33.6483	-99.5338
-33.6445	-65.9408	-33.6445	-99.5594
-33.6407	-65.7615	-33.6407	-99.5503
-33.6369	-65.2794	-33.6369	-99.478
-33.633	-64.5512	-33.633	-99.3759
-33.6292	-63.5202	-33.6292	-99.2548
-33.6254	-62.3125	-33.6254	-99.0946
-33.6216	-61.4076	-33.6216	-98.9723
-33.6178	-61.0391	-33.6178	-98.9198
-33.614	-61.1752	-33.614	-98.9305
-33.6101	-61.4438	-33.6101	-99.005
-33.6063	-61.7125	-33.6063	-99.0985
-33.6025	-62.0126	-33.6025	-99.1853
-33.5987	-62.3128	-33.5987	-99.2721
-33.5949	-62.5751	-33.5949	-99.2919
-33.5911	-62.8374	-33.5911	-99.3118
-33.5873	-63.6739	-33.5873	-99.3317
-33.5834	-64.5103	-33.5834	-99.3515
-33.5796	-65.2221	-33.5796	-99.3723
-33.5758	-65.4292	-33.5758	-99.3931
-33.572	-65.1947	-33.572	-99.4138
-33.5682	-64.4555	-33.5682	-99.4346
-33.5644	-63.445	-33.5644	-99.4577
-33.5605	-62.4344	-33.5605	-99.4808
-33.5567	-62.0233	-33.5567	-99.4838
-33.5529	-62.3187	-33.5529	-99.5247
-33.5491	-63.3397	-33.5491	-99.6088
-33.5453	-64.6635	-33.5453	-99.7119
-33.5415	-65.8611	-33.5415	-99.8384
-33.5376	-67.059	-33.5376	-99.9015
-33.5338	-67.3287	-33.5338	-99.8565
-33.53	-67.599	-33.53	-99.7483
-33.5262	-67.8694	-33.5262	-99.598
-33.5224	-68.1398	-33.5224	-99.4477
-33.5186	-67.5924	-33.5186	-99.3163
-33.5148	-67.0451	-33.5148	-99.2228
-33.5109	-66.4977	-33.5109	-99.1816
-33.5071	-65.9507	-33.5071	-99.1404
-33.5033	-64.7979	-33.5033	-99.0521
-33.4995	-63.645	-33.4995	-98.9258
-33.4957	-62.4921	-33.4957	-98.7595
-33.4919	-61.3393	-33.4919	-98.5742
-33.488	-61.5743	-33.488	-98.3909
-33.4842	-61.8094	-33.4842	-98.2709
-33.4804	-62.0445	-33.4804	-98.257
-33.4766	-62.2796	-33.4766	-98.3065
-33.4728	-63.1204	-33.4728	-98.3841
-33.469	-63.9612	-33.469	-98.4807
-33.4651	-64.802	-33.4651	-98.5919
-33.4613	-65.6428	-33.4613	-98.6651
-33.4575	-66.217	-33.4575	-98.6711
-33.4537	-66.7913	-33.4537	-98.6771
-33.4499	-67.7064	-33.4499	-98.6807
-33.4461	-68.0152	-33.4461	-98.6843
-33.4423	-67.2518	-33.4423	-98.6879
-33.4384	-66.4891	-33.4384	-98.6915
-33.4346	-65.6877	-33.4346	-98.6951
-33.4308	-64.8865	-33.4308	-98.6987
-33.427	-64.7037	-33.427	-98.662
-33.4232	-64.5209	-33.4232	-98.6252
-33.4194	-64.338	-33.4194	-98.5884
-33.4155	-64.1551	-33.4155	-98.5517
-33.4117	-64.0101	-33.4117	-98.5173
-33.4079	-63.8652	-33.4079	-98.4829
-33.4041	-63.4173	-33.4041	-98.4295
-33.4003	-63.5752	-33.4003	-98.4141
-33.3965	-64.4613	-33.3965	-98.45
-33.3927	-65.9531	-33.3927	-98.5238
-33.3888	-67.104	-33.3888	-98.5764
-33.385	-68.2551	-33.385	-98.6289
-33.3812	-69.8607	-33.3812	-98.6465
-33.3774	-70.8601	-33.3774	-98.6262
-33.3736	-70.9893	-33.3736	-98.6296
-33.3698	-71.1185	-33.3698	-98.633
-33.3659	-70.6924	-33.3659	-98.6428
-33.3621	-70.2663	-33.3621	-98.6905
-33.3583	-69.8402	-33.3583	-98.7691
-33.3545	-69.4141	-33.3545	-98.8858
-33.3507	-68.9118	-33.3507	-98.9961
-33.3469	-68.4102	-33.3469	-99.0684
-33.343	-67.9085	-33.343	-99.0734
-33.3392	-67.4062	-33.3392	-99.015
-33.3354	-67.503	-33.3354	-98.9125
-33.3316	-67.5997	-33.3316	-98.81
-33.3278	-67.6965	-33.3278	-98.7462
-33.324	-67.7925	-33.324	-98.7458
-33.3202	-67.8893	-33.3202	-98.8207
-33.3163	-67.986	-33.3163	-98.9335
-33.3125	-68.0821	-33.3125	-99.0463
-33.3087	-68.1789	-33.3087	-99.1211
-33.3049	-67.7959	-33.3049	-99.1144
-33.3011	-67.4128	-33.3011	-99.0443
-33.2973	-67.0305	-33.2973	-98.9355
-33.2934	-66.6475	-33.2934	-98.8266
-33.2896	-66.7946	-33.2896	-98.7359
-33.2858	-66.941	-33.2858	-98.7086
-33.282	-67.0881	-33.282	-98.751
-33.2782	-67.2352	-33.2782	-98.8313
-33.2744	-67.5096	-33.2744	-98.9307
-33.2705	-67.7839	-33.2705	-99.0301
-33.2667	-67.1882	-33.2667	-99.0748
-33.2629	-65.986	-33.2629	-99.0815
-33.2591	-64.8346	-33.2591	-99.0424
-33.2553	-63.6831	-33.2553	-98.9652
-33.2515	-62.191	-33.2515	-98.9093
-33.2477	-61.3045	-33.2477	-98.8535
-33.2438	-62.1467	-33.2438	-98.8531
-33.24	-63.5946	-33.24	-98.8907
-33.2362	-64.7018	-33.2362	-98.907
-33.2324	-65.809	-33.2324	-98.9232
-33.2286	-66.9669	-33.2286	-98.9418
-33.2248	-67.5189	-33.2248	-98.9604
-33.2209	-67.2001	-33.2209	-98.979
-33.2171	-66.8814	-33.2171	-98.9976
-33.2133	-66.772	-33.2133	-98.9283
-33.2095	-66.6627	-33.2095	-98.8589
-33.2057	-66.5533	-33.2057	-98.7896
-33.2019	-66.444	-33.2019	-98.7202
-33.198	-66.3347	-33.198	-98.6508
-33.1942	-66.2253	-33.1942	-98.5815
-33.1904	-66.1539	-33.1904	-98.5121
-33.1866	-66.0824	-33.1866	-98.4428
-33.1828	-65.5693	-33.1828	-98.4233
-33.179	-65.6619	-33.179	-98.4038
-33.1752	-66.2843	-33.1752	-98.3844
-33.1713	-67.5129	-33.1713	-98.3649
-33.1675	-69.1318	-33.1675	-98.3454
-33.1637	-70.7514	-33.1637	-98.326
-33.1599	-72.7116	-33.1599	-98.3065
-33.1561	-74.0654	-33.1561	-98.287
-33.1523	-74.7334	-33.1523	-98.3143
-33.1484	-74.7956	-33.1484	-98.3415
-33.1446	-75.1608	-33.1446	-98.3664
-33.1408	-75.5259	-33.1408	-98.3912
-33.137	-75.2476	-33.137	-98.382
-33.1332	-74.9686	-33.1332	-98.3349
-33.1294	-74.6903	-33.1294	-98.3114
-33.1255	-74.412	-33.1255	-98.288
-33.1217	-74.1588	-33.1217	-98.2408
-33.1179	-73.9057	-33.1179	-98.2316
-33.1141	-73.6519	-33.1141	-98.3064
-33.1103	-73.3987	-33.1103	-98.4191
-33.1065	-72.6155	-33.1065	-98.5707
-33.1027	-71.8322	-33.1027	-98.7222
-33.0988	-71.0496	-33.0988	-98.8192
-33.095	-70.2663	-33.095	-98.8781
-33.0912	-69.4194	-33.0912	-98.8421
-33.0874	-68.5732	-33.0874	-98.7681
-33.0836	-68.597	-33.0836	-98.7131
-33.0798	-69.2266	-33.0798	-98.6581
-33.0759	-70.0834	-33.0759	-98.5373
-33.0721	-70.9402	-33.0721	-98.4166
-33.0683	-70.9263	-33.0683	-98.2983
-33.0645	-70.3074	-33.0645	-98.1799
-33.0607	-68.7793	-33.0607	-98.1146
-33.0569	-66.6455	-33.0569	-98.0873
-33.053	-64.8778	-33.053	-98.0933
-33.0492	-63.1101	-33.0492	-98.1373
-33.0454	-62.1121	-33.0454	-98.1678
-33.0416	-62.1235	-33.0416	-98.1983
-33.0378	-63.2453	-33.0378	-98.1765
-33.034	-64.9728	-33.034	-98.1168
-33.0302	-67.0822	-33.0302	-98.0271
-33.0263	-69.1921	-33.0263	-97.9375
-33.0225	-70.4306	-33.0225	-97.9389
-33.0187	-71.0641	-33.0187	-98.0037
-33.0149	-70.9654	-33.0149	-98.123
-33.0111	-70.261	-33.0111	-98.2804
-33.0073	-69.8601	-33.0073	-98.4378
-33.0034	-69.4585	-33.0034	-98.5572
-32.9996	-68.8555	-32.9996	-98.5594
-32.9958	-68.2518	-32.9958	-98.4983
-32.992	-67.6487	-32.992	-98.4743
-32.9882	-67.0451	-32.9882	-98.4504
-32.9844	-67.4513	-32.9844	-98.4756
-32.9805	-67.8575	-32.9805	-98.5641
-32.9767	-68.2445	-32.9767	-98.6146
-32.9729	-68.6321	-32.9729	-98.6651
-32.9691	-68.4691	-32.9691	-98.7314
-32.9653	-68.0033	-32.9653	-98.7598
-32.9615	-67.8966	-32.9615	-98.8202
-32.9577	-67.4877	-32.9577	-98.8616
-32.9538	-66.4095	-32.9538	-98.8215
-32.95	-65.6349	-32.95	-98.7814
-32.9462	-65.598	-32.9462	-98.7495
-32.9424	-66.0658	-32.9424	-98.6987
-32.9386	-66.338	-32.9386	-98.6135
-32.9348	-66.6103	-32.9348	-98.5092
-32.9309	-67.1789	-32.9309	-98.4061
-32.9271	-67.2432	-32.9271	-98.3221
-32.9233	-66.5315	-32.9233	-98.314
-32.9195	-65.5165	-32.9195	-98.3439
-32.9157	-64.4009	-32.9157	-98.3497
-32.9119	-63.7899	-32.9119	-98.3555
-32.9081	-63.9987	-32.9081	-98.3362
-32.9042	-64.914	-32.9042	-98.2535
-32.9004	-66.4732	-32.9004	-98.1344
-32.8966	-68.3346	-32.8966	-98.0152
-32.8928	-70.3226	-32.8928	-97.9112
-32.889	-71.8057	-32.889	-97.8705
-32.8852	-72.6453	-32.8852	-97.897
-32.8813	-72.9806	-32.8813	-97.9616
-32.8775	-72.4763	-32.8775	-98.0674
-32.8737	-71.6692	-32.8737	-98.1351
-32.8699	-71.0012	-32.8699	-98.1355
-32.8661	-70.3332	-32.8661	-98.0726
-32.8623	-69.5705	-32.8623	-97.9678
-32.8584	-68.8078	-32.8584	-97.8629
-32.8546	-68.045	-32.8546	-97.8099
-32.8508	-67.2816	-32.8508	-97.7949
-32.847	-67.0497	-32.847	-97.8126
-32.8432	-66.8178	-32.8432	-97.8493
-32.8394	-66.5858	-32.8394	-97.8777
-32.8356	-66.3539	-32.8356	-97.9061
-32.8317	-67.1312	-32.8317	-97.9048
-32.8279	-67.9085	-32.8279	-97.9035
-32.8241	-68.6865	-32.8241	-97.8831
-32.8203	-69.4638	-32.8203	-97.9008
-32.8165	-69.3704	-32.8165	-97.9882
-32.8127	-69.2769	-32.8127	-98.1136
-32.8088	-69.1842	-32.8088	-98.2199
-32.805	-69.0907	-32.805	-98.3263
-32.8012	-69.603	-32.8012	-98.397
-32.7974	-70.1159	-32.7974	-98.4678
-32.7936	-70.6281	-32.7936	-98.5385
-32.7898	-71.1404	-32.7898	-98.6093
-32.7859	-71.1609	-32.7859	-98.6418
-32.7821	-71.1808	-32.7821	-98.6743
-32.7783	-71.2192	-32.7783	-98.7259
-32.7745	-71.2583	-32.7745	-98.7394
-32.7707	-70.9946	-32.7707	-98.6563
-32.7669	-71.033	-32.7669	-98.5353
-32.7631	-71.9236	-32.7631	-98.4356
-32.7592	-73.1171	-32.7592	-98.3359
-32.7554	-74.1973	-32.7554	-98.275
-32.7516	-74.9739	-32.7516	-98.2521
-32.7478	-75.1078	-32.7478	-98.1865
-32.744	-74.5346	-32.744	-98.1589
-32.7402	-73.1542	-32.7402	-98.1756
-32.7363	-71.4704	-32.7363	-98.1923
-32.7325	-69.6739	-32.7325	-98.2125
-32.7287	-68.381	-32.7287	-98.2328
-32.7249	-67.3466	-32.7249	-98.2838
-32.7211	-67.0192	-32.7211	-98.3538
-32.7173	-67.5367	-32.7173	-98.4001
-32.7134	-68.0543	-32.7134	-98.4654
-32.7096	-67.9344	-32.7096	-98.5021
-32.7058	-67.8151	-32.7058	-98.5009
-32.702	-67.6951	-32.702	-98.5424
-32.6982	-67.5752	-32.6982	-98.5459
-32.6944	-67.0775	-32.6944	-98.4675
-32.6906	-66.5792	-32.6906	-98.37
-32.6867	-66.0809	-32.6867	-98.2619
-32.6829	-65.5827	-32.6829	-98.1918
-32.6791	-65.1792	-32.6791	-98.1929
-32.6753	-64.7756	-32.6753	-98.2321
-32.6715	-64.2333	-32.6715	-98.2415
-32.6677	-63.9937	-32.6677	-98.27
-32.6638	-64.2909	-32.6638	-98.3414
-32.66	-65.0928	-32.66	-98.4128
-32.6562	-66.8091	-32.6562	-98.4842
-32.6524	-68.5261	-32.6524	-98.5556
-32.6486	-69.921	-32.6486	-98.5973
-32.6448	-70.811	-32.6448	-98.62
-32.6409	-71.0575	-32.6409	-98.6736
-32.6371	-70.7997	-32.6371	-98.6892
-32.6333	-70.5605	-32.6333	-98.6355
-32.6295	-70.3213	-32.6295	-98.5628
-32.6257	-69.7666	-32.6257	-98.4902
-32.6219	-69.7169	-32.6219	-98.4365
-32.6181	-70.2855	-32.6181	-98.4382
-32.6142	-70.8541	-32.6142	-98.4779
-32.6104	-71.7063	-32.6104	-98.4951
-32.6066	-72.0542	-32.6066	-98.5123
-32.6028	-71.2888	-32.6028	-98.5036
-32.599	-70.0191	-32.599	-98.457
-32.5952	-69.0331	-32.5952	-98.4341
-32.5913	-68.047	-32.5913	-98.4112
-32.5875	-67.4208	-32.5875	-98.405
-32.5837	-67.2989	-32.5837	-98.4367
-32.5799	-67.9158	-32.5799	-98.4993
-32.5761	-68.8349	-32.5761	-98.6
-32.5723	-69.3505	-32.5723	-98.7267
-32.5684	-69.5632	-32.5684	-98.8155
-32.5646	-69.0377	-32.5646	-98.8357
-32.5608	-68.0079	-32.5608	-98.7926
-32.557	-67.4254	-32.557	-98.7326
-32.5532	-66.8436	-32.5532	-98.6535
-32.5494	-65.9647	-32.5494	-98.5621
-32.5456	-65.5907	-32.5456	-98.5087
-32.5417	-66.2115	-32.5417	-98.5011
-32.5379	-67.1352	-32.5379	-98.5314
-32.5341	-68.0589	-32.5341	-98.5428
-32.5303	-68.6799	-32.5303	-98.5541
-32.5265	-68.4367	-32.5265	-98.5679
-32.5227	-67.6885	-32.5227	-98.5816
-32.5188	-67.224	-32.5188	-98.5953
-32.515	-66.7594	-32.515	-98.6091
-32.5112	-65.8348	-32.5112	-98.622
-32.5074	-65.2128	-32.5074	-98.6349
-32.5036	-65.3668	-32.5036	-98.6479
-32.4998	-66.0255	-32.4998	-98.6608
-32.496	-66.9178	-32.496	-98.7118
-32.4921	-68.1126	-32.4921	-98.7627
-32.4883	-69.1371	-32.4883	-98.8137
-32.4845	-70.1623	-32.4845	-98.8646
-32.4807	-70.4048	-32.4807	-98.9264
-32.4769	-70.1437	-32.4769	-98.9882
-32.4731	-69.3266	-32.4731	-99.0583
-32.4692	-68.2067	-32.4692	-99.1095
-32.4654	-67.2578	-32.4654	-99.104
-32.4616	-66.3082	-32.4616	-99.0605
-32.4578	-66.0846	-32.4578	-99.0372
-32.454	-66.3658	-32.454	-99.0138
-32.4502	-66.943	-32.4502	-99.0182
-32.4463	-67.823	-32.4463	-99.0227
-32.4425	-68.7037	-32.4425	-99.0271
-32.4387	-69.2809	-32.4387	-99.0315
-32.4349	-68.9814	-32.4349	-99.0359
-32.4311	-68.1776	-32.4311	-99.0403
-32.4273	-67.6381	-32.4273	-99.0447
-32.4235	-67.0987	-32.4235	-99.0491
-32.4196	-66.3963	-32.4196	-98.9987
-32.4158	-65.6932	-32.4158	-98.9482
-32.412	-64.9904	-32.412	-98.8978
-32.4082	-64.2875	-32.4082	-98.8474
-32.4044	-64.1903	-32.4044	-98.797
-32.4006	-64.0931	-32.4006	-98.7465
-32.3967	-63.9959	-32.3967	-98.6961
-32.3929	-63.8987	-32.3929	-98.6457
-32.3891	-64.1927	-32.3891	-98.6
-32.3853	-64.4866	-32.3853	-98.5543
-32.3815	-64.7806	-32.3815	-98.5087
-32.3777	-65.0745	-32.3777	-98.463
-32.3738	-65.3685	-32.3738	-98.3841
-32.37	-65.6625	-32.37	-98.3051
-32.3662	-65.9564	-32.3662	-98.2274
-32.3624	-66.2504	-32.3624	-98.1496
-32.3586	-65.8794	-32.3586	-98.0703
-32.3548	-65.5084	-32.3548	-98.0099
-32.351	-65.1374	-32.351	-97.9817
-32.3471	-64.7664	-32.3471	-98.0167
-32.3433	-65.001	-32.3433	-98.1341
-32.3395	-65.2357	-32.3395	-98.2895
-32.3357	-65.4704	-32.3357	-98.4343
-32.3319	-65.7051	-32.3319	-98.56
-32.3281	-66.028	-32.3281	-98.6338
-32.3242	-66.3512	-32.3242	-98.6443
-32.3204	-66.674	-32.3204	-98.5852
-32.3166	-66.9973	-32.3166	-98.488
-32.3128	-67.3201	-32.3128	-98.3398
-32.309	-67.6428	-32.309	-98.2106
-32.3052	-67.9662	-32.3052	-98.1229
-32.3013	-68.2889	-32.3013	-98.0732
-32.2975	-68.1086	-32.2975	-98.0555
-32.2937	-67.9277	-32.2937	-98.0377
-32.2899	-67.7475	-32.2899	-98.0222
-32.2861	-67.5666	-32.2861	-98.0068
-32.2823	-67.3863	-32.2823	-97.9653
-32.2785	-67.2054	-32.2785	-97.9237
-32.2746	-67.0252	-32.2746	-97.8632
-32.2708	-66.8449	-32.2708	-97.8407
-32.267	-67.1816	-32.267	-97.8482
-32.2632	-67.5182	-32.2632	-97.8938
-32.2594	-67.8548	-32.2594	-97.9939
-32.2556	-68.1915	-32.2556	-98.0941
-32.2517	-67.5189	-32.2517	-98.2169
-32.2479	-66.8462	-32.2479	-98.3016
-32.2441	-66.1738	-32.2441	-98.3424
-32.2403	-65.5012	-32.2403	-98.3642
-32.2365	-65.9636	-32.2365	-98.3968
-32.2327	-66.4261	-32.2327	-98.4294
-32.2288	-66.8443	-32.2288	-98.4609
-32.225	-67.2624	-32.225	-98.4923
-32.2212	-67.4665	-32.2212	-98.519
-32.2174	-66.9635	-32.2174	-98.5456
-32.2136	-65.7288	-32.2136	-98.5723
-32.2098	-63.9894	-32.2098	-98.599
-32.206	-62.2311	-32.206	-98.5591
-32.2021	-60.4727	-32.2021	-98.5193
-32.1983	-59.0236	-32.1983	-98.4795
-32.1945	-58.0791	-32.1945	-98.4396
-32.1907	-57.6645	-32.1907	-98.4022
-32.1869	-57.5528	-32.1869	-98.3647
-32.1831	-57.3023	-32.1831	-98.3082
-32.1792	-57.0519	-32.1792	-98.2898
-32.1754	-58.174	-32.1754	-98.327
-32.1716	-59.2961	-32.1716	-98.4021
-32.1678	-60.4182	-32.1678	-98.4571
-32.164	-61.5403	-32.164	-98.5121
-32.1602	-62.6624	-32.1602	-98.6205
-32.1563	-63.7846	-32.1563	-98.7099
-32.1525	-64.9067	-32.1525	-98.7542
-32.1487	-66.0288	-32.1487	-98.7605
-32.1449	-66.0027	-32.1449	-98.7018
-32.1411	-65.9766	-32.1411	-98.6242
-32.1373	-65.9504	-32.1373	-98.5549
-32.1335	-65.9243	-32.1335	-98.4855
-32.1296	-66.5036	-32.1296	-98.415
-32.1258	-67.0835	-32.1258	-98.3445
-32.122	-67.6627	-32.122	-98.2752
-32.1182	-68.2425	-32.1182	-98.2059
-32.1144	-69.0258	-32.1144	-98.1539
-32.1106	-69.809	-32.1106	-98.1208
-32.1067	-70.5605	-32.1067	-98.1318
-32.1029	-71.3127	-32.1029	-98.1807
-32.0991	-71.913	-32.0991	-98.2277
-32.0953	-72.0085	-32.0953	-98.2746
-32.0915	-71.6625	-32.0915	-98.343
-32.0877	-70.8117	-32.0877	-98.3733
-32.0838	-69.3114	-32.0838	-98.3514
-32.08	-67.8104	-32.08	-98.2915
-32.0762	-66.5182	-32.0762	-98.2529
-32.0724	-65.9326	-32.0724	-98.2144
-32.0686	-66.0787	-32.0686	-98.2107
-32.0648	-66.7296	-32.0648	-98.2449
-32.061	-67.7143	-32.061	-98.2567
-32.0571	-68.6997	-32.0571	-98.2684
-32.0533	-69.108	-32.0533	-98.295
-32.0495	-69.0119	-32.0495	-98.3026
-32.0457	-68.3605	-32.0457	-98.2567
-32.0419	-67.4055	-32.0419	-98.1918
-32.0381	-66.2494	-32.0381	-98.1281
-32.0342	-65.0931	-32.0342	-98.0834
-32.0304	-64.5235	-32.0304	-98.0827
-32.0266	-63.9539	-32.0266	-98.12
-32.0228	-64.5956	-32.0228	-98.1493
-32.019	-65.2374	-32.019	-98.1976
-32.0152	-65.8791	-32.0152	-98.2377
-32.0114	-66.5209	-32.0114	-98.2777
-32.0075	-67.2008	-32.0075	-98.3237
-32.0037	-67.88	-32.0037	-98.3697
-31.9999	-68.5599	-31.9999	-98.4156
-31.9961	-69.2391	-31.9961	-98.4616
-31.9923	-69.153	-31.9923	-98.4521
-31.9885	-69.0669	-31.9885	-98.4426
-31.9846	-68.9801	-31.9846	-98.4332
-31.9808	-68.8939	-31.9808	-98.4237
-31.977	-68.8078	-31.977	-98.4154
-31.9732	-68.7216	-31.9732	-98.4071
-31.9694	-68.6348	-31.9694	-98.3893
-31.9656	-68.5486	-31.9656	-98.3905
-31.9617	-67.8568	-31.9617	-98.4567
-31.9579	-67.1643	-31.9579	-98.5418
-31.9541	-66.4725	-31.9541	-98.6174
-31.9503	-65.7807	-31.9503	-98.6931
-31.9465	-65.6943	-31.9465	-98.7632
-31.9427	-65.608	-31.9427	-98.8333
-31.9389	-65.5216	-31.9389	-98.9192
-31.935	-65.4354	-31.935	-98.9735
-31.9312	-64.8376	-31.9312	-98.9765
-31.9274	-64.2398	-31.9274	-98.9478
-31.9236	-63.6737	-31.9236	-98.8684
-31.9198	-63.1074	-31.9198	-98.7701
-31.916	-62.6548	-31.916	-98.65
-31.9121	-62.7069	-31.9121	-98.5108
-31.9083	-63.2825	-31.9083	-98.3824
-31.9045	-64.1611	-31.9045	-98.254
-31.9007	-64.8883	-31.9007	-98.1188
-31.8969	-65.1107	-31.8969	-98.0026
-31.8931	-64.9293	-31.8931	-97.9288
-31.8892	-64.2432	-31.8892	-97.8994
-31.8854	-63.1408	-31.8854	-97.9237
-31.8816	-62.3411	-31.8816	-97.9798
-31.8778	-61.9516	-31.8778	-98.0295
-31.874	-62.2687	-31.874	-98.0602
-31.8702	-63.1228	-31.8702	-98.0453
-31.8664	-63.977	-31.8664	-97.9988
-31.8625	-65.1592	-31.8625	-97.9717
-31.8587	-65.8367	-31.8587	-97.9446
-31.8549	-65.8834	-31.8549	-97.9337
-31.8511	-65.93	-31.8511	-97.9671
-31.8473	-65.6801	-31.8473	-98.0327
-31.8435	-65.935	-31.8435	-98.1299
-31.8396	-67.1551	-31.8396	-98.2421
-31.8358	-68.6779	-31.8358	-98.3353
-31.832	-70.2007	-31.832	-98.389
-31.8282	-71.4207	-31.8282	-98.3983
-31.8244	-71.701	-31.8244	-98.3502
-31.8206	-71.4763	-31.8206	-98.2831
-31.8167	-70.9429	-31.8167	-98.2251
-31.8129	-70.4088	-31.8129	-98.1671
-31.8091	-70.1649	-31.8091	-98.1409
-31.8053	-70.4253	-31.8053	-98.1338
-31.8015	-71.2417	-31.8015	-98.1073
-31.7977	-72.3603	-31.7977	-98.0998
-31.7939	-73.0754	-31.7939	-98.1326
-31.79	-73.7904	-31.79	-98.1972
-31.7862	-73.9183	-31.7862	-98.3084
-31.7824	-74.0468	-31.7824	-98.4386
-31.7786	-73.7712	-31.7786	-98.5451
-31.7748	-73.4955	-31.7748	-98.6199
-31.771	-73.2198	-31.771	-98.6615
-31.7671	-72.9448	-31.7671	-98.6587
-31.7633	-72.6314	-31.7633	-98.5978
-31.7595	-72.3179	-31.7595	-98.5178
-31.7557	-72.0045	-31.7557	-98.447
-31.7519	-71.691	-31.7519	-98.3761
-31.7481	-71.746	-31.7481	-98.3391
-31.7442	-71.801	-31.7442	-98.3211
-31.7404	-71.856	-31.7404	-98.2829
-31.7366	-71.911	-31.7366	-98.2637
-31.7328	-70.9568	-31.7328	-98.3082
-31.729	-70.0025	-31.729	-98.3717
-31.7252	-69.0476	-31.7252	-98.4246
-31.7214	-68.0934	-31.7214	-98.4774
-31.7175	-66.9748	-31.7175	-98.5394
-31.7137	-65.8565	-31.7137	-98.5823
-31.7099	-64.738	-31.7099	-98.5849
-31.7061	-63.6195	-31.7061	-98.5431
-31.7023	-62.5831	-31.7023	-98.482
-31.6985	-61.5466	-31.6985	-98.4208
-31.6946	-60.3714	-31.6946	-98.3347
-31.6908	-59.499	-31.6908	-98.293
-31.687	-59.1979	-31.687	-98.3464
-31.6832	-59.4016	-31.6832	-98.4442
-31.6794	-60.1794	-31.6794	-98.517
-31.6756	-61.26	-31.6756	-98.5899
-31.6717	-61.9747	-31.6717	-98.6425
-31.6679	-62.6894	-31.6679	-98.6508
-31.6641	-62.8173	-31.6641	-98.6259
-31.6603	-62.9452	-31.6603	-98.5693
-31.6565	-63.3635	-31.6565	-98.5305
-31.6527	-63.7816	-31.6527	-98.4917
-31.6489	-64.1997	-31.6489	-98.4402
-31.645	-64.6179	-31.645	-98.4078
-31.6412	-65.6039	-31.6412	-98.3979
-31.6374	-66.5898	-31.6374	-98.388
-31.6336	-67.5759	-31.6336	-98.3793
-31.6298	-68.5619	-31.6298	-98.3705
-31.626	-68.9038	-31.626	-98.3322
-31.6221	-69.2458	-31.6221	-98.2938
-31.6183	-69.5871	-31.6183	-98.265
-31.6145	-69.929	-31.6145	-98.2171
-31.6107	-70.2709	-31.6107	-98.1321
-31.6069	-70.6129	-31.6069	-98.028
-31.6031	-70.9548	-31.6031	-97.9354
-31.5992	-71.2961	-31.5992	-97.8428
-31.5954	-71.7142	-31.5954	-97.7427
-31.5916	-72.1317	-31.5916	-97.6743
-31.5878	-72.5492	-31.5878	-97.6403
-31.584	-72.9667	-31.584	-97.6506
-31.5802	-72.3749	-31.5802	-97.7239
-31.5764	-71.7825	-31.5764	-97.8162
-31.5725	-71.1907	-31.5725	-97.8986
-31.5687	-70.599	-31.5687	-97.981
-31.5649	-70.5135	-31.5649	-98.0125
-31.5611	-70.4287	-31.5611	-98.0124
-31.5573	-70.3432	-31.5573	-98.03
-31.5535	-70.2577	-31.5535	-98.0477
-31.5496	-70.1729	-31.5496	-98.0634
-31.5458	-70.0874	-31.5458	-98.0791
-31.542	-70.0025	-31.542	-98.0948
-31.5382	-69.9171	-31.5382	-98.1105
-31.5344	-69.1252	-31.5344	-98.1281
-31.5306	-68.3333	-31.5306	-98.1458
-31.5268	-67.5414	-31.5268	-98.173
-31.5229	-66.7495	-31.5229	-98.1811
-31.5191	-66.9675	-31.5191	-98.1267
-31.5153	-67.1849	-31.5153	-98.0533
-31.5115	-67.4029	-31.5115	-97.9907
-31.5077	-67.6202	-31.5077	-97.928
-31.5039	-67.8383	-31.5039	-97.872
-31.5	-68.057	-31.5	-97.8351
-31.4962	-68.275	-31.4962	-97.8433
-31.4924	-68.4937	-31.4924	-97.8896
-31.4886	-68.7117	-31.4886	-97.9322
-31.4848	-68.9304	-31.4848	-97.9939
-31.481	-69.1484	-31.481	-98.0555
-31.4771	-69.3671	-31.4771	-98.0982
-31.4733	-69.5473	-31.4733	-98.1234
-31.4695	-69.7275	-31.4695	-98.1106
-31.4657	-69.9085	-31.4657	-98.0444
-31.4619	-70.0887	-31.4619	-97.9782
-31.4581	-69.6633	-31.4581	-97.9286
-31.4543	-69.2385	-31.4543	-97.9171
-31.4504	-68.8131	-31.4504	-97.9387
-31.4466	-68.3876	-31.4466	-97.9984
-31.4428	-68.8435	-31.4428	-98.0642
-31.439	-69.2988	-31.439	-98.1301
-31.4352	-69.7222	-31.4352	-98.2184
-31.4314	-70.1463	-31.4314	-98.2688
-31.4275	-70.4313	-31.4275	-98.28
-31.4237	-70.2113	-31.4237	-98.2722
-31.4199	-69.4366	-31.4199	-98.2727
-31.4161	-68.3585	-31.4161	-98.2732
-31.4123	-67.4513	-31.4123	-98.297
-31.4085	-66.5434	-31.4085	-98.3209
-31.4046	-65.958	-31.4046	-98.3447
-31.4008	-65.8771	-31.4008	-98.3686
-31.397	-66.3512	-31.397	-98.3924
-31.3932	-67.1286	-31.3932	-98.4163
-31.3894	-67.7667	-31.3894	-98.4401
-31.3856	-68.4048	-31.3856	-98.464
-31.3818	-68.2657	-31.3818	-98.4876
-31.3779	-68.1265	-31.3779	-98.5113
-31.3741	-67.9874	-31.3741	-98.535
-31.3703	-67.8482	-31.3703	-98.5587
-31.3665	-67.7091	-31.3665	-98.5064
-31.3627	-67.5699	-31.3627	-98.454
-31.3589	-67.4301	-31.3589	-98.4041
-31.355	-67.2909	-31.355	-98.3541
-31.3512	-67.3539	-31.3512	-98.3339
-31.3474	-67.4168	-31.3474	-98.3516
-31.3436	-67.4791	-31.3436	-98.3373
-31.3398	-67.5421	-31.3398	-98.3419
-31.336	-67.6043	-31.336	-98.3763
-31.3321	-67.6673	-31.3321	-98.4107
-31.3283	-67.7296	-31.3283	-98.4462
-31.3245	-67.7925	-31.3245	-98.4818
-31.3207	-67.7819	-31.3207	-98.4352
-31.3169	-67.772	-31.3169	-98.3886
-31.3131	-67.7614	-31.3131	-98.342
-31.3093	-67.7515	-31.3093	-98.2954
-31.3054	-66.7316	-31.3054	-98.2488
-31.3016	-65.712	-31.3016	-98.2022
-31.2978	-64.6923	-31.2978	-98.1557
-31.294	-63.6726	-31.294	-98.1091
-31.2902	-63.145	-31.2902	-98.0589
-31.2864	-62.6174	-31.2864	-98.0088
-31.2825	-62.0897	-31.2825	-97.9681
-31.2787	-61.5621	-31.2787	-97.9085
-31.2749	-61.0976	-31.2749	-97.8001
-31.2711	-60.633	-31.2711	-97.6728
-31.2673	-60.2001	-31.2673	-97.5466
-31.2635	-59.7671	-31.2635	-97.4394
-31.2596	-59.9588	-31.2596	-97.3933
-31.2558	-60.6553	-31.2558	-97.3853
-31.252	-61.8879	-31.252	-97.4223
-31.2482	-63.4235	-31.2482	-97.4783
-31.2444	-64.9842	-31.2444	-97.4833
-31.2406	-66.2422	-31.2406	-97.4883
-31.2368	-67.0775	-31.2368	-97.4944
-31.2329	-67.2061	-31.2329	-97.5006
-31.2291	-66.7608	-31.2291	-97.5163
-31.2253	-66.3148	-31.2253	-97.5319
-31.2215	-66.0524	-31.2215	-97.5476
-31.2177	-66.4964	-31.2177	-97.5632
-31.2139	-67.7289	-31.2139	-97.5837
-31.21	-69.265	-31.21	-97.6041
-31.2062	-70.813	-31.2062	-97.6269
-31.2024	-72.0582	-31.2024	-97.6497
-31.1986	-72.5094	-31.1986	-97.656
-31.1948	-72.4564	-31.1948	-97.7004
-31.191	-72.0946	-31.191	-97.7756
-31.1871	-71.7321	-31.1871	-97.8889
-31.1833	-72.0005	-31.1833	-98.029
[truncated: 20,682 more rows]
