# Supplementary material for: Porphyrin-fused graphene nanoribbons
Source: Nat Chem. 2024 Mar 8;16(7):1133–40. doi: 10.1038/s41557-024-01477-1 (PMC11230900; doi:10.1038/s41557-024-01477-1)
Supplement: Supplementary file 6 — Data for time-resolved complex photoconductivity dynamics of PGNRb (shown in Fig. 5a), data for frequency-resolved THz photoconductivity of PGNRb measured at tp of 2 ps (shown in Fig. 5b), and data for coordinates, band structure and density of states of GNR, PGNR and porphyrin nanoribbon (shown in Fig, 5c, 5d and 5e, respectively). [file 41557_2024_1477_MOESM6_ESM.xlsx]

## Sheet: Fig. 5a
Fig. 5a: time-resolved complex photoconductivity dynamics of PGNRb
				fitting plot
real part		imaginary part		real part		imaginary part
time (ps)	Δσ (X 10-3 S/m)	time (ps)	Δσ (X 10-3 S/m)	time (ps)	Δσ (X 10-3 S/m)	time (ps)	Δσ (X 10-3 S/m)
-2	5.082e-05	-3.6075	-3.93935e-05	0.9	0.00055858	1.1925	-0.000622942
-1.9	-7.61217e-05	-3.4075	1.19539e-05	0.90911	0.000556003	1.20151	-0.000620461
-1.8	-3.35518e-05	-3.2075	-6.43895e-05	0.91822	0.000553441	1.21052	-0.000617994
-1.7	4.11375e-05	-3.0075	-3.56923e-05	0.92733	0.000550894	1.21953	-0.000615542
-1.6	2.22064e-05	-2.8075	4.65583e-06	0.93644	0.000548363	1.22853	-0.000613104
-1.5	-1.05474e-05	-2.6075	5.11547e-07	0.94555	0.000545846	1.23754	-0.00061068
-1.4	-3.97385e-07	-2.4075	-6.84556e-05	0.95465	0.000543345	1.24655	-0.000608271
-1.3	-4.59722e-05	-2.2075	-3.54316e-05	0.96376	0.000540858	1.25556	-0.000605876
-1.2	-1.09146e-05	-2.0075	3.82532e-05	0.97287	0.000538386	1.26457	-0.000603494
-1.1	2.96853e-05	-1.8075	6.16071e-05	0.98198	0.000535928	1.27358	-0.000601127
-1	5.29235e-05	-1.6075	8.09732e-05	0.99109	0.000533485	1.28259	-0.000598773
-0.9	6.98139e-06	-1.4075	-6.81263e-06	1	0.00053111	1.2916	-0.000596434
-0.8	2.64467e-05	-1.2075	2.60028e-05	1.0002	0.000531057	1.30061	-0.000594108
-0.7	-7.89931e-05	-1.0075	2.89481e-05	1.00931	0.000528643	1.30962	-0.000591795
-0.6	1.49278e-05	-0.8075	4.49944e-06	1.01842	0.000526243	1.31862	-0.000589496
-0.5	-1.13192e-06	-0.6075	-7.22966e-06	1.02753	0.000523857	1.32763	-0.000587211
-0.4	-1.15156e-05	-0.4075	-5.53546e-06	1.03664	0.000521486	1.33664	-0.000584939
-0.3	4.44429e-05	-0.2075	7.57507e-06	1.04575	0.000519128	1.34565	-0.00058268
-0.2	-2.46706e-05	-0.0075	-1.45538e-05	1.05485	0.000516785	1.35466	-0.000580434
-0.1	4.24357e-06	0.1925	3.56989e-05	1.06396	0.000514455	1.36367	-0.000578202
1.13687e-13	-5.06799e-05	0.3925	9.78892e-05	1.07307	0.000512139	1.37268	-0.000575983
0.1	3.13547e-05	0.5925	2.45171e-05	1.08218	0.000509837	1.38169	-0.000573776
0.2	-1.50548e-05	0.7925	-0.000128118	1.09129	0.000507549	1.3907	-0.000571583
0.3	3.36585e-05	0.9925	-0.000354098	1.1	0.000505373	1.3925	-0.000571146
0.4	-1.30849e-05	1.1925	-0.000651001	1.1004	0.000505274	1.39971	-0.000569402
0.5	3.11544e-05	1.3925	-0.00070115	1.10951	0.000503012	1.40872	-0.000567235
0.6	1.41598e-05	1.5925	-0.000533032	1.11862	0.000500764	1.41772	-0.000565079
0.7	0.000325437	1.7925	-0.00035574	1.12773	0.000498529	1.42673	-0.000562937
0.8	0.000479657	1.9925	-0.000444569	1.13684	0.000496308	1.43574	-0.000560807
0.9	0.000562927	2.1925	-0.000375133	1.14595	0.000494099	1.44475	-0.000558689
1	0.000523629	2.3925	-0.00036197	1.15506	0.000491904	1.45376	-0.000556584
1.1	0.000545332	2.5925	-0.000283776	1.16416	0.000489721	1.46277	-0.000554492
1.2	0.000511509	2.7925	-0.000360562	1.17327	0.000487552	1.47178	-0.000552411
1.3	0.00046323	2.9925	-0.000281482	1.18238	0.000485395	1.48079	-0.000550343
1.4	0.000405736	3.1925	-0.000290892	1.19149	0.000483251	1.4898	-0.000548286
1.5	0.00036557	3.3925	-0.000326027	1.2	0.00048126	1.49881	-0.000546242
1.6	0.000353684	3.5925	-0.000315262	1.2006	0.00048112	1.50781	-0.00054421
1.7	0.000286373	3.7925	-0.000289119	1.20971	0.000479002	1.51682	-0.00054219
1.8	0.000317458	3.9925	-0.000314141	1.21882	0.000476896	1.52583	-0.000540181
1.9	0.000313885	4.1925	-0.000253671	1.22793	0.000474802	1.53484	-0.000538184
2	0.00036557	4.3925	-0.000224322	1.23704	0.000472721	1.54385	-0.000536199
2.1	0.00034517	4.5925	-0.000312291	1.24615	0.000470652	1.55286	-0.000534226
2.2	0.000410811	4.7925	-0.000307156	1.25526	0.000468596	1.56187	-0.000532264
2.3	0.000359226	4.9925	-0.00020261	1.26436	0.000466551	1.57088	-0.000530314
2.4	0.000330312	5.1925	-0.000255365	1.27347	0.000464519	1.57989	-0.000528375
2.5	0.000313651	5.3925	-0.000277572	1.28258	0.000462499	1.5889	-0.000526447
2.6	0.000245506	5.5925	-0.000203705	1.29169	0.00046049	1.5925	-0.000525679
2.7	0.000219697	5.7925	-0.000259041	1.3	0.000458669	1.5979	-0.000524531
2.8	0.000307341	5.9925	-0.000265192	1.3008	0.000458494	1.60691	-0.000522626
2.9	0.000290113	6.1925	-0.000192706	1.30991	0.000456509	1.61592	-0.000520732
3	0.00025589	6.3925	-0.000241812	1.31902	0.000454536	1.62493	-0.000518849
3.1	0.00025362	6.5925	-0.000154678	1.32813	0.000452575	1.63394	-0.000516977
3.2	0.000214088	6.7925	-0.000200708	1.33724	0.000450626	1.64295	-0.000515116
3.3	0.000230482	6.9925	-0.000217207	1.34635	0.000448688	1.65196	-0.000513266
3.4	0.000174723	7.1925	-0.000170733	1.35546	0.000446761	1.66097	-0.000511427
3.5	0.000169181	7.3925	-0.000216633	1.36456	0.000444846	1.66998	-0.000509598
3.6	0.000167378	7.5925	-0.00015658	1.37367	0.000442942	1.67899	-0.000507781
3.7	0.000151318	7.7925	-9.37383e-05	1.38278	0.000441049	1.68799	-0.000505974
3.8	0.000153422	7.9925	-0.000164269	1.39189	0.000439168	1.697	-0.000504177
3.9	0.000187611	8.1925	-0.000195391	1.4	0.000437503	1.70601	-0.000502391
4	0.000209247	8.3925	-0.000211681	1.401	0.000437298	1.71502	-0.000500616
4.1	0.000165141	8.5925	-0.00028534	1.41011	0.000435439	1.72403	-0.00049885
4.2	0.000144774	8.7925	-0.000281639	1.41922	0.000433591	1.73304	-0.000497096
4.3	0.000196559	8.9925	-0.000210925	1.42833	0.000431753	1.74205	-0.000495351
4.4	0.000147746	9.1925	-0.00023295	1.43744	0.000429927	1.75106	-0.000493617
4.5	0.000242268	9.3925	-0.000187337	1.44655	0.000428111	1.76007	-0.000491893
4.6	0.000187845	9.5925	-0.00015572	1.45566	0.000426307	1.76908	-0.000490179
4.7	0.000140066	9.7925	-0.000126371	1.46476	0.000424513	1.77808	-0.000488475
4.8	0.000138865	9.9925	-0.000248172	1.47387	0.000422729	1.78709	-0.000486781
4.9	0.00013636			1.48298	0.000420956	1.7925	-0.000485769
5	9.58272e-05			1.49209	0.000419194	1.7961	-0.000485096
5.1	0.000219196			1.5	0.000417672	1.80511	-0.000483422
5.2	0.00011389			1.5012	0.000417442	1.81412	-0.000481758
5.3	0.000148447			1.51031	0.0004157	1.82313	-0.000480103
5.4	0.000141703			1.51942	0.000413969	1.83214	-0.000478458
5.5	0.000196426			1.52853	0.000412248	1.84115	-0.000476822
5.6	0.000171752			1.53764	0.000410537	1.85016	-0.000475197
5.7	0.000187878			1.54675	0.000408836	1.85917	-0.00047358
5.8	0.000225774			1.55586	0.000407145	1.86817	-0.000471973
5.9	0.000148714			1.56496	0.000405465	1.87718	-0.000470376
6	9.60943e-05			1.57407	0.000403794	1.88619	-0.000468788
6.1	0.000121569			1.58318	0.000402133	1.8952	-0.000467209
6.2	8.77473e-05			1.59229	0.000400482	1.90421	-0.00046564
6.3	0.000211283			1.6	0.000399093	1.91322	-0.000464079
6.4	0.000181301			1.6014	0.000398841	1.92223	-0.000462528
6.5	0.000112521			1.61051	0.000397209	1.93124	-0.000460986
6.6	0.000142771			1.61962	0.000395587	1.94025	-0.000459453
6.7	0.000126611			1.62873	0.000393975	1.94926	-0.000457929
6.8	0.000107446			1.63784	0.000392372	1.95826	-0.000456413
6.9	0.00010985			1.64695	0.000390779	1.96727	-0.000454907
7	0.000128948			1.65606	0.000389195	1.97628	-0.000453409
7.1	0.000188613			1.66517	0.000387621	1.98529	-0.000451921
7.2	0.000186643			1.67427	0.000386056	1.9925	-0.000450736
7.3	0.000177929			1.68338	0.0003845	1.9943	-0.000450441
7.4	6.92837e-05			1.69249	0.000382953	2.00331	-0.000448969
7.5	5.44259e-05			1.7	0.000381685	2.01232	-0.000447506
7.6	0.00011349			1.7016	0.000381416	2.02133	-0.000446052
7.7	8.59109e-05			1.71071	0.000379887	2.03034	-0.000444606
7.8	5.0219e-05			1.71982	0.000378368	2.03935	-0.000443169
7.9	0.000182202			1.72893	0.000376858	2.04835	-0.00044174
8	0.000177762			1.73804	0.000375356	2.05736	-0.00044032
8.1	9.73965e-05			1.74715	0.000373864	2.06637	-0.000438908
8.2	0.000132788			1.75626	0.00037238	2.07538	-0.000437504
8.3	0.000173087			1.76537	0.000370905	2.08439	-0.000436108
8.4	0.000224505			1.77447	0.000369439	2.0934	-0.000434721
8.5	0.00016631			1.78358	0.000367981	2.10241	-0.000433341
8.6	0.00012364			1.79269	0.000366533	2.11142	-0.00043197
8.7	0.000143706			1.8	0.000365376	2.12043	-0.000430607
8.8	0.000110618			1.8018	0.000365092	2.12944	-0.000429252
8.9	0.00012177			1.81091	0.00036366	2.13844	-0.000427904
9	4.87166e-05			1.82002	0.000362237	2.14745	-0.000426565
9.1	0.000141268			1.82913	0.000360822	2.15646	-0.000425233
9.2	3.58287e-05			1.83824	0.000359416	2.16547	-0.000423909
9.3	5.64626e-05			1.84735	0.000358018	2.17448	-0.000422593
9.4	0.000154791			1.85646	0.000356628	2.18349	-0.000421285
9.5	4.76481e-05			1.86557	0.000355246	2.1925	-0.000419984
9.6	0.000100502			1.87467	0.000353872	2.1925	-0.000419984
9.7	0.00015419			1.88378	0.000352507	2.20151	-0.000418691
9.8	0.000112989			1.89289	0.00035115	2.21052	-0.000417405
9.9	6.43422e-05			1.9	0.000350096	2.21953	-0.000416127
10	0.000141402			1.902	0.000349801	2.22853	-0.000414857
				1.91111	0.000348459	2.23754	-0.000413594
				1.92022	0.000347126	2.24655	-0.000412338
				1.92933	0.000345801	2.25556	-0.00041109
				1.93844	0.000344483	2.26457	-0.000409849
				1.94755	0.000343173	2.27358	-0.000408615
				1.95666	0.000341871	2.28259	-0.000407388
				1.96577	0.000340577	2.2916	-0.000406169
				1.97487	0.00033929	2.30061	-0.000404957
				1.98398	0.000338011	2.30962	-0.000403752
				1.99309	0.00033674	2.31862	-0.000402554
				2	0.000335781	2.32763	-0.000401363
				2.0022	0.000335476	2.33664	-0.000400179
				2.01131	0.000334219	2.34565	-0.000399001
				2.02042	0.00033297	2.35466	-0.000397831
				2.02953	0.000331728	2.36367	-0.000396668
				2.03864	0.000330494	2.37268	-0.000395511
				2.04775	0.000329267	2.38169	-0.000394361
				2.05686	0.000328047	2.3907	-0.000393218
				2.06597	0.000326835	2.3925	-0.00039299
				2.07508	0.00032563	2.39971	-0.000392082
				2.08418	0.000324431	2.40872	-0.000390952
				2.09329	0.00032324	2.41772	-0.000389829
				2.1	0.000322368	2.42673	-0.000388712
				2.1024	0.000322056	2.43574	-0.000387602
				2.11151	0.000320879	2.44475	-0.000386499
				2.12062	0.000319709	2.45376	-0.000385402
				2.12973	0.000318546	2.46277	-0.000384311
				2.13884	0.00031739	2.47178	-0.000383227
				2.14795	0.00031624	2.48079	-0.000382149
				2.15706	0.000315098	2.4898	-0.000381077
				2.16617	0.000313962	2.49881	-0.000380012
				2.17528	0.000312833	2.50781	-0.000378953
				2.18438	0.00031171	2.51682	-0.0003779
				2.19349	0.000310594	2.52583	-0.000376853
				2.2	0.000309801	2.53484	-0.000375813
				2.2026	0.000309485	2.54385	-0.000374778
				2.21171	0.000308383	2.55286	-0.00037375
				2.22082	0.000307286	2.56187	-0.000372727
				2.22993	0.000306197	2.57088	-0.000371711
				2.23904	0.000305114	2.57989	-0.0003707
				2.24815	0.000304037	2.5889	-0.000369696
				2.25726	0.000302966	2.5925	-0.000369295
				2.26637	0.000301902	2.5979	-0.000368697
				2.27548	0.000300845	2.60691	-0.000367704
				2.28458	0.000299793	2.61592	-0.000366717
				2.29369	0.000298748	2.62493	-0.000365736
				2.3	0.000298028	2.63394	-0.00036476
				2.3028	0.000297709	2.64295	-0.00036379
				2.31191	0.000296676	2.65196	-0.000362826
				2.32102	0.000295649	2.66097	-0.000361868
				2.33013	0.000294628	2.66998	-0.000360915
				2.33924	0.000293614	2.67899	-0.000359968
				2.34835	0.000292605	2.68799	-0.000359026
				2.35746	0.000291602	2.697	-0.00035809
				2.36657	0.000290605	2.70601	-0.000357159
				2.37568	0.000289615	2.71502	-0.000356234
				2.38478	0.000288629	2.72403	-0.000355314
				2.39389	0.00028765	2.73304	-0.000354399
				2.4	0.000286997	2.74205	-0.00035349
				2.403	0.000286677	2.75106	-0.000352586
				2.41211	0.000285709	2.76007	-0.000351688
				2.42122	0.000284747	2.76908	-0.000350794
				2.43033	0.000283791	2.77808	-0.000349906
				2.43944	0.000282841	2.78709	-0.000349023
				2.44855	0.000281896	2.7925	-0.000348496
				2.45766	0.000280956	2.7961	-0.000348146
				2.46677	0.000280023	2.80511	-0.000347273
				2.47588	0.000279094	2.81412	-0.000346406
				2.48498	0.000278172	2.82313	-0.000345543
				2.49409	0.000277254	2.83214	-0.000344686
				2.5	0.000276662	2.84115	-0.000343834
				2.5032	0.000276342	2.85016	-0.000342986
				2.51231	0.000275436	2.85917	-0.000342144
				2.52142	0.000274535	2.86817	-0.000341307
				2.53053	0.000273639	2.87718	-0.000340474
				2.53964	0.000272749	2.88619	-0.000339647
				2.54875	0.000271863	2.8952	-0.000338824
				2.55786	0.000270983	2.90421	-0.000338006
				2.56697	0.000270109	2.91322	-0.000337193
				2.57608	0.000269239	2.92223	-0.000336384
				2.58519	0.000268375	2.93124	-0.00033558
				2.59429	0.000267515	2.94025	-0.000334782
				2.6	0.00026698	2.94926	-0.000333987
				2.6034	0.000266661	2.95826	-0.000333198
				2.61251	0.000265812	2.96727	-0.000332412
				2.62162	0.000264968	2.97628	-0.000331632
				2.63073	0.000264129	2.98529	-0.000330856
				2.63984	0.000263295	2.9925	-0.000330239
				2.64895	0.000262465	2.9943	-0.000330085
				2.65806	0.000261641	3.00331	-0.000329318
				2.66717	0.000260821	3.01232	-0.000328556
				2.67628	0.000260007	3.02133	-0.000327798
				2.68539	0.000259197	3.03034	-0.000327044
				2.69449	0.000258392	3.03935	-0.000326295
				2.7	0.000257908	3.04835	-0.000325551
				2.7036	0.000257592	3.05736	-0.00032481
				2.71271	0.000256796	3.06637	-0.000324075
				2.72182	0.000256006	3.07538	-0.000323343
				2.73093	0.00025522	3.08439	-0.000322616
				2.74004	0.000254438	3.0934	-0.000321892
				2.74915	0.000253661	3.10241	-0.000321174
				2.75826	0.000252889	3.11142	-0.000320459
				2.76737	0.000252121	3.12043	-0.000319748
				2.77648	0.000251358	3.12944	-0.000319042
				2.78559	0.0002506	3.13844	-0.00031834
				2.79469	0.000249846	3.14745	-0.000317642
				2.8	0.000249408	3.15646	-0.000316948
				2.8038	0.000249096	3.16547	-0.000316258
				2.81291	0.000248351	3.17448	-0.000315572
				2.82202	0.00024761	3.18349	-0.00031489
				2.83113	0.000246874	3.1925	-0.000314212
				2.84024	0.000246142	3.1925	-0.000314212
				2.84935	0.000245414	3.20151	-0.000313539
				2.85846	0.00024469	3.21052	-0.000312869
				2.86757	0.000243971	3.21953	-0.000312203
				2.87668	0.000243256	3.22853	-0.00031154
				2.88579	0.000242546	3.23754	-0.000310882
				2.89489	0.000241839	3.24655	-0.000310228
				2.9	0.000241445	3.25556	-0.000309577
				2.904	0.000241137	3.26457	-0.00030893
				2.91311	0.000240439	3.27358	-0.000308287
				2.92222	0.000239745	3.28259	-0.000307648
				2.93133	0.000239055	3.2916	-0.000307013
				2.94044	0.000238369	3.30061	-0.000306381
				2.94955	0.000237688	3.30962	-0.000305753
				2.95866	0.00023701	3.31862	-0.000305129
				2.96777	0.000236336	3.32763	-0.000304508
				2.97688	0.000235667	3.33664	-0.000303891
				2.98599	0.000235001	3.34565	-0.000303277
				2.9951	0.000234339	3.35466	-0.000302667
				3	0.000233985	3.36367	-0.000302061
				3.0042	0.000233681	3.37268	-0.000301458
				3.01331	0.000233027	3.38169	-0.000300859
				3.02242	0.000232377	3.3907	-0.000300263
				3.03153	0.000231731	3.3925	-0.000300145
				3.04064	0.000231089	3.39971	-0.000299671
				3.04975	0.00023045	3.40872	-0.000299082
				3.05886	0.000229815	3.41772	-0.000298497
				3.06797	0.000229184	3.42673	-0.000297915
				3.07708	0.000228557	3.43574	-0.000297337
				3.08619	0.000227933	3.44475	-0.000296762
				3.0953	0.000227313	3.45376	-0.00029619
				3.1	0.000226995	3.46277	-0.000295621
				3.1044	0.000226697	3.47178	-0.000295056
				3.11351	0.000226084	3.48079	-0.000294495
				3.12262	0.000225475	3.4898	-0.000293936
				3.13173	0.00022487	3.49881	-0.000293381
				3.14084	0.000224268	3.50781	-0.000292829
				3.14995	0.00022367	3.51682	-0.00029228
				3.15906	0.000223075	3.52583	-0.000291735
				3.16817	0.000222484	3.53484	-0.000291192
				3.17728	0.000221896	3.54385	-0.000290653
				3.18639	0.000221312	3.55286	-0.000290117
				3.1955	0.000220731	3.56187	-0.000289585
				3.2	0.000220446	3.57088	-0.000289055
				3.2046	0.000220154	3.57989	-0.000288528
				3.21371	0.00021958	3.5889	-0.000288005
				3.22282	0.00021901	3.5925	-0.000287796
				3.23193	0.000218443	3.5979	-0.000287484
				3.24104	0.000217879	3.60691	-0.000286967
				3.25015	0.000217319	3.61592	-0.000286452
				3.25926	0.000216761	3.62493	-0.000285941
				3.26837	0.000216208	3.63394	-0.000285433
				3.27748	0.000215657	3.64295	-0.000284927
				3.28659	0.00021511	3.65196	-0.000284425
				3.2957	0.000214566	3.66097	-0.000283925
				3.3	0.00021431	3.66998	-0.000283429
				3.3048	0.000214025	3.67899	-0.000282935
				3.31391	0.000213487	3.68799	-0.000282444
				3.32302	0.000212953	3.697	-0.000281956
				3.33213	0.000212422	3.70601	-0.000281471
				3.34124	0.000211894	3.71502	-0.000280989
				3.35035	0.000211369	3.72403	-0.000280509
				3.35946	0.000210847	3.73304	-0.000280033
				3.36857	0.000210328	3.74205	-0.000279559
				3.37768	0.000209812	3.75106	-0.000279088
				3.38679	0.000209299	3.76007	-0.00027862
				3.3959	0.00020879	3.76908	-0.000278154
				3.4	0.000208561	3.77808	-0.000277691
				3.40501	0.000208283	3.78709	-0.000277231
				3.41411	0.00020778	3.7925	-0.000276957
				3.42322	0.000207279	3.7961	-0.000276774
				3.43233	0.000206781	3.80511	-0.000276319
				3.44144	0.000206286	3.81412	-0.000275867
				3.45055	0.000205795	3.82313	-0.000275418
				3.45966	0.000205306	3.83214	-0.000274971
				3.46877	0.00020482	3.84115	-0.000274527
				3.47788	0.000204337	3.85016	-0.000274085
				3.48699	0.000203856	3.85917	-0.000273646
				3.4961	0.000203379	3.86817	-0.00027321
				3.5	0.000203175	3.87718	-0.000272776
				3.50521	0.000202904	3.88619	-0.000272345
				3.51431	0.000202433	3.8952	-0.000271916
				3.52342	0.000201964	3.90421	-0.000271489
				3.53253	0.000201497	3.91322	-0.000271066
				3.54164	0.000201034	3.92223	-0.000270644
				3.55075	0.000200573	3.93124	-0.000270226
				3.55986	0.000200115	3.94025	-0.000269809
				3.56897	0.00019966	3.94926	-0.000269395
				3.57808	0.000199207	3.95826	-0.000268984
				3.58719	0.000198757	3.96727	-0.000268575
				3.5963	0.00019831	3.97628	-0.000268168
				3.6	0.000198129	3.98529	-0.000267763
				3.60541	0.000197866	3.9925	-0.000267442
				3.61451	0.000197424	3.9943	-0.000267361
				3.62362	0.000196984	4.00331	-0.000266962
				3.63273	0.000196547	4.01232	-0.000266565
				3.64184	0.000196113	4.02133	-0.00026617
				3.65095	0.000195682	4.03034	-0.000265777
				3.66006	0.000195253	4.03935	-0.000265387
				3.66917	0.000194826	4.04835	-0.000264999
				3.67828	0.000194402	4.05736	-0.000264613
				3.68739	0.000193981	4.06637	-0.000264229
				3.6965	0.000193562	4.07538	-0.000263848
				3.7	0.000193401	4.08439	-0.000263469
				3.70561	0.000193145	4.0934	-0.000263092
				3.71471	0.000192731	4.10241	-0.000262717
				3.72382	0.00019232	4.11142	-0.000262345
				3.73293	0.000191911	4.12043	-0.000261975
				3.74204	0.000191504	4.12944	-0.000261607
				3.75115	0.0001911	4.13844	-0.000261241
				3.76026	0.000190698	4.14745	-0.000260877
				3.76937	0.000190298	4.15646	-0.000260515
				3.77848	0.000189901	4.16547	-0.000260156
				3.78759	0.000189506	4.17448	-0.000259798
				3.7967	0.000189114	4.18349	-0.000259443
				3.8	0.000188972	4.1925	-0.00025909
				3.80581	0.000188723	4.1925	-0.00025909
				3.81491	0.000188336	4.20151	-0.000258738
				3.82402	0.00018795	4.21052	-0.000258389
				3.83313	0.000187567	4.21953	-0.000258042
				3.84224	0.000187186	4.22853	-0.000257697
				3.85135	0.000186807	4.23754	-0.000257354
				3.86046	0.00018643	4.24655	-0.000257013
				3.86957	0.000186056	4.25556	-0.000256674
				3.87868	0.000185684	4.26457	-0.000256337
				3.88779	0.000185314	4.27358	-0.000256002
				3.8969	0.000184947	4.28259	-0.000255669
				3.9	0.000184822	4.2916	-0.000255337
				3.90601	0.000184581	4.30061	-0.000255008
				3.91512	0.000184218	4.30962	-0.000254681
				3.92422	0.000183857	4.31862	-0.000254356
				3.93333	0.000183498	4.32763	-0.000254032
				3.94244	0.000183141	4.33664	-0.00025371
				3.95155	0.000182786	4.34565	-0.000253391
				3.96066	0.000182433	4.35466	-0.000253073
				3.96977	0.000182082	4.36367	-0.000252757
				3.97888	0.000181734	4.37268	-0.000252443
				3.98799	0.000181387	4.38169	-0.000252131
				3.9971	0.000181043	4.3907	-0.00025182
				4	0.000180934	4.3925	-0.000251758
				4.00621	0.000180701	4.39971	-0.000251511
				4.01532	0.00018036	4.40872	-0.000251205
				4.02442	0.000180022	4.41772	-0.0002509
				4.03353	0.000179686	4.42673	-0.000250596
				4.04264	0.000179351	4.43574	-0.000250295
				4.05175	0.000179019	4.44475	-0.000249995
				4.06086	0.000178688	4.45376	-0.000249697
				4.06997	0.00017836	4.46277	-0.000249401
				4.07908	0.000178033	4.47178	-0.000249106
				4.08819	0.000177709	4.48079	-0.000248814
				4.0973	0.000177386	4.4898	-0.000248523
				4.1	0.000177291	4.49881	-0.000248233
				4.10641	0.000177065	4.50781	-0.000247946
				4.11552	0.000176747	4.51682	-0.00024766
				4.12462	0.00017643	4.52583	-0.000247375
				4.13373	0.000176115	4.53484	-0.000247093
				4.14284	0.000175801	4.54385	-0.000246812
				4.15195	0.00017549	4.55286	-0.000246532
				4.16106	0.00017518	4.56187	-0.000246255
				4.17017	0.000174873	4.57088	-0.000245979
				4.17928	0.000174567	4.57989	-0.000245704
				4.18839	0.000174263	4.5889	-0.000245431
				4.1975	0.000173961	4.5925	-0.000245323
				4.2	0.000173878	4.5979	-0.00024516
				4.20661	0.00017366	4.60691	-0.00024489
				4.21572	0.000173361	4.61592	-0.000244622
				4.22482	0.000173064	4.62493	-0.000244356
				4.23393	0.000172769	4.63394	-0.000244091
				4.24304	0.000172476	4.64295	-0.000243828
				4.25215	0.000172184	4.65196	-0.000243566
				4.26126	0.000171894	4.66097	-0.000243305
				4.27037	0.000171606	4.66998	-0.000243047
				4.27948	0.000171319	4.67899	-0.000242789
				4.28859	0.000171035	4.68799	-0.000242534
				4.2977	0.000170751	4.697	-0.000242279
				4.3	0.00017068	4.70601	-0.000242026
				4.30681	0.00017047	4.71502	-0.000241775
				4.31592	0.00017019	4.72403	-0.000241525
				4.32503	0.000169912	4.73304	-0.000241277
				4.33413	0.000169635	4.74205	-0.00024103
				4.34324	0.000169361	4.75106	-0.000240785
				4.35235	0.000169087	4.76007	-0.00024054
				4.36146	0.000168816	4.76908	-0.000240298
				4.37057	0.000168546	4.77808	-0.000240057
				4.37968	0.000168277	4.78709	-0.000239817
				4.38879	0.00016801	4.7925	-0.000239674
				4.3979	0.000167745	4.7961	-0.000239579
				4.4	0.000167684	4.80511	-0.000239342
				4.40701	0.000167482	4.81412	-0.000239106
				4.41612	0.000167219	4.82313	-0.000238872
				4.42523	0.000166959	4.83214	-0.000238639
				4.43433	0.0001667	4.84115	-0.000238407
				4.44344	0.000166442	4.85016	-0.000238177
				4.45255	0.000166186	4.85917	-0.000237948
				4.46166	0.000165932	4.86817	-0.000237721
				4.47077	0.000165679	4.87718	-0.000237495
				4.47988	0.000165427	4.88619	-0.00023727
				4.48899	0.000165178	4.8952	-0.000237047
				4.4981	0.000164929	4.90421	-0.000236825
				4.5	0.000164877	4.91322	-0.000236604
				4.50721	0.000164682	4.92223	-0.000236384
				4.51632	0.000164436	4.93124	-0.000236166
				4.52543	0.000164192	4.94025	-0.000235949
				4.53453	0.00016395	4.94926	-0.000235733
				4.54364	0.000163708	4.95826	-0.000235519
				4.55275	0.000163469	4.96727	-0.000235305
				4.56186	0.00016323	4.97628	-0.000235093
				4.57097	0.000162993	4.98529	-0.000234883
				4.58008	0.000162758	4.9925	-0.000234715
				4.58919	0.000162524	4.9943	-0.000234673
				4.5983	0.000162291	5.00331	-0.000234465
				4.6	0.000162248	5.01232	-0.000234258
				4.60741	0.000162059	5.02133	-0.000234052
				4.61652	0.000161829	5.03034	-0.000233847
				4.62563	0.000161601	5.03935	-0.000233644
				4.63473	0.000161373	5.04835	-0.000233442
				4.64384	0.000161147	5.05736	-0.000233241
				4.65295	0.000160923	5.06637	-0.000233041
				4.66206	0.0001607	5.07538	-0.000232842
				4.67117	0.000160478	5.08439	-0.000232645
				4.68028	0.000160257	5.0934	-0.000232448
				4.68939	0.000160038	5.10241	-0.000232253
				4.6985	0.000159819	5.11142	-0.000232059
				4.7	0.000159784	5.12043	-0.000231866
				4.70761	0.000159603	5.12944	-0.000231674
				4.71672	0.000159387	5.13844	-0.000231483
				4.72583	0.000159173	5.14745	-0.000231294
				4.73493	0.00015896	5.15646	-0.000231105
				4.74404	0.000158748	5.16547	-0.000230918
				4.75315	0.000158538	5.17448	-0.000230732
				4.76226	0.000158329	5.18349	-0.000230546
				4.77137	0.000158121	5.1925	-0.000230362
				4.78048	0.000157914	5.1925	-0.000230362
				4.78959	0.000157709	5.20151	-0.000230179
				4.7987	0.000157504	5.21052	-0.000229997
				4.8	0.000157475	5.21953	-0.000229816
				4.80781	0.000157301	5.22853	-0.000229637
				4.81692	0.000157099	5.23754	-0.000229458
				4.82603	0.000156899	5.24655	-0.00022928
				4.83514	0.000156699	5.25556	-0.000229103
				4.84424	0.000156501	5.26457	-0.000228928
				4.85335	0.000156304	5.27358	-0.000228753
				4.86246	0.000156108	5.28259	-0.000228579
				4.87157	0.000155913	5.2916	-0.000228407
				4.88068	0.000155719	5.30061	-0.000228235
				4.88979	0.000155527	5.30962	-0.000228065
				4.8989	0.000155336	5.31862	-0.000227895
				4.9	0.000155312	5.32763	-0.000227727
				4.90801	0.000155145	5.33664	-0.000227559
				4.91712	0.000154956	5.34565	-0.000227392
				4.92623	0.000154768	5.35466	-0.000227227
				4.93534	0.000154581	5.36367	-0.000227062
				4.94444	0.000154396	5.37268	-0.000226898
				4.95355	0.000154211	5.38169	-0.000226736
				4.96266	0.000154027	5.3907	-0.000226574
				4.97177	0.000153845	5.3925	-0.000226542
				4.98088	0.000153663	5.39971	-0.000226413
				4.98999	0.000153483	5.40872	-0.000226253
				4.9991	0.000153304	5.41772	-0.000226094
				5	0.000153286	5.42673	-0.000225936
				5.00821	0.000153126	5.43574	-0.000225779
				5.01732	0.000152948	5.44475	-0.000225623
				5.02643	0.000152772	5.45376	-0.000225467
				5.03554	0.000152597	5.46277	-0.000225313
				5.04464	0.000152423	5.47178	-0.00022516
				5.05375	0.00015225	5.48079	-0.000225007
				5.06286	0.000152078	5.4898	-0.000224855
				5.07197	0.000151907	5.49881	-0.000224705
				5.08108	0.000151737	5.50781	-0.000224555
				5.09019	0.000151568	5.51682	-0.000224406
				5.0993	0.000151401	5.52583	-0.000224257
				5.1	0.000151388	5.53484	-0.00022411
				5.10841	0.000151234	5.54385	-0.000223964
				5.11752	0.000151068	5.55286	-0.000223818
				5.12663	0.000150903	5.56187	-0.000223673
				5.13574	0.000150739	5.57088	-0.00022353
				5.14484	0.000150576	5.57989	-0.000223387
				5.15395	0.000150414	5.5889	-0.000223244
				5.16306	0.000150253	5.5925	-0.000223188
				5.17217	0.000150092	5.5979	-0.000223103
				5.18128	0.000149933	5.60691	-0.000222962
				5.19039	0.000149775	5.61592	-0.000222823
				5.1995	0.000149618	5.62493	-0.000222684
				5.2	0.000149609	5.63394	-0.000222546
				5.20861	0.000149461	5.64295	-0.000222409
				5.21772	0.000149306	5.65196	-0.000222272
				5.22683	0.000149151	5.66097	-0.000222136
				5.23594	0.000148998	5.66998	-0.000222001
				5.24505	0.000148845	5.67899	-0.000221867
				5.25415	0.000148693	5.68799	-0.000221734
				5.26326	0.000148542	5.697	-0.000221602
				5.27237	0.000148392	5.70601	-0.00022147
				5.28148	0.000148243	5.71502	-0.000221339
				5.29059	0.000148095	5.72403	-0.000221209
				5.2997	0.000147947	5.73304	-0.000221079
				5.3	0.000147943	5.74205	-0.000220951
				5.30881	0.000147801	5.75106	-0.000220823
				5.31792	0.000147655	5.76007	-0.000220695
				5.32703	0.00014751	5.76908	-0.000220569
				5.33614	0.000147367	5.77808	-0.000220443
				5.34525	0.000147223	5.78709	-0.000220318
				5.35435	0.000147081	5.7925	-0.000220244
				5.36346	0.00014694	5.7961	-0.000220194
				5.37257	0.000146799	5.80511	-0.000220071
				5.38168	0.00014666	5.81412	-0.000219948
				5.39079	0.000146521	5.82313	-0.000219826
				5.3999	0.000146383	5.83214	-0.000219704
				5.4	0.000146381	5.84115	-0.000219584
				5.40901	0.000146245	5.85016	-0.000219464
				5.41812	0.000146109	5.85917	-0.000219345
				5.42723	0.000145973	5.86817	-0.000219226
				5.43634	0.000145839	5.87718	-0.000219108
				5.44545	0.000145705	5.88619	-0.000218991
				5.45455	0.000145571	5.8952	-0.000218875
				5.46366	0.000145439	5.90421	-0.000218759
				5.47277	0.000145307	5.91322	-0.000218644
				5.48188	0.000145176	5.92223	-0.000218529
				5.49099	0.000145046	5.93124	-0.000218416
				5.5	0.000144918	5.94025	-0.000218303
				5.5001	0.000144917	5.94926	-0.00021819
				5.50921	0.000144788	5.95826	-0.000218078
				5.51832	0.000144661	5.96727	-0.000217967
				5.52743	0.000144534	5.97628	-0.000217857
				5.53654	0.000144407	5.98529	-0.000217747
				5.54565	0.000144282	5.9925	-0.00021766
				5.55475	0.000144157	5.9943	-0.000217638
				5.56386	0.000144033	6.00331	-0.000217529
				5.57297	0.00014391	6.01232	-0.000217421
				5.58208	0.000143787	6.02133	-0.000217314
				5.59119	0.000143665	6.03034	-0.000217207
				5.6	0.000143548	6.03935	-0.000217101
				5.6003	0.000143544	6.04835	-0.000216996
				5.60941	0.000143423	6.05736	-0.000216891
				5.61852	0.000143304	6.06637	-0.000216787
				5.62763	0.000143185	6.07538	-0.000216683
				5.63674	0.000143066	6.08439	-0.00021658
				5.64585	0.000142949	6.0934	-0.000216478
				5.65495	0.000142832	6.10241	-0.000216376
				5.66406	0.000142716	6.11142	-0.000216275
				5.67317	0.0001426	6.12043	-0.000216175
				5.68228	0.000142485	6.12944	-0.000216075
				5.69139	0.000142371	6.13844	-0.000215975
				5.7	0.000142264	6.14745	-0.000215877
				5.7005	0.000142258	6.15646	-0.000215778
				5.70961	0.000142145	6.16547	-0.000215681
				5.71872	0.000142033	6.17448	-0.000215584
				5.72783	0.000141921	6.18349	-0.000215487
				5.73694	0.00014181	6.1925	-0.000215391
				5.74605	0.0001417	6.1925	-0.000215391
				5.75516	0.000141591	6.20151	-0.000215296
				5.76426	0.000141482	6.21052	-0.000215201
				5.77337	0.000141374	6.21953	-0.000215107
				5.78248	0.000141266	6.22853	-0.000215013
				5.79159	0.000141159	6.23754	-0.00021492
				5.8	0.000141061	6.24655	-0.000214827
				5.8007	0.000141053	6.25556	-0.000214735
				5.80981	0.000140947	6.26457	-0.000214643
				5.81892	0.000140842	6.27358	-0.000214552
				5.82803	0.000140737	6.28259	-0.000214462
				5.83714	0.000140634	6.2916	-0.000214372
				5.84625	0.00014053	6.30061	-0.000214283
				5.85536	0.000140428	6.30962	-0.000214194
				5.86446	0.000140326	6.31862	-0.000214105
				5.87357	0.000140224	6.32763	-0.000214017
				5.88268	0.000140124	6.33664	-0.00021393
				5.89179	0.000140023	6.34565	-0.000213843
				5.9	0.000139934	6.35466	-0.000213757
				5.9009	0.000139924	6.36367	-0.000213671
				5.91001	0.000139825	6.37268	-0.000213586
				5.91912	0.000139726	6.38169	-0.000213501
				5.92823	0.000139629	6.3907	-0.000213417
				5.93734	0.000139531	6.3925	-0.0002134
				5.94645	0.000139435	6.39971	-0.000213333
				5.95556	0.000139339	6.40872	-0.00021325
				5.96466	0.000139243	6.41772	-0.000213167
				5.97377	0.000139148	6.42673	-0.000213084
				5.98288	0.000139054	6.43574	-0.000213002
				5.99199	0.00013896	6.44475	-0.000212921
				6	0.000138878	6.45376	-0.00021284
				6.0011	0.000138866	6.46277	-0.00021276
				6.01021	0.000138774	6.47178	-0.00021268
				6.01932	0.000138681	6.48079	-0.0002126
				6.02843	0.00013859	6.4898	-0.000212521
				6.03754	0.000138499	6.49881	-0.000212443
				6.04665	0.000138408	6.50781	-0.000212364
				6.05576	0.000138318	6.51682	-0.000212287
				6.06486	0.000138229	6.52583	-0.00021221
				6.07397	0.00013814	6.53484	-0.000212133
				6.08308	0.000138051	6.54385	-0.000212056
				6.09219	0.000137963	6.55286	-0.000211981
				6.1	0.000137888	6.56187	-0.000211905
				6.1013	0.000137876	6.57088	-0.00021183
				6.11041	0.000137789	6.57989	-0.000211756
				6.11952	0.000137703	6.5889	-0.000211682
				6.12863	0.000137617	6.5925	-0.000211652
				6.13774	0.000137531	6.5979	-0.000211608
				6.14685	0.000137447	6.60691	-0.000211535
				6.15596	0.000137362	6.61592	-0.000211462
				6.16507	0.000137278	6.62493	-0.000211389
				6.17417	0.000137195	6.63394	-0.000211318
				6.18328	0.000137112	6.64295	-0.000211246
				6.19239	0.00013703	6.65196	-0.000211175
				6.2	0.000136961	6.66097	-0.000211104
				6.2015	0.000136948	6.66998	-0.000211034
				6.21061	0.000136866	6.67899	-0.000210964
				6.21972	0.000136786	6.68799	-0.000210895
				6.22883	0.000136705	6.697	-0.000210825
				6.23794	0.000136625	6.70601	-0.000210757
				6.24705	0.000136546	6.71502	-0.000210689
				6.25616	0.000136467	6.72403	-0.000210621
				6.26527	0.000136388	6.73304	-0.000210553
				6.27437	0.00013631	6.74205	-0.000210486
				6.28348	0.000136232	6.75106	-0.000210419
				6.29259	0.000136155	6.76007	-0.000210353
				6.3	0.000136093	6.76908	-0.000210287
				6.3017	0.000136079	6.77808	-0.000210222
				6.31081	0.000136002	6.78709	-0.000210157
				6.31992	0.000135927	6.7925	-0.000210118
				6.32903	0.000135851	6.7961	-0.000210092
				6.33814	0.000135776	6.80511	-0.000210028
				6.34725	0.000135702	6.81412	-0.000209964
				6.35636	0.000135628	6.82313	-0.0002099
				6.36547	0.000135554	6.83214	-0.000209837
				6.37457	0.000135481	6.84115	-0.000209774
				6.38368	0.000135408	6.85016	-0.000209711
				6.39279	0.000135336	6.85917	-0.000209649
				6.4	0.000135279	6.86817	-0.000209587
				6.4019	0.000135264	6.87718	-0.000209526
				6.41101	0.000135193	6.88619	-0.000209465
				6.42012	0.000135122	6.8952	-0.000209404
				6.42923	0.000135051	6.90421	-0.000209344
				6.43834	0.000134981	6.91322	-0.000209284
				6.44745	0.000134911	6.92223	-0.000209224
				6.45656	0.000134842	6.93124	-0.000209165
				6.46567	0.000134773	6.94025	-0.000209106
				6.47477	0.000134704	6.94926	-0.000209048
				6.48388	0.000134636	6.95826	-0.000208989
				6.49299	0.000134569	6.96727	-0.000208931
				6.5	0.000134517	6.97628	-0.000208874
				6.5021	0.000134501	6.98529	-0.000208817
				6.51121	0.000134434	6.9925	-0.000208771
				6.52032	0.000134368	6.9943	-0.00020876
				6.52943	0.000134302	7.00331	-0.000208703
				6.53854	0.000134236	7.01232	-0.000208647
				6.54765	0.000134171	7.02133	-0.000208591
				6.55676	0.000134106	7.03034	-0.000208535
				6.56587	0.000134041	7.03935	-0.00020848
				6.57497	0.000133977	7.04835	-0.000208425
				6.58408	0.000133913	7.05736	-0.000208371
				6.59319	0.00013385	7.06637	-0.000208316
				6.6	0.000133803	7.07538	-0.000208262
				6.6023	0.000133787	7.08439	-0.000208209
				6.61141	0.000133724	7.0934	-0.000208155
				6.62052	0.000133662	7.10241	-0.000208102
				6.62963	0.0001336	7.11142	-0.00020805
				6.63874	0.000133538	7.12043	-0.000207997
				6.64785	0.000133477	7.12944	-0.000207945
				6.65696	0.000133416	7.13844	-0.000207893
				6.66607	0.000133356	7.14745	-0.000207842
				6.67518	0.000133295	7.15646	-0.000207791
				6.68428	0.000133236	7.16547	-0.00020774
				6.69339	0.000133176	7.17448	-0.000207689
				6.7	0.000133133	7.18349	-0.000207639
				6.7025	0.000133117	7.1925	-0.000207589
				6.71161	0.000133058	7.1925	-0.000207589
				6.72072	0.000133	7.20151	-0.000207539
				6.72983	0.000132942	7.21052	-0.00020749
				6.73894	0.000132884	7.21953	-0.000207441
				6.74805	0.000132827	7.22853	-0.000207392
				6.75716	0.00013277	7.23754	-0.000207343
				6.76627	0.000132713	7.24655	-0.000207295
				6.77538	0.000132657	7.25556	-0.000207247
				6.78448	0.000132601	7.26457	-0.000207199
				6.79359	0.000132545	7.27358	-0.000207152
				6.8	0.000132506	7.28259	-0.000207105
				6.8027	0.00013249	7.2916	-0.000207058
				6.81181	0.000132435	7.30061	-0.000207011
				6.82092	0.00013238	7.30962	-0.000206965
				6.83003	0.000132326	7.31862	-0.000206919
				6.83914	0.000132272	7.32763	-0.000206873
				6.84825	0.000132218	7.33664	-0.000206827
				6.85736	0.000132165	7.34565	-0.000206782
				6.86647	0.000132112	7.35466	-0.000206737
				6.87558	0.000132059	7.36367	-0.000206693
				6.88468	0.000132007	7.37268	-0.000206648
				6.89379	0.000131954	7.38169	-0.000206604
				6.9	0.000131919	7.3907	-0.00020656
				6.9029	0.000131903	7.3925	-0.000206551
				6.91201	0.000131851	7.39971	-0.000206516
				6.92112	0.0001318	7.40872	-0.000206473
				6.93023	0.000131749	7.41772	-0.00020643
				6.93934	0.000131698	7.42673	-0.000206387
				6.94845	0.000131648	7.43574	-0.000206344
				6.95756	0.000131598	7.44475	-0.000206302
				6.96667	0.000131548	7.45376	-0.000206259
				6.97578	0.000131499	7.46277	-0.000206217
				6.98488	0.00013145	7.47178	-0.000206176
				6.99399	0.000131401	7.48079	-0.000206134
				7	0.000131369	7.4898	-0.000206093
				7.0031	0.000131352	7.49881	-0.000206052
				7.01221	0.000131304	7.50781	-0.000206012
				7.02132	0.000131256	7.51682	-0.000205971
				7.03043	0.000131208	7.52583	-0.000205931
				7.03954	0.000131161	7.53484	-0.000205891
				7.04865	0.000131114	7.54385	-0.000205851
				7.05776	0.000131067	7.55286	-0.000205811
				7.06687	0.00013102	7.56187	-0.000205772
				7.07598	0.000130974	7.57088	-0.000205733
				7.08509	0.000130928	7.57989	-0.000205694
				7.09419	0.000130882	7.5889	-0.000205656
				7.1	0.000130853	7.5925	-0.00020564
				7.1033	0.000130837	7.5979	-0.000205617
				7.11241	0.000130791	7.60691	-0.000205579
				7.12152	0.000130746	7.61592	-0.000205541
				7.13063	0.000130702	7.62493	-0.000205503
				7.13974	0.000130657	7.63394	-0.000205466
				7.14885	0.000130613	7.64295	-0.000205429
				7.15796	0.000130569	7.65196	-0.000205392
				7.16707	0.000130526	7.66097	-0.000205355
				7.17618	0.000130482	7.66998	-0.000205318
				7.18529	0.000130439	7.67899	-0.000205282
				7.19439	0.000130396	7.68799	-0.000205245
				7.2	0.00013037	7.697	-0.000205209
				7.2035	0.000130354	7.70601	-0.000205174
				7.21261	0.000130311	7.71502	-0.000205138
				7.22172	0.000130269	7.72403	-0.000205103
				7.23083	0.000130227	7.73304	-0.000205068
				7.23994	0.000130186	7.74205	-0.000205033
				7.24905	0.000130144	7.75106	-0.000204998
				7.25816	0.000130103	7.76007	-0.000204963
				7.26727	0.000130062	7.76908	-0.000204929
				7.27638	0.000130022	7.77808	-0.000204895
				7.28549	0.000129981	7.78709	-0.000204861
				7.29459	0.000129941	7.7925	-0.000204841
				7.3	0.000129917	7.7961	-0.000204827
				7.3037	0.000129901	7.80511	-0.000204794
				7.31281	0.000129861	7.81412	-0.00020476
				7.32192	0.000129822	7.82313	-0.000204727
				7.33103	0.000129783	7.83214	-0.000204694
				7.34014	0.000129744	7.84115	-0.000204661
				7.34925	0.000129705	7.85016	-0.000204629
				7.35836	0.000129667	7.85917	-0.000204596
				7.36747	0.000129628	7.86817	-0.000204564
				7.37658	0.00012959	7.87718	-0.000204532
				7.38569	0.000129552	7.88619	-0.0002045
				7.39479	0.000129515	7.8952	-0.000204469
				7.4	0.000129493	7.90421	-0.000204437
				7.4039	0.000129477	7.91322	-0.000204406
				7.41301	0.00012944	7.92223	-0.000204375
				7.42212	0.000129403	7.93124	-0.000204344
				7.43123	0.000129366	7.94025	-0.000204313
				7.44034	0.00012933	7.94926	-0.000204283
				7.44945	0.000129294	7.95826	-0.000204253
				7.45856	0.000129258	7.96727	-0.000204222
				7.46767	0.000129222	7.97628	-0.000204192
				7.47678	0.000129186	7.98529	-0.000204163
				7.48589	0.000129151	7.9925	-0.000204139
				7.49499	0.000129115	7.9943	-0.000204133
				7.5	0.000129096	8.00331	-0.000204103
				7.5041	0.00012908	8.01232	-0.000204074
				7.51321	0.000129045	8.02133	-0.000204045
				7.52232	0.000129011	8.03034	-0.000204016
				7.53143	0.000128976	8.03935	-0.000203987
				7.54054	0.000128942	8.04835	-0.000203959
				7.54965	0.000128908	8.05736	-0.00020393
				7.55876	0.000128874	8.06637	-0.000203902
				7.56787	0.000128841	8.07538	-0.000203874
				7.57698	0.000128807	8.08439	-0.000203846
				7.58609	0.000128774	8.0934	-0.000203818
				7.5952	0.000128741	8.10241	-0.00020379
				7.6	0.000128724	8.11142	-0.000203763
				7.6043	0.000128708	8.12043	-0.000203736
				7.61341	0.000128676	8.12944	-0.000203708
				7.62252	0.000128643	8.13844	-0.000203681
				7.63163	0.000128611	8.14745	-0.000203655
				7.64074	0.000128579	8.15646	-0.000203628
				7.64985	0.000128547	8.16547	-0.000203601
				7.65896	0.000128515	8.17448	-0.000203575
				7.66807	0.000128484	8.18349	-0.000203549
				7.67718	0.000128453	8.1925	-0.000203523
				7.68629	0.000128422	8.1925	-0.000203523
				7.6954	0.000128391	8.20151	-0.000203497
				7.7	0.000128375	8.21052	-0.000203471
				7.7045	0.00012836	8.21953	-0.000203445
				7.71361	0.000128329	8.22853	-0.00020342
				7.72272	0.000128299	8.23754	-0.000203395
				7.73183	0.000128269	8.24655	-0.00020337
				7.74094	0.000128239	8.25556	-0.000203345
				7.75005	0.000128209	8.26457	-0.00020332
				7.75916	0.000128179	8.27358	-0.000203295
				7.76827	0.00012815	8.28259	-0.00020327
				7.77738	0.00012812	8.2916	-0.000203246
				7.78649	0.000128091	8.30061	-0.000203222
				7.7956	0.000128062	8.30962	-0.000203198
				7.8	0.000128048	8.31862	-0.000203174
				7.8047	0.000128033	8.32763	-0.00020315
				7.81381	0.000128005	8.33664	-0.000203126
				7.82292	0.000127976	8.34565	-0.000203102
				7.83203	0.000127948	8.35466	-0.000203079
				7.84114	0.00012792	8.36367	-0.000203056
				7.85025	0.000127892	8.37268	-0.000203032
				7.85936	0.000127864	8.38169	-0.000203009
				7.86847	0.000127837	8.3907	-0.000202986
				7.87758	0.000127809	8.3925	-0.000202982
				7.88669	0.000127782	8.39971	-0.000202964
				7.8958	0.000127755	8.40872	-0.000202941
				7.9	0.000127742	8.41772	-0.000202919
				7.9049	0.000127728	8.42673	-0.000202896
				7.91401	0.000127701	8.43574	-0.000202874
				7.92312	0.000127674	8.44475	-0.000202852
				7.93223	0.000127648	8.45376	-0.00020283
				7.94134	0.000127621	8.46277	-0.000202808
				7.95045	0.000127595	8.47178	-0.000202786
				7.95956	0.000127569	8.48079	-0.000202765
				7.96867	0.000127543	8.4898	-0.000202743
				7.97778	0.000127518	8.49881	-0.000202722
				7.98689	0.000127492	8.50781	-0.000202701
				7.996	0.000127467	8.51682	-0.00020268
				8	0.000127455	8.52583	-0.000202659
				8.00511	0.000127441	8.53484	-0.000202638
				8.01421	0.000127416	8.54385	-0.000202617
				8.02332	0.000127391	8.55286	-0.000202596
				8.03243	0.000127366	8.56187	-0.000202576
				8.04154	0.000127342	8.57088	-0.000202556
				8.05065	0.000127317	8.57989	-0.000202535
				8.05976	0.000127293	8.5889	-0.000202515
				8.06887	0.000127268	8.5925	-0.000202507
				8.07798	0.000127244	8.5979	-0.000202495
				8.08709	0.00012722	8.60691	-0.000202475
				8.0962	0.000127197	8.61592	-0.000202456
				8.1	0.000127187	8.62493	-0.000202436
				8.10531	0.000127173	8.63394	-0.000202416
				8.11441	0.000127149	8.64295	-0.000202397
				8.12352	0.000127126	8.65196	-0.000202378
				8.13263	0.000127103	8.66097	-0.000202358
				8.14174	0.00012708	8.66998	-0.000202339
				8.15085	0.000127057	8.67899	-0.00020232
				8.15996	0.000127034	8.68799	-0.000202301
				8.16907	0.000127011	8.697	-0.000202283
				8.17818	0.000126988	8.70601	-0.000202264
				8.18729	0.000126966	8.71502	-0.000202246
				8.1964	0.000126944	8.72403	-0.000202227
				8.2	0.000126935	8.73304	-0.000202209
				8.20551	0.000126922	8.74205	-0.000202191
				8.21461	0.000126899	8.75106	-0.000202172
				8.22372	0.000126878	8.76007	-0.000202154
				8.23283	0.000126856	8.76908	-0.000202137
				8.24194	0.000126834	8.77808	-0.000202119
				8.25105	0.000126813	8.78709	-0.000202101
				8.26016	0.000126791	8.7925	-0.00020209
				8.26927	0.00012677	8.7961	-0.000202083
				8.27838	0.000126749	8.80511	-0.000202066
				8.28749	0.000126728	8.81412	-0.000202049
				8.2966	0.000126707	8.82313	-0.000202031
				8.3	0.000126699	8.83214	-0.000202014
				8.30571	0.000126686	8.84115	-0.000201997
				8.31481	0.000126665	8.85016	-0.00020198
				8.32392	0.000126645	8.85917	-0.000201963
				8.33303	0.000126624	8.86817	-0.000201946
				8.34214	0.000126604	8.87718	-0.00020193
				8.35125	0.000126584	8.88619	-0.000201913
				8.36036	0.000126564	8.8952	-0.000201897
				8.36947	0.000126544	8.90421	-0.00020188
				8.37858	0.000126524	8.91322	-0.000201864
				8.38769	0.000126504	8.92223	-0.000201848
				8.3968	0.000126485	8.93124	-0.000201832
				8.4	0.000126478	8.94025	-0.000201816
				8.40591	0.000126465	8.94926	-0.0002018
				8.41502	0.000126446	8.95826	-0.000201784
				8.42412	0.000126427	8.96727	-0.000201768
				8.43323	0.000126408	8.97628	-0.000201753
				8.44234	0.000126389	8.98529	-0.000201737
				8.45145	0.00012637	8.9925	-0.000201725
				8.46056	0.000126351	8.9943	-0.000201722
				8.46967	0.000126332	9.00331	-0.000201706
				8.47878	0.000126314	9.01232	-0.000201691
				8.48789	0.000126295	9.02133	-0.000201676
				8.497	0.000126277	9.03034	-0.000201661
				8.5	0.000126271	9.03935	-0.000201646
				8.50611	0.000126259	9.04835	-0.000201631
				8.51522	0.000126241	9.05736	-0.000201616
				8.52432	0.000126223	9.06637	-0.000201601
				8.53343	0.000126205	9.07538	-0.000201587
				8.54254	0.000126187	9.08439	-0.000201572
				8.55165	0.000126169	9.0934	-0.000201558
				8.56076	0.000126152	9.10241	-0.000201543
				8.56987	0.000126134	9.11142	-0.000201529
				8.57898	0.000126117	9.12043	-0.000201515
				8.58809	0.000126099	9.12944	-0.0002015
				8.5972	0.000126082	9.13844	-0.000201486
				8.6	0.000126077	9.14745	-0.000201472
				8.60631	0.000126065	9.15646	-0.000201458
				8.61542	0.000126048	9.16547	-0.000201445
				8.62452	0.000126031	9.17448	-0.000201431
				8.63363	0.000126015	9.18349	-0.000201417
				8.64274	0.000125998	9.1925	-0.000201404
				8.65185	0.000125981	9.1925	-0.000201404
				8.66096	0.000125965	9.20151	-0.00020139
				8.67007	0.000125948	9.21052	-0.000201377
				8.67918	0.000125932	9.21953	-0.000201363
				8.68829	0.000125916	9.22853	-0.00020135
				8.6974	0.0001259	9.23754	-0.000201337
				8.7	0.000125895	9.24655	-0.000201324
				8.70651	0.000125884	9.25556	-0.000201311
				8.71562	0.000125868	9.26457	-0.000201298
				8.72472	0.000125852	9.27358	-0.000201285
				8.73383	0.000125836	9.28259	-0.000201272
				8.74294	0.000125821	9.2916	-0.000201259
				8.75205	0.000125805	9.30061	-0.000201247
				8.76116	0.00012579	9.30962	-0.000201234
				8.77027	0.000125774	9.31862	-0.000201222
				8.77938	0.000125759	9.32763	-0.000201209
				8.78849	0.000125744	9.33664	-0.000201197
				8.7976	0.000125729	9.34565	-0.000201185
				8.8	0.000125725	9.35466	-0.000201172
				8.80671	0.000125714	9.36367	-0.00020116
				8.81582	0.000125699	9.37268	-0.000201148
				8.82492	0.000125684	9.38169	-0.000201136
				8.83403	0.00012567	9.3907	-0.000201124
				8.84314	0.000125655	9.3925	-0.000201122
				8.85225	0.00012564	9.39971	-0.000201112
				8.86136	0.000125626	9.40872	-0.000201101
				8.87047	0.000125611	9.41772	-0.000201089
				8.87958	0.000125597	9.42673	-0.000201077
				8.88869	0.000125583	9.43574	-0.000201066
				8.8978	0.000125569	9.44475	-0.000201054
				8.9	0.000125565	9.45376	-0.000201043
				8.90691	0.000125555	9.46277	-0.000201031
				8.91602	0.000125541	9.47178	-0.00020102
				8.92513	0.000125527	9.48079	-0.000201009
				8.93423	0.000125513	9.4898	-0.000200997
				8.94334	0.000125499	9.49881	-0.000200986
				8.95245	0.000125486	9.50781	-0.000200975
				8.96156	0.000125472	9.51682	-0.000200964
				8.97067	0.000125459	9.52583	-0.000200953
				8.97978	0.000125445	9.53484	-0.000200942
				8.98889	0.000125432	9.54385	-0.000200932
				8.998	0.000125419	9.55286	-0.000200921
				9	0.000125416	9.56187	-0.00020091
				9.00711	0.000125406	9.57088	-0.0002009
				9.01622	0.000125393	9.57989	-0.000200889
				9.02533	0.00012538	9.5889	-0.000200879
				9.03443	0.000125367	9.5925	-0.000200874
				9.04354	0.000125354	9.5979	-0.000200868
				9.05265	0.000125341	9.60691	-0.000200858
				9.06176	0.000125328	9.61592	-0.000200847
				9.07087	0.000125316	9.62493	-0.000200837
				9.07998	0.000125303	9.63394	-0.000200827
				9.08909	0.000125291	9.64295	-0.000200817
				9.0982	0.000125278	9.65196	-0.000200807
				9.1	0.000125276	9.66097	-0.000200797
				9.10731	0.000125266	9.66998	-0.000200787
				9.11642	0.000125254	9.67899	-0.000200777
				9.12553	0.000125242	9.68799	-0.000200767
				9.13463	0.00012523	9.697	-0.000200757
				9.14374	0.000125217	9.70601	-0.000200748
				9.15285	0.000125206	9.71502	-0.000200738
				9.16196	0.000125194	9.72403	-0.000200728
				9.17107	0.000125182	9.73304	-0.000200719
				9.2	0.000125145	9.74205	-0.000200709
				9.3	0.000125022	9.75106	-0.0002007
				9.4	0.000124907	9.76007	-0.000200691
				9.5	0.000124799	9.76908	-0.000200681
				9.6	0.000124698	9.77808	-0.000200672
				9.7	0.000124603	9.78709	-0.000200663
				9.8	0.000124514	9.7925	-0.000200657
				9.9	0.000124431	9.9925	-0.000200467
				10	0.000124353	10.1925	-0.000200299

## Sheet: Fig. 5b
Fig. 5b: frequency-resolved THz photoconductivity of PGNRb measured at tp of 2 ps
					fitting plot
real part		imaginary part			real part		imaginary part
frequency (THz)	Δσ (X 10-3 S/m)	frequency (THz)	Δσ (X 10-3 S/m)		frequency (THz)	Δσ (X 10-3 S/m)	frequency (THz)	Δσ (X 10-3 S/m)
312500000000	-0.00030444	312500000000	-0.00127		468750000000	0.00064887	468750000000	-0.000750497
390625000000	3.775e-05	390625000000	0.00038338		470314000000	0.000650494	470314000000	-0.0007526
468750000000	0.00065238	468750000000	-0.00045565		471878000000	0.000652122	471878000000	-0.000754698
546875000000	0.00032881	546875000000	-0.00086983		473442000000	0.000653755	473442000000	-0.000756792
625000000000	0.00043696	625000000000	-0.00136		475006000000	0.000655392	475006000000	-0.000758883
703125000000	0.00144	703125000000	-0.00117		476570000000	0.000657033	476570000000	-0.00076097
781250000000	0.00108	781250000000	-0.00153		478134000000	0.000658678	478134000000	-0.000763053
859375000000	0.00123	859375000000	-0.00146		479698000000	0.000660328	479698000000	-0.000765132
937500000000	0.00162	937500000000	-0.00131		481263000000	0.000661982	481263000000	-0.000767207
1015630000000	0.00082559	1015630000000	-0.00122		482827000000	0.00066364	482827000000	-0.000769279
1093750000000	0.00151	1093750000000	-0.00135		484391000000	0.000665302	484391000000	-0.000771346
1171880000000	0.00221	1171880000000	-0.00039971		485955000000	0.000666968	485955000000	-0.00077341
1250000000000	0.00159	1250000000000	-0.00035816		487519000000	0.000668639	487519000000	-0.00077547
1328130000000	0.00171	1328130000000	-0.00127		489083000000	0.000670314	489083000000	-0.000777526
1406250000000	0.00329	1406250000000	-0.00102		490647000000	0.000671993	490647000000	-0.000779578
1484380000000	0.00231	1484380000000	-0.00093722		492211000000	0.000673676	492211000000	-0.000781626
1562500000000	0.00245	1562500000000	-0.00174		493775000000	0.000675363	493775000000	-0.000783671
1640630000000	0.00209	1640630000000	-0.00137		495339000000	0.000677054	495339000000	-0.000785711
1718750000000	0.00129	1718750000000	-0.00052878		496903000000	0.00067875	496903000000	-0.000787747
1796880000000	0.00214	1796880000000	-0.00022476		498467000000	0.00068045	498467000000	-0.00078978
1875000000000	0.00363	1875000000000	-0.00151		500031000000	0.000682153	500031000000	-0.000791808
1953130000000	0.00184	1953130000000	-0.00111		501595000000	0.000683861	501595000000	-0.000793833
2031250000000	0.00244	2031250000000	-0.00126		503159000000	0.000685573	503159000000	-0.000795854
					504723000000	0.000687289	504723000000	-0.00079787
					506288000000	0.000689009	506288000000	-0.000799883
					507852000000	0.000690733	507852000000	-0.000801892
					509416000000	0.000692461	509416000000	-0.000803896
					510980000000	0.000694193	510980000000	-0.000805897
					512544000000	0.000695929	512544000000	-0.000807894
					514108000000	0.00069767	514108000000	-0.000809886
					515672000000	0.000699414	515672000000	-0.000811875
					517236000000	0.000701162	517236000000	-0.000813859
					518800000000	0.000702914	518800000000	-0.00081584
					520364000000	0.00070467	520364000000	-0.000817816
					521928000000	0.00070643	521928000000	-0.000819789
					523492000000	0.000708194	523492000000	-0.000821757
					525056000000	0.000709962	525056000000	-0.000823721
					526620000000	0.000711734	526620000000	-0.000825682
					528184000000	0.00071351	528184000000	-0.000827638
					529748000000	0.000715289	529748000000	-0.00082959
					531313000000	0.000717073	531313000000	-0.000831537
					532877000000	0.00071886	532877000000	-0.000833481
					534441000000	0.000720651	534441000000	-0.000835421
					536005000000	0.000722446	536005000000	-0.000837356
					537569000000	0.000724245	537569000000	-0.000839288
					539133000000	0.000726048	539133000000	-0.000841215
					540697000000	0.000727855	540697000000	-0.000843138
					542261000000	0.000729665	542261000000	-0.000845057
					543825000000	0.000731479	543825000000	-0.000846971
					545389000000	0.000733297	545389000000	-0.000848882
					546953000000	0.000735119	546953000000	-0.000850788
					548517000000	0.000736945	548517000000	-0.00085269
					550081000000	0.000738774	550081000000	-0.000854588
					551645000000	0.000740607	551645000000	-0.000856482
					553209000000	0.000742444	553209000000	-0.000858372
					554774000000	0.000744284	554774000000	-0.000860257
					556338000000	0.000746128	556338000000	-0.000862138
					557902000000	0.000747976	557902000000	-0.000864015
					559466000000	0.000749828	559466000000	-0.000865888
					561030000000	0.000751683	561030000000	-0.000867756
					562594000000	0.000753542	562594000000	-0.00086962
					564158000000	0.000755404	564158000000	-0.00087148
					565722000000	0.000757271	565722000000	-0.000873335
					567286000000	0.00075914	567286000000	-0.000875187
					568850000000	0.000761014	568850000000	-0.000877034
					570414000000	0.000762891	570414000000	-0.000878876
					571978000000	0.000764772	571978000000	-0.000880715
					573542000000	0.000766656	573542000000	-0.000882549
					575106000000	0.000768544	575106000000	-0.000884379
					576670000000	0.000770435	576670000000	-0.000886204
					578234000000	0.00077233	578234000000	-0.000888025
					579799000000	0.000774228	579799000000	-0.000889842
					581363000000	0.00077613	581363000000	-0.000891654
					582927000000	0.000778036	582927000000	-0.000893463
					584491000000	0.000779945	584491000000	-0.000895266
					586055000000	0.000781857	586055000000	-0.000897066
					587619000000	0.000783773	587619000000	-0.000898861
					589183000000	0.000785692	589183000000	-0.000900651
					590747000000	0.000787615	590747000000	-0.000902438
					592311000000	0.000789542	592311000000	-0.00090422
					593875000000	0.000791471	593875000000	-0.000905997
					595439000000	0.000793404	595439000000	-0.00090777
					597003000000	0.000795341	597003000000	-0.000909539
					598567000000	0.000797281	598567000000	-0.000911303
					600131000000	0.000799224	600131000000	-0.000913063
					601695000000	0.000801171	601695000000	-0.000914819
					603260000000	0.000803121	603260000000	-0.00091657
					604824000000	0.000805075	604824000000	-0.000918316
					606388000000	0.000807031	606388000000	-0.000920058
					607952000000	0.000808992	607952000000	-0.000921796
					609516000000	0.000810955	609516000000	-0.000923529
					611080000000	0.000812922	611080000000	-0.000925258
					612644000000	0.000814892	612644000000	-0.000926982
					614208000000	0.000816865	614208000000	-0.000928702
					615772000000	0.000818842	615772000000	-0.000930418
					617336000000	0.000820822	617336000000	-0.000932128
					618900000000	0.000822805	618900000000	-0.000933835
					620464000000	0.000824791	620464000000	-0.000935537
					622028000000	0.000826781	622028000000	-0.000937234
					623592000000	0.000828773	623592000000	-0.000938927
					625156000000	0.000830769	625156000000	-0.000940615
					626720000000	0.000832768	626720000000	-0.000942299
					628285000000	0.000834771	628285000000	-0.000943979
					629849000000	0.000836776	629849000000	-0.000945654
					631413000000	0.000838785	631413000000	-0.000947324
					632977000000	0.000840797	632977000000	-0.00094899
					634541000000	0.000842812	634541000000	-0.000950651
					636105000000	0.00084483	636105000000	-0.000952307
					637669000000	0.000846851	637669000000	-0.000953959
					639233000000	0.000848875	639233000000	-0.000955607
					640797000000	0.000850902	640797000000	-0.00095725
					642361000000	0.000852933	642361000000	-0.000958888
					643925000000	0.000854966	643925000000	-0.000960522
					645489000000	0.000857003	645489000000	-0.000962151
					647053000000	0.000859042	647053000000	-0.000963776
					648617000000	0.000861085	648617000000	-0.000965396
					650181000000	0.00086313	650181000000	-0.000967012
					651745000000	0.000865179	651745000000	-0.000968622
					653310000000	0.00086723	653310000000	-0.000970229
					654874000000	0.000869285	654874000000	-0.00097183
					656438000000	0.000871342	656438000000	-0.000973427
					658002000000	0.000873403	658002000000	-0.00097502
					659566000000	0.000875466	659566000000	-0.000976607
					661130000000	0.000877532	661130000000	-0.000978191
					662694000000	0.000879602	662694000000	-0.000979769
					664258000000	0.000881674	664258000000	-0.000981343
					665822000000	0.000883749	665822000000	-0.000982912
					667386000000	0.000885827	667386000000	-0.000984477
					668950000000	0.000887907	668950000000	-0.000986037
					670514000000	0.000889991	670514000000	-0.000987592
					672078000000	0.000892077	672078000000	-0.000989142
					673642000000	0.000894167	673642000000	-0.000990688
					675206000000	0.000896259	675206000000	-0.000992229
					676771000000	0.000898354	676771000000	-0.000993766
					678335000000	0.000900451	678335000000	-0.000995298
					679899000000	0.000902552	679899000000	-0.000996825
					681463000000	0.000904655	681463000000	-0.000998348
					683027000000	0.000906761	683027000000	-0.000999865
					684591000000	0.00090887	684591000000	-0.001
					686155000000	0.000910981	686155000000	-0.001
					687719000000	0.000913096	687719000000	-0.001
					689283000000	0.000915212	689283000000	-0.00101
					690847000000	0.000917332	690847000000	-0.00101
					692411000000	0.000919454	692411000000	-0.00101
					693975000000	0.000921579	693975000000	-0.00101
					695539000000	0.000923707	695539000000	-0.00101
					697103000000	0.000925837	697103000000	-0.00101
					698667000000	0.00092797	698667000000	-0.00101
					700231000000	0.000930106	700231000000	-0.00102
					701796000000	0.000932244	701796000000	-0.00102
					703360000000	0.000934385	703360000000	-0.00102
					704924000000	0.000936528	704924000000	-0.00102
					706488000000	0.000938674	706488000000	-0.00102
					708052000000	0.000940823	708052000000	-0.00102
					709616000000	0.000942974	709616000000	-0.00102
					711180000000	0.000945127	711180000000	-0.00103
					712744000000	0.000947283	712744000000	-0.00103
					714308000000	0.000949442	714308000000	-0.00103
					715872000000	0.000951603	715872000000	-0.00103
					717436000000	0.000953767	717436000000	-0.00103
					719000000000	0.000955933	719000000000	-0.00103
					720564000000	0.000958101	720564000000	-0.00103
					722128000000	0.000960272	722128000000	-0.00104
					723692000000	0.000962446	723692000000	-0.00104
					725257000000	0.000964622	725257000000	-0.00104
					726821000000	0.0009668	726821000000	-0.00104
					728385000000	0.000968981	728385000000	-0.00104
					729949000000	0.000971164	729949000000	-0.00104
					731513000000	0.00097335	731513000000	-0.00104
					733077000000	0.000975537	733077000000	-0.00105
					734641000000	0.000977728	734641000000	-0.00105
					736205000000	0.00097992	736205000000	-0.00105
					737769000000	0.000982115	737769000000	-0.00105
					739333000000	0.000984312	739333000000	-0.00105
					740897000000	0.000986512	740897000000	-0.00105
					742461000000	0.000988714	742461000000	-0.00105
					744025000000	0.000990918	744025000000	-0.00106
					745589000000	0.000993124	745589000000	-0.00106
					747153000000	0.000995333	747153000000	-0.00106
					748717000000	0.000997544	748717000000	-0.00106
					750282000000	0.000999757	750282000000	-0.00106
					751846000000	0.001	751846000000	-0.00106
					753410000000	0.001	753410000000	-0.00106
					754974000000	0.00101	754974000000	-0.00106
					756538000000	0.00101	756538000000	-0.00107
					758102000000	0.00101	758102000000	-0.00107
					759666000000	0.00101	759666000000	-0.00107
					761230000000	0.00102	761230000000	-0.00107
					762794000000	0.00102	762794000000	-0.00107
					764358000000	0.00102	764358000000	-0.00107
					765922000000	0.00102	765922000000	-0.00107
					767486000000	0.00102	767486000000	-0.00107
					769050000000	0.00103	769050000000	-0.00108
					770614000000	0.00103	770614000000	-0.00108
					772178000000	0.00103	772178000000	-0.00108
					773742000000	0.00103	773742000000	-0.00108
					775307000000	0.00104	775307000000	-0.00108
					776871000000	0.00104	776871000000	-0.00108
					778435000000	0.00104	778435000000	-0.00108
					779999000000	0.00104	779999000000	-0.00108
					781563000000	0.00104	781563000000	-0.00109
					783127000000	0.00105	783127000000	-0.00109
					784691000000	0.00105	784691000000	-0.00109
					786255000000	0.00105	786255000000	-0.00109
					787819000000	0.00105	787819000000	-0.00109
					789383000000	0.00106	789383000000	-0.00109
					790947000000	0.00106	790947000000	-0.00109
					792511000000	0.00106	792511000000	-0.00109
					794075000000	0.00106	794075000000	-0.0011
					795639000000	0.00106	795639000000	-0.0011
					797203000000	0.00107	797203000000	-0.0011
					798768000000	0.00107	798768000000	-0.0011
					800332000000	0.00107	800332000000	-0.0011
					801896000000	0.00107	801896000000	-0.0011
					803460000000	0.00108	803460000000	-0.0011
					805024000000	0.00108	805024000000	-0.0011
					806588000000	0.00108	806588000000	-0.0011
					808152000000	0.00108	808152000000	-0.00111
					809716000000	0.00109	809716000000	-0.00111
					811280000000	0.00109	811280000000	-0.00111
					812844000000	0.00109	812844000000	-0.00111
					814408000000	0.00109	814408000000	-0.00111
					815972000000	0.00109	815972000000	-0.00111
					817536000000	0.0011	817536000000	-0.00111
					819100000000	0.0011	819100000000	-0.00111
					820664000000	0.0011	820664000000	-0.00111
					822228000000	0.0011	822228000000	-0.00112
					823793000000	0.00111	823793000000	-0.00112
					825357000000	0.00111	825357000000	-0.00112
					826921000000	0.00111	826921000000	-0.00112
					828485000000	0.00111	828485000000	-0.00112
					830049000000	0.00112	830049000000	-0.00112
					831613000000	0.00112	831613000000	-0.00112
					833177000000	0.00112	833177000000	-0.00112
					834741000000	0.00112	834741000000	-0.00112
					836305000000	0.00112	836305000000	-0.00113
					837869000000	0.00113	837869000000	-0.00113
					839433000000	0.00113	839433000000	-0.00113
					840997000000	0.00113	840997000000	-0.00113
					842561000000	0.00113	842561000000	-0.00113
					844125000000	0.00114	844125000000	-0.00113
					845689000000	0.00114	845689000000	-0.00113
					847254000000	0.00114	847254000000	-0.00113
					848818000000	0.00114	848818000000	-0.00113
					850382000000	0.00115	850382000000	-0.00113
					851946000000	0.00115	851946000000	-0.00114
					853510000000	0.00115	853510000000	-0.00114
					855074000000	0.00115	855074000000	-0.00114
					856638000000	0.00115	856638000000	-0.00114
					858202000000	0.00116	858202000000	-0.00114
					859766000000	0.00116	859766000000	-0.00114
					861330000000	0.00116	861330000000	-0.00114
					862894000000	0.00116	862894000000	-0.00114
					864458000000	0.00117	864458000000	-0.00114
					866022000000	0.00117	866022000000	-0.00114
					867586000000	0.00117	867586000000	-0.00115
					869150000000	0.00117	869150000000	-0.00115
					870714000000	0.00118	870714000000	-0.00115
					872279000000	0.00118	872279000000	-0.00115
					873843000000	0.00118	873843000000	-0.00115
					875407000000	0.00118	875407000000	-0.00115
					876971000000	0.00119	876971000000	-0.00115
					878535000000	0.00119	878535000000	-0.00115
					880099000000	0.00119	880099000000	-0.00115
					881663000000	0.00119	881663000000	-0.00115
					883227000000	0.00119	883227000000	-0.00115
					884791000000	0.0012	884791000000	-0.00116
					886355000000	0.0012	886355000000	-0.00116
					887919000000	0.0012	887919000000	-0.00116
					889483000000	0.0012	889483000000	-0.00116
					891047000000	0.00121	891047000000	-0.00116
					892611000000	0.00121	892611000000	-0.00116
					894175000000	0.00121	894175000000	-0.00116
					895739000000	0.00121	895739000000	-0.00116
					897304000000	0.00122	897304000000	-0.00116
					898868000000	0.00122	898868000000	-0.00116
					900432000000	0.00122	900432000000	-0.00116
					901996000000	0.00122	901996000000	-0.00116
					903560000000	0.00123	903560000000	-0.00117
					905124000000	0.00123	905124000000	-0.00117
					906688000000	0.00123	906688000000	-0.00117
					908252000000	0.00123	908252000000	-0.00117
					909816000000	0.00124	909816000000	-0.00117
					911380000000	0.00124	911380000000	-0.00117
					912944000000	0.00124	912944000000	-0.00117
					914508000000	0.00124	914508000000	-0.00117
					916072000000	0.00124	916072000000	-0.00117
					917636000000	0.00125	917636000000	-0.00117
					919200000000	0.00125	919200000000	-0.00117
					920765000000	0.00125	920765000000	-0.00117
					922329000000	0.00125	922329000000	-0.00117
					923893000000	0.00126	923893000000	-0.00118
					925457000000	0.00126	925457000000	-0.00118
					927021000000	0.00126	927021000000	-0.00118
					928585000000	0.00126	928585000000	-0.00118
					930149000000	0.00127	930149000000	-0.00118
					931713000000	0.00127	931713000000	-0.00118
					933277000000	0.00127	933277000000	-0.00118
					934841000000	0.00127	934841000000	-0.00118
					936405000000	0.00128	936405000000	-0.00118
					937969000000	0.00128	937969000000	-0.00118
					939533000000	0.00128	939533000000	-0.00118
					941097000000	0.00128	941097000000	-0.00118
					942661000000	0.00129	942661000000	-0.00118
					944225000000	0.00129	944225000000	-0.00119
					945790000000	0.00129	945790000000	-0.00119
					947354000000	0.00129	947354000000	-0.00119
					948918000000	0.00129	948918000000	-0.00119
					950482000000	0.0013	950482000000	-0.00119
					952046000000	0.0013	952046000000	-0.00119
					953610000000	0.0013	953610000000	-0.00119
					955174000000	0.0013	955174000000	-0.00119
					956738000000	0.00131	956738000000	-0.00119
					958302000000	0.00131	958302000000	-0.00119
					959866000000	0.00131	959866000000	-0.00119
					961430000000	0.00131	961430000000	-0.00119
					962994000000	0.00132	962994000000	-0.00119
					964558000000	0.00132	964558000000	-0.00119
					966122000000	0.00132	966122000000	-0.00119
					967686000000	0.00132	967686000000	-0.0012
					969251000000	0.00133	969251000000	-0.0012
					970815000000	0.00133	970815000000	-0.0012
					972379000000	0.00133	972379000000	-0.0012
					973943000000	0.00133	973943000000	-0.0012
					975507000000	0.00134	975507000000	-0.0012
					977071000000	0.00134	977071000000	-0.0012
					978635000000	0.00134	978635000000	-0.0012
					980199000000	0.00134	980199000000	-0.0012
					981763000000	0.00135	981763000000	-0.0012
					983327000000	0.00135	983327000000	-0.0012
					984891000000	0.00135	984891000000	-0.0012
					986455000000	0.00135	986455000000	-0.0012
					988019000000	0.00135	988019000000	-0.0012
					989583000000	0.00136	989583000000	-0.0012
					991147000000	0.00136	991147000000	-0.0012
					992711000000	0.00136	992711000000	-0.0012
					994276000000	0.00136	994276000000	-0.0012
					995840000000	0.00137	995840000000	-0.00121
					997404000000	0.00137	997404000000	-0.00121
					998968000000	0.00137	998968000000	-0.00121
					1000530000000	0.00137	1000530000000	-0.00121
					1002100000000	0.00138	1002100000000	-0.00121
					1003660000000	0.00138	1003660000000	-0.00121
					1005220000000	0.00138	1005220000000	-0.00121
					1006790000000	0.00138	1006790000000	-0.00121
					1008350000000	0.00139	1008350000000	-0.00121
					1009920000000	0.00139	1009920000000	-0.00121
					1011480000000	0.00139	1011480000000	-0.00121
					1013040000000	0.00139	1013040000000	-0.00121
					1014610000000	0.0014	1014610000000	-0.00121
					1016170000000	0.0014	1016170000000	-0.00121
					1017740000000	0.0014	1017740000000	-0.00121
					1019300000000	0.0014	1019300000000	-0.00121
					1020860000000	0.00141	1020860000000	-0.00121
					1022430000000	0.00141	1022430000000	-0.00121
					1023990000000	0.00141	1023990000000	-0.00121
					1025560000000	0.00141	1025560000000	-0.00121
					1027120000000	0.00142	1027120000000	-0.00122
					1028680000000	0.00142	1028680000000	-0.00122
					1030250000000	0.00142	1030250000000	-0.00122
					1031810000000	0.00142	1031810000000	-0.00122
					1033380000000	0.00143	1033380000000	-0.00122
					1034940000000	0.00143	1034940000000	-0.00122
					1036510000000	0.00143	1036510000000	-0.00122
					1038070000000	0.00143	1038070000000	-0.00122
					1039630000000	0.00143	1039630000000	-0.00122
					1041200000000	0.00144	1041200000000	-0.00122
					1042760000000	0.00144	1042760000000	-0.00122
					1044330000000	0.00144	1044330000000	-0.00122
					1045890000000	0.00144	1045890000000	-0.00122
					1047450000000	0.00145	1047450000000	-0.00122
					1049020000000	0.00145	1049020000000	-0.00122
					1050580000000	0.00145	1050580000000	-0.00122
					1052150000000	0.00145	1052150000000	-0.00122
					1053710000000	0.00146	1053710000000	-0.00122
					1055270000000	0.00146	1055270000000	-0.00122
					1056840000000	0.00146	1056840000000	-0.00122
					1058400000000	0.00146	1058400000000	-0.00122
					1059970000000	0.00147	1059970000000	-0.00122
					1061530000000	0.00147	1061530000000	-0.00122
					1063090000000	0.00147	1063090000000	-0.00122
					1064660000000	0.00147	1064660000000	-0.00122
					1066220000000	0.00148	1066220000000	-0.00122
					1067790000000	0.00148	1067790000000	-0.00122
					1069350000000	0.00148	1069350000000	-0.00123
					1070910000000	0.00148	1070910000000	-0.00123
					1072480000000	0.00149	1072480000000	-0.00123
					1074040000000	0.00149	1074040000000	-0.00123
					1075610000000	0.00149	1075610000000	-0.00123
					1077170000000	0.00149	1077170000000	-0.00123
					1078730000000	0.0015	1078730000000	-0.00123
					1080300000000	0.0015	1080300000000	-0.00123
					1081860000000	0.0015	1081860000000	-0.00123
					1083430000000	0.0015	1083430000000	-0.00123
					1084990000000	0.00151	1084990000000	-0.00123
					1086560000000	0.00151	1086560000000	-0.00123
					1088120000000	0.00151	1088120000000	-0.00123
					1089680000000	0.00151	1089680000000	-0.00123
					1091250000000	0.00151	1091250000000	-0.00123
					1092810000000	0.00152	1092810000000	-0.00123
					1094380000000	0.00152	1094380000000	-0.00123
					1095940000000	0.00152	1095940000000	-0.00123
					1097500000000	0.00152	1097500000000	-0.00123
					1099070000000	0.00153	1099070000000	-0.00123
					1100630000000	0.00153	1100630000000	-0.00123
					1102200000000	0.00153	1102200000000	-0.00123
					1103760000000	0.00153	1103760000000	-0.00123
					1105320000000	0.00154	1105320000000	-0.00123
					1106890000000	0.00154	1106890000000	-0.00123
					1108450000000	0.00154	1108450000000	-0.00123
					1110020000000	0.00154	1110020000000	-0.00123
					1111580000000	0.00155	1111580000000	-0.00123
					1113140000000	0.00155	1113140000000	-0.00123
					1114710000000	0.00155	1114710000000	-0.00123
					1116270000000	0.00155	1116270000000	-0.00123
					1117840000000	0.00156	1117840000000	-0.00123
					1119400000000	0.00156	1119400000000	-0.00123
					1120960000000	0.00156	1120960000000	-0.00123
					1122530000000	0.00156	1122530000000	-0.00123
					1124090000000	0.00157	1124090000000	-0.00123
					1125660000000	0.00157	1125660000000	-0.00123
					1127220000000	0.00157	1127220000000	-0.00123
					1128790000000	0.00157	1128790000000	-0.00123
					1130350000000	0.00158	1130350000000	-0.00123
					1131910000000	0.00158	1131910000000	-0.00123
					1133480000000	0.00158	1133480000000	-0.00123
					1135040000000	0.00158	1135040000000	-0.00123
					1136610000000	0.00158	1136610000000	-0.00123
					1138170000000	0.00159	1138170000000	-0.00123
					1139730000000	0.00159	1139730000000	-0.00123
					1141300000000	0.00159	1141300000000	-0.00123
					1142860000000	0.00159	1142860000000	-0.00123
					1144430000000	0.0016	1144430000000	-0.00123
					1145990000000	0.0016	1145990000000	-0.00123
					1147550000000	0.0016	1147550000000	-0.00123
					1149120000000	0.0016	1149120000000	-0.00123
					1150680000000	0.00161	1150680000000	-0.00123
					1152250000000	0.00161	1152250000000	-0.00123
					1153810000000	0.00161	1153810000000	-0.00123
					1155370000000	0.00161	1155370000000	-0.00123
					1156940000000	0.00162	1156940000000	-0.00123
					1158500000000	0.00162	1158500000000	-0.00124
					1160070000000	0.00162	1160070000000	-0.00124
					1161630000000	0.00162	1161630000000	-0.00124
					1163190000000	0.00163	1163190000000	-0.00124
					1164760000000	0.00163	1164760000000	-0.00124
					1166320000000	0.00163	1166320000000	-0.00124
					1167890000000	0.00163	1167890000000	-0.00124
					1169450000000	0.00164	1169450000000	-0.00124
					1171010000000	0.00164	1171010000000	-0.00124
					1172580000000	0.00164	1172580000000	-0.00124
					1174140000000	0.00164	1174140000000	-0.00124
					1175710000000	0.00164	1175710000000	-0.00124
					1177270000000	0.00165	1177270000000	-0.00124
					1178840000000	0.00165	1178840000000	-0.00124
					1180400000000	0.00165	1180400000000	-0.00124
					1181960000000	0.00165	1181960000000	-0.00124
					1183530000000	0.00166	1183530000000	-0.00124
					1185090000000	0.00166	1185090000000	-0.00124
					1186660000000	0.00166	1186660000000	-0.00124
					1188220000000	0.00166	1188220000000	-0.00124
					1189780000000	0.00167	1189780000000	-0.00123
					1191350000000	0.00167	1191350000000	-0.00123
					1192910000000	0.00167	1192910000000	-0.00123
					1194480000000	0.00167	1194480000000	-0.00123
					1196040000000	0.00168	1196040000000	-0.00123
					1197600000000	0.00168	1197600000000	-0.00123
					1199170000000	0.00168	1199170000000	-0.00123
					1200730000000	0.00168	1200730000000	-0.00123
					1202300000000	0.00169	1202300000000	-0.00123
					1203860000000	0.00169	1203860000000	-0.00123
					1205420000000	0.00169	1205420000000	-0.00123
					1206990000000	0.00169	1206990000000	-0.00123
					1208550000000	0.00169	1208550000000	-0.00123
					1210120000000	0.0017	1210120000000	-0.00123
					1211680000000	0.0017	1211680000000	-0.00123
					1213240000000	0.0017	1213240000000	-0.00123
					1214810000000	0.0017	1214810000000	-0.00123
					1216370000000	0.00171	1216370000000	-0.00123
					1217940000000	0.00171	1217940000000	-0.00123
					1219500000000	0.00171	1219500000000	-0.00123
					1221060000000	0.00171	1221060000000	-0.00123
					1222630000000	0.00172	1222630000000	-0.00123
					1224190000000	0.00172	1224190000000	-0.00123
					1225760000000	0.00172	1225760000000	-0.00123
					1227320000000	0.00172	1227320000000	-0.00123
					1228890000000	0.00173	1228890000000	-0.00123
					1230450000000	0.00173	1230450000000	-0.00123
					1232010000000	0.00173	1232010000000	-0.00123
					1233580000000	0.00173	1233580000000	-0.00123
					1235140000000	0.00174	1235140000000	-0.00123
					1236710000000	0.00174	1236710000000	-0.00123
					1238270000000	0.00174	1238270000000	-0.00123
					1239830000000	0.00174	1239830000000	-0.00123
					1241400000000	0.00174	1241400000000	-0.00123
					1242960000000	0.00175	1242960000000	-0.00123
					1244530000000	0.00175	1244530000000	-0.00123
					1246090000000	0.00175	1246090000000	-0.00123
					1247650000000	0.00175	1247650000000	-0.00123
					1249220000000	0.00176	1249220000000	-0.00123
					1250780000000	0.00176	1250780000000	-0.00123
					1252350000000	0.00176	1252350000000	-0.00123
					1253910000000	0.00176	1253910000000	-0.00123
					1255470000000	0.00177	1255470000000	-0.00123
					1257040000000	0.00177	1257040000000	-0.00123
					1258600000000	0.00177	1258600000000	-0.00123
					1260170000000	0.00177	1260170000000	-0.00123
					1261730000000	0.00177	1261730000000	-0.00123
					1263290000000	0.00178	1263290000000	-0.00123
					1264860000000	0.00178	1264860000000	-0.00123
					1266420000000	0.00178	1266420000000	-0.00123
					1267990000000	0.00178	1267990000000	-0.00123
					1269550000000	0.00179	1269550000000	-0.00123
					1271110000000	0.00179	1271110000000	-0.00123
					1272680000000	0.00179	1272680000000	-0.00123
					1274240000000	0.00179	1274240000000	-0.00123
					1275810000000	0.0018	1275810000000	-0.00123
					1277370000000	0.0018	1277370000000	-0.00123
					1278940000000	0.0018	1278940000000	-0.00123
					1280500000000	0.0018	1280500000000	-0.00122
					1282060000000	0.00181	1282060000000	-0.00122
					1283630000000	0.00181	1283630000000	-0.00122
					1285190000000	0.00181	1285190000000	-0.00122
					1286760000000	0.00181	1286760000000	-0.00122
					1288320000000	0.00181	1288320000000	-0.00122
					1289880000000	0.00182	1289880000000	-0.00122
					1291450000000	0.00182	1291450000000	-0.00122
					1293010000000	0.00182	1293010000000	-0.00122
					1294580000000	0.00182	1294580000000	-0.00122
					1296140000000	0.00183	1296140000000	-0.00122
					1297700000000	0.00183	1297700000000	-0.00122
					1299270000000	0.00183	1299270000000	-0.00122
					1300830000000	0.00183	1300830000000	-0.00122
					1302400000000	0.00184	1302400000000	-0.00122
					1303960000000	0.00184	1303960000000	-0.00122
					1305520000000	0.00184	1305520000000	-0.00122
					1307090000000	0.00184	1307090000000	-0.00122
					1308650000000	0.00184	1308650000000	-0.00122
					1310220000000	0.00185	1310220000000	-0.00122
					1311780000000	0.00185	1311780000000	-0.00122
					1313340000000	0.00185	1313340000000	-0.00122
					1314910000000	0.00185	1314910000000	-0.00122
					1316470000000	0.00186	1316470000000	-0.00122
					1318040000000	0.00186	1318040000000	-0.00122
					1319600000000	0.00186	1319600000000	-0.00122
					1321160000000	0.00186	1321160000000	-0.00122
					1322730000000	0.00186	1322730000000	-0.00122
					1324290000000	0.00187	1324290000000	-0.00121
					1325860000000	0.00187	1325860000000	-0.00121
					1327420000000	0.00187	1327420000000	-0.00121
					1328990000000	0.00187	1328990000000	-0.00121
					1330550000000	0.00188	1330550000000	-0.00121
					1332110000000	0.00188	1332110000000	-0.00121
					1333680000000	0.00188	1333680000000	-0.00121
					1335240000000	0.00188	1335240000000	-0.00121
					1336810000000	0.00189	1336810000000	-0.00121
					1338370000000	0.00189	1338370000000	-0.00121
					1339930000000	0.00189	1339930000000	-0.00121
					1341500000000	0.00189	1341500000000	-0.00121
					1343060000000	0.00189	1343060000000	-0.00121
					1344630000000	0.0019	1344630000000	-0.00121
					1346190000000	0.0019	1346190000000	-0.00121
					1347750000000	0.0019	1347750000000	-0.00121
					1349320000000	0.0019	1349320000000	-0.00121
					1350880000000	0.00191	1350880000000	-0.00121
					1352450000000	0.00191	1352450000000	-0.00121
					1354010000000	0.00191	1354010000000	-0.00121
					1355570000000	0.00191	1355570000000	-0.00121
					1357140000000	0.00191	1357140000000	-0.00121
					1358700000000	0.00192	1358700000000	-0.0012
					1360270000000	0.00192	1360270000000	-0.0012
					1361830000000	0.00192	1361830000000	-0.0012
					1363390000000	0.00192	1363390000000	-0.0012
					1364960000000	0.00193	1364960000000	-0.0012
					1366520000000	0.00193	1366520000000	-0.0012
					1368090000000	0.00193	1368090000000	-0.0012
					1369650000000	0.00193	1369650000000	-0.0012
					1371210000000	0.00193	1371210000000	-0.0012
					1372780000000	0.00194	1372780000000	-0.0012
					1374340000000	0.00194	1374340000000	-0.0012
					1375910000000	0.00194	1375910000000	-0.0012
					1377470000000	0.00194	1377470000000	-0.0012
					1379040000000	0.00195	1379040000000	-0.0012
					1380600000000	0.00195	1380600000000	-0.0012
					1382160000000	0.00195	1382160000000	-0.0012
					1383730000000	0.00195	1383730000000	-0.0012
					1385290000000	0.00195	1385290000000	-0.0012
					1386860000000	0.00196	1386860000000	-0.0012
					1388420000000	0.00196	1388420000000	-0.00119
					1389980000000	0.00196	1389980000000	-0.00119
					1391550000000	0.00196	1391550000000	-0.00119
					1393110000000	0.00197	1393110000000	-0.00119
					1394680000000	0.00197	1394680000000	-0.00119
					1396240000000	0.00197	1396240000000	-0.00119
					1397800000000	0.00197	1397800000000	-0.00119
					1399370000000	0.00197	1399370000000	-0.00119
					1400930000000	0.00198	1400930000000	-0.00119
					1402500000000	0.00198	1402500000000	-0.00119
					1404060000000	0.00198	1404060000000	-0.00119
					1405620000000	0.00198	1405620000000	-0.00119
					1407190000000	0.00199	1407190000000	-0.00119
					1408750000000	0.00199	1408750000000	-0.00119
					1410320000000	0.00199	1410320000000	-0.00119
					1411880000000	0.00199	1411880000000	-0.00119
					1413440000000	0.00199	1413440000000	-0.00118
					1415010000000	0.002	1415010000000	-0.00118
					1416570000000	0.002	1416570000000	-0.00118
					1418140000000	0.002	1418140000000	-0.00118
					1419700000000	0.002	1419700000000	-0.00118
					1421270000000	0.00201	1421270000000	-0.00118
					1422830000000	0.00201	1422830000000	-0.00118
					1424390000000	0.00201	1424390000000	-0.00118
					1425960000000	0.00201	1425960000000	-0.00118
					1427520000000	0.00201	1427520000000	-0.00118
					1429090000000	0.00202	1429090000000	-0.00118
					1430650000000	0.00202	1430650000000	-0.00118
					1432210000000	0.00202	1432210000000	-0.00118
					1433780000000	0.00202	1433780000000	-0.00118
					1435340000000	0.00202	1435340000000	-0.00118
					1436910000000	0.00203	1436910000000	-0.00118
					1438470000000	0.00203	1438470000000	-0.00117
					1440030000000	0.00203	1440030000000	-0.00117
					1441600000000	0.00203	1441600000000	-0.00117
					1443160000000	0.00204	1443160000000	-0.00117
					1444730000000	0.00204	1444730000000	-0.00117
					1446290000000	0.00204	1446290000000	-0.00117
					1447850000000	0.00204	1447850000000	-0.00117
					1449420000000	0.00204	1449420000000	-0.00117
					1450980000000	0.00205	1450980000000	-0.00117
					1452550000000	0.00205	1452550000000	-0.00117
					1454110000000	0.00205	1454110000000	-0.00117
					1455670000000	0.00205	1455670000000	-0.00117
					1457240000000	0.00205	1457240000000	-0.00117
					1458800000000	0.00206	1458800000000	-0.00117
					1460370000000	0.00206	1460370000000	-0.00116
					1461930000000	0.00206	1461930000000	-0.00116
					1463490000000	0.00206	1463490000000	-0.00116
					1465060000000	0.00207	1465060000000	-0.00116
					1466620000000	0.00207	1466620000000	-0.00116
					1468190000000	0.00207	1468190000000	-0.00116
					1469750000000	0.00207	1469750000000	-0.00116
					1471320000000	0.00207	1471320000000	-0.00116
					1472880000000	0.00208	1472880000000	-0.00116
					1474440000000	0.00208	1474440000000	-0.00116
					1476010000000	0.00208	1476010000000	-0.00116
					1477570000000	0.00208	1477570000000	-0.00116
					1479140000000	0.00208	1479140000000	-0.00116
					1480700000000	0.00209	1480700000000	-0.00115
					1482260000000	0.00209	1482260000000	-0.00115
					1483830000000	0.00209	1483830000000	-0.00115
					1485390000000	0.00209	1485390000000	-0.00115
					1486960000000	0.00209	1486960000000	-0.00115
					1488520000000	0.0021	1488520000000	-0.00115
					1490080000000	0.0021	1490080000000	-0.00115
					1491650000000	0.0021	1491650000000	-0.00115
					1493210000000	0.0021	1493210000000	-0.00115
					1494780000000	0.00211	1494780000000	-0.00115
					1496340000000	0.00211	1496340000000	-0.00115
					1497900000000	0.00211	1497900000000	-0.00115
					1499470000000	0.00211	1499470000000	-0.00114
					1501030000000	0.00211	1501030000000	-0.00114
					1502600000000	0.00212	1502600000000	-0.00114
					1504160000000	0.00212	1504160000000	-0.00114
					1505720000000	0.00212	1505720000000	-0.00114
					1507290000000	0.00212	1507290000000	-0.00114
					1508850000000	0.00212	1508850000000	-0.00114
					1510420000000	0.00213	1510420000000	-0.00114
					1511980000000	0.00213	1511980000000	-0.00114
					1513540000000	0.00213	1513540000000	-0.00114
					1515110000000	0.00213	1515110000000	-0.00114
					1516670000000	0.00213	1516670000000	-0.00114
					1518240000000	0.00214	1518240000000	-0.00113
					1519800000000	0.00214	1519800000000	-0.00113
					1521370000000	0.00214	1521370000000	-0.00113
					1522930000000	0.00214	1522930000000	-0.00113
					1524490000000	0.00214	1524490000000	-0.00113
					1526060000000	0.00215	1526060000000	-0.00113
					1527620000000	0.00215	1527620000000	-0.00113
					1529190000000	0.00215	1529190000000	-0.00113
					1530750000000	0.00215	1530750000000	-0.00113
					1532310000000	0.00215	1532310000000	-0.00113
					1533880000000	0.00216	1533880000000	-0.00113
					1535440000000	0.00216	1535440000000	-0.00113
					1537010000000	0.00216	1537010000000	-0.00112
					1538570000000	0.00216	1538570000000	-0.00112
					1540130000000	0.00216	1540130000000	-0.00112
					1541700000000	0.00217	1541700000000	-0.00112
					1543260000000	0.00217	1543260000000	-0.00112
					1544830000000	0.00217	1544830000000	-0.00112
					1546390000000	0.00217	1546390000000	-0.00112
					1547950000000	0.00217	1547950000000	-0.00112
					1549520000000	0.00218	1549520000000	-0.00112
					1551080000000	0.00218	1551080000000	-0.00112
					1552650000000	0.00218	1552650000000	-0.00112
					1554210000000	0.00218	1554210000000	-0.00111
					1555770000000	0.00218	1555770000000	-0.00111
					1557340000000	0.00219	1557340000000	-0.00111
					1558900000000	0.00219	1558900000000	-0.00111
					1560470000000	0.00219	1560470000000	-0.00111
					1562030000000	0.00219	1562030000000	-0.00111
					1563590000000	0.00219	1563590000000	-0.00111
					1565160000000	0.0022	1565160000000	-0.00111
					1566720000000	0.0022	1566720000000	-0.00111
					1568290000000	0.0022	1568290000000	-0.00111
					1569850000000	0.0022	1569850000000	-0.0011
					1571420000000	0.0022	1571420000000	-0.0011
					1572980000000	0.00221	1572980000000	-0.0011
					1574540000000	0.00221	1574540000000	-0.0011
					1576110000000	0.00221	1576110000000	-0.0011
					1577670000000	0.00221	1577670000000	-0.0011
					1579240000000	0.00221	1579240000000	-0.0011
					1580800000000	0.00222	1580800000000	-0.0011
					1582360000000	0.00222	1582360000000	-0.0011
					1583930000000	0.00222	1583930000000	-0.0011
					1585490000000	0.00222	1585490000000	-0.0011
					1587060000000	0.00222	1587060000000	-0.00109
					1588620000000	0.00223	1588620000000	-0.00109
					1590180000000	0.00223	1590180000000	-0.00109
					1591750000000	0.00223	1591750000000	-0.00109
					1593310000000	0.00223	1593310000000	-0.00109
					1594880000000	0.00223	1594880000000	-0.00109
					1596440000000	0.00224	1596440000000	-0.00109
					1598000000000	0.00224	1598000000000	-0.00109
					1599570000000	0.00224	1599570000000	-0.00109
					1601130000000	0.00224	1601130000000	-0.00109
					1602700000000	0.00224	1602700000000	-0.00108
					1604260000000	0.00224	1604260000000	-0.00108
					1605820000000	0.00225	1605820000000	-0.00108
					1607390000000	0.00225	1607390000000	-0.00108
					1608950000000	0.00225	1608950000000	-0.00108
					1610520000000	0.00225	1610520000000	-0.00108
					1612080000000	0.00225	1612080000000	-0.00108
					1613640000000	0.00226	1613640000000	-0.00108
					1615210000000	0.00226	1615210000000	-0.00108
					1616770000000	0.00226	1616770000000	-0.00107
					1618340000000	0.00226	1618340000000	-0.00107
					1619900000000	0.00226	1619900000000	-0.00107
					1621470000000	0.00227	1621470000000	-0.00107
					1623030000000	0.00227	1623030000000	-0.00107
					1624590000000	0.00227	1624590000000	-0.00107
					1626160000000	0.00227	1626160000000	-0.00107
					1627720000000	0.00227	1627720000000	-0.00107
					1629290000000	0.00228	1629290000000	-0.00107
					1630850000000	0.00228	1630850000000	-0.00107
					1632410000000	0.00228	1632410000000	-0.00106
					1633980000000	0.00228	1633980000000	-0.00106
					1635540000000	0.00228	1635540000000	-0.00106
					1637110000000	0.00228	1637110000000	-0.00106
					1638670000000	0.00229	1638670000000	-0.00106
					1640230000000	0.00229	1640230000000	-0.00106
					1641800000000	0.00229	1641800000000	-0.00106
					1643360000000	0.00229	1643360000000	-0.00106
					1644930000000	0.00229	1644930000000	-0.00106
					1646490000000	0.0023	1646490000000	-0.00105
					1648050000000	0.0023	1648050000000	-0.00105
					1649620000000	0.0023	1649620000000	-0.00105
					1651180000000	0.0023	1651180000000	-0.00105
					1652750000000	0.0023	1652750000000	-0.00105
					1654310000000	0.0023	1654310000000	-0.00105
					1655870000000	0.00231	1655870000000	-0.00105
					1657440000000	0.00231	1657440000000	-0.00105
					1659000000000	0.00231	1659000000000	-0.00105
					1660570000000	0.00231	1660570000000	-0.00104
					1662130000000	0.00231	1662130000000	-0.00104
					1663690000000	0.00232	1663690000000	-0.00104
					1665260000000	0.00232	1665260000000	-0.00104
					1666820000000	0.00232	1666820000000	-0.00104
					1668390000000	0.00232	1668390000000	-0.00104
					1669950000000	0.00232	1669950000000	-0.00104
					1671520000000	0.00232	1671520000000	-0.00104
					1673080000000	0.00233	1673080000000	-0.00104
					1674640000000	0.00233	1674640000000	-0.00103
					1676210000000	0.00233	1676210000000	-0.00103
					1677770000000	0.00233	1677770000000	-0.00103
					1679340000000	0.00233	1679340000000	-0.00103
					1680900000000	0.00234	1680900000000	-0.00103
					1682460000000	0.00234	1682460000000	-0.00103
					1684030000000	0.00234	1684030000000	-0.00103
					1685590000000	0.00234	1685590000000	-0.00103
					1687160000000	0.00234	1687160000000	-0.00103
					1688720000000	0.00234	1688720000000	-0.00102
					1690280000000	0.00235	1690280000000	-0.00102
					1691850000000	0.00235	1691850000000	-0.00102
					1693410000000	0.00235	1693410000000	-0.00102
					1694980000000	0.00235	1694980000000	-0.00102
					1696540000000	0.00235	1696540000000	-0.00102
					1698100000000	0.00236	1698100000000	-0.00102
					1699670000000	0.00236	1699670000000	-0.00102
					1701230000000	0.00236	1701230000000	-0.00101
					1702800000000	0.00236	1702800000000	-0.00101
					1704360000000	0.00236	1704360000000	-0.00101
					1705920000000	0.00236	1705920000000	-0.00101
					1707490000000	0.00237	1707490000000	-0.00101
					1709050000000	0.00237	1709050000000	-0.00101
					1710620000000	0.00237	1710620000000	-0.00101
					1712180000000	0.00237	1712180000000	-0.00101
					1713740000000	0.00237	1713740000000	-0.00101
					1715310000000	0.00237	1715310000000	-0.001
					1716870000000	0.00238	1716870000000	-0.001
					1718440000000	0.00238	1718440000000	-0.001
					1720000000000	0.00238	1720000000000	-0.001
					1721570000000	0.00238	1721570000000	-0.000999118
					1723130000000	0.00238	1723130000000	-0.000997905
					1724690000000	0.00238	1724690000000	-0.00099669
					1726260000000	0.00239	1726260000000	-0.000995473
					1727820000000	0.00239	1727820000000	-0.000994253
					1729390000000	0.00239	1729390000000	-0.000993031
					1730950000000	0.00239	1730950000000	-0.000991807
					1732510000000	0.00239	1732510000000	-0.000990581
					1734080000000	0.00239	1734080000000	-0.000989352
					1735640000000	0.0024	1735640000000	-0.000988122
					1737210000000	0.0024	1737210000000	-0.000986889
					1738770000000	0.0024	1738770000000	-0.000985654
					1740330000000	0.0024	1740330000000	-0.000984416
					1741900000000	0.0024	1741900000000	-0.000983177
					1743460000000	0.00241	1743460000000	-0.000981935
					1745030000000	0.00241	1745030000000	-0.000980691
					1746590000000	0.00241	1746590000000	-0.000979445
					1748150000000	0.00241	1748150000000	-0.000978197
					1749720000000	0.00241	1749720000000	-0.000976946
					1751280000000	0.00241	1751280000000	-0.000975694
					1752850000000	0.00242	1752850000000	-0.000974439
					1754410000000	0.00242	1754410000000	-0.000973182
					1755970000000	0.00242	1755970000000	-0.000971923
					1757540000000	0.00242	1757540000000	-0.000970662
					1759100000000	0.00242	1759100000000	-0.000969399
					1760670000000	0.00242	1760670000000	-0.000968134
					1762230000000	0.00243	1762230000000	-0.000966866
					1763800000000	0.00243	1763800000000	-0.000965597
					1765360000000	0.00243	1765360000000	-0.000964325
					1766920000000	0.00243	1766920000000	-0.000963052
					1768490000000	0.00243	1768490000000	-0.000961776
					1770050000000	0.00243	1770050000000	-0.000960498
					1771620000000	0.00243	1771620000000	-0.000959218
					1773180000000	0.00244	1773180000000	-0.000957936
					1774740000000	0.00244	1774740000000	-0.000956653
					1776310000000	0.00244	1776310000000	-0.000955367
					1777870000000	0.00244	1777870000000	-0.000954079
					1779440000000	0.00244	1779440000000	-0.000952788
					1781000000000	0.00244	1781000000000	-0.000951496
					1782560000000	0.00245	1782560000000	-0.000950202
					1784130000000	0.00245	1784130000000	-0.000948906
					1785690000000	0.00245	1785690000000	-0.000947608
					1787260000000	0.00245	1787260000000	-0.000946308
					1788820000000	0.00245	1788820000000	-0.000945006
					1790380000000	0.00245	1790380000000	-0.000943702
					1791950000000	0.00246	1791950000000	-0.000942396
					1793510000000	0.00246	1793510000000	-0.000941088
					1795080000000	0.00246	1795080000000	-0.000939778
					1796640000000	0.00246	1796640000000	-0.000938466
					1798200000000	0.00246	1798200000000	-0.000937152
					1799770000000	0.00246	1799770000000	-0.000935836
					1801330000000	0.00247	1801330000000	-0.000934519
					1802900000000	0.00247	1802900000000	-0.000933199
					1804460000000	0.00247	1804460000000	-0.000931877
					1806020000000	0.00247	1806020000000	-0.000930554
					1807590000000	0.00247	1807590000000	-0.000929228
					1809150000000	0.00247	1809150000000	-0.000927901
					1810720000000	0.00247	1810720000000	-0.000926572
					1812280000000	0.00248	1812280000000	-0.000925241
					1813850000000	0.00248	1813850000000	-0.000923908
					1815410000000	0.00248	1815410000000	-0.000922573
					1816970000000	0.00248	1816970000000	-0.000921236
					1818540000000	0.00248	1818540000000	-0.000919898
					1820100000000	0.00248	1820100000000	-0.000918557
					1821670000000	0.00249	1821670000000	-0.000917215
					1823230000000	0.00249	1823230000000	-0.000915871
					1824790000000	0.00249	1824790000000	-0.000914525
					1826360000000	0.00249	1826360000000	-0.000913177
					1827920000000	0.00249	1827920000000	-0.000911828
					1829490000000	0.00249	1829490000000	-0.000910476
					1831050000000	0.00249	1831050000000	-0.000909123
					1832610000000	0.0025	1832610000000	-0.000907768
					1834180000000	0.0025	1834180000000	-0.000906411
					1835740000000	0.0025	1835740000000	-0.000905053
					1837310000000	0.0025	1837310000000	-0.000903692
					1838870000000	0.0025	1838870000000	-0.00090233
					1840430000000	0.0025	1840430000000	-0.000900966
					1842000000000	0.00251	1842000000000	-0.0008996
					1843560000000	0.00251	1843560000000	-0.000898233
					1845130000000	0.00251	1845130000000	-0.000896864
					1846690000000	0.00251	1846690000000	-0.000895493
					1848250000000	0.00251	1848250000000	-0.00089412
					1849820000000	0.00251	1849820000000	-0.000892746
					1851380000000	0.00251	1851380000000	-0.00089137
					1852950000000	0.00252	1852950000000	-0.000889992
					1854510000000	0.00252	1854510000000	-0.000888612
					1856070000000	0.00252	1856070000000	-0.000887231
					1857640000000	0.00252	1857640000000	-0.000885848
					1859200000000	0.00252	1859200000000	-0.000884463
					1860770000000	0.00252	1860770000000	-0.000883077
					1862330000000	0.00253	1862330000000	-0.000881689
					1863900000000	0.00253	1863900000000	-0.000880299
					1865460000000	0.00253	1865460000000	-0.000878908
					1867020000000	0.00253	1867020000000	-0.000877515
					1868590000000	0.00253	1868590000000	-0.00087612
					1870150000000	0.00253	1870150000000	-0.000874724
					1871720000000	0.00253	1871720000000	-0.000873326
					1873280000000	0.00254	1873280000000	-0.000871926
					1874840000000	0.00254	1874840000000	-0.000870525
					1876410000000	0.00254	1876410000000	-0.000869122
					1877970000000	0.00254	1877970000000	-0.000867717
					1879540000000	0.00254	1879540000000	-0.000866311
					1881100000000	0.00254	1881100000000	-0.000864904
					1882660000000	0.00254	1882660000000	-0.000863494
					1884230000000	0.00255	1884230000000	-0.000862083
					1885790000000	0.00255	1885790000000	-0.000860671
					1887360000000	0.00255	1887360000000	-0.000859257
					1888920000000	0.00255	1888920000000	-0.000857841
					1890480000000	0.00255	1890480000000	-0.000856424
					1892050000000	0.00255	1892050000000	-0.000855005
					1893610000000	0.00255	1893610000000	-0.000853585
					1895180000000	0.00256	1895180000000	-0.000852163
					1896740000000	0.00256	1896740000000	-0.00085074
					1898300000000	0.00256	1898300000000	-0.000849315
					1899870000000	0.00256	1899870000000	-0.000847889
					1901430000000	0.00256	1901430000000	-0.000846461
					1903000000000	0.00256	1903000000000	-0.000845031
					1904560000000	0.00256	1904560000000	-0.0008436
					1906120000000	0.00257	1906120000000	-0.000842168
					1907690000000	0.00257	1907690000000	-0.000840734
					1909250000000	0.00257	1909250000000	-0.000839298
					1910820000000	0.00257	1910820000000	-0.000837861
					1912380000000	0.00257	1912380000000	-0.000836423
					1913950000000	0.00257	1913950000000	-0.000834983
					1915510000000	0.00257	1915510000000	-0.000833541
					1917070000000	0.00257	1917070000000	-0.000832099
					1918640000000	0.00258	1918640000000	-0.000830654
					1920200000000	0.00258	1920200000000	-0.000829209
					1921770000000	0.00258	1921770000000	-0.000827761
					1923330000000	0.00258	1923330000000	-0.000826313
					1924890000000	0.00258	1924890000000	-0.000824863
					1926460000000	0.00258	1926460000000	-0.000823411
					1928020000000	0.00258	1928020000000	-0.000821958
					1929590000000	0.00259	1929590000000	-0.000820504
					1931150000000	0.00259	1931150000000	-0.000819048
					1932710000000	0.00259	1932710000000	-0.000817591
					1934280000000	0.00259	1934280000000	-0.000816133
					1935840000000	0.00259	1935840000000	-0.000814673
					1937410000000	0.00259	1937410000000	-0.000813212
					1938970000000	0.00259	1938970000000	-0.000811749
					1940530000000	0.0026	1940530000000	-0.000810285
					1942100000000	0.0026	1942100000000	-0.00080882
					1943660000000	0.0026	1943660000000	-0.000807353
					1945230000000	0.0026	1945230000000	-0.000805885
					1946790000000	0.0026	1946790000000	-0.000804415
					1948350000000	0.0026	1948350000000	-0.000802945
					1949920000000	0.0026	1949920000000	-0.000801473
					1951480000000	0.0026	1951480000000	-0.000799999
					1953050000000	0.00261	1953050000000	-0.000798524
					1954610000000	0.00261	1954610000000	-0.000797048
					1956170000000	0.00261	1956170000000	-0.000795571
					1957740000000	0.00261	1957740000000	-0.000794092
					1959300000000	0.00261	1959300000000	-0.000792612
					1960870000000	0.00261	1960870000000	-0.000791131
					1962430000000	0.00261	1962430000000	-0.000789649
					1964000000000	0.00261	1964000000000	-0.000788165
					1965560000000	0.00262	1965560000000	-0.00078668
					1967120000000	0.00262	1967120000000	-0.000785194
					1968690000000	0.00262	1968690000000	-0.000783706
					1970250000000	0.00262	1970250000000	-0.000782217
					1971820000000	0.00262	1971820000000	-0.000780727
					1973380000000	0.00262	1973380000000	-0.000779236
					1974940000000	0.00262	1974940000000	-0.000777743
					1976510000000	0.00263	1976510000000	-0.000776249
					1978070000000	0.00263	1978070000000	-0.000774754
					1979640000000	0.00263	1979640000000	-0.000773258
					1981200000000	0.00263	1981200000000	-0.000771761
					1982760000000	0.00263	1982760000000	-0.000770262
					1984330000000	0.00263	1984330000000	-0.000768762
					1985890000000	0.00263	1985890000000	-0.000767261
					1987460000000	0.00263	1987460000000	-0.000765759
					1989020000000	0.00264	1989020000000	-0.000764255
					1990580000000	0.00264	1990580000000	-0.000762751
					1992150000000	0.00264	1992150000000	-0.000761245
					1993710000000	0.00264	1993710000000	-0.000759738
					1995280000000	0.00264	1995280000000	-0.00075823
					1996840000000	0.00264	1996840000000	-0.000756721
					1998400000000	0.00264	1998400000000	-0.00075521
					1999970000000	0.00264	1999970000000	-0.000753699
					2001530000000	0.00265	2001530000000	-0.000752186
					2003100000000	0.00265	2003100000000	-0.000750672
					2004660000000	0.00265	2004660000000	-0.000749157
					2006220000000	0.00265	2006220000000	-0.000747641
					2007790000000	0.00265	2007790000000	-0.000746124
					2009350000000	0.00265	2009350000000	-0.000744606
					2010920000000	0.00265	2010920000000	-0.000743086
					2012480000000	0.00265	2012480000000	-0.000741566
					2014050000000	0.00265	2014050000000	-0.000740044
					2015610000000	0.00266	2015610000000	-0.000738521
					2017170000000	0.00266	2017170000000	-0.000736998
					2018740000000	0.00266	2018740000000	-0.000735473
					2020300000000	0.00266	2020300000000	-0.000733947
					2021870000000	0.00266	2021870000000	-0.00073242
					2023430000000	0.00266	2023430000000	-0.000730892
					2024990000000	0.00266	2024990000000	-0.000729363
					2026560000000	0.00266	2026560000000	-0.000727833
					2028120000000	0.00267	2028120000000	-0.000726302
					2029690000000	0.00267	2029690000000	-0.000724769
					2031250000000	0.00267	2031250000000	-0.000723236

## Sheet: Fig. 5c
Fig. 5c: coordinates, band structure and density of states of GNR
coordinates					band structure (full)				density of states (full)
atom type	X	Y	Z		k	band	Energy (eV)		DOS	Energy (eV)
C	7.0499	18.5267	10.5193		0	0	-18.9422		0	-30
C	7.7752	17.3816	10.1939		0	1	-18.8677		0	-29.99
C	7.06999	16.1174	10.074		0	2	-18.8461		0	-29.98
C	5.63234	16.1082	10.104		0	3	-18.6388		0	-29.97
C	4.89699	17.3247	10.3159		0	4	-18.564		0	-29.96
C	5.62133	18.5337	10.6179		0	5	-18.2464		0	-29.95
C	7.79411	14.8906	9.97448		0	6	-18.236		0	-29.94
C	7.08258	13.6474	9.93755		0	7	-18.2321		0	-29.93
C	5.64167	13.6397	9.97032		0	8	-18.1453		0	-29.92
C	4.91576	14.8735	10.0192		0	9	-18.009		0	-29.91
C	7.80371	12.3909	9.88068		0	10	-18.0052		0	-29.9
C	7.07821	11.1968	9.92737		0	11	-17.8574		0	-29.89
C	5.65475	11.1637	9.95948		0	12	-17.6601		0	-29.88
C	4.92115	12.395	9.95782		0	13	-17.6087		0	-29.87
C	3.46043	17.331	10.2996		0	14	-17.494		0	-29.86
C	2.7937	18.4913	10.7769		0	15	-17.4482		0	-29.85
C	3.5069	19.6505	11.1318		0	16	-17.3582		0	-29.84
C	4.90414	19.694	11.014		0	17	-17.2441		0	-29.83
C	4.92911	9.93257	9.99016		0	18	-17.1397		0	-29.82
C	3.5413	9.91984	9.98935		0	19	-17.1087		0	-29.81
C	2.77766	11.1293	9.9592		0	20	-17.0362		0	-29.8
C	3.48436	12.3756	9.95642		0	21	-16.9657		0	-29.79
C	3.47121	14.8735	9.9596		0	22	-16.8994		0	-29.78
C	2.74717	16.1113	9.90304		0	23	-16.6564		0	-29.77
C	2.76273	13.6244	9.92997		0	24	-16.6552		0	-29.76
C	1.33767	13.6252	9.92238		0	25	-16.6066		0	-29.75
C	0.633544	14.8568	9.70201		0	26	-16.341		0	-29.74
C	1.35542	16.0781	9.52758		0	27	-16.2594		0	-29.73
C	0.605939	12.3843	9.97653		0	28	-16.2015		0	-29.72
C	1.31443	11.1288	9.93495		0	29	-16.1782		0	-29.71
C	0.558085	9.93185	9.83202		0	30	-16.072		0	-29.7
C	-0.840633	8 9.97029731	9.73964		0	31	-16.0575		0	-29.69
C	-1.53131	1 11.1899199	5 9.82746977		0	32	-16.0158		0	-29.68
C	-0.832873	8 12.4081962	4 10.01074358		0	33	-15.8698		0	-29.67
H	7.57789	19.4735	10.732		0	34	-15.7414		0	-29.66
H	7.6053	10.2265	9.94335		0	35	-15.724		0	-29.65
H	1.69593	18.4806	10.8813		0	36	-15.7151		0	-29.64
H	2.95646	20.5343	11.502		0	37	-15.5839		0	-29.63
H	5.46138	20.6174	11.2576		0	38	-15.5425		0	-29.62
H	5.49083	8.98019	10.012		0	39	-15.3222		0	-29.61
H	3.02571	8.945	10.0191		0	40	-15.1729		0	-29.6
H	1.06633	8.95413	9.78019		0	41	-15.1563		0	-29.59
H	-1.40602	4 9.03203371	9.59403		0	42	-15.1042		0	-29.58
H	-2.63073	5 11.2004991	7 9.74077488		0	43	-14.8773		0	-29.57
C	33.6343	8 14.6762496	6 9.40535815		0	44	-14.8622		0	-29.56
C	35.0961	0 17.0092599	4 8.58981197		0	45	-14.8011		0	-29.55
C	33.6569	0 17.0183043	0 8.56625724		0	46	-14.7726		0	-29.54
C	32.9429	3 18.1283430	5 7.98456087		0	47	-14.7368		0	-29.53
C	33.6931	2 19.1579969	9 7.35864842		0	48	-14.7348		0	-29.52
C	35.0908	0 19.0828203	9 7.27870496		0	49	-14.6446		0	-29.51
C	35.7872	7 18.0240806	5 7.88430468		0	50	-14.5304		0	-29.5
C	32.9139	5 13.5049612	5 9.79461012		0	51	-14.4366		0	-29.49
C	31.5306	6 13.6475430	7 10.17805920		0	52	-14.4346		0	-29.48
C	30.8027	2 14.7887655	0 9.70105157		0	53	-14.3822		0	-29.47
C	31.5046	9 15.8910539	2 9.10419020		0	54	-14.3063		0	-29.46
C	32.929	9 15.8819540	9 9.07339568		0	55	-14.3013		0	-29.45
C	31.4802	7 18.1395123	6 8.02154503		0	56	-14.2583		0	-29.44
C	30.7789	1 17.0238978	9 8.58365526		0	57	-14.2342		0	-29.43
C	29.3604	6 14.8297635	5 9.79713809		0	58	-13.9997		0	-29.42
C	30.8354	8 12.7354097	1 11.09324488		0	59	-13.9707		0	-29.41
C	29.3427	5 17.0098733	6 8.61278853		0	60	-13.8631		0	-29.4
C	28.6036	3 18.1094181	8 8.06530094		0	61	-13.7853		0	-29.39
C	29.3241	0 19.2238955	6 7.53475821		0	62	-13.7409		0	-29.38
C	30.7118	7 19.2351102	3 7.51573726		0	63	-13.5518		0	-29.37
C	28.6298	5 15.9101349	2 9.20565049		0	64	-13.4369		0	-29.36
C	27.1895	6 15.8933890	4 9.20510996		0	65	-13.3575		0	-29.35
C	26.465	6 16.9678707	3 8.55717854		0	66	-13.1096		0	-29.34
C	27.1799	9 18.0582428	0 8.05388738		0	67	-12.9231		0	-29.33
C	28.6504	9 13.7831132	8 10.46581937		0	68	-12.7171		0	-29.32
C	27.2113	4 13.7949483	0 10.51455002		0	69	-12.4821		0	-29.31
C	26.4815	7 14.8331366	6 9.85917798		0	70	-12.4312		0	-29.3
C	29.4005	8 12.7787289	8 11.16934294		0	71	-12.4213		0	-29.29
C	28.6952	3 11.8463226	5 12.01149930		0	72	-12.3222		0	-29.28
C	27.2645	1 11.8592478	2 12.01395585		0	73	-12.264		0	-29.27
C	26.5137	1 12.7656491	3 11.26638450		0	74	-12.2083		0	-29.26
C	31.5248	0 11.8856758	1 11.99961251		0	75	-12.1824		0	-29.25
C	30.8324	9 11.0091748	6 12.85382749		0	76	-12.1132		0	-29.24
C	29.4313	2 10.9528605	8 12.83497695		0	77	-12.0654		0	-29.23
C	24.2614	1 17.7352075	3 7.63363496		0	78	-12.0594		0	-29.22
C	24.9959	9 16.8891993	1 8.46298784		0	79	-12.0323		0	-29.21
C	24.2943	7 15.8621848	5 9.21321478		0	80	-11.9689		0	-29.2
C	22.8554	0 15.8543582	5 9.22067897		0	81	-11.8589		0	-29.19
C	22.1143	0 16.8078521	3 8.44078716		0	82	-11.8067		0	-29.18
C	22.8317	0 17.7055493	0 7.57063449		0	83	-11.7106		0	-29.17
C	25.0225	9 14.8416924	9 9.89758686		0	84	-11.701		0	-29.16
C	24.3131	0 13.7989139	2 10.57775866		0	85	-11.5283		0	-29.15
C	22.8712	6 13.7933913	3 10.58601586		0	86	-11.4799		0	-29.14
C	22.1417	0 14.8364574	1 9.92805380		0	87	-11.4643		0	-29.13
C	25.0374	0 12.7383066	1 11.25086959		0	88	-11.3204		0	-29.12
C	24.3121	9 11.7078337	7 11.85522366		0	89	-11.2783		0	-29.11
C	22.8889	2 11.6823142	6 11.88035785		0	90	-11.1652		0	-29.1
C	22.1534	0 12.7398887	9 11.25212450		0	91	-10.976		0	-29.09
C	20.6777	4 16.8260604	4 8.46550273		0	92	-10.8623		0	-29.08
C	20.0047	0 17.5956932	7 7.47861433		0	93	-10.7873		0	-29.07
C	20.7105	8 18.4293350	6 6.59294681		0	94	-10.687		0	-29.06
C	22.1083	4 18.5239583	3 6.66256625		0	95	-10.6839		0	-29.05
C	22.1669	9 10.6265313	8 12.51787042		0	96	-10.6494		0	-29.04
C	20.7798	5 10.6230178	8 12.54320389		0	97	-10.6097		0	-29.03
C	20.0138	4 11.6676875	0 11.93599242		0	98	-10.5842		0	-29.02
C	20.7169	9 12.7315478	4 11.28278098		0	99	-10.4502		0	-29.01
C	20.6973	0 14.8744558	3 9.99795496		0	100	-10.4202		0	-29
C	19.9694	2 15.9719006	0 9.42572125		0	101	-10.3411		0	-28.99
C	19.9924	5 13.8167487	5 10.66743682		0	102	-10.3032		0	-28.98
C	18.5673	3 13.8214751	5 10.68309120		0	103	-9.97209		0	-28.97
C	17.8597	5 14.9918395	1 10.24598901		0	104	-9.84409		0	-28.96
C	18.5784	6 16.1333283	0 9.77304241		0	105	-9.80369		0	-28.95
C	17.8393	0 12.7277101	4 11.27675580		0	106	-9.76989		0	-28.94
C	16.4106	5 14.9965784	2 10.24041629		0	107	-9.65449		0	-28.93
C	17.8663	9 17.4222515	3 9.74998741		0	108	-9.55719		0	-28.92
C	18.5512	9 11.6759681	2 11.95990058		0	109	-9.52089		0	-28.91
C	17.7987	5 10.6994493	4 12.66361446		0	110	-9.44169		0	-28.9
C	16.3998	4 10.7727690	4 12.72127270		0	111	-9.38049		0	-28.89
C	15.7057	0 11.7715988	4 12.01942592		0	112	-9.33179		0	-28.88
C	16.4006	1 12.7259850	7 11.23742898		0	113	-9.31599		0	-28.87
C	16.4266	2 17.4403516	9 9.77283657		0	114	-9.26339		0	-28.86
C	15.71	3 18.6911464	9 9.71351225		0	115	-9.11019		0	-28.85
C	16.4587	6 19.8970823	2 9.71822196		0	116	-9.02559		0	-28.84
C	17.8568	4 19.8748837	8 9.82042773		0	117	-9.01639		0	-28.83
C	18.555	2 18.6565866	4 9.83972578		0	118	-8.99739		0	-28.82
C	15.6932	8 13.7894834	5 10.50692329		0	119	-8.86229		0	-28.81
C	14.3044	8 13.7178100	7 10.12522735		0	120	-8.78799		0	-28.8
C	13.5745	9 14.9437361	3 9.97616051		0	121	-8.74219		0	-28.79
C	14.276	9 16.1957350	9 9.91549657		0	122	-8.68329		0	-28.78
C	15.7012	7 16.2033968	0 9.92146303		0	123	-8.61599		0	-28.77
C	14.2466	2 18.6816272	1 9.70224193		0	124	-8.57269		0	-28.76
C	13.5474	1 17.4357937	9 9.80703850		0	125	-8.56529		0	-28.75
C	12.1302	7 14.9305157	5 9.91679388		0	126	-8.48799		0	-28.74
C	13.6011	7 12.4683720	8 9.81370208		0	127	-8.44179		0	-28.73
C	12.1112	7 17.4097848	8 9.83637036		0	128	-8.40719		0	-28.72
C	11.3698	6 18.6352629	0 9.77771096		0	129	-8.29389		0	-28.71
C	12.087	6 19.8632341	0 9.63487052		0	130	-8.21609		0	-28.7
C	13.4745	6 19.8814741	9 9.59636489		0	131	-8.14859		0	-28.69
C	11.3996	1 16.1618106	6 9.90813407		0	132	-8.04179		0	-28.68
C	9.96125	16.1478	9.97155		0	133	-8.04049		0	-28.67
C	9.23871	17.4026	10.0194		0	134	-8.00389		0	-28.66
C	9.9486	18.5979	9.87336		0	135	-7.93159		0	-28.65
C	11.4189	4 13.6894521	7 9.89332875		0	136	-7.92009		0	-28.64
C	9.97962	13.675	9.89765		0	137	-7.89699		0	-28.63
C	9.25281	14.9023	9.96597		0	138	-7.72089		0	-28.62
C	12.1645	0 12.4672964	9 9.76769396		0	139	-7.71499		0	-28.61
C	11.4509	5 11.2376639	0 9.53172615		0	140	-7.71059		0	-28.6
C	10.0204	9 11.2477902	2 9.57216113		0	141	-7.68119		0	-28.59
C	9.27755	12.4066	9.7943		0	142	-7.58199		0	-28.58
C	14.2806	7 11.2769790	2 9.44324319		0	143	-7.47549		0	-28.57
C	13.5791	4 10.0898650	2 9.16599682		0	144	-7.44469		0	-28.56
C	12.1796	4 10.0516582	7 9.24799528		0	145	-7.37009		0	-28.55
H	33.1806	9 20.0140694	6 6.88833067		0	146	-7.35469		0	-28.54
H	35.6512	9 19.8620870	0 6.73109534		0	147	-7.29899		0	-28.53
H	36.8854	4 17.9758793	1 7.79711976		0	148	-7.26929		0	-28.52
H	28.7586	2 20.0844169	7 7.13133947		0	149	-7.26769		0	-28.51
H	31.2233	7 20.1194973	2 7.09961658		0	150	-7.20309		0	-28.5
H	26.6422	7 18.9258603	9 7.63146419		0	151	-7.17359		0	-28.49
H	26.7608	2 11.1179700	6 12.65877091		0	152	-7.11139		0	-28.48
H	32.6259	2 11.9198307	3 12.04247596		0	153	-7.02389		0	-28.47
H	31.4025	4 10.3605324	0 13.54347343		0	154	-7.00019		0	-28.46
H	28.887	2 10.2420201	4 13.48349204		0	155	-6.98009		0	-28.45
H	24.7823	6 18.4492229	1 6.97127259		0	156	-6.95049		0	-28.44
H	24.8382	3 10.8642994	2 12.33588171		0	157	-6.94399		0	-28.43
H	18.9067	5 17.5334750	3 7.39973202		0	158	-6.87459		0	-28.42
H	20.1541	6 19.0164808	4 5.83991779		0	159	-6.86379		0	-28.41
H	22.6614	5 19.2059304	0 5.99078325		0	160	-6.81359		0	-28.4
H	22.7312	6 9.80481895	12.9969		0	161	-6.80129		0	-28.39
H	20.2666	6 9.78388404	13.0426		0	162	-6.76559		0	-28.38
H	18.3099	0 9.88909545	13.2103		0	163	-6.69579		0	-28.37
H	15.8367	8 10.0397373	6 13.32674050		0	164	-6.66759		0	-28.36
H	14.6065	9 11.8216499	1 12.08999497		0	165	-6.65909		0	-28.35
H	15.9447	2 20.8725635	2 9.68670944		0	166	-6.61959		0	-28.34
H	18.416	0 20.8254803	9 9.89148530		0	167	-6.57459		0	-28.33
H	19.6532	8 18.6619121	5 9.93786119		0	168	-6.57319		0	-28.32
H	11.5195	8 20.8093966	7 9.55949667		0	169	-6.56949		0	-28.31
H	13.9826	1 20.8539148	6 9.48048877		0	170	-6.51739		0	-28.3
H	9.40773	19.5599	9.82164		0	171	-6.47979		0	-28.29
H	9.50854	10.2842	9.40206		0	172	-6.46359		0	-28.28
H	15.3802	0 11.2842762	5 9.36160017		0	173	-6.45539		0	-28.27
H	14.1406	5 9.18099416	8.88361		0	174	-6.44719		0	-28.26
H	11.6296	4 9.11084264	9.06109		0	175	-6.43849		0	-28.25
					0	176	-6.39739		0	-28.24
					0	177	-6.34939		0	-28.23
					0	178	-6.28449		0	-28.22
					0	179	-6.28419		0	-28.21
					0	180	-6.26559		0	-28.2
					0	181	-6.24369		0	-28.19
					0	182	-6.22319		0	-28.18
					0	183	-6.20269		0	-28.17
					0	184	-6.13299		0	-28.16
					0	185	-6.10579		0	-28.15
					0	186	-6.09659		0	-28.14
					0	187	-6.05779		0	-28.13
					0	188	-6.04619		0	-28.12
					0	189	-5.98949		0	-28.11
					0	190	-5.97519		0	-28.1
					0	191	-5.97209		0	-28.09
					0	192	-5.95829		0	-28.08
					0	193	-5.94309		0	-28.07
					0	194	-5.91399		0	-28.06
					0	195	-5.88579		0	-28.05
					0	196	-5.82919		0	-28.04
					0	197	-5.81949		0	-28.03
					0	198	-5.78359		0	-28.02
					0	199	-5.76749		0	-28.01
					0	200	-5.75399		0	-28
					0	201	-5.67489		0	-27.99
					0	202	-5.58609		0	-27.98
					0	203	-5.50779		0	-27.97
					0	204	-5.48519		0	-27.96
					0	205	-5.45279		0	-27.95
					0	206	-5.43919		0	-27.94
					0	207	-5.42379		0	-27.93
					0	208	-5.38629		0	-27.92
					0	209	-5.38469		0	-27.91
					0	210	-5.34279		0	-27.9
					0	211	-5.32189		0	-27.89
					0	212	-5.26379		0	-27.88
					0	213	-5.18989		0	-27.87
					0	214	-5.18949		0	-27.86
					0	215	-5.12469		0	-27.85
					0	216	-5.06079		0	-27.84
					0	217	-5.05649		0	-27.83
					0	218	-5.04819		0	-27.82
					0	219	-5.04129		0	-27.81
					0	220	-5.02839		0	-27.8
					0	221	-4.99689		0	-27.79
					0	222	-4.92119		0	-27.78
					0	223	-4.88799		0	-27.77
					0	224	-4.87749		0	-27.76
					0	225	-4.79039		0	-27.75
					0	226	-4.75549		0	-27.74
					0	227	-4.74659		0	-27.73
					0	228	-4.67889		0	-27.72
					0	229	-4.66749		0	-27.71
					0	230	-4.58489		0	-27.7
					0	231	-4.52749		0	-27.69
					0	232	-4.51229		0	-27.68
					0	233	-4.49469		0	-27.67
					0	234	-4.49179		0	-27.66
					0	235	-4.46279		0	-27.65
					0	236	-4.40799		0	-27.64
					0	237	-4.38279		0	-27.63
					0	238	-4.31609		0	-27.62
					0	239	-4.30199		0	-27.61
					0	240	-4.26979		0	-27.6
					0	241	-4.19179		0	-27.59
					0	242	-4.10899		0	-27.58
					0	243	-4.07269		0	-27.57
					0	244	-3.97609		0	-27.56
					0	245	-3.95759		0	-27.55
					0	246	-3.95209		0	-27.54
					0	247	-3.88309		0	-27.53
					0	248	-3.85219		0	-27.52
					0	249	-3.84559		0	-27.51
					0	250	-3.75419		0	-27.5
					0	251	-3.73269		0	-27.49
					0	252	-3.70879		0	-27.48
					0	253	-3.66719		0	-27.47
					0	254	-3.63379		0	-27.46
					0	255	-3.55669		0	-27.45
					0	256	-3.53189		0	-27.44
					0	257	-3.51559		0	-27.43
					0	258	-3.46009		0	-27.42
					0	259	-3.43559		0	-27.41
					0	260	-3.33009		0	-27.4
					0	261	-3.30699		0	-27.39
					0	262	-3.25879		0	-27.38
					0	263	-3.00369		0	-27.37
					0	264	-2.90349		0	-27.36
					0	265	-2.86889		0	-27.35
					0	266	-2.79269		0	-27.34
					0	267	-2.61069		0	-27.33
					0	268	-2.60889		0	-27.32
					0	269	-2.49959		0	-27.31
					0	270	-2.49159		0	-27.3
					0	271	-2.45199		0	-27.29
					0	272	-2.44819		0	-27.28
					0	273	-2.44519		0	-27.27
					0	274	-2.40379		0	-27.26
					0	275	-2.34139		0	-27.25
					0	276	-2.33329		0	-27.24
					0	277	-2.22309		0	-27.23
					0	278	-2.15039		0	-27.22
					0	279	-2.13649		0	-27.21
					0	280	-2.06399		0	-27.2
					0	281	-2.01589		0	-27.19
					0	282	-1.74929		0	-27.18
					0	283	-1.73189		0	-27.17
					0	284	-1.57789		0	-27.16
					0	285	-1.52699		0	-27.15
					0	286	-1.41869		0	-27.14
					0	287	-1.33049		0	-27.13
					0	288	-0.890393		0	-27.12
					0	289	-0.799893		0	-27.11
					0	290	-0.530093		0	-27.1
					0	291	-0.463793		0	-27.09
					0	292	0.469307		0	-27.08
					0	293	0.511807		0	-27.07
					0	294	0.757307		0	-27.06
					0	295	0.869007		0	-27.05
					0	296	1.18911		0	-27.04
					0	297	1.43471		0	-27.03
					0	298	1.44131		0	-27.02
					0	299	1.50491		0	-27.01
					0	300	1.59021		0	-27
					0	301	1.65211		0	-26.99
					0	302	1.89921		0	-26.98
					0	303	2.00571		0	-26.97
					0	304	2.03171		0	-26.96
					0	305	2.08581		0	-26.95
					0	306	2.16071		0	-26.94
					0	307	2.17631		0	-26.93
					0	308	2.22131		0	-26.92
					0	309	2.26611		0	-26.91
					0	310	2.26841		0	-26.9
					0	311	2.27121		0	-26.89
					0	312	2.44331		0	-26.88
					0	313	2.49531		0	-26.87
					0	314	2.56071		0	-26.86
					0	315	2.57431		0	-26.85
					0	316	2.60541		0	-26.84
					0	317	2.89731		0	-26.83
					0	318	2.99691		0	-26.82
					0	319	3.01231		0	-26.81
					0	320	3.21141		0	-26.8
					0	321	3.32351		0	-26.79
					0	322	3.34851		0	-26.78
					0	323	3.50681		0	-26.77
					0	324	3.61041		0	-26.76
					0	325	3.71831		0	-26.75
					0	326	3.76981		0	-26.74
					0	327	3.94471		0	-26.73
					0	328	4.03981		0	-26.72
					0	329	4.24521		0	-26.71
					0	330	4.31081		0	-26.7
					0	331	4.39711		0	-26.69
					0	332	4.50051		0	-26.68
					0	333	4.58281		0	-26.67
					0	334	4.79141		0	-26.66
					0	335	4.85481		0	-26.65
					0	336	4.91051		0	-26.64
					0	337	5.12261		0	-26.63
					0	338	5.12611		0	-26.62
					0	339	5.15861		0	-26.61
					0	340	5.17531		0	-26.6
					0	341	5.30961		0	-26.59
					0	342	5.31881		0	-26.58
					0	343	5.33141		0	-26.57
					0	344	5.35511		0	-26.56
					0	345	5.42541		0	-26.55
					0	346	5.51991		0	-26.54
					0	347	5.61771		0	-26.53
					0	348	5.66531		0	-26.52
					0	349	5.67951		0	-26.51
					0	350	5.68141		0	-26.5
					0	351	5.72751		0	-26.49
					0	352	5.81091		0	-26.48
					0	353	5.87701		0	-26.47
					0	354	5.89961		0	-26.46
					0	355	5.97371		0	-26.45
					0	356	6.00481		0	-26.44
					0	357	6.01031		0	-26.43
					0	358	6.08991		0	-26.42
					0	359	6.12471		0	-26.41
					0	360	6.25891		0	-26.4
					0	361	6.26721		0	-26.39
					0	362	6.48331		0	-26.38
					0	363	6.48981		0	-26.37
					0	364	6.53891		0	-26.36
					0	365	6.55271		0	-26.35
					0	366	6.60151		0	-26.34
					0	367	6.76311		0	-26.33
					0	368	6.76701		0	-26.32
					0	369	6.78991		0	-26.31
					0	370	6.82991		0	-26.3
					0	371	6.88071		0	-26.29
					0	372	7.10371		0	-26.28
					0	373	7.18011		0	-26.27
					0	374	7.19491		0	-26.26
					0	375	7.21201		0	-26.25
					0	376	7.24941		0	-26.24
					0	377	7.25851		0	-26.23
					0	378	7.27801		0	-26.22
					0	379	7.33181		0	-26.21
					0	380	7.38671		0	-26.2
					0	381	7.44991		0	-26.19
					0	382	7.45381		0	-26.18
					0	383	7.46151		0	-26.17
					0	384	7.56671		0	-26.16
					0	385	7.58731		0	-26.15
					0	386	7.69861		0	-26.14
					0	387	7.74031		0	-26.13
					0	388	7.77141		0	-26.12
					0	389	7.79151		0	-26.11
					0	390	7.79611		0	-26.1
					0	391	7.81361		0	-26.09
					0	392	7.85931		0	-26.08
					0	393	7.98291		0	-26.07
					0	394	8.04411		0	-26.06
					0	395	8.09111		0	-26.05
					0	396	8.13131		0	-26.04
					0	397	8.14351		0	-26.03
					0	398	8.20421		0	-26.02
					0	399	8.22661		0	-26.01
					0	400	8.24051		0	-26
					0	401	8.27661		0	-25.99
					0	402	8.28831		0	-25.98
					0	403	8.39071		0	-25.97
					0	404	8.41041		0	-25.96
					0	405	8.41581		0	-25.95
					0	406	8.42671		0	-25.94
					0	407	8.46521		0	-25.93
					0	408	8.49041		0	-25.92
					0	409	8.50951		0	-25.91
					0	410	8.60461		0	-25.9
					0	411	8.62841		0	-25.89
					0	412	8.65741		0	-25.88
					0	413	8.66071		0	-25.87
					0	414	8.70191		0	-25.86
					0	415	8.76271		0	-25.85
					0	416	8.82301		0	-25.84
					0	417	8.86661		0	-25.83
					0	418	8.88221		0	-25.82
					0	419	8.91111		0	-25.81
					0	420	8.92991		0	-25.8
					0	421	8.98751		0	-25.79
					0	422	9.03531		0	-25.78
					0	423	9.08431		0	-25.77
					0	424	9.10501		0	-25.76
					0	425	9.15471		0	-25.75
					0	426	9.18601		0	-25.74
					0	427	9.19271		0	-25.73
					0	428	9.22621		0	-25.72
					0	429	9.28611		0	-25.71
					0	430	9.29561		0	-25.7
					0	431	9.34091		0	-25.69
					0	432	9.38561		0	-25.68
					0	433	9.39811		0	-25.67
					0	434	9.41981		0	-25.66
					0	435	9.46741		0	-25.65
					0	436	9.50241		0	-25.64
					0	437	9.51981		0	-25.63
					0	438	9.54031		0	-25.62
					0	439	9.57261		0	-25.61
					0	440	9.58881		0	-25.6
					0	441	9.59441		0	-25.59
					0	442	9.67181		0	-25.58
					0	443	9.71891		0	-25.57
					0	444	9.80481		0	-25.56
					0	445	9.81891		0	-25.55
					0	446	9.84131		0	-25.54
					0	447	9.85031		0	-25.53
					0	448	9.87441		0	-25.52
					0	449	9.89621		0	-25.51
					0	450	9.92811		0	-25.5
					0	451	9.96091		0	-25.49
					0	452	9.97881		0	-25.48
					0	453	10.0131		0	-25.47
					0	454	10.0271		0	-25.46
					0	455	10.0654		0	-25.45
					0	456	10.1122		0	-25.44
					0	457	10.1789		0	-25.43
					0	458	10.1899		0	-25.42
					0	459	10.1939		0	-25.41
					0	460	10.2014		0	-25.4
					0	461	10.2245		0	-25.39
					0	462	10.2431		0	-25.38
					0	463	10.3067		0	-25.37
					0	464	10.317		0	-25.36
					0	465	10.3332		0	-25.35
					0	466	10.4024		0	-25.34
					0	467	10.4135		0	-25.33
					0	468	10.5051		0	-25.32
					0	469	10.5145		0	-25.31
					0	470	10.5389		0	-25.3
					0	471	10.5614		0	-25.29
					0	472	10.5991		0	-25.28
					0	473	10.6154		0	-25.27
					0	474	10.6351		0	-25.26
					0	475	10.6458		0	-25.25
					0	476	10.6938		0	-25.24
					0	477	10.7356		0	-25.23
					0	478	10.7475		0	-25.22
					0	479	10.7565		0	-25.21
					0	480	10.788		0	-25.2
					0	481	10.8676		0	-25.19
					0	482	10.8836		0	-25.18
					0	483	10.9318		0	-25.17
					0	484	10.945		0	-25.16
					0	485	10.9609		0	-25.15
					0	486	11.0216		0	-25.14
					0	487	11.1253		0	-25.13
					0	488	11.1449		0	-25.12
					0	489	11.1655		0	-25.11
					0	490	11.1804		0	-25.1
					0	491	11.1837		0	-25.09
					0	492	11.1997		0	-25.08
					0	493	11.2209		0	-25.07
					0	494	11.2423		0	-25.06
					0	495	11.3023		0	-25.05
					0	496	11.3445		0	-25.04
					0	497	11.3736		0	-25.03
					0	498	11.4123		0	-25.02
					0	499	11.5046		0	-25.01
					0	500	11.5089		0	-25
					0	501	11.5476		0	-24.99
					0	502	11.5544		0	-24.98
					0	503	11.6005		0	-24.97
					0	504	11.6203		0	-24.96
					0	505	11.6413		0	-24.95
					0	506	11.6834		0	-24.94
					0	507	11.698		0	-24.93
					0	508	11.7201		0	-24.92
					0	509	11.7258		0	-24.91
					0	510	11.7952		0	-24.9
					0	511	11.8042		0	-24.89
					0	512	11.8141		0	-24.88
					0	513	11.8656		0	-24.87
					0	514	11.9179		0	-24.86
					0	515	11.9483		0	-24.85
					0	516	11.9625		0	-24.84
					0	517	12.0204		0	-24.83
					0	518	12.0283		0	-24.82
					0	519	12.0416		0	-24.81
					0	520	12.0737		0	-24.8
					0	521	12.0996		0	-24.79
					0	522	12.1006		0	-24.78
					0	523	12.1224		0	-24.77
					0	524	12.1536		0	-24.76
					0	525	12.1799		0	-24.75
					0	526	12.2403		0	-24.74
					0	527	12.2839		0	-24.73
					0	528	12.3649		0	-24.72
					0	529	12.4195		0	-24.71
					0	530	12.4366		0	-24.7
					0	531	12.4599		0	-24.69
					0	532	12.4884		0	-24.68
					0	533	12.5079		0	-24.67
					0	534	12.5253		0	-24.66
					0	535	12.5502		0	-24.65
					0	536	12.5647		0	-24.64
					0	537	12.6027		0	-24.63
					0	538	12.6277		0	-24.62
					0	539	12.6309		0	-24.61
					0	540	12.639		0	-24.6
					0	541	12.6422		0	-24.59
					0	542	12.6696		0	-24.58
					0	543	12.7407		0	-24.57
					0	544	12.7462		0	-24.56
					0	545	12.819		0	-24.55
					0	546	12.8369		0	-24.54
					0	547	12.8403		0	-24.53
					0	548	12.8512		0	-24.52
					0	549	12.9449		0	-24.51
					0	550	12.9929		0	-24.5
					0	551	13.032		0	-24.49
					0	552	13.0432		0	-24.48
					0	553	13.092		0	-24.47
					0	554	13.0942		0	-24.46
					0	555	13.1016		0	-24.45
					0	556	13.1141		0	-24.44
					0	557	13.1428		0	-24.43
					0	558	13.1609		0	-24.42
					0	559	13.1753		0	-24.41
					0	560	13.1875		0	-24.4
					0	561	13.2429		0	-24.39
					0	562	13.2545		0	-24.38
					0	563	13.2683		0	-24.37
					0	564	13.3155		0	-24.36
					0	565	13.3264		0	-24.35
					0	566	13.3439		0	-24.34
					0	567	13.3569		0	-24.33
					0	568	13.3715		0	-24.32
					0	569	13.4004		0	-24.31
					0	570	13.431		0	-24.3
					0	571	13.4534		0	-24.29
					0	572	13.4612		0	-24.28
					0	573	13.505		0	-24.27
					0	574	13.5122		0	-24.26
					0	575	13.5203		0	-24.25
					0	576	13.5269		0	-24.24
					0	577	13.5548		0	-24.23
					0	578	13.6117		0	-24.22
					0	579	13.646		0	-24.21
					0	580	13.6543		0	-24.2
					0	581	13.6691		0	-24.19
					0	582	13.6832		0	-24.18
					0	583	13.6909		0	-24.17
					0	584	13.7026		0	-24.16
					0	585	13.7241		0	-24.15
					0	586	13.732		0	-24.14
					0	587	13.7379		0	-24.13
					0	588	13.7535		0	-24.12
					0	589	13.7775		0	-24.11
					0	590	13.7806		0	-24.1
					0	591	13.7847		0	-24.09
					0	592	13.825		0	-24.08
					0	593	13.8431		0	-24.07
					0	594	13.8501		0	-24.06
					0	595	13.8665		0	-24.05
					0	596	13.8955		0	-24.04
					0	597	13.911		0	-24.03
					0	598	13.9172		0	-24.02
					0	599	13.9284		0	-24.01
					0	600	13.9602		0	-24
					0	601	13.9671		0	-23.99
					0	602	13.9991		0	-23.98
					0	603	14.0176		0	-23.97
					0	604	14.0283		0	-23.96
					0	605	14.0756		0	-23.95
					0	606	14.0769		0	-23.94
					0	607	14.1147		0	-23.93
					0	608	14.1332		0	-23.92
					0	609	14.1415		0	-23.91
					0	610	14.1533		0	-23.9
					0	611	14.1687		0	-23.89
					0	612	14.1907		0	-23.88
					0	613	14.1946		0	-23.87
					0	614	14.2188		0	-23.86
					0	615	14.241		0	-23.85
					0	616	14.2494		0	-23.84
					0	617	14.2687		0	-23.83
					0	618	14.2746		0	-23.82
					0	619	14.2818		0	-23.81
					0	620	14.3024		0	-23.8
					0	621	14.3357		0	-23.79
					0	622	14.3394		0	-23.78
					0	623	14.3552		0	-23.77
					0	624	14.3629		0	-23.76
					0	625	14.3992		0	-23.75
					0	626	14.4259		0	-23.74
					0	627	14.4277		0	-23.73
					0	628	14.4291		0	-23.72
					0	629	14.4406		0	-23.71
					0	630	14.4475		0	-23.7
					0	631	14.4504		0	-23.69
					0	632	14.4545		0	-23.68
					0	633	14.4776		0	-23.67
					0	634	14.4913		0	-23.66
					0	635	14.5124		0	-23.65
					0	636	14.5228		0	-23.64
					0	637	14.5407		0	-23.63
					0	638	14.5604		0	-23.62
					0	639	14.5897		0	-23.61
					0	640	14.6035		0	-23.6
					0	641	14.6068		0	-23.59
					0	642	14.6371		0	-23.58
					0	643	14.6727		0	-23.57
					0	644	14.6833		0	-23.56
					0	645	14.6878		0	-23.55
					0	646	14.7124		0	-23.54
					0	647	14.7134		0	-23.53
					0	648	14.7431		0	-23.52
					0	649	14.751		0	-23.51
					0	650	14.7826		0	-23.5
					0	651	14.8045		0	-23.49
					0	652	14.816		0	-23.48
					0	653	14.8695		0	-23.47
					0	654	14.9045		0	-23.46
					0	655	14.9145		0	-23.45
					0	656	14.9264		0	-23.44
					0	657	14.9489		0	-23.43
					0	658	14.9617		0	-23.42
					0	659	14.9684		0	-23.41
					0	660	14.9863		0	-23.4
					0	661	15.0078		0	-23.39
					0	662	15.0123		0	-23.38
					0	663	15.0246		0	-23.37
					0	664	15.0681		0	-23.36
					0	665	15.1303		0	-23.35
					0	666	15.1359		0	-23.34
					0	667	15.1447		0	-23.33
					0	668	15.2044		0	-23.32
					0	669	15.2267		0	-23.31
					0	670	15.2561		0	-23.3
					0	671	15.2588		0	-23.29
					0	672	15.2798		0	-23.28
					0	673	15.336		0	-23.27
					0	674	15.3386		0	-23.26
					0	675	15.3499		0	-23.25
					0	676	15.363		0	-23.24
					0	677	15.366		0	-23.23
					0	678	15.4011		0	-23.22
					0	679	15.408		0	-23.21
					0	680	15.4911		0	-23.2
					0	681	15.5123		0	-23.19
					0	682	15.5293		0	-23.18
					0	683	15.5822		0	-23.17
					0	684	15.5877		0	-23.16
					0	685	15.6071		0	-23.15
					0	686	15.6323		0	-23.14
					0	687	15.6416		0	-23.13
					0	688	15.6445		0	-23.12
					0	689	15.6876		0	-23.11
					0	690	15.7163		0	-23.1
					0	691	15.7859		0	-23.09
					0	692	15.8109		0	-23.08
					0	693	15.8221		0	-23.07
					0	694	15.8407		0	-23.06
					0	695	15.8917		0	-23.05
					0	696	15.953		0	-23.04
					0	697	15.993		0	-23.03
					0	698	16.0183		0	-23.02
					0	699	16.0303		0	-23.01
					0	700	16.0457		0	-23
					0	701	16.0863		0	-22.99
					0	702	16.1426		0	-22.98
					0	703	16.1619		0	-22.97
					0	704	16.1811		0	-22.96
					0	705	16.1998		0	-22.95
					0	706	16.3268		0	-22.94
					0	707	16.3387		0	-22.93
					0	708	16.3407		0	-22.92
					0	709	16.3544		0	-22.91
					0	710	16.3662		0	-22.9
					0	711	16.449		0	-22.89
					0	712	16.4884		0	-22.88
					0	713	16.5166		0	-22.87
					0	714	16.5211		0	-22.86
					0	715	16.6393		0	-22.85
					0	716	16.7352		0	-22.84
					0	717	16.7633		0	-22.83
					0	718	16.7864		0	-22.82
					0	719	16.8136		0	-22.81
					0	720	16.9345		0	-22.8
					0	721	16.9854		0	-22.79
					0	722	17.0301		0	-22.78
					0	723	17.0441		0	-22.77
					0	724	17.1154		0	-22.76
					0	725	17.119		0	-22.75
					0	726	17.1665		0	-22.74
					0	727	17.2329		0	-22.73
					0	728	17.2349		0	-22.72
					0	729	17.2451		0	-22.71
					0	730	17.3351		0	-22.7
					0	731	17.4064		0	-22.69
					0	732	17.4257		0	-22.68
					0	733	17.4361		0	-22.67
					0	734	17.5604		0	-22.66
					0	735	17.5992		0	-22.65
					0	736	17.6121		0	-22.64
					0	737	17.8264		0	-22.63
					0	738	17.8313		0	-22.62
					0	739	17.8425		0	-22.61
					0	740	17.8605		0	-22.6
					0	741	17.9837		0	-22.59
					0	742	18.0418		0	-22.58
					0	743	18.0712		0	-22.57
					0	744	18.0992		0	-22.56
					0	745	18.3946		0	-22.55
					0	746	18.4404		0	-22.54
					0	747	18.4587		0	-22.53
					0	748	18.48		0	-22.52
					0	749	18.4982		0	-22.51
					0	750	18.5257		0	-22.5
					0	751	18.5767		0	-22.49
					0	752	18.5943		0	-22.48
					0	753	18.6437		0	-22.47
					0	754	18.6846		0	-22.46
					0	755	18.7024		0	-22.45
					0	756	18.7576		0	-22.44
					0	757	18.758		0	-22.43
					0	758	18.7955		0	-22.42
					0	759	18.8723		0	-22.41
					0	760	18.9018		0	-22.4
					0	761	18.9171		0	-22.39
					0	762	18.9456		0	-22.38
					0	763	18.9697		0	-22.37
					0	764	18.9959		0	-22.36
					0	765	19.0131		0	-22.35
					0	766	19.0475		0	-22.34
					0	767	19.0764		0	-22.33
					0	768	19.1099		0	-22.32
					0	769	19.1313		0	-22.31
					0	770	19.1559		0	-22.3
					0	771	19.1746		0	-22.29
					0	772	19.1912		0	-22.28
					0	773	19.2167		0	-22.27
					0	774	19.2338		0	-22.26
					0	775	19.2972		0	-22.25
					0	776	19.3069		0	-22.24
					0	777	19.3338		0	-22.23
					0	778	19.3585		0	-22.22
					0	779	19.3755		0	-22.21
					0	780	19.3993		0	-22.2
					0	781	19.4995		0	-22.19
					0	782	19.5162		0	-22.18
					0	783	19.5608		0	-22.17
					0	784	19.5636		0	-22.16
					0	785	19.5881		0	-22.15
					0	786	19.6295		0	-22.14
					0	787	19.6663		0	-22.13
					0	788	19.6727		0	-22.12
					0	789	19.6872		0	-22.11
					0	790	19.7031		0	-22.1
					0	791	19.7226		0	-22.09
					0	792	19.7515		0	-22.08
					0	793	19.7953		0	-22.07
					0	794	19.856		0	-22.06
					0	795	19.8993		0	-22.05
					0	796	19.9051		0	-22.04
					0	797	19.9598		0	-22.03
					0	798	19.9641		0	-22.02
					0	799	19.9686		0	-22.01
					0	800	19.9774		0	-22
					0	801	20.0275		0	-21.99
					0	802	20.0569		0	-21.98
					0	803	20.0637		0	-21.97
					0	804	20.0751		0	-21.96
					0	805	20.1091		0	-21.95
					0	806	20.1202		0	-21.94
					0	807	20.2142		0	-21.93
					0	808	20.2424		0	-21.92
					0	809	20.2598		0	-21.91
					0	810	20.3195		0	-21.9
					0	811	20.3391		0	-21.89
					0	812	20.3753		0	-21.88
					0	813	20.3855		0	-21.87
					0	814	20.4068		0	-21.86
					0	815	20.4602		0	-21.85
					0	816	20.4906		0	-21.84
					0	817	20.5138		0	-21.83
					0	818	20.5193		0	-21.82
					0	819	20.534		0	-21.81
					0	820	20.5821		0	-21.8
					0	821	20.6194		0	-21.79
					0	822	20.6302		0	-21.78
					0	823	20.6563		0	-21.77
					0	824	20.7154		0	-21.76
					0	825	20.7428		0	-21.75
					0	826	20.7559		0	-21.74
					0	827	20.8241		0	-21.73
					0	828	20.8889		0	-21.72
					0	829	20.8927		0	-21.71
					0	830	20.9622		0	-21.7
					0	831	20.9866		0	-21.69
					0	832	21.0085		0	-21.68
					0	833	21.1085		0	-21.67
					0	834	21.136		0	-21.66
					0	835	21.1565		0	-21.65
					0	836	21.1904		0	-21.64
					0	837	21.2232		0	-21.63
					0	838	21.2723		0	-21.62
					0	839	21.2995		0	-21.61
					0	840	21.3102		0	-21.6
					0	841	21.3204		0	-21.59
					0	842	21.3742		0	-21.58
					0	843	21.4224		0	-21.57
					0	844	21.4325		0	-21.56
					0	845	21.4527		0	-21.55
					0	846	21.5006		0	-21.54
					0	847	21.5033		0	-21.53
					0	848	21.5491		0	-21.52
					0	849	21.5947		0	-21.51
					0	850	21.6089		0	-21.5
					0	851	21.65		0	-21.49
					0	852	21.6869		0	-21.48
					0	853	21.7258		0	-21.47
					0	854	21.7453		0	-21.46
					0	855	21.7906		0	-21.45
					0	856	21.8362		0	-21.44
					0	857	21.8615		0	-21.43
					0	858	21.9338		0	-21.42
					0	859	21.9488		0	-21.41
					0	860	21.9578		0	-21.4
					0	861	22.0359		0	-21.39
					0	862	22.0971		0	-21.38
					0	863	22.1365		0	-21.37
					0	864	22.1439		0	-21.36
					0	865	22.1639		0	-21.35
					0	866	22.1963		0	-21.34
					0	867	22.2273		0	-21.33
					0	868	22.2444		0	-21.32
					0	869	22.2754		0	-21.31
					0	870	22.3644		0	-21.3
					0	871	22.376		0	-21.29
					0	872	22.4286		0	-21.28
					0	873	22.4872		0	-21.27
					0	874	22.5615		0	-21.26
					0	875	22.6301		0	-21.25
					0	876	22.6861		0	-21.24
					0	877	22.7014		0	-21.23
					0	878	22.711		0	-21.22
					0	879	22.7552		0	-21.21
					0	880	22.7636		0	-21.2
					0	881	22.7718		0	-21.19
					0	882	22.8279		0	-21.18
					0	883	22.8489		0	-21.17
					0	884	22.8579		0	-21.16
					0	885	22.8987		0	-21.15
					0	886	22.9033		0	-21.14
					0	887	22.9308		0	-21.13
					0	888	22.9463		0	-21.12
					0	889	22.9682		0	-21.11
					0	890	22.9944		0	-21.1
					0	891	23.0109		0	-21.09
					0	892	23.1003		0	-21.08
					0	893	23.1301		0	-21.07
					0	894	23.1414		0	-21.06
					0	895	23.2163		0	-21.05
					0	896	23.2511		0	-21.04
					0	897	23.2626		0	-21.03
					0	898	23.2778		0	-21.02
					0	899	23.304		0	-21.01
					0	900	23.3253		0	-21
					0	901	23.3516		0	-20.99
					0	902	23.3841		0	-20.98
					0	903	23.416		0	-20.97
					0	904	23.4364		0	-20.96
					0	905	23.439		0	-20.95
					0	906	23.451		0	-20.94
					0	907	23.4748		0	-20.93
					0	908	23.5159		0	-20.92
					0	909	23.5335		0	-20.91
					0	910	23.5816		0	-20.9
					0	911	23.599		0	-20.89
					0	912	23.6139		0	-20.88
					0	913	23.6446		0	-20.87
					0	914	23.6462		0	-20.86
					0	915	23.6707		0	-20.85
					0	916	23.6919		0	-20.84
					0	917	23.712		0	-20.83
					0	918	23.7694		0	-20.82
					0	919	23.829		0	-20.81
					0	920	23.8312		0	-20.8
					0	921	23.8817		0	-20.79
					0	922	23.8874		0	-20.78
					0	923	23.894		0	-20.77
					0	924	23.901		0	-20.76
					0	925	23.9404		0	-20.75
					0	926	23.995		0	-20.74
					0	927	24.0282		0	-20.73
					0	928	24.0551		0	-20.72
					0	929	24.0638		0	-20.71
					0	930	24.0796		0	-20.7
					0	931	24.1133		0	-20.69
					0	932	24.1299		0	-20.68
					0	933	24.1455		0	-20.67
					0	934	24.1601		0	-20.66
					0	935	24.2208		0	-20.65
					0	936	24.2343		0	-20.64
					0	937	24.2523		0	-20.63
					0	938	24.2679		0	-20.62
					0	939	24.3291		0	-20.61
					0	940	24.3648		0	-20.6
					0	941	24.4363		0	-20.59
					0	942	24.4857		0	-20.58
					0	943	24.4921		0	-20.57
					0	944	24.517		0	-20.56
					0	945	24.5631		0	-20.55
					0	946	24.5952		0	-20.54
					0	947	24.6442		0	-20.53
					0	948	24.7028		0	-20.52
					0	949	24.7166		0	-20.51
					0	950	24.7339		0	-20.5
					0	951	24.7766		0	-20.49
					0	952	24.7923		0	-20.48
					0	953	24.8328		0	-20.47
					0	954	24.8646		0	-20.46
					0	955	24.8867		0	-20.45
					0	956	24.917		0	-20.44
					0	957	24.9474		0	-20.43
					0	958	24.9616		0	-20.42
					0	959	25.108		0	-20.41
					0	960	25.1143		0	-20.4
					0	961	25.1407		0	-20.39
					0	962	25.1491		0	-20.38
					0	963	25.1599		0	-20.37
					0	964	25.1748		0	-20.36
					0	965	25.2116		0	-20.35
					0	966	25.2414		0	-20.34
					0	967	25.2636		0	-20.33
					0	968	25.2817		0	-20.32
					0	969	25.327		0	-20.31
					0	970	25.372		0	-20.3
					0	971	25.3868		0	-20.29
					0	972	25.427		0	-20.28
					0	973	25.4999		0	-20.27
					0	974	25.5181		0	-20.26
					0	975	25.5646		0	-20.25
					0	976	25.5775		0	-20.24
					0	977	25.6091		0	-20.23
					0	978	25.6825		0	-20.22
					0	979	25.7301		0	-20.21
					0	980	25.7614		0	-20.2
					0	981	25.7844		0	-20.19
					0	982	25.8169		0	-20.18
					0	983	25.8324		0	-20.17
					0	984	25.8832		0	-20.16
					0	985	25.9459		0	-20.15
					0	986	25.9643		0	-20.14
					0	987	25.9792		0	-20.13
					0	988	26.0115		0	-20.12
					0	989	26.0148		0	-20.11
					0	990	26.0299		0	-20.1
					0	991	26.0534		0	-20.09
					0	992	26.1406		0	-20.08
					0	993	26.1757		0	-20.07
					0	994	26.2093		0	-20.06
					0	995	26.3305		0	-20.05
					0	996	26.4132		0	-20.04
					0	997	26.4548		0	-20.03
					0	998	26.4658		0	-20.02
					0	999	26.495		0	-20.01
					0	1000	26.5102		0	-20
					0	1001	26.6101		0	-19.99
					0	1002	26.6804		0	-19.98
					0	1003	26.6925		0	-19.97
					0	1004	26.7247		0	-19.96
					0	1005	26.7339		0	-19.95
					0	1006	26.7679		0	-19.94
					0	1007	26.8186		0	-19.93
					0	1008	26.8581		0	-19.92
					0	1009	26.9074		0	-19.91
					0	1010	26.9392		0	-19.9
					0	1011	26.9834		0	-19.89
					0	1012	27.0521		0	-19.88
					0	1013	27.1058		0	-19.87
					0	1014	27.1876		0	-19.86
					0	1015	27.2124		0	-19.85
					0	1016	27.2337		0	-19.84
					0	1017	27.266		0	-19.83
					0	1018	27.3317		0	-19.82
					0	1019	27.3665		0	-19.81
					0	1020	27.5334		0	-19.8
					0	1021	27.606		0	-19.79
					0	1022	27.6645		0	-19.78
					0	1023	27.725		0	-19.77
					0	1024	27.7432		0	-19.76
					0	1025	27.8338		0	-19.75
					0	1026	27.8516		0	-19.74
					0	1027	27.9792		0	-19.73
					0	1028	27.9993		0	-19.72
					0	1029	28.0109		0	-19.71
					0	1030	28.0288		0	-19.7
					0	1031	28.0693		0	-19.69
					0	1032	28.1339		0	-19.68
					0	1033	28.1657		0	-19.67
					0	1034	28.2161		0	-19.66
					0	1035	28.3504		0	-19.65
					0	1036	28.5024		0	-19.64
					0	1037	28.5111		0	-19.63
					0	1038	28.5723		0	-19.62
					0	1039	28.7261		0	-19.61
					0	1040	28.7505		0	-19.6
					0	1041	28.8542		0	-19.59
					0	1042	28.9319		0	-19.58
					0	1043	29.0363		0	-19.57
					0	1044	29.1537		0	-19.56
					0	1045	29.1692		0	-19.55
					0	1046	29.3741		0	-19.54
					0	1047	29.415		0	-19.53
					0	1048	29.4692		0	-19.52
					0	1049	29.5938		0	-19.51
					0	1050	29.6082		0	-19.5
					0	1051	29.6399		0	-19.49
					0	1052	29.7064		0	-19.48
					0	1053	29.7619		0	-19.47
					0	1054	29.8328		0	-19.46
					0	1055	29.9874		0	-19.45
					0	1056	30.002		0	-19.44
					0	1057	30.0528		0	-19.43
					0	1058	30.063		0	-19.42
					0	1059	30.0888		0	-19.41
					0	1060	30.1849		0	-19.4
					0	1061	30.3319		0	-19.39
					0	1062	30.473		0	-19.38
					0	1063	30.5347		0	-19.37
					0	1064	30.5714		0	-19.36
					0	1065	30.6329		0	-19.35
					0	1066	30.8224		0	-19.34
					0	1067	30.9188		0	-19.33
					0	1068	30.9772		5.0639985486289e-310	-19.32
					0	1069	31.0004		7.93576e-294	-19.31
					0	1070	31.0264		4.57667e-278	-19.3
					0	1071	31.0722		9.7137e-263	-19.29
					0	1072	31.1371		7.5876e-248	-19.28
					0	1073	31.2862		2.18132e-233	-19.27
					0	1074	31.343		2.30803e-219	-19.26
					0	1075	31.5202		8.98842e-206	-19.25
					0	1076	31.5268		1.28843e-192	-19.24
					0	1077	31.6502		6.79805e-180	-19.23
					0	1078	31.8473		1.32031e-167	-19.22
					0	1079	31.8704		9.43959e-156	-19.21
					0	1080	31.9877		2.48449e-144	-19.2
					0	1081	32.0153		2.40742e-133	-19.19
					0	1082	32.0248		8.58862e-123	-19.18
					0	1083	32.3607		1.12819e-112	-19.17
					0	1084	32.3675		5.4571e-103	-19.16
					0	1085	32.3991		9.72079e-94	-19.15
					0	1086	32.4633		6.37742e-85	-19.14
					0	1087	32.6131		1.54115e-76	-19.13
					0	1088	32.6339		1.37201e-68	-19.12
					0	1089	32.758		4.50046e-61	-19.11
					0	1090	32.8384		5.44029e-54	-19.1
					0	1091	32.9524		2.42411e-47	-19.09
					0	1092	33.0361		3.98258e-41	-19.08
					0	1093	33.1095		2.41326e-35	-19.07
					0	1094	33.3872		5.39571e-30	-19.06
					0	1095	33.4605		4.45372e-25	-19.05
					0	1096	33.4752		1.35804e-20	-19.04
					0	1097	33.5843		1.53106e-16	-19.03
					0	1098	33.5998		6.38944e-13	-19.02
					0	1099	33.7298		9.88592e-10	-19.01
					0	1100	33.7821		5.68389e-07	-19
					0	1101	33.8296		0.000121852	-18.99
					0	1102	33.9289		0.00979306	-18.98
					0	1103	34.0357		0.29777	-18.97
					0	1104	34.1038		3.48382	-18.96
					0	1105	34.1792		16.2322	-18.95
					0	1106	34.2496		32.5271	-18.94
					0	1107	34.3038		33.5549	-18.93
					0	1108	34.3942		25.4908	-18.92
					0	1109	34.4234		20.36	-18.91
					0	1110	34.4692		17.7913	-18.9
					0	1111	34.7546		16.4237	-18.89
					0	1112	34.7943		15.5133	-18.88
					0	1113	34.9116		12.1378	-18.87
					0	1114	34.9296		7.20821	-18.86
					0	1115	35.0258		7.88391	-18.85
					0	1116	35.0391		11.4886	-18.84
					0	1117	35.1101		11.8568	-18.83
					0	1118	35.2059		10.7511	-18.82
					0	1119	35.2783		9.99359	-18.81
					0	1120	35.3847		9.51289	-18.8
					0	1121	35.401		9.14662	-18.79
					0	1122	35.4597		8.84403	-18.78
					0	1123	35.4735		8.58447	-18.77
					0	1124	35.5942		8.35204	-18.76
					0	1125	35.6267		8.15104	-18.75
					0	1126	35.7693		7.98915	-18.74
					0	1127	35.7916		7.84847	-18.73
					0	1128	35.8091		7.73044	-18.72
					0	1129	35.8725		7.64443	-18.71
					0	1130	35.9245		7.59953	-18.7
					0	1131	36.0181		7.61418	-18.69
					0	1132	36.0272		7.73208	-18.68
					0	1133	36.0698		8.08319	-18.67
					0	1134	36.139		8.99819	-18.66
					0	1135	36.2052		10.1392	-18.65
					0	1136	36.2584		8.50536	-18.64
					0	1137	36.2864		3.74724	-18.63
					0	1138	36.33		0.716236	-18.62
					0	1139	36.3753		0.0547767	-18.61
					0	1140	36.3988		0.00630655	-18.6
					0	1141	36.449		0.120447	-18.59
					0	1142	36.4769		1.19843	-18.58
					0	1143	36.5718		4.83699	-18.57
					0	1144	36.6		8.77235	-18.56
					0	1145	36.6183		9.01815	-18.55
					0	1146	36.669		7.61799	-18.54
					0	1147	36.684		6.75529	-18.53
					0	1148	36.7381		6.32915	-18.52
					0	1149	36.8324		6.07194	-18.51
					0	1150	36.9095		5.89287	-18.5
					0	1151	36.9435		5.75821	-18.49
					0	1152	36.9973		5.65194	-18.48
					0	1153	37.0856		5.56538	-18.47
					0	1154	37.0979		5.49343	-18.46
					0	1155	37.1356		5.433	-18.45
					0	1156	37.162		5.38213	-18.44
					0	1157	37.2291		5.33882	-18.43
					0	1158	37.2637		5.30166	-18.42
					0	1159	37.371		5.27341	-18.41
					0	1160	37.3942		5.25322	-18.4
					0	1161	37.4405		5.23862	-18.39
					0	1162	37.4956		5.23106	-18.38
					0	1163	37.6374		5.23168	-18.37
					0	1164	37.7509		5.24137	-18.36
					0	1165	37.7814		5.2615	-18.35
					0	1166	37.8155		5.29405	-18.34
					0	1167	37.8919		5.34183	-18.33
					0	1168	37.9068		5.40894	-18.32
					0	1169	38.1224		5.50158	-18.31
					0	1170	38.1535		5.62981	-18.3
					0	1171	38.2058		5.81206	-18.29
					0	1172	38.2521		6.09242	-18.28
					0	1173	38.3135		6.61417	-18.27
					0	1174	38.3416		8.06686	-18.26
					0	1175	38.4682		14.806	-18.25
					0	1176	38.5074		35.1508	-18.24
					0	1177	38.5753		57.1703	-18.23
					0	1178	38.5907		56.7526	-18.22
					0	1179	38.6248		33.7215	-18.21
					0	1180	38.6994		10.0258	-18.2
					0	1181	38.7303		1.2725	-18.19
					0	1182	38.7477		0.0767397	-18.18
					0	1183	38.799		0.292553	-18.17
					0	1184	38.8806		2.56642	-18.16
					0	1185	38.9573		9.22141	-18.15
					0	1186	39.0159		15.1289	-18.14
					0	1187	39.1034		14.6524	-18.13
					0	1188	39.1781		12.3587	-18.12
					0	1189	39.2087		11.2546	-18.11
					0	1190	39.2215		10.8543	-18.1
					0	1191	39.2535		10.7039	-18.09
					0	1192	39.2794		10.6645	-18.08
					0	1193	39.423		10.7223	-18.07
					0	1194	39.4556		10.9064	-18.06
					0	1195	39.4748		11.2677	-18.05
					0	1196	39.5032		12.0358	-18.04
					0	1197	39.6558		14.1961	-18.03
					0	1198	39.696		19.7042	-18.02
					0	1199	39.8163		24.8941	-18.01
					0	1200	39.8541		20.6661	-18
					0	1201	39.8581		12.3607	-17.99
					0	1202	39.9631		8.21363	-17.98
					0	1203	39.9797		6.83778	-17.97
					0	1204	39.9858		6.20263	-17.96
					0	1205	40.0097		5.80766	-17.95
					0	1206	40.1875		5.54195	-17.94
					0	1207	40.2877		5.36326	-17.93
					0	1208	40.3141		5.25235	-17.92
					0	1209	40.3245		5.2031	-17.91
					0	1210	40.4545		5.22152	-17.9
					0	1211	40.4649		5.34702	-17.89
					0	1212	40.562		6.09104	-17.88
					0	1213	40.5932		10.2689	-17.87
					0	1214	40.6992		20.5158	-17.86
					0	1215	40.714		29.1223	-17.85
					0	1216	40.869		25.535	-17.84
					0	1217	41.0455		12.1374	-17.83
					0	1218	41.0583		2.63366	-17.82
					0	1219	41.0712		0.234068	-17.81
					0	1220	41.0753		0.00810067	-17.8
					0	1221	41.1301		0.000108168	-17.79
					0	1222	41.1749		0.000247973	-17.78
					0	1223	41.2472		0.0152386	-17.77
					0	1224	41.2683		0.356949	-17.76
					0	1225	41.3769		3.25175	-17.75
					0	1226	41.3935		12.0819	-17.74
					0	1227	41.4371		20.4639	-17.73
					0	1228	41.5136		20.3084	-17.72
					0	1229	41.5532		17.3435	-17.71
					0	1230	41.7117		16.0581	-17.7
					0	1231	41.7415		16.2784	-17.69
					0	1232	41.8278		18.0627	-17.68
					0	1233	41.8577		20.2983	-17.67
					0	1234	41.939		17.4505	-17.66
					0	1235	42.0455		10.0045	-17.65
					0	1236	42.1359		6.00704	-17.64
					0	1237	42.2512		5.92458	-17.63
					0	1238	42.3695		6.86865	-17.62
					0	1239	42.4372		5.95941	-17.61
					0	1240	42.5006		2.69652	-17.6
					0	1241	42.5793		0.527108	-17.59
					0	1242	42.6577		0.0410901	-17.58
					0	1243	42.6719		0.00123325	-17.57
					0	1244	42.6946		1.4009e-05	-17.56
					0	1245	42.764		3.48864e-07	-17.55
					0	1246	42.7791		5.18798e-05	-17.54
					0	1247	42.9711		0.00349678	-17.53
					0	1248	43.0078		0.0895183	-17.52
					0	1249	43.0514		0.888504	-17.51
					0	1250	43.1611		3.57083	-17.5
					0	1251	43.2391		6.42919	-17.49
					0	1252	43.284		6.57361	-17.48
					0	1253	43.3497		6.14643	-17.47
					0	1254	43.4257		9.43632	-17.46
					0	1255	43.4745		17.5596	-17.45
					0	1256	43.6318		22.3409	-17.44
					0	1257	43.7831		20.9446	-17.43
					0	1258	43.8736		19.6435	-17.42
					0	1259	43.998		20.9651	-17.41
					0	1260	44.0497		24.4861	-17.4
					0	1261	44.0661		24.0562	-17.39
					0	1262	44.0939		15.415	-17.38
					0	1263	44.1549		14.8135	-17.37
					0	1264	44.2589		24.5103	-17.36
					0	1265	44.2748		21.2517	-17.35
					0	1266	44.4512		10.6939	-17.34
					0	1267	44.5407		6.39925	-17.33
					0	1268	44.6044		5.70403	-17.32
					0	1269	44.6575		5.78411	-17.31
					0	1270	44.7926		6.16971	-17.3
					0	1271	44.8018		6.90498	-17.29
					0	1272	44.8547		8.32493	-17.28
					0	1273	44.9798		11.7834	-17.27
					0	1274	44.9868		20.2644	-17.26
					0	1275	45.0218		29.0061	-17.25
					0	1276	45.0817		21.8814	-17.24
					0	1277	45.1537		7.02683	-17.23
					0	1278	45.2337		0.888655	-17.22
					0	1279	45.2933		0.0429107	-17.21
					0	1280	45.3294		0.000780048	-17.2
					0	1281	45.3402		3.60336e-05	-17.19
					0	1282	45.4046		0.00314444	-17.18
					0	1283	45.4671		0.121313	-17.17
					0	1284	45.4951		1.78994	-17.16
					0	1285	45.6135		10.3883	-17.15
					0	1286	45.6348		25.3805	-17.14
					0	1287	45.7586		32.4533	-17.13
					0	1288	45.8651		38.6417	-17.12
					0	1289	45.8982		49.5884	-17.11
					0	1290	45.9376		41.8939	-17.1
					0	1291	45.9437		27.485	-17.09
					0	1292	45.9495		21.6536	-17.08
					0	1293	45.9858		19.3378	-17.07
					0	1294	46.0347		18.9379	-17.06
					0	1295	46.2383		20.2085	-17.05
					0	1296	46.3407		19.3732	-17.04
					0	1297	46.3874		13.2333	-17.03
					0	1298	46.4195		7.88235	-17.02
					0	1299	46.4716		6.59287	-17.01
					0	1300	46.4867		7.02895	-17
					0	1301	46.5404		8.32467	-16.99
					0	1302	46.5813		10.5753	-16.98
					0	1303	46.6965		10.9659	-16.97
					0	1304	46.8113		6.33658	-16.96
					0	1305	46.849		1.62803	-16.95
					0	1306	46.8674		0.169911	-16.94
					0	1307	46.9756		0.0521391	-16.93
					0	1308	47.0276		0.699137	-16.92
					0	1309	47.1226		4.25568	-16.91
					0	1310	47.1508		10.9527	-16.9
					0	1311	47.1868		13.9871	-16.89
					0	1312	47.2316		12.2536	-16.88
					0	1313	47.3729		10.5041	-16.87
					0	1314	47.46		9.73798	-16.86
					0	1315	47.4727		9.40336	-16.85
					0	1316	47.5849		9.23471	-16.84
					0	1317	47.638		9.12847	-16.83
					0	1318	47.7061		9.02591	-16.82
					0	1319	47.7199		8.88906	-16.81
					0	1320	47.7372		8.69015	-16.8
					0	1321	47.7542		8.41143	-16.79
					0	1322	47.8262		8.0543	-16.78
					0	1323	47.8708		7.63531	-16.77
					0	1324	48.0248		7.18069	-16.76
					0	1325	48.0549		6.71947	-16.75
					0	1326	48.0601		6.27656	-16.74
					0	1327	48.2046		5.86904	-16.73
					0	1328	48.2116		5.50579	-16.72
					0	1329	48.3069		5.18933	-16.71
					0	1330	48.3541		4.91813	-16.7
					0	1331	48.4766		4.68875	-16.69
					0	1332	48.4842		4.49714	-16.68
					0	1333	48.5194		4.33636	-16.67
					0	1334	48.6065		4.20008	-16.66
					0	1335	48.6091		4.09839	-16.65
					0	1336	48.6417		4.04979	-16.64
					0	1337	48.661		4.44659	-16.63
					0	1338	48.722		7.63023	-16.62
					0	1339	48.8452		15.7103	-16.61
					0	1340	48.9202		21.2938	-16.6
					0	1341	48.9476		19.3702	-16.59
					0	1342	48.9832		16.226	-16.58
					0	1343	49.014		14.7787	-16.57
					0	1344	49.0216		14.4538	-16.56
					0	1345	49.0573		15.068	-16.55
					0	1346	49.0869		17.2131	-16.54
					0	1347	49.2483		20.0329	-16.53
					0	1348	49.2951		16.7867	-16.52
					0	1349	49.3107		7.15291	-16.51
					0	1350	49.3908		1.30122	-16.5
					0	1351	49.415		0.093931	-16.49
					0	1352	49.4402		0.00260477	-16.48
					0	1353	49.5072		2.7306e-05	-16.47
					0	1354	49.5162		1.07265e-07	-16.46
					0	1355	49.5853		1.57072e-10	-16.45
					0	1356	49.5957		8.54815e-14	-16.44
					0	1357	49.6113		1.27411e-13	-16.43
					0	1358	49.7826		2.29425e-10	-16.42
					0	1359	49.8544		1.53767e-07	-16.41
					0	1360	49.8606		3.85201e-05	-16.4
					0	1361	49.8904		0.00363119	-16.39
					0	1362	49.8991		0.130198	-16.38
					0	1363	49.9227		1.80574	-16.37
					0	1364	50.0315		9.93637	-16.36
					0	1365	50.0528		22.5194	-16.35
					0	1366	50.0778		22.4384	-16.34
					0	1367	50.1333		11.8552	-16.33
					0	1368	50.1637		5.81167	-16.32
					0	1369	50.2145		4.31029	-16.31
					0	1370	50.229		3.86955	-16.3
					0	1371	50.2556		3.72453	-16.29
					0	1372	50.2886		5.07819	-16.28
					0	1373	50.3904		12.9843	-16.27
					0	1374	50.4131		27.2165	-16.26
					0	1375	50.4259		32.502	-16.25
					0	1376	50.4497		28.2748	-16.24
					0	1377	50.5004		26.0883	-16.23
					0	1378	50.5564		28.7084	-16.22
					0	1379	50.76		31.9331	-16.21
					0	1380	50.7779		25.2041	-16.2
					0	1381	50.8154		14.184	-16.19
					0	1382	50.8581		13.4579	-16.18
					0	1383	50.889		15.6737	-16.17
					0	1384	50.9084		14.2062	-16.16
					0	1385	50.9659		12.4808	-16.15
					0	1386	51.0175		11.7789	-16.14
					0	1387	51.0478		11.624	-16.13
					0	1388	51.0544		11.8383	-16.12
					0	1389	51.0953		12.5381	-16.11
					0	1390	51.1601		14.3944	-16.1
					0	1391	51.1866		19.6242	-16.09
					0	1392	51.2622		30.0032	-16.08
					0	1393	51.2853		45.8317	-16.07
					0	1394	51.3631		63.7541	-16.06
					0	1395	51.4062		57.034	-16.05
					0	1396	51.4535		34.1457	-16.04
					0	1397	51.4714		24.852	-16.03
					0	1398	51.512		22.0696	-16.02
					0	1399	51.5787		13.9055	-16.01
					0	1400	51.5818		6.23236	-16
					0	1401	51.5983		3.69712	-15.99
					0	1402	51.696		3.22732	-15.98
					0	1403	51.705		3.07335	-15.97
					0	1404	51.7081		2.98639	-15.96
					0	1405	51.752		2.94083	-15.95
					0	1406	51.7857		2.92957	-15.94
					0	1407	51.8625		2.95267	-15.93
					0	1408	51.8859		3.01843	-15.92
					0	1409	51.8953		3.15159	-15.91
					0	1410	51.9663		3.42935	-15.9
					0	1411	51.9875		4.03478	-15.89
					0	1412	52.0434		4.71995	-15.88
					0	1413	52.1404		3.89052	-15.87
					0	1414	52.2091		1.61773	-15.86
					0	1415	52.2278		0.286417	-15.85
					0	1416	52.2827		0.0200973	-15.84
					0	1417	52.3201		0.000541359	-15.83
					0	1418	52.3803		5.51063e-06	-15.82
					0	1419	52.4058		2.10845e-08	-15.81
					0	1420	52.4179		4.32463e-08	-15.8
					0	1421	52.4576		1.00785e-05	-15.79
					0	1422	52.4971		0.000882178	-15.78
					0	1423	52.5522		0.0293513	-15.77
					0	1424	52.6004		0.383878	-15.76
					0	1425	52.617		2.19984	-15.75
					0	1426	52.6446		7.43086	-15.74
					0	1427	52.6487		20.3451	-15.73
					0	1428	52.7042		41.4864	-15.72
					0	1429	52.7208		56.4557	-15.71
					0	1430	52.7438		53.3499	-15.7
					0	1431	52.804		32.5468	-15.69
					0	1432	52.8617		11.6311	-15.68
					0	1433	52.9181		4.03404	-15.67
					0	1434	52.9685		3.0603	-15.66
					0	1435	53.0496		3.17416	-15.65
					0	1436	53.091		3.56004	-15.64
					0	1437	53.1606		4.65293	-15.63
					0	1438	53.2117		8.08903	-15.62
					0	1439	53.2346		15.5623	-15.61
					0	1440	53.2429		24.3047	-15.6
					0	1441	53.256		31.5788	-15.59
					0	1442	53.3356		33.2891	-15.58
					0	1443	53.393		27.2073	-15.57
					0	1444	53.529		24.0231	-15.56
					0	1445	53.5545		24.1613	-15.55
					0	1446	53.6152		17.691	-15.54
					0	1447	53.6891		7.84302	-15.53
					0	1448	53.774		3.5289	-15.52
					0	1449	53.7795		2.82399	-15.51
					0	1450	53.8336		2.75851	-15.5
					0	1451	53.8758		2.75229	-15.49
					0	1452	53.9424		2.76584	-15.48
					0	1453	53.9539		2.79664	-15.47
					0	1454	54.0409		2.84496	-15.46
					0	1455	54.0871		2.91283	-15.45
					0	1456	54.0961		3.0042	-15.44
					0	1457	54.2388		3.12557	-15.43
					0	1458	54.2653		3.28726	-15.42
					0	1459	54.2806		3.50546	-15.41
					0	1460	54.4022		3.80542	-15.4
					0	1461	54.408		4.23517	-15.39
					0	1462	54.5272		4.88736	-15.38
					0	1463	54.5345		5.93857	-15.37
					0	1464	54.6229		7.79478	-15.36
					0	1465	54.7019		11.4167	-15.35
					0	1466	54.783		18.0675	-15.34
					0	1467	54.7903		23.9063	-15.33
					0	1468	54.8067		18.3396	-15.32
					0	1469	54.8738		6.43343	-15.31
					0	1470	54.8815		0.924767	-15.3
					0	1471	54.9481		0.0518792	-15.29
					0	1472	54.9656		0.00111808	-15.28
					0	1473	55.0545		0.00104827	-15.27
					0	1474	55.0799		0.0481087	-15.26
					0	1475	55.1145		0.849812	-15.25
					0	1476	55.1876		5.87666	-15.24
					0	1477	55.2927		16.8231	-15.23
					0	1478	55.3075		22.7662	-15.22
					0	1479	55.3526		19.4716	-15.21
					0	1480	55.4625		15.5721	-15.2
					0	1481	55.6035		13.803	-15.19
					0	1482	55.6267		12.2777	-15.18
					0	1483	55.7637		9.73111	-15.17
					0	1484	55.8171		9.27407	-15.16
					0	1485	55.8546		11.1078	-15.15
					0	1486	56.0082		11.798	-15.14
					0	1487	56.0198		12.1947	-15.13
					0	1488	56.0419		15.7737	-15.12
					0	1489	56.0891		26.8324	-15.11
					0	1490	56.1274		36.7699	-15.1
					0	1491	56.1872		34.2805	-15.09
					0	1492	56.339		31.2532	-15.08
					0	1493	56.3423		24.3885	-15.07
					0	1494	56.4267		11.2179	-15.06
					0	1495	56.4412		4.41596	-15.05
					0	1496	56.49		2.98206	-15.04
					0	1497	56.5575		2.70723	-15.03
					0	1498	56.5996		2.59673	-15.02
					0	1499	56.6376		2.53419	-15.01
					0	1500	56.8523		2.49599	-15
					0	1501	56.8722		2.47284	-14.99
					0	1502	56.9038		2.46043	-14.98
					0	1503	56.9719		2.45673	-14.97
					0	1504	56.991		2.46107	-14.96
					0	1505	57.082		2.47378	-14.95
					0	1506	57.1726		2.49627	-14.94
					0	1507	57.227		2.53148	-14.93
					0	1508	57.3076		2.58588	-14.92
					0	1509	57.3796		2.7118	-14.91
					0	1510	57.4063		3.62129	-14.9
					0	1511	57.4526		8.99048	-14.89
					0	1512	57.4924		21.2159	-14.88
					0	1513	57.674		28.1793	-14.87
					0	1514	57.796		23.0147	-14.86
					0	1515	57.8281		16.2391	-14.85
					0	1516	57.9331		13.1656	-14.84
					0	1517	57.9883		12.8571	-14.83
					0	1518	58.0224		16.8278	-14.82
					0	1519	58.1613		27.1846	-14.81
					0	1520	58.188		29.3081	-14.8
					0	1521	58.276		14.7095	-14.79
					0	1522	58.3215		7.41362	-14.78
					0	1523	58.3518		19.4575	-14.77
					0	1524	58.3807		42.6115	-14.76
					0	1525	58.4404		58.2654	-14.75
					0	1526	58.4555		54.9992	-14.74
					0	1527	58.5699		31.4509	-14.73
					0	1528	58.615		10.5226	-14.72
					0	1529	58.6293		4.12417	-14.71
					0	1530	58.7152		3.45459	-14.7
					0	1531	58.8524		3.59999	-14.69
					0	1532	59.0139		3.96711	-14.68
					0	1533	59.0363		5.68734	-14.67
					0	1534	59.1491		15.7317	-14.66
					0	1535	59.2933		40.8517	-14.65
					0	1536	59.3481		54.462	-14.64
					0	1537	59.443		34.2356	-14.63
					0	1538	59.4698		10.0039	-14.62
					0	1539	59.5237		1.28497	-14.61
					0	1540	59.6216		0.0677735	-14.6
					0	1541	59.7408		0.00139941	-14.59
					0	1542	59.7444		3.96648e-05	-14.58
					0	1543	59.8213		0.00271505	-14.57
					0	1544	59.8413		0.0965032	-14.56
					0	1545	59.9516		1.30037	-14.55
					0	1546	60.0061		6.78747	-14.54
					0	1547	60.0313		14.4271	-14.53
					0	1548	60.1662		14.2477	-14.52
					0	1549	60.2092		9.1064	-14.51
					0	1550	60.4282		6.06931	-14.5
					0	1551	60.5052		4.89825	-14.49
					0	1552	60.5386		4.36861	-14.48
					0	1553	60.7905		4.14759	-14.47
					0	1554	60.9029		4.95097	-14.46
					0	1555	60.9749		11.8746	-14.45
					0	1556	61.0809		31.2605	-14.44
					0	1557	61.0995		49.0564	-14.43
					0	1558	61.2993		51.0987	-14.42
					0	1559	61.4814		43.7049	-14.41
					0	1560	61.5809		31.8497	-14.4
					0	1561	61.6767		32.2822	-14.39
					0	1562	61.7273		36.3803	-14.38
					0	1563	61.8981		26.0756	-14.37
					0	1564	62.1717		12.5398	-14.36
					0	1565	62.1819		6.05315	-14.35
					0	1566	62.3644		11.9076	-14.34
					0	1567	62.395		24.3716	-14.33
					0	1568	62.5422		35.7846	-14.32
					0	1569	62.5742		46.2911	-14.31
					0	1570	62.6897		47.6023	-14.3
					0	1571	62.7172		37.598	-14.29
					0	1572	62.952		32.864	-14.28
					0	1573	62.9631		36.5056	-14.27
					0	1574	62.9705		37.3038	-14.26
					0	1575	62.9874		32.8123	-14.25
					0	1576	63.1954		29.3542	-14.24
					0	1577	63.2963		18.7051	-14.23
					0	1578	63.3244		5.60693	-14.22
					0	1579	63.5252		0.681183	-14.21
					0	1580	63.7265		0.0319735	-14.2
					0	1581	63.9122		0.000568497	-14.19
					0	1582	64.047		3.79097e-06	-14.18
					0	1583	64.0622		9.42721e-09	-14.17
					0	1584	64.1091		8.71161e-12	-14.16
					0	1585	64.2789		1.42734e-13	-14.15
					0	1586	64.2915		2.5046e-10	-14.14
					0	1587	64.3843		1.66757e-07	-14.13
					0	1588	64.5119		4.1381e-05	-14.12
					0	1589	64.5342		0.00384687	-14.11
					0	1590	64.7273		0.135121	-14.1
					0	1591	64.8799		1.82152	-14.09
					0	1592	64.927		9.72742	-14.08
					0	1593	64.9984		22.1062	-14.07
					0	1594	65.0558		25.368	-14.06
					0	1595	65.1035		20.7063	-14.05
					0	1596	65.2777		17.2156	-14.04
					0	1597	65.3451		16.0483	-14.03
					0	1598	65.4546		16.511	-14.02
					0	1599	65.5114		17.6898	-14.01
					0	1600	65.7521		16.2277	-14
					0	1601	65.7846		12.683	-13.99
					0	1602	65.8322		11.3421	-13.98
					0	1603	66.1817		8.53731	-13.97
					0	1604	66.3		3.30209	-13.96
					0	1605	66.4114		0.539237	-13.95
					0	1606	66.5993		0.0347112	-13.94
					0	1607	66.7558		0.000855412	-13.93
					0	1608	66.7942		8.17971e-06	-13.92
					0	1609	66.8346		4.43646e-05	-13.91
					0	1610	67.0723		0.0032739	-13.9
					0	1611	67.1367		0.0916579	-13.89
					0	1612	67.1571		0.99145	-13.88
					0	1613	67.1882		4.30964	-13.87
					0	1614	67.4454		8.24266	-13.86
					0	1615	67.6324		8.56846	-13.85
					0	1616	67.7608		7.00168	-13.84
					0	1617	67.787		5.99268	-13.83
					0	1618	67.9359		5.52305	-13.82
					0	1619	68.0382		5.57924	-13.81
					0	1620	68.1268		8.1047	-13.8
					0	1621	68.232		16.2509	-13.79
					0	1622	68.322		25.2682	-13.78
					0	1623	68.4048		30.2147	-13.77
					0	1624	68.4634		37.836	-13.76
					0	1625	68.6197		47.8688	-13.75
					0	1626	68.702		43.8254	-13.74
					0	1627	68.7219		22.7042	-13.73
					0	1628	68.9447		8.48718	-13.72
					0	1629	69.0245		5.25719	-13.71
					0	1630	69.045		4.92478	-13.7
					0	1631	69.1321		4.90205	-13.69
					0	1632	69.4043		4.94357	-13.68
					0	1633	69.4849		5.01341	-13.67
					0	1634	69.5702		5.09973	-13.66
					0	1635	69.7073		5.20985	-13.65
					0	1636	69.8117		5.34832	-13.64
					0	1637	69.9426		5.52133	-13.63
					0	1638	70.0423		5.74013	-13.62
					0	1639	70.1678		6.02447	-13.61
					0	1640	70.2074		6.41207	-13.6
					0	1641	70.3632		6.98942	-13.59
					0	1642	70.4617		8.01096	-13.58
					0	1643	70.5103		9.95126	-13.57
					0	1644	70.5296		11.5652	-13.56
					0	1645	70.6659		8.6448	-13.55
					0	1646	70.7095		3.09031	-13.54
					0	1647	70.8303		0.45974	-13.53
					0	1648	70.8432		0.02684	-13.52
					0	1649	70.9547		0.000598703	-13.51
					0	1650	71.0191		5.04344e-06	-13.5
					0	1651	71.0291		3.40667e-06	-13.49
					0	1652	71.0775		0.000459192	-13.48
					0	1653	71.101		0.0234457	-13.47
					0	1654	71.2591		0.457594	-13.46
					0	1655	71.3433		3.5078	-13.45
					0	1656	71.4872		11.2125	-13.44
					0	1657	71.5616		17.2187	-13.43
					0	1658	71.5789		17.1599	-13.42
					0	1659	71.5935		16.1735	-13.41
					0	1660	71.717		16.7188	-13.4
					0	1661	71.833		18.688	-13.39
					0	1662	71.8628		23.0347	-13.38
					0	1663	71.9759		29.5151	-13.37
					0	1664	72.0062		28.4294	-13.36
					0	1665	72.1417		14.4062	-13.35
					0	1666	72.2008		3.16633	-13.34
					0	1667	72.2293		0.27798	-13.33
					0	1668	72.2696		0.00940293	-13.32
					0	1669	72.5334		0.00012042	-13.31
					0	1670	72.6032		5.78396e-07	-13.3
					0	1671	72.6518		1.03616e-09	-13.29
					0	1672	72.8324		6.89894e-13	-13.28
					0	1673	72.8834		1.70324e-16	-13.27
					0	1674	72.9094		1.55669e-20	-13.26
					0	1675	73.0201		5.26076e-25	-13.25
					0	1676	73.0384		6.56799e-30	-13.24
					0	1677	73.1238		1.29265e-31	-13.23
					0	1678	73.1884		1.3825e-26	-13.22
					0	1679	73.1978		5.46247e-22	-13.21
					0	1680	73.232		7.97818e-18	-13.2
					0	1681	73.2726		4.31197e-14	-13.19
					0	1682	73.4512		8.63656e-11	-13.18
					0	1683	73.5048		6.424e-08	-13.17
					0	1684	73.5612		1.77995e-05	-13.16
					0	1685	73.6137		0.00184598	-13.15
					0	1686	73.7122		0.0722309	-13.14
					0	1687	73.8188		1.08178	-13.13
					0	1688	73.8685		6.38141	-13.12
					0	1689	74.0527		15.8038	-13.11
					0	1690	74.089		19.124	-13.1
					0	1691	74.1559		15.5054	-13.09
					0	1692	74.1796		12.186	-13.08
					0	1693	74.211		10.4693	-13.07
					0	1694	74.2232		9.43234	-13.06
					0	1695	74.2354		8.55538	-13.05
					0	1696	74.3566		7.98172	-13.04
					0	1697	74.3769		7.75953	-13.03
					0	1698	74.5676		7.48822	-13.02
					0	1699	74.7106		7.2093	-13.01
					0	1700	74.97		7.00654	-13
					0	1701	75.0252		6.87667	-12.99
					0	1702	75.041		6.82547	-12.98
					0	1703	75.2636		6.88175	-12.97
					0	1704	75.3358		7.12416	-12.96
					0	1705	75.3659		7.79405	-12.95
					0	1706	75.451		9.24591	-12.94
					0	1707	75.5224		10.0088	-12.93
					0	1708	75.5967		6.75007	-12.92
					0	1709	75.7403		2.13962	-12.91
					0	1710	75.7559		0.280158	-12.9
					0	1711	75.9588		0.0143486	-12.89
					0	1712	75.9899		0.000280335	-12.88
					0	1713	76.0319		2.06276e-06	-12.87
					0	1714	76.1187		5.67524e-09	-12.86
					0	1715	76.1631		5.81262e-12	-12.85
					0	1716	76.2655		2.20989e-15	-12.84
					0	1717	76.3125		3.11266e-19	-12.83
					0	1718	76.6852		3.20401e-23	-12.82
					0	1719	76.7566		2.96815e-19	-12.81
					0	1720	76.8927		2.06016e-15	-12.8
					0	1721	76.9737		5.29714e-12	-12.79
					0	1722	77.0021		5.05524e-09	-12.78
					0	1723	77.0856		1.79563e-06	-12.77
					0	1724	77.1957		0.000238415	-12.76
					0	1725	77.2859		0.0119165	-12.75
					0	1726	77.3589		0.227014	-12.74
					0	1727	77.3981		1.68863	-12.73
					0	1728	77.579		5.16838	-12.72
					0	1729	77.6071		7.36712	-12.71
					0	1730	77.7237		6.43138	-12.7
					0	1731	78.0241		5.05225	-12.69
					0	1732	78.3719		4.30658	-12.68
					0	1733	78.4743		3.89405	-12.67
					0	1734	78.4918		3.62227	-12.66
					0	1735	78.5978		3.42573	-12.65
					0	1736	78.6224		3.27638	-12.64
					0	1737	78.8129		3.15968	-12.63
					0	1738	78.9094		3.06735	-12.62
					0	1739	78.9277		2.99457	-12.61
					0	1740	79.0849		2.93872	-12.6
					0	1741	79.2973		2.89887	-12.59
					0	1742	79.404		2.87571	-12.58
					0	1743	79.5283		2.87202	-12.57
					0	1744	79.7534		2.89382	-12.56
					0	1745	79.9199		2.95328	-12.55
					0	1746	80.0589		3.0762	-12.54
					0	1747	80.2011		3.32725	-12.53
					0	1748	80.3875		3.96139	-12.52
					0	1749	80.5434		6.61381	-12.51
					0	1750	80.8242		17.7937	-12.5
					0	1751	80.8448		38.1505	-12.49
					0	1752	81.1156		39.315	-12.48
					0	1753	81.2168		22.8134	-12.47
					0	1754	81.4177		22.4308	-12.46
					0	1755	81.742		26.1411	-12.45
					0	1756	82.013		21.4957	-12.44
					0	1757	82.3953		15.8279	-12.43
					0	1758	82.5058		13.835	-12.42
					0	1759	82.7704		13.7673	-12.41
					0	1760	82.9943		13.1301	-12.4
					0	1761	83.5718		12.5261	-12.39
					0	1762	83.8553		12.2978	-12.38
					0	1763	84.6126		12.4092	-12.37
					0	1764	84.7743		13.0067	-12.36
					0	1765	85.0561		15.0085	-12.35
					0	1766	85.4285		22.3232	-12.34
					0	1767	85.9066		36.1723	-12.33
					0	1768	86.0565		36.6436	-12.32
					0	1769	86.4609		18.4442	-12.31
					0	1770	86.6765		6.70402	-12.3
					0	1771	86.887		5.89778	-12.29
					0	1772	87.0768		15.4649	-12.28
					0	1773	87.1963		36.6284	-12.27
					0	1774	87.7111		46.3927	-12.26
					0	1775	87.8808		34.1681	-12.25
					0	1776	87.9869		22.1208	-12.24
					0	1777	88.6401		18.3582	-12.23
					0	1778	89.0463		18.1367	-12.22
					0	1779	89.2632		15.3922	-12.21
					0	1780	89.5589		10.8832	-12.2
					0	1781	89.5892		17.3342	-12.19
					0	1782	89.8982		32.5405	-12.18
					0	1783	89.9892		34.8065	-12.17
					0	1784	90.1142		24.8042	-12.16
					0	1785	90.6441		17.109	-12.15
					0	1786	90.6874		14.4643	-12.14
					0	1787	90.8386		16.3338	-12.13
					0	1788	91.2994		21.7365	-12.12
					0	1789	91.6315		25.1476	-12.11
					0	1790	92.2552		31.5942	-12.1
					0	1791	92.2702		40.5483	-12.09
					0	1792	92.3433		43.7213	-12.08
					0	1793	92.4323		45.1576	-12.07
					0	1794	92.569		36.377	-12.06
					0	1795	93.0413		17.8254	-12.05
					0	1796	93.2943		10.2034	-12.04
					0	1797	93.8651		12.8767	-12.03
					0	1798	94.0086		13.1379	-12.02
					0	1799	94.3821		10.8815	-12.01
					0	1800	94.4286		9.61658	-12
					0	1801	94.447		9.96332	-11.99
					0	1802	94.7457		12.295	-11.98
					0	1803	95.5055		13.3526	-11.97
					0	1804	95.9389		9.5461	-11.96
					0	1805	96.0338		5.90062	-11.95
					0	1806	96.5511		5.25671	-11.94
					0	1807	96.9068		7.5291	-11.93
					0	1808	97.1987		12.8359	-11.92
					0	1809	97.2182		16.1478	-11.91
					0	1810	97.3932		15.4193	-11.9
					0	1811	97.5517		14.4208	-11.89
					0	1812	97.9043		14.7053	-11.88
					0	1813	98.534		16.1197	-11.87
					0	1814	98.6171		15.7085	-11.86
					0	1815	98.6785		9.60145	-11.85
					0	1816	98.6854		2.85662	-11.84
					0	1817	99.062		0.867853	-11.83
					0	1818	99.5769		3.78634	-11.82
					0	1819	99.6723		11.6107	-11.81
					0	1820	100.132		17.5407	-11.8
					0	1821	100.558		17.6689	-11.79
					0	1822	100.601		16.9755	-11.78
					0	1823	100.72		17.9207	-11.77
					0	1824	100.806		20.4001	-11.76
					0	1825	101.153		21.3942	-11.75
					0	1826	101.563		17.7927	-11.74
					0	1827	101.632		15.7261	-11.73
					0	1828	101.762		18.2194	-11.72
					0	1829	101.977		17.6871	-11.71
					0	1830	102.331		12.4177	-11.7
					0	1831	102.387		7.32028	-11.69
					0	1832	102.502		4.15825	-11.68
					0	1833	102.702		2.86872	-11.67
					0	1834	102.997		2.42283	-11.66
					0	1835	103.164		2.22494	-11.65
					0	1836	103.409		2.11641	-11.64
					0	1837	103.668		2.0523	-11.63
					0	1838	103.749		2.01476	-11.62
					0	1839	103.779		1.9955	-11.61
					0	1840	104.211		1.99058	-11.6
					0	1841	104.946		1.9986	-11.59
					0	1842	105.034		2.02003	-11.58
					0	1843	105.135		2.0591	-11.57
					0	1844	105.441		2.19762	-11.56
					0	1845	105.564		3.57426	-11.55
					0	1846	105.591		11.1964	-11.54
					0	1847	105.777		25.9479	-11.53
					0	1848	105.889		31.8853	-11.52
					0	1849	105.9		27.6656	-11.51
					0	1850	106.005		27.4461	-11.5
					0	1851	106.184		34.8947	-11.49
					0	1852	106.691		51.3021	-11.48
					0	1853	106.913		64.3523	-11.47
					0	1854	106.979		50.8055	-11.46
					0	1855	107.312		20.0988	-11.45
					0	1856	107.427		3.47162	-11.44
					0	1857	107.495		0.246146	-11.43
					0	1858	107.88		0.00981566	-11.42
					0	1859	107.976		0.0911219	-11.41
					0	1860	108.177		1.11488	-11.4
					0	1861	108.802		5.44985	-11.39
					0	1862	109.09		11.5373	-11.38
					0	1863	109.348		12.8116	-11.37
					0	1864	109.657		10.6612	-11.36
					0	1865	109.91		9.20946	-11.35
					0	1866	110.213		8.86641	-11.34
					0	1867	110.301		8.72302	-11.33
					0	1868	110.653		6.85485	-11.32
					0	1869	110.792		3.82515	-11.31
					0	1870	111.042		2.4507	-11.3
					0	1871	111.708		3.32551	-11.29
					0	1872	111.964		5.88542	-11.28
					0	1873	112.397		7.51642	-11.27
					0	1874	113.315		7.20547	-11.26
					0	1875	113.321		6.63658	-11.25
					0	1876	113.775		6.38095	-11.24
					0	1877	114.752		6.28833	-11.23
					0	1878	114.883		6.27717	-11.22
					0	1879	115.832		6.32809	-11.21
					0	1880	115.863		6.45808	-11.2
					0	1881	116.522		7.01379	-11.19
					0	1882	116.846		10.3094	-11.18
					0	1883	117.058		19.8285	-11.17
					0	1884	117.069		29.7381	-11.16
					0	1885	117.725		32.0015	-11.15
					0	1886	118.671		27.1941	-11.14
					0	1887	118.975		18.4116	-11.13
					0	1888	119.336		11.9276	-11.12
					0	1889	119.633		7.3236	-11.11
					0	1890	119.663		4.0767	-11.1
					0	1891	120.764		2.66263	-11.09
					0	1892	120.99		2.18308	-11.08
					0	1893	121.516		1.99183	-11.07
					0	1894	121.778		1.89521	-11.06
					0	1895	122.538		1.83961	-11.05
					0	1896	122.847		1.80567	-11.04
					0	1897	123.142		1.78519	-11.03
					0	1898	123.559		1.79944	-11.02
					0	1899	124.132		2.40763	-11.01
					0	1900	124.369		7.75946	-11
					0	1901	125.145		24.242	-10.99
					0	1902	125.253		36.9909	-10.98
					0	1903	126.003		27.349	-10.97
					0	1904	126.171		14.1004	-10.96
					0	1905	126.409		9.61929	-10.95
					0	1906	127.029		8.82338	-10.94
					0	1907	127.313		8.71822	-10.93
					0	1908	127.674		8.86842	-10.92
					0	1909	127.798		9.25769	-10.91
					0	1910	127.876		9.98471	-10.9
					0	1911	128.038		11.4034	-10.89
					0	1912	128.404		14.1463	-10.88
					0	1913	128.716		16.3719	-10.87
					0	1914	128.85		12.5776	-10.86
					0	1915	129.261		5.67117	-10.85
					0	1916	130.024		2.54611	-10.84
					0	1917	130.772		2.05364	-10.83
					0	1918	131.08		2.06336	-10.82
					0	1919	131.149		2.581	-10.81
					0	1920	131.381		5.91914	-10.8
					0	1921	131.538		13.7313	-10.79
					0	1922	132.702		18.7209	-10.78
					0	1923	133.3		16.9919	-10.77
					0	1924	133.588		14.4258	-10.76
					0	1925	134.303		13.3065	-10.75
					0	1926	134.763		13.0092	-10.74
					0	1927	134.97		13.1524	-10.73
					0	1928	135.773		13.6472	-10.72
					0	1929	136.12		14.6074	-10.71
					0	1930	136.618		16.3091	-10.7
					0	1931	137.67		19.6174	-10.69
					0	1932	138.375		24.7183	-10.68
					0	1933	138.991		26.7984	-10.67
					0	1934	140.425		30.1888	-10.66
					0	1935	143.33		39.5294	-10.65
					0	1936	143.812		34.4127	-10.64
					0	1937	144.578		23.3571	-10.63
					0	1938	145.406		23.5058	-10.62
					0	1939	147.145		32.0626	-10.61
					0	1940	147.895		37.1483	-10.6
					0	1941	148.14		34.1814	-10.59
					0	1942	148.841		25.0257	-10.58
					0	1943	152.516		16.6165	-10.57
					0	1944	153.993		13.6796	-10.56
					0	1945	154.4		13.7176	-10.55
					0	1946	155.339		14.6447	-10.54
					0	1947	155.94		15.1337	-10.53
					0	1948	156.45		13.9384	-10.52
					0	1949	156.595		11.0527	-10.51
					0	1950	160.471		8.04941	-10.5
					0	1951	164.329		6.00987	-10.49
					0	1952	164.892		4.89327	-10.48
					0	1953	168.269		4.41243	-10.47
					0	1954	168.503		4.09563	-10.46
					0	1955	170.333		2.89832	-10.45
					0	1956	173.484		1.26868	-10.44
					0	1957	174.07		1.23138	-10.43
					0	1958	187.683		2.68048	-10.42
					0	1959	188.021		3.58936	-10.41
					0	1960	192.585		3.67038	-10.4
					0	1961	193.573		4.55708	-10.39
					0	1962	204.11		11.4273	-10.38
					0	1963	205.726		32.5818	-10.37
					0	1964	209.497		52.371	-10.36
					0	1965	213.169		47.83	-10.35
					0	1966	214.548		28.6989	-10.34
					0	1967	217.247		9.85364	-10.33
					0.000916517	0	-18.9422		2.35355	-10.32
					0.000916517	1	-18.8678		3.6716	-10.31
					0.000916517	2	-18.846		6.4011	-10.3
					0.000916517	3	-18.6389		5.90412	-10.29
					0.000916517	4	-18.564		4.10932	-10.28
					0.000916517	5	-18.2465		3.09769	-10.27
					0.000916517	6	-18.236		2.63883	-10.26
					0.000916517	7	-18.232		2.38756	-10.25
					0.000916517	8	-18.1453		2.22826	-10.24
					0.000916517	9	-18.009		2.11889	-10.23
					0.000916517	10	-18.0052		2.03984	-10.22
					0.000916517	11	-17.8574		1.98059	-10.21
					0.000916517	12	-17.6601		1.935	-10.2
					0.000916517	13	-17.6087		1.89924	-10.19
					0.000916517	14	-17.494		1.8708	-10.18
					0.000916517	15	-17.4482		1.848	-10.17
					0.000916517	16	-17.3582		1.82966	-10.16
					0.000916517	17	-17.2441		1.81493	-10.15
					0.000916517	18	-17.1397		1.80319	-10.14
					0.000916517	19	-17.1087		1.79402	-10.13
					0.000916517	20	-17.0362		1.78706	-10.12
					0.000916517	21	-16.9657		1.78209	-10.11
					0.000916517	22	-16.8994		1.77892	-10.1
					0.000916517	23	-16.6583		1.77746	-10.09
					0.000916517	24	-16.6533		1.77761	-10.08
					0.000916517	25	-16.6066		1.77937	-10.07
					0.000916517	26	-16.341		1.78273	-10.06
					0.000916517	27	-16.2594		1.78775	-10.05
					0.000916517	28	-16.2015		1.79451	-10.04
[truncated: 196,771 more rows]

## Sheet: Fig. 5d
Fig. 5d: coordinates, band structure and density of states of PGNR
coordinates					band structure (full)				density of states (full)
atom type	X	Y	Z		k	band	Energy (eV)		Energy (eV)	PDOS of GNR	PDOS of porphyrin nanoribbon	DOS of PGNR
C	32.5673	29.2308	15.3392		0	0	-20.2487		-2	2.5688	0.594451	3.16325
C	33.274	28.0459	15.1435		0	1	-20.2473		-1.99	0.202028	0.046161	0.248189
C	32.5477	26.7852	15.0758		0	2	-20.0156		-1.98	0.00610481	0.00138387	0.00748868
C	31.1113	26.7987	15.0884		0	3	-20.0141		-1.97	6.9742e-05	1.57257e-05	8.54676e-05
C	30.3954	28.0394	15.2198		0	4	-19.9562		-1.96	2.9857e-07	6.7069e-08	3.65639e-07
C	31.1366	29.2618	15.4239		0	5	-19.9543		-1.95	1.09409e-09	4.89074e-10	1.58317e-09
C	33.2516	25.5412	15.0258		0	6	-19.7038		-1.94	3.22302e-07	1.99456e-07	5.21759e-07
C	32.5185	24.3086	15.0309		0	7	-19.7019		-1.93	6.27552e-05	3.88171e-05	0.000101572
C	31.0812	24.323	15.0554		0	8	-18.8436		-1.92	0.00458548	0.00283437	0.00741984
C	30.3741	25.5705	15.0587		0	9	-18.841		-1.91	0.126991	0.0784125	0.205404
C	33.2176	23.0361	15.0225		0	10	-18.6565		-1.9	1.35794	0.837008	2.19494
C	32.4876	21.8464	15.0516		0	11	-18.6488		-1.89	5.82761	3.58054	9.40814
C	31.0631	21.8382	15.0838		0	12	-18.3377		-1.88	10.9748	6.69962	17.6744
C	30.3481	23.0836	15.0757		0	13	-18.3223		-1.87	11.1835	6.73974	17.9233
C	28.9582	28.0627	15.2059		0	14	-18.1706		-1.86	8.94329	5.28805	14.2313
C	28.3102	29.2631	15.6036		0	15	-18.1682		-1.85	7.54761	4.39111	11.9387
C	29.0374	30.44	15.8572		0	16	-18.0107		-1.84	6.91792	3.99272	10.9106
C	30.4337	30.4597	15.7224		0	17	-18.0079		-1.83	6.69911	3.91312	10.6122
C	30.3195	20.6192	15.1273		0	18	-17.8414		-1.82	8.09959	5.54858	13.6482
C	28.9326	20.6283	15.1557		0	19	-17.8127		-1.81	18.4403	16.3558	34.7961
C	28.1887	21.8493	15.1322		0	20	-17.6729		-1.8	40.7423	37.9432	78.6856
C	28.9123	23.0859	15.0903		0	21	-17.6682		-1.79	44.6294	39.8943	84.5237
C	28.9297	25.587	15.0031		0	22	-17.4762		-1.78	25.378	20.6063	45.9843
C	28.2214	26.8316	14.8903		0	23	-17.4156		-1.77	14.5906	10.6843	25.2749
C	28.2075	24.3446	15.0326		0	24	-17.3406		-1.76	9.13323	6.67984	15.8131
C	26.7834	24.363	15.0406		0	25	-17.3394		-1.75	3.31091	2.62661	5.93752
C	26.0922	25.5928	14.7713		0	26	-17.1859		-1.74	3.25223	4.35309	7.60532
C	26.8248	26.7966	14.5277		0	27	-17.1709		-1.73	14.2616	18.6711	32.9327
C	26.037	23.1343	15.1572		0	28	-16.9643		-1.72	31.0618	34.8945	65.9562
C	24.6439	25.6211	14.7882		0	29	-16.9422		-1.71	31.8304	28.6809	60.5113
C	26.1197	27.8902	13.8355		0	30	-16.8166		-1.7	15.6912	11.3414	27.0326
C	26.7265	21.8681	15.1472		0	31	-16.7982		-1.69	3.49018	2.17509	5.66527
C	25.9529	20.6785	15.1161		0	32	-16.7485		-1.68	0.322152	0.186096	0.508247
C	24.5534	20.7317	15.0592		0	33	-16.7438		-1.67	0.0116773	0.00650916	0.0181865
C	23.8821	21.9635	15.1054		0	34	-16.7354		-1.66	0.000161631	8.85417e-05	0.000250173
C	24.6007	23.1786	15.2186		0	35	-16.6251		-1.65	1.9376e-05	2.27975e-05	4.21735e-05
C	24.6797	27.9039	13.8025		0	36	-16.4666		-1.64	0.00218544	0.00262633	0.00481177
C	23.9701	28.9711	13.1392		0	37	-16.2821		-1.63	0.0956969	0.114485	0.210182
C	24.728	29.967	12.4697		0	38	-16.2234		-1.62	1.5658	1.85973	3.42552
C	26.1265	29.8888	12.4119		0	39	-16.196		-1.61	9.7027	11.3765	21.0792
C	26.816	28.8618	13.076		0	40	-16.1309		-1.6	23.5781	26.9134	50.4915
C	23.9165	24.4801	15.2484		0	41	-16.12		-1.59	25.0825	26.753	51.8355
C	22.5348	24.6517	15.6173		0	42	-16.109		-1.58	16.7599	14.9966	31.7566
C	21.8132	25.7565	15.0556		0	43	-16.052		-1.57	12.4312	8.82305	21.2542
C	22.5199	26.8177	14.3949		0	44	-15.8109		-1.56	8.50506	5.41823	13.9233
C	23.9448	26.8064	14.3794		0	45	-15.7959		-1.55	3.18254	1.95317	5.1357
C	22.5055	28.9692	13.1337		0	46	-15.7821		-1.54	0.516599	0.312053	0.828652
C	21.7969	27.8988	13.7706		0	47	-15.7709		-1.53	0.0334307	0.0200305	0.0534612
C	20.3703	25.7843	15.1105		0	48	-15.7557		-1.52	0.000840681	0.000498751	0.00133943
C	21.8269	23.7853	16.5664		0	49	-15.7334		-1.51	0.000871161	0.000246677	0.00111784
C	20.3601	27.8671	13.7564		0	50	-15.5709		-1.5	0.0345617	0.00966238	0.0442241
C	19.6252	28.8937	13.0729		0	51	-15.5599		-1.49	0.531142	0.147827	0.678969
C	20.3534	29.9591	12.4584		0	52	-15.5481		-1.48	3.23481	0.892958	4.12777
C	21.7408	29.9964	12.4959		0	53	-15.5226		-1.47	8.38852	2.27673	10.6652
C	19.6442	26.8078	14.4186		0	54	-15.4972		-1.46	10.9825	2.87115	13.8536
C	18.2078	26.7663	14.373		0	55	-15.4236		-1.45	10.179	2.47632	12.6553
C	17.4893	27.7812	13.6227		0	56	-15.3362		-1.44	9.50208	2.10393	11.606
C	18.2014	28.8175	13.013		0	57	-15.298		-1.43	9.80062	1.97634	11.777
C	19.6553	24.7638	15.8159		0	58	-15.2711		-1.42	10.8888	2.01218	12.901
C	18.2204	24.7455	15.8063		0	59	-15.2115		-1.41	13.0616	2.24183	15.3034
C	17.4963	25.7286	15.0614		0	60	-14.987		-1.4	17.6195	2.89554	20.5151
C	20.3912	23.8059	16.5962		0	61	-14.9678		-1.39	25.4168	4.1649	29.5817
C	19.6739	22.8862	17.4461		0	62	-14.93		-1.38	27.8537	4.62601	32.4797
C	18.243	22.8555	17.3829		0	63	-14.8408		-1.37	16.0018	2.68703	18.6888
C	17.5179	23.728	16.5741		0	64	-14.7874		-1.36	3.97208	0.671585	4.64367
C	22.5034	22.9915	17.5307		0	65	-14.7635		-1.35	0.39366	0.0669773	0.460637
C	21.7995	22.1364	18.3976		0	66	-14.7619		-1.34	0.0472216	0.01453	0.0617515
C	20.4012	22.0446	18.3296		0	67	-14.6569		-1.33	0.594802	0.221768	0.81657
C	9.13198	25.476	14.7895		0	68	-14.6195		-1.32	4.27108	1.60344	5.87453
C	12.5829	28.1584	12.6319		0	69	-14.6071		-1.31	12.5769	4.78083	17.3577
C	16.0394	25.6826	15.014		0	70	-14.5176		-1.3	17.1339	6.67649	23.8104
C	12.5999	22.8347	16.9711		0	71	-14.495		-1.29	14.226	5.79177	20.0177
C	11.3686	23.3515	16.5674		0	72	-14.4573		-1.28	10.7926	4.61453	15.4071
C	10.1062	22.8251	17.0068		0	73	-14.4436		-1.27	9.18251	4.04732	13.2298
C	9.12377	23.5968	16.3971		0	74	-14.3434		-1.26	8.59093	3.83403	12.425
C	9.83741	24.5652	15.5931		0	75	-14.3382		-1.25	8.61154	3.84575	12.4573
N	11.2033	24.4342	15.6969		0	76	-14.234		-1.24	9.2092	4.08068	13.2899
C	9.83362	26.3816	13.9756		0	77	-14.177		-1.23	10.8523	4.74021	15.5925
C	9.11762	27.2825	13.0984		0	78	-14.1547		-1.22	13.5247	5.81651	19.3413
C	10.0967	28.0343	12.4595		0	79	-14.1458		-1.21	13.0026	5.53719	18.5398
C	11.3598	27.5797	12.9732		0	80	-14.1327		-1.2	6.66148	2.82334	9.48482
N	11.1979	26.543	13.8988		0	81	-14.1048		-1.19	1.48668	0.628643	2.11532
C	13.8054	27.751	13.168		0	82	-14.0885		-1.18	0.132734	0.0560564	0.188791
C	15.0604	28.3744	12.848		0	83	-14.0617		-1.17	0.00456891	0.00192809	0.006497
C	16.0396	27.6688	13.5382		0	84	-13.7435		-1.16	5.95604e-05	2.51223e-05	8.46827e-05
C	15.3318	26.6283	14.2535		0	85	-13.6804		-1.15	2.91245e-07	1.22804e-07	4.14049e-07
N	13.9712	26.68	14.0527		0	86	-13.6578		-1.14	5.31218e-10	2.23933e-10	7.55151e-10
C	15.3446	24.6756	15.7052		0	87	-13.5563		-1.13	3.60135e-13	1.51785e-13	5.1192e-13
C	16.0651	23.6961	16.4898		0	88	-13.5352		-1.12	9.05342e-17	3.81513e-17	1.28685e-16
C	15.0916	22.8716	17.0404		0	89	-13.5303		-1.11	8.42562e-21	3.55015e-21	1.19758e-20
C	13.826	23.3774	16.5864		0	90	-13.3912		-1.1	3.17627e-24	4.02575e-24	7.20202e-24
N	13.982	24.4914	15.7544		0	91	-13.3697		-1.09	6.89725e-20	9.33158e-20	1.62288e-19
Ni	12.5889	25.5357	14.8489		0	92	-13.357		-1.08	6.0952e-16	8.25017e-16	1.43454e-15
C	6.93644	28.051	12.1469		0	93	-13.1654		-1.07	1.99442e-12	2.70107e-12	4.69549e-12
C	7.66212	27.2749	13.0478		0	94	-12.6121		-1.06	2.4205e-09	3.28049e-09	5.70098e-09
C	6.95376	26.3869	13.9587		0	95	-12.5857		-1.05	1.09226e-06	1.48176e-06	2.57402e-06
C	5.51825	26.413	13.9917		0	96	-12.4976		-1.04	0.000183952	0.000249883	0.000433835
C	4.78487	27.2752	13.1043		0	97	-12.4504		-1.03	0.0116317	0.0158316	0.0274633
C	5.50382	28.0483	12.1193		0	98	-12.3698		-1.02	0.279008	0.380925	0.659933
C	7.67339	25.4758	14.7936		0	99	-12.3127		-1.01	2.58852	3.55302	6.14154
C	6.95483	24.5488	15.6189		0	100	-12.2162		-1	9.6732	13.4172	23.0904
C	5.51713	24.5663	15.6409		0	101	-12.1853		-0.99	16.0072	22.729	38.7362
C	4.79671	25.52	14.8487		0	102	-12.1745		-0.98	14.7315	22.1166	36.8481
C	7.66881	23.579	16.4304		0	103	-12.1606		-0.97	11.3915	19.0712	30.4627
C	6.94937	22.6655	17.204		0	104	-12.1601		-0.96	9.74633	18.6229	28.3692
C	5.52397	22.6637	17.2378		0	105	-12.0632		-0.95	7.36129	15.4657	22.827
C	4.79613	23.629	16.4627		0	106	-12.0425		-0.94	3.26833	7.21882	10.4871
C	3.34983	27.3306	13.155		0	107	-12.0111		-0.93	0.663178	1.50182	2.165
C	2.67336	27.9893	12.0932		0	108	-11.8733		-0.92	0.0843793	0.166811	0.25119
C	3.37684	28.6983	11.1029		0	109	-11.8453		-0.91	0.457518	0.641128	1.09865
C	4.77717	28.7725	11.137		0	110	-11.8421		-0.9	2.77593	3.96047	6.7364
C	4.79048	21.7247	18.0264		0	111	-11.773		-0.89	7.13631	10.6102	17.7465
C	3.40348	21.7482	18.0622		0	112	-11.652		-0.88	9.05515	14.7032	23.7583
C	2.64827	22.7117	17.3229		0	113	-11.6277		-0.87	7.77122	14.8768	22.648
C	3.36059	23.6547	16.5117		0	114	-11.5877		-0.86	6.38908	15.3633	21.7524
C	3.35596	25.5976	14.9358		0	115	-11.5714		-0.85	5.57637	18.0276	23.604
C	2.64075	26.6236	14.2299		0	116	-11.4933		-0.84	4.87394	23.4799	28.3539
C	2.64541	24.6587	15.7599		0	117	-11.46		-0.83	3.65194	26.1178	29.7698
C	1.22169	24.6999	15.8013		0	118	-11.3959		-0.82	1.78189	16.7492	18.5311
C	0.529278	25.814	15.2166		0	119	-11.3689		-0.81	0.439644	4.85121	5.29086
C	1.26122	26.8625	14.5771		0	120	-11.3422		-0.8	0.117266	0.588423	0.705689
C	0.483051	23.722	16.5616		0	121	-11.2721		-0.79	1.34823	0.394425	1.74266
C	1.18681	22.7612	17.3747		0	122	-10.9866		-0.78	10.2212	3.15834	13.3796
C	0.429066	21.9196	18.2305		0	123	-10.9699		-0.77	32.7499	12.03	44.7799
C	-0.965157	22.0429	18.3107		0	124	-10.9023		-0.76	47.8595	21.4384	69.2979
C	-1.65228	22.949	17.4874		0	125	-10.826		-0.75	33.4077	17.6724	51.08
C	-0.955435	23.7547	16.5544		0	126	-10.7671		-0.74	10.778	6.32979	17.1078
H	33.1173	30.1838	15.4535		0	127	-10.7259		-0.73	1.48829	0.925038	2.41333
H	33.0198	20.8772	15.0512		0	128	-10.6355		-0.72	0.0935903	0.0979875	0.191578
H	27.2137	29.2734	15.7202		0	129	-10.5898		-0.71	0.246701	0.998764	1.24547
H	28.4979	31.3561	16.1587		0	130	-10.5878		-0.7	2.13284	8.67689	10.8097
H	31.0006	31.3951	15.8844		0	131	-10.535		-0.69	7.78962	31.621	39.4107
H	30.8662	19.6583	15.1415		0	132	-10.4648		-0.68	13.1443	53.1743	66.3186
H	28.4032	19.6617	15.1984		0	133	-10.4584		-0.67	11.0358	44.4771	55.5129
H	26.4457	19.6922	15.0967		0	134	-10.3179		-0.66	4.46424	17.9434	22.4076
H	23.9709	19.7966	14.9738		0	135	-10.2601		-0.65	0.788211	3.16339	3.9516
H	22.7821	21.9845	15.039		0	136	-10.227		-0.64	0.0561373	0.225127	0.281265
H	24.2223	30.7976	11.9493		0	137	-10.2071		-0.63	0.00154671	0.0062001	0.00774681
H	26.6945	30.6397	11.8337		0	138	-10.1771		-0.62	1.61582e-05	6.47545e-05	8.09127e-05
H	27.9139	28.8066	12.9949		0	139	-10.1076		-0.61	6.33568e-08	2.53858e-07	3.17215e-07
H	19.7944	30.7625	11.9439		0	140	-10.0169		-0.6	9.27064e-11	3.71406e-10	4.64113e-10
H	22.2539	30.8431	12.0096		0	141	-9.94619		-0.59	5.04543e-14	2.02068e-13	2.52523e-13
H	17.655	29.6056	12.462		0	142	-9.92069		-0.58	6.66457e-14	4.78685e-14	1.14514e-13
H	17.7083	22.1169	18.0086		0	143	-9.90439		-0.57	1.20876e-10	8.675e-11	2.07626e-10
H	23.6024	23.0479	17.6031		0	144	-9.83069		-0.56	8.14608e-08	5.84553e-08	1.39916e-07
H	22.3587	21.5277	19.1309		0	145	-9.73459		-0.55	2.04628e-05	1.46813e-05	3.51442e-05
H	19.8514	21.3433	18.9842		0	146	-9.62589		-0.54	0.00192592	0.00138144	0.00330736
H	12.5816	28.9944	11.9124		0	147	-9.62049		-0.53	0.0685093	0.0491224	0.117632
H	12.6046	21.9619	17.6455		0	148	-9.60869		-0.52	0.935904	0.670648	1.60655
H	9.99627	21.974	17.6961		0	149	-9.52689		-0.51	5.07203	3.63044	8.70247
H	9.98215	28.8442	11.7228		0	150	-9.48979		-0.5	11.7379	8.38251	20.1204
H	15.1696	29.2345	12.1698		0	151	-9.44499		-0.49	13.8306	9.82852	23.6592
H	15.2106	21.9988	17.7004		0	152	-9.38809		-0.48	11.7466	8.27422	20.0209
H	7.47143	28.6828	11.4134		0	153	-9.36629		-0.47	10.2238	7.12745	17.3513
H	7.49087	21.9201	17.8157		0	154	-9.34529		-0.46	9.95919	6.8786	16.8378
H	1.57302	27.9423	12.0402		0	155	-9.22429		-0.45	10.776	7.38046	18.1565
H	2.81572	29.2049	10.297		0	156	-9.19039		-0.44	13.0331	8.86076	21.8939
H	5.32793	29.3616	10.3804		0	157	-9.07249		-0.43	15.0022	10.1502	25.1524
H	5.34485	20.9696	18.6139		0	158	-9.05799		-0.42	11.1597	7.53329	18.693
H	2.88286	20.9967	18.6794		0	159	-8.98979		-0.41	3.96827	2.67631	6.64458
H	0.933218	21.1826	18.8779		0	160	-8.98359		-0.4	0.586735	0.414627	1.00136
H	-1.53082	21.4224	19.0291		0	161	-8.94429		-0.39	0.0343433	0.708422	0.742765
H	-2.74735	23.0406	17.576		0	162	-8.91849		-0.38	0.00496663	9.05612	9.06108
C	50.2391	25.4362	14.9859		0	163	-8.90119		-0.37	0.0205045	44.1296	44.1501
C	51.7328	27.7369	14.1472		0	164	-8.83239		-0.36	0.036791	79.3327	79.3694
C	50.2947	27.789	14.1836		0	165	-8.80859		-0.35	0.0243601	52.6122	52.6366
C	49.602	29.0356	13.9682		0	166	-8.74399		-0.34	0.00595015	12.8716	12.8775
C	50.3747	30.2154	13.8091		0	167	-8.69289		-0.33	0.000536147	1.16165	1.16219
C	51.7733	30.1767	13.8968		0	168	-8.67009		-0.32	1.78211e-05	0.0386729	0.0386908
C	52.4473	28.9568	14.0672		0	169	-8.65259		-0.31	2.18505e-07	0.000474898	0.000475117
C	49.503	24.2971	15.437		0	170	-8.58159		-0.3	9.88188e-10	2.15095e-06	2.15194e-06
C	48.109	24.1968	15.0827		0	171	-8.54759		-0.29	1.64831e-12	3.59304e-09	3.59468e-09
C	47.4002	25.3993	14.7475		0	172	-8.51119		-0.28	1.01398e-15	2.2134e-12	2.21441e-12
C	48.1223	26.617	14.5031		0	173	-8.48319		-0.27	2.3002e-19	5.02785e-16	5.03015e-16
C	49.5473	26.5988	14.5046		0	174	-8.47849		-0.26	1.92402e-23	4.21101e-20	4.21294e-20
C	48.1383	29.0533	13.9636		0	175	-8.30149		-0.25	5.93355e-28	1.30025e-24	1.30084e-24
C	47.4149	27.8436	14.2225		0	176	-8.30019		-0.24	6.74584e-33	1.47997e-29	1.48065e-29
C	45.9563	25.4024	14.6847		0	177	-8.27959		-0.23	2.82699e-38	6.20896e-35	6.21179e-35
C	47.3788	22.9267	14.9896		0	178	-8.25889		-0.22	4.36647e-44	9.60008e-41	9.60445e-41
C	45.9779	27.8469	14.2383		0	179	-8.23319		-0.21	2.48546e-50	5.46981e-47	5.47229e-47
C	45.2592	29.07	14.0159		0	180	-8.11579		-0.2	5.21319e-57	1.14832e-53	1.14884e-53
C	46.003	30.2593	13.7431		0	181	-8.05909		-0.19	4.02878e-64	8.88175e-61	8.88578e-61
C	47.3907	30.2466	13.7132		0	182	-8.04439		-0.18	1.14702e-71	2.53067e-68	2.53182e-68
C	45.2457	26.63	14.4748		0	183	-8.01169		-0.17	1.20296e-79	2.65601e-76	2.65721e-76
C	43.8078	26.6475	14.5083		0	184	-7.94429		-0.16	4.64694e-88	1.02669e-84	1.02715e-84
C	43.1043	27.9061	14.3309		0	185	-7.93359		-0.15	6.61125e-97	1.46158e-93	1.46224e-93
C	43.8339	29.0702	14.0777		0	186	-7.92369		-0.14	3.46385e-106	7.66204e-103	7.6655e-103
C	45.2233	24.1849	14.8634		0	187	-7.90049		-0.13	6.68277e-116	1.479e-112	1.47967e-112
C	43.7874	24.1957	14.8596		0	188	-7.85759		-0.12	4.74726e-126	1.05114e-122	1.05162e-122
C	43.079	25.4292	14.7099		0	189	-7.71419		-0.11	1.24161e-136	2.75038e-133	2.75162e-133
C	45.9426	22.9428	14.9578		0	190	-7.71259		-0.1	1.19551e-147	2.64931e-144	2.65051e-144
C	45.2074	21.7006	14.9685		0	191	-7.68389		-0.09	4.23758e-159	9.39412e-156	9.39835e-156
C	43.7767	21.7398	15.0148		0	192	-7.58299		-0.08	5.52911e-171	1.22613e-167	1.22668e-167
C	43.0667	22.9373	14.9813		0	193	-7.57679		-0.07	2.65547e-183	5.89051e-180	5.89317e-180
C	48.0336	21.6767	14.8247		0	194	-7.53789		-0.06	4.69411e-196	1.04156e-192	1.04203e-192
C	47.3124	20.4699	14.7888		0	195	-7.43919		-0.05	3.05402e-209	6.77813e-206	6.78118e-206
C	45.915	20.4708	14.9083		0	196	-7.35859		-0.04	7.3127e-223	1.62335e-219	1.62408e-219
C	34.71	25.5259	14.9938		0	197	-7.35539		-0.03	6.44399e-237	1.4308e-233	1.43144e-233
C	38.1983	28.9131	14.6808		0	198	-7.34509		-0.02	2.08971e-251	4.64077e-248	4.64285e-248
C	41.6206	25.444	14.7411		0	199	-7.31009		-0.01	2.49437e-266	5.53904e-263	5.54154e-263
C	38.1327	22.0564	15.07		0	200	-7.28769		1.77636e-15	7.20101e-255	3.37137e-255	1.05724e-254
C	36.9111	22.7268	15.0082		0	201	-7.26009		0.01	3.28475e-240	1.53786e-240	4.82261e-240
C	35.6406	22.0575	15.0228		0	202	-7.21089		0.02	5.51462e-226	2.58185e-226	8.09646e-226
C	34.6717	23.0535	14.9991		0	203	-7.15929		0.03	3.40756e-212	1.59536e-212	5.00292e-212
C	35.4003	24.3026	14.9701		0	204	-7.12179		0.04	7.74998e-199	3.62843e-199	1.13784e-198
N	36.7638	24.1175	14.9622		0	205	-7.09069		0.05	6.48787e-186	3.03754e-186	9.5254e-186
C	35.4264	26.7346	14.9843		0	206	-7.03589		0.06	1.99924e-173	9.36021e-174	2.93526e-173
C	34.7273	28.0006	15.0429		0	207	-6.96459		0.07	2.26781e-161	1.06177e-161	3.32957e-161
C	35.7171	28.9736	14.9616		0	208	-6.95859		0.08	9.46994e-150	4.43376e-150	1.39037e-149
C	36.9694	28.2748	14.856		0	209	-6.92869		0.09	1.45583e-138	6.81614e-139	2.13744e-138
N	36.7907	26.8878	14.8932		0	210	-6.91629		0.1	8.23992e-128	3.85792e-128	1.20978e-127
C	39.4141	28.2345	14.5774		0	211	-6.89839		0.11	1.71716e-117	8.03978e-118	2.52114e-117
C	40.6797	28.893	14.4005		0	212	-6.89479		0.12	1.31768e-107	6.16944e-108	1.93463e-107
C	41.6505	27.8975	14.426		0	213	-6.88769		0.13	3.72354e-98	1.74339e-98	5.46693e-98
C	40.9266	26.6591	14.6165		0	214	-6.85249		0.14	3.87517e-89	1.8144e-89	5.68957e-89
N	39.5653	26.8482	14.6898		0	215	-6.85219		0.15	1.48547e-80	6.95519e-81	2.18099e-80
C	40.908	24.244	14.9034		0	216	-6.84269		0.16	2.09764e-72	9.82157e-73	3.0798e-72
C	41.6126	22.9851	15.0119		0	217	-6.83099		0.17	1.09134e-64	5.10992e-65	1.60233e-64
C	40.6246	22.013	15.1083		0	218	-6.78869		0.18	2.09232e-57	9.79685e-58	3.072e-57
C	39.3672	22.7048	15.0513		0	219	-6.77809		0.19	1.47852e-50	6.92295e-51	2.17081e-50
N	39.5415	24.0882	14.9359		0	220	-6.74749		0.2	3.85184e-44	1.8036e-44	5.65543e-44
Ni	38.1654	25.4857	14.8702		0	221	-6.68379		0.21	3.70073e-38	1.73287e-38	5.4336e-38
H	49.8803	31.1893	13.6555		0	222	-6.65869		0.22	1.31175e-32	6.1424e-33	1.92599e-32
H	52.3534	31.1149	13.8334		0	223	-6.64799		0.23	1.71619e-27	8.03644e-28	2.51984e-27
H	53.5465	28.9512	14.1503		0	224	-6.62739		0.24	8.29274e-23	3.88336e-23	1.21761e-22
H	45.4559	31.2012	13.5529		0	225	-6.60819		0.25	1.48112e-18	6.93608e-19	2.17473e-18
H	47.9177	31.1892	13.4888		0	226	-6.55499		0.26	9.78807e-15	4.58395e-15	1.4372e-14
H	43.3009	30.0263	13.9198		0	227	-6.53619		0.27	2.39687e-11	1.12256e-11	3.51943e-11
H	43.229	20.7801	15.0598		0	228	-6.51659		0.28	2.17928e-08	1.02073e-08	3.20001e-08
H	49.1308	21.65	14.7201		0	229	-6.50989		0.29	7.37917e-06	3.45655e-06	1.08357e-05
H	47.8574	19.516	14.6708		0	230	-6.49229		0.3	0.000934867	0.000437969	0.00137284
H	45.3496	19.5207	14.9168		0	231	-6.44599		0.31	0.0446582	0.0209257	0.0655839
H	38.2098	30.0145	14.6214		0	232	-6.44429		0.32	0.815675	0.382327	1.198
H	38.122	20.9553	15.1353		0	233	-6.43429		0.33	5.85676	2.7468	8.60356
H	35.5162	20.9644	15.0577		0	234	-6.41399		0.34	17.5902	8.25952	25.8497
H	35.6159	30.0698	14.9517		0	235	-6.41209		0.35	25.7729	12.1344	37.9073
H	40.8015	29.9815	14.2912		0	236	-6.40159		0.36	26.2381	12.4223	38.6603
H	40.7281	20.9212	15.2028		0	237	-6.37919		0.37	26.6513	12.6967	39.348
					0	238	-6.34379		0.38	21.6068	10.3284	31.9352
					0	239	-6.34099		0.39	9.26529	4.43543	13.7007
					0	240	-6.32659		0.4	1.71568	0.821884	2.53756
					0	241	-6.31409		0.41	0.126572	0.0606557	0.187228
					0	242	-6.28159		0.42	0.00359289	0.00172215	0.00531505
					0	243	-6.23979		0.43	3.85831e-05	1.84964e-05	5.70795e-05
					0	244	-6.19869		0.44	1.55319e-07	7.4466e-08	2.29785e-07
					0	245	-6.18989		0.45	2.33126e-10	1.11778e-10	3.44904e-10
					0	246	-6.17009		0.46	1.30021e-13	6.23451e-14	1.92366e-13
					0	247	-6.16259		0.47	2.6885e-17	1.28919e-17	3.97769e-17
					0	248	-6.13739		0.48	2.05772e-21	9.86753e-22	3.04448e-21
					0	249	-6.10469		0.49	5.823e-26	2.79242e-26	8.61542e-26
					0	250	-6.09949		0.5	6.08718e-31	2.91918e-31	9.00636e-31
					0	251	-6.07989		0.51	2.34915e-36	1.12658e-36	3.47573e-36
					0	252	-6.06529		0.52	3.34508e-42	1.60423e-42	4.94931e-42
					0	253	-6.06339		0.53	1.75681e-48	8.42544e-49	2.59936e-48
					0	254	-6.03809		0.54	3.40193e-55	1.63154e-55	5.03347e-55
					0	255	-6.03109		0.55	2.42822e-62	1.16457e-62	3.59279e-62
					0	256	-6.01409		0.56	6.38726e-70	3.06335e-70	9.45062e-70
					0	257	-6.00439		0.57	6.19049e-78	2.96901e-78	9.1595e-78
					0	258	-5.99619		0.58	8.0878e-82	3.45617e-82	1.1544e-81
					0	259	-5.97649		0.59	1.31996e-73	5.64051e-74	1.88401e-73
					0	260	-5.92709		0.6	7.93678e-66	3.39155e-66	1.13283e-65
					0	261	-5.90169		0.61	1.75852e-58	7.51442e-59	2.50996e-58
					0	262	-5.89559		0.62	1.436e-51	6.13618e-52	2.04962e-51
					0	263	-5.88889		0.63	4.32291e-45	1.8472e-45	6.17011e-45
					0	264	-5.88679		0.64	4.79886e-39	2.05054e-39	6.8494e-39
					0	265	-5.87639		0.65	1.96516e-33	8.39691e-34	2.80486e-33
					0	266	-5.85909		0.66	2.96998e-28	1.26901e-28	4.23899e-28
					0	267	-5.80709		0.67	1.65749e-23	7.08191e-24	2.36568e-23
					0	268	-5.76179		0.68	3.41832e-19	1.46049e-19	4.8788e-19
					0	269	-5.72609		0.69	2.60771e-15	1.11411e-15	3.72182e-15
					0	270	-5.72549		0.7	7.36829e-12	3.14784e-12	1.05161e-11
					0	271	-5.69619		0.71	7.7257e-09	3.30031e-09	1.1026e-08
					0	272	-5.68689		0.72	3.01401e-06	1.28743e-06	4.30144e-06
					0	273	-5.66549		0.73	0.000439318	0.000187632	0.00062695
					0	274	-5.65069		0.74	0.0240857	0.0102852	0.034371
					0	275	-5.64599		0.75	0.502601	0.214568	0.717169
					0	276	-5.60779		0.76	4.08511	1.74329	5.8284
					0	277	-5.58259		0.77	13.632	5.81512	19.4472
					0	278	-5.57049		0.78	21.7999	9.32762	31.1275
					0	279	-5.55749		0.79	27.3365	11.9865	39.3231
					0	280	-5.54209		0.8	43.9785	19.9761	63.9546
					0	281	-5.41819		0.81	56.6839	26.0608	82.7447
					0	282	-5.40569		0.82	41.508	18.8263	60.3343
					0	283	-5.39909		0.83	19.9357	8.38407	28.3198
					0	284	-5.34399		0.84	11.5233	4.07538	15.5987
					0	285	-5.33069		0.85	10.313	2.96927	13.2823
					0	286	-5.31919		0.86	11.1403	2.34162	13.4819
					0	287	-5.30709		0.87	11.7312	1.57417	13.3054
					0	288	-5.28299		0.88	8.28244	0.719565	9.00201
					0	289	-5.25889		0.89	2.88219	0.238073	3.12026
					0	290	-5.23039		0.9	0.66404	0.75352	1.41756
					0	291	-5.20299		0.91	1.30084	3.52285	4.82368
					0	292	-5.19889		0.92	3.01116	7.36062	10.3718
					0	293	-5.19539		0.93	4.0487	8.15606	12.2048
					0	294	-5.15509		0.94	4.25351	6.86408	11.1176
					0	295	-5.14489		0.95	4.31694	5.96935	10.2863
					0	296	-5.13849		0.96	4.40718	5.60123	10.0084
					0	297	-5.09499		0.97	4.51319	5.47089	9.98408
					0	298	-5.05919		0.98	4.63878	5.4773	10.1161
					0	299	-5.02429		0.99	4.79099	5.58842	10.3794
					0	300	-4.99889		1	4.98365	5.80506	10.7887
					0	301	-4.92239		1.01	5.28246	6.19816	11.4806
					0	302	-4.91259		1.02	5.772	6.86941	12.6414
					0	303	-4.89889		1.03	6.68085	8.1237	14.8045
					0	304	-4.87909		1.04	8.37859	10.4577	18.8362
					0	305	-4.82999		1.05	9.37886	11.9408	21.3196
					0	306	-4.79549		1.06	6.37223	8.19673	14.569
					0	307	-4.77679		1.07	2.007	2.59442	4.60142
					0	308	-4.76259		1.08	0.259593	0.336437	0.59603
					0	309	-4.73309		1.09	0.0130991	0.0170021	0.0301012
					0	310	-4.68269		1.1	0.000251823	0.000327166	0.000578988
					0	311	-4.67159		1.11	1.82199e-06	2.37096e-06	4.19295e-06
					0	312	-4.63089		1.12	1.30117e-08	1.40484e-06	1.41785e-06
					0	313	-4.62319		1.13	1.80786e-06	0.000312636	0.000314443
					0	314	-4.59389		1.14	0.000151232	0.0261452	0.0262964
					0	315	-4.55029		1.15	0.00476053	0.822685	0.827445
					0	316	-4.51979		1.16	0.0567585	9.80386	9.86062
					0	317	-4.50049		1.17	0.257932	44.5267	44.7846
					0	318	-4.48999		1.18	0.448879	77.4411	77.89
					0	319	-4.46879		1.19	0.299731	51.6773	51.9771
					0	320	-4.41219		1.2	0.0766773	13.2123	13.289
					0	321	-4.38219		1.21	0.00748179	1.28855	1.29603
					0	322	-4.37629		1.22	0.000276738	0.0476419	0.0479186
					0	323	-4.37619		1.23	3.85485e-06	0.000663428	0.000667283
					0	324	-4.33269		1.24	2.01016e-08	3.45875e-06	3.47885e-06
					0	325	-4.32399		1.25	3.9049e-11	6.71784e-09	6.75689e-09
					0	326	-4.28459		1.26	2.81524e-14	4.8427e-12	4.87085e-12
					0	327	-4.24089		1.27	7.51204e-18	1.2921e-15	1.29962e-15
					0	328	-4.20329		1.28	7.40448e-22	1.27354e-19	1.28094e-19
					0	329	-4.11859		1.29	2.69241e-26	4.63068e-24	4.6576e-24
					0	330	-4.09719		1.3	3.71428e-31	6.20582e-29	6.24296e-29
					0	331	-4.04819		1.31	1.47931e-27	6.31826e-29	1.54249e-27
					0	332	-4.02419		1.32	7.62805e-23	3.2738e-24	7.95543e-23
					0	333	-4.02089		1.33	1.45419e-18	6.27775e-20	1.51697e-18
					0	334	-3.98279		1.34	1.02606e-14	4.4617e-16	1.07067e-14
					0	335	-3.98129		1.35	2.68378e-11	1.17776e-12	2.80155e-11
					0	336	-3.95689		1.36	2.60808e-08	1.15829e-09	2.7239e-08
					0	337	-3.93909		1.37	9.44835e-06	4.26446e-07	9.8748e-06
					0	338	-3.90629		1.38	0.00128287	5.9242e-05	0.00134211
					0	339	-3.83079		1.39	0.0658872	0.00314954	0.0690368
					0	340	-3.78769		1.4	1.30263	0.0658762	1.3685
					0	341	-3.76969		1.41	10.2826	0.573694	10.8563
					0	342	-3.75399		1.42	34.9856	2.30472	37.2903
					0	343	-3.74679		1.43	58.1254	4.7734	62.8988
					0	344	-3.68599		1.44	51.4983	5.11596	56.6142
					0	345	-3.65529		1.45	22.917	2.54293	25.4599
					0	346	-3.62999		1.46	4.50167	0.527261	5.02893
					0	347	-3.60229		1.47	0.357166	0.042991	0.400157
					0	348	-3.54199		1.48	0.0109619	0.00134004	0.012302
					0	349	-3.51499		1.49	0.000127549	1.57459e-05	0.000143295
					0	350	-3.46799		1.5	5.56921e-07	6.92174e-08	6.26139e-07
					0	351	-3.46519		1.51	9.07244e-10	1.13312e-10	1.02056e-09
					0	352	-3.42519		1.52	5.49418e-13	6.88765e-14	6.18295e-13
					0	353	-3.41499		1.53	1.23393e-16	1.55139e-17	1.38907e-16
					0	354	-3.35189		1.54	1.02605e-20	1.29302e-21	1.15535e-20
					0	355	-3.30149		1.55	1.16996e-21	1.83904e-22	1.35387e-21
					0	356	-3.26209		1.56	1.62796e-17	2.55896e-18	1.88386e-17
					0	357	-3.25699		1.57	8.38575e-14	1.31806e-14	9.70381e-14
					0	358	-3.05399		1.58	1.60107e-10	2.51633e-11	1.8527e-10
					0	359	-3.03959		1.59	1.1355e-07	1.78442e-08	1.31394e-07
					0	360	-3.00679		1.6	3.00104e-05	4.7154e-06	3.47258e-05
					0	361	-2.92099		1.61	0.00297068	0.000466669	0.00343735
					0	362	-2.87409		1.62	0.111078	0.0174435	0.128521
					0	363	-2.85669		1.63	1.59348	0.250092	1.84357
					0	364	-2.81689		1.64	9.05334	1.41927	10.4726
					0	365	-2.68019		1.65	21.8823	3.42141	25.3037
					0	366	-2.59359		1.66	26.4686	4.11233	30.5809
					0	367	-2.58369		1.67	21.8887	3.35339	25.2421
					0	368	-2.46139		1.68	19.4204	2.89187	22.3123
					0	369	-2.43929		1.69	22.816	3.25423	26.0702
					0	370	-2.43649		1.7	25.6044	3.50191	29.1063
					0	371	-2.41599		1.71	18.3158	2.43962	20.7555
					0	372	-2.41359		1.72	6.28262	0.825533	7.10815
					0	373	-2.41029		1.73	0.897596	0.117101	1.0147
					0	374	-2.40209		1.74	0.0503124	0.00653643	0.0568488
					0	375	-2.37269		1.75	0.00107716	0.00013957	0.00121673
					0	376	-2.33609		1.76	8.69064e-06	1.12401e-06	9.81466e-06
					0	377	-2.31919		1.77	2.6226e-08	3.38751e-09	2.96135e-08
					0	378	-2.26839		1.78	2.94678e-11	3.80248e-12	3.32703e-11
					0	379	-2.26339		1.79	1.22922e-14	1.58495e-15	1.38772e-14
					0	380	-2.16939		1.8	1.89982e-18	2.4481e-19	2.14463e-18
					0	381	-2.08229		1.81	3.17537e-21	8.69476e-22	4.04484e-21
					0	382	-2.07789		1.82	4.02148e-17	1.11836e-17	5.13984e-17
					0	383	-2.01859		1.83	1.94901e-13	5.40041e-14	2.48905e-13
					0	384	-1.88319		1.84	3.49518e-10	9.64213e-11	4.45939e-10
					0	385	-1.79769		1.85	2.32313e-07	6.3742e-08	2.96055e-07
					0	386	-1.79459		1.86	5.7373e-05	1.56343e-05	7.30074e-05
					0	387	-1.76239		1.87	0.00528549	0.00142735	0.00671283
					0	388	-1.71959		1.88	0.18286	0.0487668	0.231626
					0	389	-1.70659		1.89	2.40573	0.629784	3.03551
					0	390	-1.59719		1.9	12.356	3.1386	15.4946
					0	391	-1.56059		1.91	26.3812	6.34539	32.7266
					0	392	-1.46949		1.92	27.6266	5.97789	33.6044
					0	393	-1.37629		1.93	20.7801	3.79147	24.5716
					0	394	-1.30739		1.94	17.4516	2.75205	20.2037
					0	395	-1.20729		1.95	17.9479	2.64266	20.5905
					0	396	-0.994691		1.96	20.1486	2.83338	22.9819
					0	397	-0.947791		1.97	20.7149	2.39214	23.107
					0	398	-0.889391		1.98	23.1319	1.38863	24.5205
					0	399	-0.824391		1.99	29.4476	1.06754	30.5151
					0	400	-0.767291
					0	401	-0.751991
					0	402	-0.685791
					0	403	-0.669491
					0	404	-0.500591
					0	405	-0.421791
					0	406	-0.359691
					0	407	-0.358591
					0	408	0.342409
					0	409	0.380709
					0	410	0.773809
					0	411	0.804109
					0	412	0.816009
					0	413	0.878109
					0	414	0.918009
					0	415	1.05671
					0	416	1.17871
					0	417	1.18281
					0	418	1.42301
					0	419	1.44161
					0	420	1.64991
					0	421	1.70781
					0	422	1.90941
					0	423	1.97051
					0	424	1.98351
					0	425	2.01481
					0	426	2.07081
					0	427	2.11361
					0	428	2.22191
					0	429	2.22411
					0	430	2.30881
					0	431	2.33551
					0	432	2.35721
					0	433	2.41081
					0	434	2.42101
					0	435	2.51821
					0	436	2.56911
					0	437	2.61231
					0	438	2.61951
					0	439	2.75041
					0	440	2.81041
					0	441	2.82201
					0	442	2.95221
					0	443	3.07651
					0	444	3.09171
					0	445	3.34971
					0	446	3.43681
					0	447	3.43981
					0	448	3.69701
					0	449	3.71011
					0	450	3.78621
					0	451	3.80121
					0	452	3.86061
					0	453	4.00371
					0	454	4.01281
					0	455	4.07941
					0	456	4.14511
					0	457	4.20251
					0	458	4.40091
					0	459	4.43521
					0	460	4.50391
					0	461	4.53281
					0	462	4.54731
					0	463	4.58451
					0	464	4.65651
					0	465	4.96661
					0	466	4.98411
					0	467	5.22481
					0	468	5.22631
					0	469	5.23281
					0	470	5.23761
					0	471	5.24711
					0	472	5.25331
					0	473	5.25571
					0	474	5.38251
					0	475	5.39881
					0	476	5.42061
					0	477	5.45911
					0	478	5.48811
					0	479	5.50951
					0	480	5.57721
					0	481	5.58051
					0	482	5.62211
					0	483	5.62381
					0	484	5.66981
					0	485	5.69011
					0	486	5.70421
					0	487	5.72461
					0	488	5.72951
					0	489	5.76991
					0	490	5.83131
					0	491	5.87901
					0	492	5.91221
					0	493	5.92701
					0	494	5.96821
					0	495	5.98721
					0	496	6.00171
					0	497	6.02151
					0	498	6.07091
					0	499	6.08001
					0	500	6.08911
					0	501	6.10751
					0	502	6.14911
					0	503	6.17721
					0	504	6.24571
					0	505	6.26441
					0	506	6.42431
					0	507	6.44811
					0	508	6.55791
					0	509	6.57871
					0	510	6.58421
					0	511	6.63121
					0	512	6.64751
					0	513	6.68761
					0	514	6.70021
					0	515	6.76921
					0	516	6.78681
					0	517	6.80541
					0	518	6.84421
					0	519	7.01831
					0	520	7.11191
					0	521	7.11701
					0	522	7.13021
					0	523	7.15391
					0	524	7.29821
					0	525	7.30191
					0	526	7.30581
					0	527	7.30951
					0	528	7.32581
					0	529	7.36301
					0	530	7.38661
					0	531	7.42451
					0	532	7.45091
					0	533	7.45681
					0	534	7.49781
					0	535	7.55031
					0	536	7.62181
					0	537	7.62861
					0	538	7.64801
					0	539	7.65321
					0	540	7.66831
					0	541	7.78861
					0	542	7.79261
					0	543	7.81061
					0	544	7.89031
					0	545	7.89641
					0	546	7.91091
					0	547	7.91631
					0	548	7.93241
					0	549	7.93531
					0	550	7.98601
					0	551	7.99981
					0	552	8.03911
					0	553	8.09841
					0	554	8.12351
					0	555	8.13411
					0	556	8.14301
					0	557	8.16531
					0	558	8.20971
					0	559	8.23251
					0	560	8.24681
					0	561	8.25811
					0	562	8.27851
					0	563	8.29251
					0	564	8.32221
					0	565	8.36471
					0	566	8.41331
					0	567	8.44551
					0	568	8.45211
					0	569	8.48021
					0	570	8.54121
					0	571	8.58381
					0	572	8.59851
					0	573	8.66431
					0	574	8.67161
					0	575	8.69301
					0	576	8.69981
					0	577	8.70711
					0	578	8.71911
					0	579	8.74131
					0	580	8.74631
					0	581	8.77711
					0	582	8.92271
					0	583	8.93671
					0	584	8.96701
					0	585	8.98001
					0	586	9.00011
					0	587	9.03961
					0	588	9.05591
					0	589	9.05941
					0	590	9.07591
					0	591	9.08731
					0	592	9.09551
					0	593	9.14231
					0	594	9.18361
					0	595	9.23371
					0	596	9.25631
					0	597	9.29361
					0	598	9.29581
					0	599	9.30761
					0	600	9.32481
					0	601	9.42961
					0	602	9.45361
					0	603	9.47651
					0	604	9.49141
					0	605	9.52861
					0	606	9.57431
					0	607	9.58441
					0	608	9.58951
					0	609	9.61711
					0	610	9.64741
					0	611	9.65901
					0	612	9.66651
					0	613	9.73181
					0	614	9.74731
					0	615	9.77891
					0	616	9.78661
					0	617	9.80661
					0	618	9.81261
					0	619	9.83321
					0	620	9.85291
					0	621	9.85781
					0	622	9.86891
					0	623	9.91741
					0	624	9.96041
					0	625	9.97781
					0	626	9.98121
					0	627	9.99251
					0	628	10.0346
					0	629	10.0362
					0	630	10.0705
					0	631	10.0925
					0	632	10.1115
					0	633	10.1444
					0	634	10.1479
					0	635	10.1917
					0	636	10.2006
					0	637	10.2118
					0	638	10.2613
					0	639	10.2708
					0	640	10.2846
					0	641	10.2925
					0	642	10.3238
					0	643	10.356
					0	644	10.3661
					0	645	10.3848
					0	646	10.3976
					0	647	10.4098
					0	648	10.4546
					0	649	10.471
					0	650	10.5466
					0	651	10.5543
					0	652	10.563
					0	653	10.59
					0	654	10.6336
					0	655	10.6586
					0	656	10.6876
					0	657	10.7328
					0	658	10.7552
					0	659	10.8021
					0	660	10.8203
					0	661	10.8624
					0	662	10.8771
					0	663	10.9447
					0	664	10.9962
					0	665	11.0126
					0	666	11.0241
					0	667	11.0297
					0	668	11.0609
					0	669	11.0708
					0	670	11.1122
					0	671	11.1453
					0	672	11.1625
					0	673	11.1726
					0	674	11.1742
					0	675	11.1875
					0	676	11.2294
					0	677	11.2756
					0	678	11.2813
					0	679	11.284
					0	680	11.3123
					0	681	11.3633
					0	682	11.4021
					0	683	11.4408
					0	684	11.4455
					0	685	11.4507
					0	686	11.4643
					0	687	11.5437
					0	688	11.5588
					0	689	11.625
					0	690	11.6484
					0	691	11.6724
					0	692	11.7032
					0	693	11.7367
					0	694	11.7418
					0	695	11.7733
					0	696	11.7861
					0	697	11.798
					0	698	11.8085
					0	699	11.8173
					0	700	11.8481
					0	701	11.8581
					0	702	11.9096
					0	703	11.9204
					0	704	11.9565
					0	705	11.9572
					0	706	11.9929
					0	707	12.0096
					0	708	12.0393
					0	709	12.0475
					0	710	12.0512
					0	711	12.0997
					0	712	12.1338
					0	713	12.1396
					0	714	12.1593
					0	715	12.1794
					0	716	12.1882
					0	717	12.2001
					0	718	12.2059
					0	719	12.2111
					0	720	12.2218
					0	721	12.2452
					0	722	12.2531
					0	723	12.259
					0	724	12.2925
					0	725	12.3007
					0	726	12.3238
					0	727	12.3348
					0	728	12.3853
					0	729	12.43
					0	730	12.4453
					0	731	12.4508
					0	732	12.4858
					0	733	12.5151
					0	734	12.5251
					0	735	12.5532
					0	736	12.5658
					0	737	12.5792
					0	738	12.5968
					0	739	12.6006
					0	740	12.6543
					0	741	12.6565
					0	742	12.664
					0	743	12.6941
					0	744	12.7115
					0	745	12.7175
					0	746	12.773
					0	747	12.7844
					0	748	12.7894
					0	749	12.8657
					0	750	12.8705
					0	751	12.8846
					0	752	12.9003
					0	753	12.9379
					0	754	12.9718
					0	755	12.9836
					0	756	13.0203
					0	757	13.0335
					0	758	13.0414
					0	759	13.0456
					0	760	13.1053
					0	761	13.127
					0	762	13.1477
					0	763	13.1525
					0	764	13.1663
					0	765	13.2005
					0	766	13.212
					0	767	13.2251
					0	768	13.2402
					0	769	13.2423
					0	770	13.2551
					0	771	13.2665
					0	772	13.2745
					0	773	13.2861
					0	774	13.3145
					0	775	13.3232
					0	776	13.3349
					0	777	13.345
					0	778	13.3598
					0	779	13.3754
					0	780	13.3873
					0	781	13.4185
					0	782	13.4429
					0	783	13.4487
					0	784	13.4636
					0	785	13.4698
					0	786	13.4758
					0	787	13.4946
					0	788	13.5225
					0	789	13.5398
					0	790	13.5485
					0	791	13.5541
					0	792	13.5666
					0	793	13.5916
					0	794	13.6205
					0	795	13.6364
					0	796	13.6523
					0	797	13.6582
					0	798	13.6736
					0	799	13.6977
					0	800	13.7457
					0	801	13.7662
					0	802	13.7806
					0	803	13.7831
					0	804	13.7945
					0	805	13.8131
					0	806	13.8258
					0	807	13.832
					0	808	13.8416
					0	809	13.8448
					0	810	13.8511
					0	811	13.8535
					0	812	13.8719
					0	813	13.8876
					0	814	13.9255
					0	815	13.9331
					0	816	13.9362
					0	817	13.955
					0	818	13.9844
					0	819	13.9958
					0	820	14.0012
					0	821	14.0263
					0	822	14.0306
					0	823	14.0567
					0	824	14.0651
					0	825	14.0664
					0	826	14.0944
					0	827	14.1067
					0	828	14.1106
					0	829	14.1293
					0	830	14.1341
					0	831	14.1489
					0	832	14.1701
					0	833	14.1754
					0	834	14.183
					0	835	14.2139
					0	836	14.2164
					0	837	14.2197
					0	838	14.2325
					0	839	14.2456
					0	840	14.2532
					0	841	14.2621
					0	842	14.2795
					0	843	14.2813
					0	844	14.2848
					0	845	14.3111
					0	846	14.3221
					0	847	14.3373
					0	848	14.3499
					0	849	14.3604
					0	850	14.3628
					0	851	14.3769
					0	852	14.4156
					0	853	14.4205
					0	854	14.4373
					0	855	14.4487
					0	856	14.4501
					0	857	14.4729
					0	858	14.4745
					0	859	14.4762
					0	860	14.5047
					0	861	14.5136
					0	862	14.5222
					0	863	14.5256
					0	864	14.5416
					0	865	14.5487
					0	866	14.5617
					0	867	14.5838
					0	868	14.5934
					0	869	14.6087
					0	870	14.6268
					0	871	14.64
					0	872	14.6594
					0	873	14.6638
					0	874	14.6663
					0	875	14.7153
					0	876	14.7196
					0	877	14.7307
					0	878	14.7372
					0	879	14.7605
					0	880	14.7673
					0	881	14.7726
					0	882	14.7966
					0	883	14.807
					0	884	14.8209
					0	885	14.8289
					0	886	14.8506
					0	887	14.8602
					0	888	14.8663
					0	889	14.8718
					0	890	14.8799
					0	891	14.8811
					0	892	14.9225
					0	893	14.9281
					0	894	14.9369
					0	895	14.9479
					0	896	14.9533
					0	897	14.986
					0	898	14.9878
					0	899	15.0098
					0	900	15.0177
					0	901	15.0244
					0	902	15.0279
					0	903	15.0444
					0	904	15.0536
					0	905	15.095
					0	906	15.121
					0	907	15.128
					0	908	15.1496
					0	909	15.1577
					0	910	15.1739
					0	911	15.1807
					0	912	15.2078
					0	913	15.2496
					0	914	15.263
					0	915	15.2952
					0	916	15.3146
					0	917	15.3508
					0	918	15.3568
					0	919	15.38
					0	920	15.3873
					0	921	15.418
					0	922	15.4228
					0	923	15.4313
					0	924	15.4539
					0	925	15.4573
					0	926	15.4662
					0	927	15.4955
					0	928	15.5001
					0	929	15.5351
					0	930	15.5425
					0	931	15.5623
					0	932	15.5731
					0	933	15.5909
					0	934	15.5946
					0	935	15.6056
					0	936	15.6258
					0	937	15.645
					0	938	15.6539
					0	939	15.6743
					0	940	15.698
					0	941	15.7062
					0	942	15.7119
					0	943	15.7227
					0	944	15.7304
					0	945	15.7779
					0	946	15.7907
					0	947	15.825
					0	948	15.842
					0	949	15.8453
					0	950	15.864
					0	951	15.9042
					0	952	15.9253
					0	953	15.9668
					0	954	15.9856
					0	955	16.0115
					0	956	16.017
					0	957	16.0289
					0	958	16.0679
					0	959	16.0951
					0	960	16.1049
					0	961	16.1493
					0	962	16.1551
					0	963	16.162
					0	964	16.1706
					0	965	16.1893
					0	966	16.2072
					0	967	16.2147
					0	968	16.2494
					0	969	16.2604
					0	970	16.264
					0	971	16.3091
					0	972	16.3131
					0	973	16.3638
					0	974	16.3792
					0	975	16.4266
					0	976	16.4454
					0	977	16.5209
					0	978	16.566
					0	979	16.5737
					0	980	16.5832
					0	981	16.6066
					0	982	16.6105
					0	983	16.6909
					0	984	16.706
					0	985	16.7616
					0	986	16.783
					0	987	16.7979
					0	988	16.8614
					0	989	16.8802
					0	990	16.884
					0	991	16.894
					0	992	16.9221
					0	993	16.9331
					0	994	16.9439
					0	995	16.9654
					0	996	16.9785
					0	997	17.0267
					0	998	17.1091
					0	999	17.1387
					0	1000	17.1523
					0	1001	17.1575
					0	1002	17.2624
					0	1003	17.2691
					0	1004	17.321
					0	1005	17.3548
					0	1006	17.3597
					0	1007	17.3876
					0	1008	17.4157
					0	1009	17.4351
					0	1010	17.4613
					0	1011	17.4739
					0	1012	17.5757
					0	1013	17.6362
					0	1014	17.6507
					0	1015	17.6598
					0	1016	17.7306
					0	1017	17.8107
					0	1018	17.8582
					0	1019	17.9022
					0	1020	17.9159
					0	1021	18.04
					0	1022	18.0701
					0	1023	18.1032
					0	1024	18.1198
					0	1025	18.1536
					0	1026	18.1626
					0	1027	18.3443
					0	1028	18.3701
					0	1029	18.3773
					0	1030	18.4161
					0	1031	18.4553
					0	1032	18.463
					0	1033	18.6051
					0	1034	18.6158
					0	1035	18.6399
					0	1036	18.6641
					0	1037	18.6706
					0	1038	18.6866
					0	1039	18.6983
					0	1040	18.7946
					0	1041	18.8047
					0	1042	18.815
					0	1043	18.8295
					0	1044	18.8408
					0	1045	18.8628
					0	1046	18.9315
					0	1047	18.9393
					0	1048	19.0009
					0	1049	19.0154
					0	1050	19.0209
					0	1051	19.0497
					0	1052	19.0582
					0	1053	19.0684
					0	1054	19.0752
					0	1055	19.1177
					0	1056	19.1337
					0	1057	19.1402
					0	1058	19.177
					0	1059	19.1887
					0	1060	19.2052
					0	1061	19.2138
					0	1062	19.2229
					0	1063	19.2551
					0	1064	19.2639
					0	1065	19.2717
					0	1066	19.3171
					0	1067	19.3308
					0	1068	19.3746
					0	1069	19.3942
					0	1070	19.4191
					0	1071	19.4511
					0	1072	19.4897
					0	1073	19.5045
					0	1074	19.5105
					0	1075	19.5441
					0	1076	19.6136
					0	1077	19.6765
					0	1078	19.6849
					0	1079	19.7024
					0	1080	19.7078
					0	1081	19.7095
					0	1082	19.7254
					0	1083	19.7634
					0	1084	19.8352
					0	1085	19.8536
					0	1086	19.8902
					0	1087	19.9117
					0	1088	19.9235
					0	1089	19.9594
					0	1090	19.9834
					0	1091	19.9993
					0	1092	20.0248
					0	1093	20.0527
					0	1094	20.0621
					0	1095	20.0941
					0	1096	20.1289
					0	1097	20.1753
					0	1098	20.1777
					0	1099	20.1992
					0	1100	20.2373
					0	1101	20.2546
					0	1102	20.2774
					0	1103	20.2828
					0	1104	20.2969
					0	1105	20.3206
					0	1106	20.3389
					0	1107	20.344
					0	1108	20.3478
					0	1109	20.3971
					0	1110	20.4016
					0	1111	20.4171
					0	1112	20.4594
					0	1113	20.5029
					0	1114	20.5151
					0	1115	20.5276
					0	1116	20.5472
					0	1117	20.5617
					0	1118	20.5825
					0	1119	20.622
					0	1120	20.6529
					0	1121	20.6601
					0	1122	20.7008
					0	1123	20.7045
					0	1124	20.7208
					0	1125	20.7324
					0	1126	20.7403
					0	1127	20.7621
					0	1128	20.794
					0	1129	20.8298
					0	1130	20.8463
					0	1131	20.8652
					0	1132	20.8984
					0	1133	20.9281
					0	1134	20.9586
					0	1135	20.9662
					0	1136	20.9884
					0	1137	20.9966
					0	1138	21.0393
					0	1139	21.0581
					0	1140	21.1104
					0	1141	21.1384
					0	1142	21.1806
					0	1143	21.2107
					0	1144	21.2206
					0	1145	21.2667
					0	1146	21.2721
					0	1147	21.2932
					0	1148	21.3062
					0	1149	21.3738
					0	1150	21.3831
					0	1151	21.3892
					0	1152	21.4247
					0	1153	21.4501
					0	1154	21.4776
					0	1155	21.4959
					0	1156	21.498
					0	1157	21.5218
					0	1158	21.6006
					0	1159	21.6091
					0	1160	21.6309
					0	1161	21.6519
					0	1162	21.6734
					0	1163	21.6794
					0	1164	21.6895
					0	1165	21.7025
					0	1166	21.7486
					0	1167	21.7716
					0	1168	21.7901
					0	1169	21.8058
					0	1170	21.8492
					0	1171	21.8528
					0	1172	21.8559
					0	1173	21.8762
					0	1174	21.8961
					0	1175	21.9409
					0	1176	21.9565
					0	1177	21.9595
					0	1178	21.9746
					0	1179	22.0165
					0	1180	22.0231
					0	1181	22.0543
					0	1182	22.0773
					0	1183	22.0923
					0	1184	22.1356
					0	1185	22.1813
					0	1186	22.204
					0	1187	22.2084
					0	1188	22.2312
					0	1189	22.2394
					0	1190	22.2487
					0	1191	22.2646
					0	1192	22.2987
					0	1193	22.3507
					0	1194	22.3662
					0	1195	22.4329
					0	1196	22.4522
					0	1197	22.5208
					0	1198	22.5364
					0	1199	22.5897
					0	1200	22.6162
					0	1201	22.6245
					0	1202	22.6596
					0	1203	22.6871
					0	1204	22.7178
					0	1205	22.7205
					0	1206	22.7567
					0	1207	22.7757
					0	1208	22.8067
					0	1209	22.8523
					0	1210	22.873
					0	1211	22.89
					0	1212	22.9099
					0	1213	22.943
					0	1214	22.9517
					0	1215	22.9713
					0	1216	22.9886
					0	1217	23.0066
					0	1218	23.0288
					0	1219	23.0379
					0	1220	23.0599
					0	1221	23.0935
					0	1222	23.1007
					0	1223	23.1146
					0	1224	23.1187
					0	1225	23.1427
					0	1226	23.1566
					0	1227	23.194
					0	1228	23.2053
					0	1229	23.2215
					0	1230	23.2573
					0	1231	23.2902
					0	1232	23.3016
					0	1233	23.3208
					0	1234	23.3296
					0	1235	23.34
					0	1236	23.3681
					0	1237	23.3766
					0	1238	23.409
					0	1239	23.417
					0	1240	23.4219
					0	1241	23.4424
					0	1242	23.4608
					0	1243	23.4832
					0	1244	23.5014
					0	1245	23.5103
					0	1246	23.5388
					0	1247	23.5628
					0	1248	23.6003
					0	1249	23.6034
					0	1250	23.6343
					0	1251	23.6449
					0	1252	23.6685
					0	1253	23.6833
					0	1254	23.7165
					0	1255	23.739
					0	1256	23.7561
					0	1257	23.8005
					0	1258	23.8195
					0	1259	23.8451
					0	1260	23.8622
					0	1261	23.8999
					0	1262	23.9069
					0	1263	23.92
					0	1264	23.9402
					0	1265	24.0076
					0	1266	24.0149
					0	1267	24.0709
					0	1268	24.1144
					0	1269	24.1291
					0	1270	24.1448
					0	1271	24.1508
					0	1272	24.1727
					0	1273	24.1907
					0	1274	24.2023
					0	1275	24.2117
					0	1276	24.2428
					0	1277	24.2537
					0	1278	24.2888
					0	1279	24.3026
					0	1280	24.3125
					0	1281	24.3508
					0	1282	24.3662
					0	1283	24.4008
					0	1284	24.4307
					0	1285	24.4667
					0	1286	24.482
					0	1287	24.5615
					0	1288	24.5732
					0	1289	24.5967
					0	1290	24.6084
					0	1291	24.6395
					0	1292	24.6546
					0	1293	24.6687
					0	1294	24.695
					0	1295	24.7019
					0	1296	24.7302
					0	1297	24.7732
					0	1298	24.7967
					0	1299	24.8082
					0	1300	24.8354
					0	1301	24.8379
					0	1302	24.8739
					0	1303	24.898
					0	1304	24.9189
					0	1305	24.9568
					0	1306	24.9969
					0	1307	25.007
					0	1308	25.0599
					0	1309	25.0911
					0	1310	25.1007
					0	1311	25.1136
					0	1312	25.1506
					0	1313	25.1645
					0	1314	25.2212
					0	1315	25.2397
					0	1316	25.2658
					0	1317	25.3041
					0	1318	25.3183
					0	1319	25.3553
					0	1320	25.3731
					0	1321	25.3964
					0	1322	25.4069
					0	1323	25.434
					0	1324	25.4661
					0	1325	25.4873
					0	1326	25.4954
					0	1327	25.5159
					0	1328	25.5292
					0	1329	25.5409
					0	1330	25.556
					0	1331	25.6018
					0	1332	25.6105
					0	1333	25.6351
					0	1334	25.6651
					0	1335	25.6675
					0	1336	25.6719
					0	1337	25.7042
					0	1338	25.7197
					0	1339	25.7492
					0	1340	25.8182
					0	1341	25.8593
					0	1342	25.8886
					0	1343	25.9148
					0	1344	25.9271
					0	1345	25.9765
					0	1346	26.0055
					0	1347	26.0307
					0	1348	26.0714
					0	1349	26.107
					0	1350	26.1163
					0	1351	26.1803
					0	1352	26.1973
					0	1353	26.2314
					0	1354	26.2678
					0	1355	26.3025
					0	1356	26.313
					0	1357	26.3271
					0	1358	26.3617
					0	1359	26.4089
					0	1360	26.4498
					0	1361	26.4544
					0	1362	26.4956
					0	1363	26.5243
					0	1364	26.5292
					0	1365	26.5942
					0	1366	26.6242
					0	1367	26.6294
					0	1368	26.6529
					0	1369	26.6742
					0	1370	26.7074
					0	1371	26.7811
					0	1372	26.809
					0	1373	26.8642
					0	1374	26.8789
					0	1375	26.9131
					0	1376	26.9173
					0	1377	26.9324
					0	1378	26.9547
					0	1379	26.9725
					0	1380	26.9902
					0	1381	27.0856
					0	1382	27.091
					0	1383	27.1132
					0	1384	27.1524
					0	1385	27.1646
					0	1386	27.1845
					0	1387	27.2086
					0	1388	27.2372
					0	1389	27.2942
					0	1390	27.3462
					0	1391	27.3875
					0	1392	27.4233
					0	1393	27.4279
					0	1394	27.5142
					0	1395	27.5316
					0	1396	27.5451
					0	1397	27.5643
					0	1398	27.6144
					0	1399	27.6836
					0	1400	27.6967
					0	1401	27.7304
					0	1402	27.7524
					0	1403	27.8052
					0	1404	27.8689
					0	1405	27.9007
					0	1406	27.9235
					0	1407	27.9601
					0	1408	27.9788
					0	1409	28.0408
					0	1410	28.0737
					0	1411	28.0999
					0	1412	28.1846
					0	1413	28.258
					0	1414	28.2929
					0	1415	28.3789
					0	1416	28.4802
					0	1417	28.5229
					0	1418	28.5525
					0	1419	28.5636
					0	1420	28.6134
					0	1421	28.6341
					0	1422	28.8453
					0	1423	28.8567
					0	1424	28.8982
					0	1425	28.9693
					0	1426	29.1048
					0	1427	29.1789
					0	1428	29.2292
					0	1429	29.2663
					0	1430	29.324
					0	1431	29.3737
					0	1432	29.462
					0	1433	29.4772
					0	1434	29.5273
					0	1435	29.558
					0	1436	29.5863
					0	1437	29.6408
					0	1438	29.7973
					0	1439	29.8733
					0	1440	29.976
					0	1441	29.9814
					0	1442	30.014
					0	1443	30.0388
					0	1444	30.065
					0	1445	30.1373
					0	1446	30.1505
					0	1447	30.1768
					0	1448	30.196
					0	1449	30.242
					0	1450	30.2829
					0	1451	30.3408
					0	1452	30.474
					0	1453	30.5037
					0	1454	30.5245
					0	1455	30.5514
					0	1456	30.573
					0	1457	30.6602
					0	1458	30.6993
					0	1459	30.7363
					0	1460	30.9035
					0	1461	30.9094
					0	1462	30.9327
					0	1463	30.94
					0	1464	31.0173
					0	1465	31.096
					0	1466	31.1514
					0	1467	31.2351
					0	1468	31.2526
					0	1469	31.3287
					0	1470	31.4521
					0	1471	31.5062
					0	1472	31.5505
					0	1473	31.6219
					0	1474	31.6317
					0	1475	31.6929
					0	1476	31.7653
					0	1477	31.8024
					0	1478	31.8411
					0	1479	31.9171
					0	1480	32.1026
					0	1481	32.1298
					0	1482	32.1896
					0	1483	32.2189
					0	1484	32.3101
					0	1485	32.3852
					0	1486	32.5149
					0	1487	32.5687
					0	1488	32.6174
					0	1489	32.717
					0	1490	32.7594
					0	1491	32.801
					0	1492	33.0154
					0	1493	33.0351
					0	1494	33.074
					0	1495	33.2095
					0	1496	33.3592
					0	1497	33.3847
					0	1498	33.4046
					0	1499	33.4277
					0	1500	33.455
					0	1501	33.5538
					0	1502	33.6259
					0	1503	33.6836
					0	1504	33.7079
					0	1505	33.8465
					0	1506	33.8686
					0	1507	33.916
					0	1508	34.0759
					0	1509	34.1451
					0	1510	34.266
					0	1511	34.2777
					0	1512	34.2868
					0	1513	34.336
					0	1514	34.3595
					0	1515	34.4284
					0	1516	34.4713
					0	1517	34.509
					0	1518	34.6031
					0	1519	34.6649
					0	1520	34.7805
					0	1521	34.8537
					0	1522	34.8557
					0	1523	34.866
					0	1524	34.8975
					0	1525	34.9195
					0	1526	34.9472
					0	1527	34.9517
					0	1528	35.0419
					0	1529	35.1041
					0	1530	35.1663
					0	1531	35.2549
					0	1532	35.2976
					0	1533	35.334
					0	1534	35.4532
					0	1535	35.4945
					0	1536	35.5598
					0	1537	35.6006
					0	1538	35.6265
					0	1539	35.7001
					0	1540	35.8036
					0	1541	35.8051
					0	1542	35.8528
					0	1543	35.8665
					0	1544	35.8931
					0	1545	35.9111
					0	1546	35.9176
					0	1547	35.9553
					0	1548	35.981
					0	1549	36.0078
					0	1550	36.049
					0	1551	36.1117
					0	1552	36.1435
					0	1553	36.1859
					0	1554	36.2646
					0	1555	36.2787
					0	1556	36.2975
					0	1557	36.3487
					0	1558	36.371
					0	1559	36.3845
					0	1560	36.4031
					0	1561	36.4223
					0	1562	36.4451
					0	1563	36.4642
					0	1564	36.4923
					0	1565	36.5177
					0	1566	36.5929
					0	1567	36.6053
					0	1568	36.6621
					0	1569	36.6748
					0	1570	36.7151
					0	1571	36.7593
					0	1572	36.8661
					0	1573	36.9031
					0	1574	36.9535
					0	1575	37.0446
					0	1576	37.0999
					0	1577	37.123
					0	1578	37.1882
					0	1579	37.1907
					0	1580	37.2137
					0	1581	37.2861
					0	1582	37.309
					0	1583	37.342
					0	1584	37.3946
					0	1585	37.3996
					0	1586	37.4566
					0	1587	37.5015
					0	1588	37.5483
					0	1589	37.5935
					0	1590	37.6244
					0	1591	37.6586
					0	1592	37.6809
					0	1593	37.6969
					0	1594	37.7454
					0	1595	37.8438
					0	1596	37.909
					0	1597	37.9998
					0	1598	38.03
					0	1599	38.1488
					0	1600	38.1829
					0	1601	38.2205
					0	1602	38.2373
					0	1603	38.2641
					0	1604	38.3352
					0	1605	38.4089
					0	1606	38.4319
					0	1607	38.4698
					0	1608	38.5312
					0	1609	38.5423
					0	1610	38.5646
					0	1611	38.571
					0	1612	38.5811
					0	1613	38.6531
					0	1614	38.7416
					0	1615	38.8995
					0	1616	38.9232
					0	1617	38.9615
					0	1618	38.967
					0	1619	38.9964
					0	1620	39.0355
					0	1621	39.0515
					0	1622	39.1458
					0	1623	39.1751
					0	1624	39.1816
					0	1625	39.197
					0	1626	39.2551
					0	1627	39.2595
					0	1628	39.3503
					0	1629	39.3766
					0	1630	39.3835
					0	1631	39.4148
					0	1632	39.5199
					0	1633	39.5865
					0	1634	39.5998
					0	1635	39.656
					0	1636	39.6968
					0	1637	39.716
					0	1638	39.7376
					0	1639	39.7728
					0	1640	39.8318
					0	1641	39.8711
					0	1642	39.9217
					0	1643	39.9543
					0	1644	39.9749
					0	1645	40.0032
					0	1646	40.0225
					0	1647	40.0502
					0	1648	40.1025
					0	1649	40.1163
					0	1650	40.18
					0	1651	40.2195
					0	1652	40.2392
					0	1653	40.4203
					0	1654	40.4492
					0	1655	40.5069
					0	1656	40.5451
					0	1657	40.6376
					0	1658	40.6731
					0	1659	40.693
					0	1660	40.7333
					0	1661	40.8115
					0	1662	40.8189
					0	1663	40.8654
					0	1664	40.8833
					0	1665	40.9472
					0	1666	40.98
					0	1667	40.997
					0	1668	41.0177
					0	1669	41.0686
					0	1670	41.0807
					0	1671	41.1281
					0	1672	41.1518
					0	1673	41.1807
					0	1674	41.2287
					0	1675	41.2406
					0	1676	41.3361
					0	1677	41.3546
					0	1678	41.3957
					0	1679	41.5008
					0	1680	41.6171
					0	1681	41.6379
					0	1682	41.671
					0	1683	41.6916
					0	1684	41.8117
					0	1685	41.8339
					0	1686	41.8778
					0	1687	41.8831
					0	1688	41.9961
					0	1689	42.0024
					0	1690	42.0204
					0	1691	42.0724
					0	1692	42.1716
					0	1693	42.2569
					0	1694	42.284
					0	1695	42.4118
					0	1696	42.5137
					0	1697	42.5573
					0	1698	42.5908
					0	1699	42.6021
					0	1700	42.6232
					0	1701	42.6465
					0	1702	42.6788
					0	1703	42.7016
					0	1704	42.745
					0	1705	42.7765
					0	1706	42.7983
					0	1707	42.8571
					0	1708	42.873
					0	1709	42.9556
					0	1710	43.0758
					0	1711	43.1248
					0	1712	43.1553
					0	1713	43.2354
					0	1714	43.3595
					0	1715	43.4754
					0	1716	43.5443
					0	1717	43.6055
					0	1718	43.6378
					0	1719	43.6708
					0	1720	43.6884
					0	1721	43.7301
					0	1722	43.7917
					0	1723	43.8417
					0	1724	43.8568
					0	1725	43.9505
					0	1726	43.9809
					0	1727	44.002
					0	1728	44.0736
					0	1729	44.2159
					0	1730	44.2309
					0	1731	44.2461
					0	1732	44.3551
					0	1733	44.3656
					0	1734	44.4827
					0	1735	44.5685
					0	1736	44.6014
					0	1737	44.6187
					0	1738	44.6342
					0	1739	44.6874
					0	1740	44.7061
					0	1741	44.7851
					0	1742	44.8401
					0	1743	44.8575
					0	1744	44.9149
					0	1745	44.9576
					0	1746	44.9919
					0	1747	45.0037
					0	1748	45.0674
					0	1749	45.0953
					0	1750	45.1401
					0	1751	45.2086
					0	1752	45.227
					0	1753	45.3088
					0	1754	45.3721
					0	1755	45.3929
					0	1756	45.4065
					0	1757	45.4617
					0	1758	45.4816
					0	1759	45.5442
					0	1760	45.5574
					0	1761	45.5892
					0	1762	45.6085
					0	1763	45.6734
					0	1764	45.8241
					0	1765	45.9082
					0	1766	45.9604
					0	1767	45.9875
					0	1768	46.0977
					0	1769	46.1034
					0	1770	46.1212
					0	1771	46.1892
					0	1772	46.2224
					0	1773	46.2611
					0	1774	46.2774
					0	1775	46.3356
					0	1776	46.3472
					0	1777	46.4164
					0	1778	46.4262
					0	1779	46.4601
					0	1780	46.4874
					0	1781	46.5419
					0	1782	46.5841
					0	1783	46.6082
					0	1784	46.6267
					0	1785	46.6669
					0	1786	46.6961
					0	1787	46.7521
					0	1788	46.7967
					0	1789	46.8306
					0	1790	46.8728
					0	1791	46.9198
					0	1792	46.9969
					0	1793	47.0204
					0	1794	47.0289
					0	1795	47.0546
					0	1796	47.0988
					0	1797	47.1155
					0	1798	47.1369
					0	1799	47.1527
					0	1800	47.17
					0	1801	47.194
					0	1802	47.2904
					0	1803	47.3871
					0	1804	47.3896
					0	1805	47.433
					0	1806	47.5066
					0	1807	47.5269
					0	1808	47.5369
					0	1809	47.5774
					0	1810	47.5995
					0	1811	47.6492
					0	1812	47.7149
					0	1813	47.7492
					0	1814	47.754
					0	1815	47.7859
					0	1816	47.826
					0	1817	47.8453
					0	1818	47.9588
					0	1819	47.9656
					0	1820	48.0033
					0	1821	48.092
					0	1822	48.1106
					0	1823	48.1497
					0	1824	48.2087
					0	1825	48.3137
					0	1826	48.3274
					0	1827	48.3387
					0	1828	48.3661
					0	1829	48.441
					0	1830	48.4897
					0	1831	48.5011
					0	1832	48.5392
					0	1833	48.5475
					0	1834	48.5644
					0	1835	48.7209
					0	1836	48.8014
					0	1837	48.8272
					0	1838	48.8526
					0	1839	48.8723
					0	1840	48.8768
					0	1841	48.924
					0	1842	49.0087
					0	1843	49.0173
					0	1844	49.0812
					0	1845	49.1063
					0	1846	49.1173
					0	1847	49.2436
					0	1848	49.2833
					0	1849	49.3181
					0	1850	49.3691
					0	1851	49.414
					0	1852	49.4201
					0	1853	49.4706
					0	1854	49.4834
					0	1855	49.5061
					0	1856	49.5496
					0	1857	49.5669
					0	1858	49.642
					0	1859	49.7045
					0	1860	49.7407
					0	1861	49.8302
					0	1862	49.908
					0	1863	49.9376
					0	1864	49.9417
					0	1865	49.9754
					0	1866	50.001
					0	1867	50.0108
					0	1868	50.0507
					0	1869	50.0699
					0	1870	50.0902
					0	1871	50.1258
					0	1872	50.1677
					0	1873	50.2034
					0	1874	50.2569
					0	1875	50.2842
					0	1876	50.2969
					0	1877	50.355
					0	1878	50.3741
					0	1879	50.3786
					0	1880	50.4272
					0	1881	50.4804
					0	1882	50.511
					0	1883	50.5249
					0	1884	50.5528
					0	1885	50.5846
					0	1886	50.6424
					0	1887	50.6607
					0	1888	50.7203
					0	1889	50.7314
					0	1890	50.7651
					0	1891	50.8798
					0	1892	50.8912
					0	1893	50.9299
					0	1894	50.9638
					0	1895	51.0038
					0	1896	51.0348
					0	1897	51.0782
					0	1898	51.0851
					0	1899	51.0979
					0	1900	51.1065
					0	1901	51.1662
					0	1902	51.1972
					0	1903	51.2338
					0	1904	51.2469
					0	1905	51.2664
					0	1906	51.329
					0	1907	51.3746
					0	1908	51.4519
					0	1909	51.4751
					0	1910	51.5071
					0	1911	51.5675
					0	1912	51.5739
					0	1913	51.6137
					0	1914	51.6213
					0	1915	51.6863
					0	1916	51.7439
					0	1917	51.792
					0	1918	51.8387
					0	1919	51.8476
					0	1920	51.8608
					0	1921	51.8985
					0	1922	51.9045
					0	1923	51.9412
					0	1924	51.9611
					0	1925	51.9649
					0	1926	52.0466
					0	1927	52.0571
					0	1928	52.0643
					0	1929	52.0863
					0	1930	52.1269
					0	1931	52.1985
					0	1932	52.2074
					0	1933	52.2342
					0	1934	52.2575
					0	1935	52.275
					0	1936	52.3286
					0	1937	52.3603
					0	1938	52.3855
					0	1939	52.425
					0	1940	52.4294
					0	1941	52.537
					0	1942	52.5562
					0	1943	52.5796
					0	1944	52.627
					0	1945	52.6302
					0	1946	52.6888
					0	1947	52.7258
					0	1948	52.7534
					0	1949	52.8563
					0	1950	52.8734
					0	1951	52.8971
					0	1952	52.9368
					0	1953	52.9815
					0	1954	52.9961
					0	1955	53.0125
					0	1956	53.0435
					0	1957	53.0585
					0	1958	53.0924
					0	1959	53.1389
					0	1960	53.2171
					0	1961	53.2502
					0	1962	53.2767
					0	1963	53.3028
					0	1964	53.3231
					0	1965	53.357
					0	1966	53.3966
					0	1967	53.4172
					0	1968	53.4275
					0	1969	53.452
					0	1970	53.4871
					0	1971	53.5538
					0	1972	53.6326
					0	1973	53.6461
					0	1974	53.6676
					0	1975	53.6839
					0	1976	53.7052
					0	1977	53.7233
					0	1978	53.7804
					0	1979	53.7952
					0	1980	53.8032
					0	1981	53.919
					0	1982	53.9576
					0	1983	54.0242
					0	1984	54.0632
					0	1985	54.1054
					0	1986	54.1237
					0	1987	54.1771
					0	1988	54.2511
					0	1989	54.2578
					0	1990	54.282
					0	1991	54.332
					0	1992	54.3888
					0	1993	54.4473
					0	1994	54.4606
					0	1995	54.4729
					0	1996	54.5152
[truncated: 268,886+ more rows]

## Sheet: Fig. 5e
Fig. 5e: coordinates, band structure and density of states of porphyrin nanoribbon
coordinates					band structure (full)				density of states (full)
atom type	X	Y	Z		k	band	Energy (eV)		DOS	Energy (eV)
C	20.1947	16.6786	15.0127		0	0	-20.119		0	-30
C	16.7309	20.1129	14.9971		0	1	-19.8046		0	-29.99
C	20.1946	23.5473	15.0127		0	2	-19.6739		0	-29.98
C	23.6583	20.1129	14.9972		0	3	-19.4183		0	-29.97
C	22.9559	18.8935	15		0	4	-17.0711		0	-29.96
C	23.6677	17.6297	15.0048		0	5	-16.0816		0	-29.95
C	22.6874	16.6479	15.0112		0	6	-15.712		0	-29.94
C	21.4233	17.3373	15.0092		0	7	-15.2842		0	-29.93
N	21.5871	18.7246	15.0028		0	8	-14.9058		0	-29.92
C	18.966	17.3374	15.0092		0	9	-14.8675		0	-29.91
C	17.7019	16.6479	15.0111		0	10	-14.3517		0	-29.9
C	16.7216	17.6297	15.0047		0	11	-13.999		0	-29.89
C	17.4334	18.8935	14.9999		0	12	-12.886		0	-29.88
N	18.8022	18.7246	15.0027		0	13	-12.758		0	-29.87
C	17.4333	21.3323	14.9999		0	14	-11.6018		0	-29.86
C	16.7215	22.5961	15.0047		0	15	-11.2918		0	-29.85
C	17.7018	23.5779	15.0111		0	16	-10.7362		0	-29.84
C	18.9659	22.8885	15.0091		0	17	-10.5184		0	-29.83
N	18.8022	21.5012	15.0027		0	18	-9.75074		0	-29.82
C	21.4232	22.8885	15.0092		0	19	-9.41584		0	-29.81
C	22.6873	23.5779	15.0111		0	20	-9.27244		0	-29.8
C	23.6676	22.5961	15.0048		0	21	-9.12524		0	-29.79
C	22.9558	21.3323	15		0	22	-8.85124		0	-29.78
N	21.5869	21.5012	15.0027		0	23	-8.39694		0	-29.77
H	20.1947	15.5757	15.0175		0	24	-7.39464		0	-29.76
H	20.1946	24.6502	15.0175		0	25	-7.13154		0	-29.75
H	22.8033	15.5533	15.0175		0	26	-6.90074		0	-29.74
H	17.586	15.5533	15.0174		0	27	-6.78914		0	-29.73
H	17.586	24.6726	15.0173		0	28	-6.64734		0	-29.72
H	22.8029	24.6726	15.0174		0	29	-6.38594		0	-29.71
Ni	20.1945	20.1125	15.0019		0	30	-6.24004		0	-29.7
C	28.5861	16.6787	15.0128		0	31	-6.10644		0	-29.69
C	25.1223	20.113	14.9972		0	32	-5.85514		0	-29.68
C	28.586	23.5473	15.0128		0	33	-5.80444		0	-29.67
C	32.0497	20.113	14.9974		0	34	-5.72704		0	-29.66
C	31.3473	18.8935	15.0001		0	35	-5.70844		0	-29.65
C	32.0591	17.6298	15.005		0	36	-5.67164		0	-29.64
C	31.0788	16.648	15.0113		0	37	-5.52864		0	-29.63
C	29.8147	17.3374	15.0094		0	38	-5.21734		0	-29.62
N	29.9785	18.7246	15.0029		0	39	-5.06864		0	-29.61
C	27.3574	17.3374	15.0093		0	40	-5.04804		0	-29.6
C	26.0934	16.648	15.0112		0	41	-4.76814		0	-29.59
C	25.113	17.6297	15.0048		0	42	-4.57184		0	-29.58
C	25.8248	18.8935	15.0001		0	43	-4.07024		0	-29.57
N	27.1936	18.7246	15.0028		0	44	-3.74214		0	-29.56
C	25.8247	21.3324	15		0	45	-3.68034		0	-29.55
C	25.1129	22.5961	15.0048		0	46	-3.67244		0	-29.54
C	26.0932	23.578	15.0112		0	47	-3.25064		0	-29.53
C	27.3573	22.8886	15.0093		0	48	-2.61204		0	-29.52
N	27.1936	21.5013	15.0028		0	49	-2.29204		0	-29.51
C	29.8146	22.8886	15.0093		0	50	-2.27584		0	-29.5
C	31.0787	23.578	15.0113		0	51	-1.75614		0	-29.49
C	32.059	22.5961	15.0049		0	52	-1.71714		0	-29.48
C	31.3472	21.3324	15.0001		0	53	-1.50464		0	-29.47
N	29.9783	21.5013	15.0029		0	54	-0.795145		0	-29.46
H	28.5861	15.5758	15.0177		0	55	-0.395045		0	-29.45
H	28.586	24.6503	15.0177		0	56	-0.246145		0	-29.44
H	31.1947	15.5534	15.0176		0	57	-0.236045		0	-29.43
H	25.9774	15.5534	15.0175		0	58	0.916955		0	-29.42
H	25.9774	24.6727	15.0175		0	59	1.32746		0	-29.41
H	31.1943	24.6727	15.0176		0	60	1.50756		0	-29.4
Ni	28.5859	20.1125	15.002		0	61	2.72986		0	-29.39
C	36.9775	16.6787	15.013		0	62	3.63036		0	-29.38
C	33.5137	20.113	14.9974		0	63	4.38006		0	-29.37
C	36.9774	23.5474	15.013		0	64	4.64126		0	-29.36
C	40.4411	20.113	14.9975		0	65	5.43646		0	-29.35
C	39.7387	18.8936	15.0003		0	66	5.49816		0	-29.34
C	40.4505	17.6298	15.0051		0	67	5.73256		0	-29.33
C	39.4702	16.6481	15.0114		0	68	5.85426		0	-29.32
C	38.2061	17.3375	15.0095		0	69	6.16146		0	-29.31
N	38.3699	18.7247	15.003		0	70	6.53236		0	-29.3
C	35.7488	17.3375	15.0094		0	71	6.72776		0	-29.29
C	34.4848	16.648	15.0114		0	72	6.96686		0	-29.28
C	33.5044	17.6298	15.005		0	73	7.01726		0	-29.27
C	34.2162	18.8936	15.0002		0	74	7.09566		0	-29.26
N	35.5851	18.7247	15.003		0	75	7.30156		0	-29.25
C	34.2161	21.3324	15.0002		0	76	7.75626		0	-29.24
C	33.5043	22.5962	15.005		0	77	7.78636		0	-29.23
C	34.4846	23.578	15.0113		0	78	8.06346		0	-29.22
C	35.7487	22.8886	15.0094		0	79	8.33326		0	-29.21
N	35.585	21.5013	15.003		0	80	8.87316		0	-29.2
C	38.206	22.8886	15.0094		0	81	8.96236		0	-29.19
C	39.4701	23.578	15.0114		0	82	9.00596		0	-29.18
C	40.4504	22.5962	15.0051		0	83	9.00816		0	-29.17
C	39.7386	21.3324	15.0003		0	84	9.20466		0	-29.16
N	38.3697	21.5013	15.003		0	85	9.80846		0	-29.15
H	36.9775	15.5758	15.0178		0	86	10.1397		0	-29.14
H	36.9774	24.6503	15.0178		0	87	10.3109		0	-29.13
H	39.5861	15.5534	15.0177		0	88	10.717		0	-29.12
H	34.3688	15.5534	15.0176		0	89	10.7524		0	-29.11
H	34.3688	24.6727	15.0176		0	90	11.0229		0	-29.1
H	39.5857	24.6727	15.0177		0	91	11.0293		0	-29.09
Ni	36.9773	20.1126	15.0021		0	92	11.2852		0	-29.08
					0	93	11.3489		0	-29.07
					0	94	12.1618		0	-29.06
					0	95	12.179		0	-29.05
					0	96	12.2981		0	-29.04
					0	97	12.3352		0	-29.03
					0	98	12.6524		0	-29.02
					0	99	12.6693		0	-29.01
					0	100	12.7957		0	-29
					0	101	12.802		0	-28.99
					0	102	12.8685		0	-28.98
					0	103	13.0889		0	-28.97
					0	104	13.4521		0	-28.96
					0	105	13.4561		0	-28.95
					0	106	13.6095		0	-28.94
					0	107	13.6845		0	-28.93
					0	108	13.715		0	-28.92
					0	109	13.8753		0	-28.91
					0	110	14.0555		0	-28.9
					0	111	14.294		0	-28.89
					0	112	14.396		0	-28.88
					0	113	14.4244		0	-28.87
					0	114	14.4261		0	-28.86
					0	115	14.6218		0	-28.85
					0	116	14.7916		0	-28.84
					0	117	14.8591		0	-28.83
					0	118	15.0132		0	-28.82
					0	119	15.1241		0	-28.81
					0	120	15.3377		0	-28.8
					0	121	15.4485		0	-28.79
					0	122	15.5121		0	-28.78
					0	123	15.6844		0	-28.77
					0	124	15.8039		0	-28.76
					0	125	15.8261		0	-28.75
					0	126	16.0228		0	-28.74
					0	127	16.031		0	-28.73
					0	128	16.0693		0	-28.72
					0	129	16.0818		0	-28.71
					0	130	16.109		0	-28.7
					0	131	16.5923		0	-28.69
					0	132	16.7053		0	-28.68
					0	133	16.8086		0	-28.67
					0	134	16.9265		0	-28.66
					0	135	17.0601		0	-28.65
					0	136	17.4217		0	-28.64
					0	137	17.6292		0	-28.63
					0	138	17.862		0	-28.62
					0	139	18.4442		0	-28.61
					0	140	18.4892		0	-28.6
					0	141	18.6036		0	-28.59
					0	142	18.6589		0	-28.58
					0	143	19.0663		0	-28.57
					0	144	19.1706		0	-28.56
					0	145	19.2005		0	-28.55
					0	146	20.6262		0	-28.54
					0	147	20.7055		0	-28.53
					0	148	20.7974		0	-28.52
					0	149	20.8132		0	-28.51
					0	150	21.039		0	-28.5
					0	151	21.14		0	-28.49
					0	152	21.3507		0	-28.48
					0	153	21.5472		0	-28.47
					0	154	21.5973		0	-28.46
					0	155	21.6473		0	-28.45
					0	156	21.9186		0	-28.44
					0	157	22.0043		0	-28.43
					0	158	22.0098		0	-28.42
					0	159	22.1574		0	-28.41
					0	160	22.2869		0	-28.4
					0	161	22.6818		0	-28.39
					0	162	22.989		0	-28.38
					0	163	23.1002		0	-28.37
					0	164	23.1189		0	-28.36
					0	165	23.2783		0	-28.35
					0	166	23.317		0	-28.34
					0	167	23.7914		0	-28.33
					0	168	23.8439		0	-28.32
					0	169	24.2303		0	-28.31
					0	170	24.3101		0	-28.3
					0	171	24.3712		0	-28.29
					0	172	24.3892		0	-28.28
					0	173	24.6983		0	-28.27
					0	174	24.7133		0	-28.26
					0	175	25.1823		0	-28.25
					0	176	25.411		0	-28.24
					0	177	25.8948		0	-28.23
					0	178	26.1305		0	-28.22
					0	179	26.1362		0	-28.21
					0	180	26.1721		0	-28.2
					0	181	26.2215		0	-28.19
					0	182	26.267		0	-28.18
					0	183	26.7679		0	-28.17
					0	184	26.9448		0	-28.16
					0	185	26.9891		0	-28.15
					0	186	27.2596		0	-28.14
					0	187	27.8038		0	-28.13
					0	188	28.5641		0	-28.12
					0	189	29.3107		0	-28.11
					0	190	29.6843		0	-28.1
					0	191	29.7628		0	-28.09
					0	192	29.9576		0	-28.08
					0	193	30.4443		0	-28.07
					0	194	30.5738		0	-28.06
					0	195	30.8195		0	-28.05
					0	196	31.1083		0	-28.04
					0	197	31.6725		0	-28.03
					0	198	31.7521		0	-28.02
					0	199	31.8143		0	-28.01
					0	200	32.6928		0	-28
					0	201	32.9338		0	-27.99
					0	202	33.1542		0	-27.98
					0	203	33.3055		0	-27.97
					0	204	33.4272		0	-27.96
					0	205	34.7772		0	-27.95
					0	206	35.2121		0	-27.94
					0	207	35.6392		0	-27.93
					0	208	35.7821		0	-27.92
					0	209	36.6281		0	-27.91
					0	210	36.7146		0	-27.9
					0	211	37.3751		0	-27.89
					0	212	37.5829		0	-27.88
					0	213	38.2977		0	-27.87
					0	214	38.3234		0	-27.86
					0	215	38.3483		0	-27.85
					0	216	39.1009		0	-27.84
					0	217	39.1639		0	-27.83
					0	218	39.4917		0	-27.82
					0	219	40.1287		0	-27.81
					0	220	40.1787		0	-27.8
					0	221	40.349		0	-27.79
					0	222	40.5801		0	-27.78
					0	223	40.6823		0	-27.77
					0	224	40.7574		0	-27.76
					0	225	40.954		0	-27.75
					0	226	42.1941		0	-27.74
					0	227	42.6191		0	-27.73
					0	228	42.9264		0	-27.72
					0	229	43.0866		0	-27.71
					0	230	44.0923		0	-27.7
					0	231	44.2417		0	-27.69
					0	232	44.3959		0	-27.68
					0	233	44.5596		0	-27.67
					0	234	44.6456		0	-27.66
					0	235	44.8903		0	-27.65
					0	236	45.2401		0	-27.64
					0	237	45.6105		0	-27.63
					0	238	45.6519		0	-27.62
					0	239	45.7302		0	-27.61
					0	240	46.416		0	-27.6
					0	241	46.4993		0	-27.59
					0	242	46.7238		0	-27.58
					0	243	47.8995		0	-27.57
					0	244	48.3799		0	-27.56
					0	245	48.747		0	-27.55
					0	246	49.0975		0	-27.54
					0	247	49.2944		0	-27.53
					0	248	49.6576		0	-27.52
					0	249	49.6648		0	-27.51
					0	250	50.1609		0	-27.5
					0	251	50.3332		0	-27.49
					0	252	50.3649		0	-27.48
					0	253	50.6042		0	-27.47
					0	254	50.6591		0	-27.46
					0	255	50.9643		0	-27.45
					0	256	50.9738		0	-27.44
					0	257	51.425		0	-27.43
					0	258	51.9912		0	-27.42
					0	259	52.5879		0	-27.41
					0	260	52.7885		0	-27.4
					0	261	53.1398		0	-27.39
					0	262	53.2828		0	-27.38
					0	263	53.5261		0	-27.37
					0	264	54.1741		0	-27.36
					0	265	54.7901		0	-27.35
					0	266	54.8064		0	-27.34
					0	267	54.9455		0	-27.33
					0	268	56.1258		0	-27.32
					0	269	56.7087		0	-27.31
					0	270	56.754		0	-27.3
					0	271	57.4193		0	-27.29
					0	272	58.611		0	-27.28
					0	273	58.9164		0	-27.27
					0	274	59.3132		0	-27.26
					0	275	59.9778		0	-27.25
					0	276	60.2492		0	-27.24
					0	277	60.5248		0	-27.23
					0	278	60.7636		0	-27.22
					0	279	60.9403		0	-27.21
					0	280	61.0689		0	-27.2
					0	281	61.3957		0	-27.19
					0	282	62.2757		0	-27.18
					0	283	62.5881		0	-27.17
					0	284	62.9706		0	-27.16
					0	285	63.4358		0	-27.15
					0	286	63.5851		0	-27.14
					0	287	63.8951		0	-27.13
					0	288	64.4193		0	-27.12
					0	289	64.7365		0	-27.11
					0	290	64.9092		0	-27.1
					0	291	66.834		0	-27.09
					0	292	67.1143		0	-27.08
					0	293	67.4526		0	-27.07
					0	294	67.6111		0	-27.06
					0	295	68.2584		0	-27.05
					0	296	68.5167		0	-27.04
					0	297	68.7625		0	-27.03
					0	298	68.9037		0	-27.02
					0	299	69.6761		0	-27.01
					0	300	70.1051		0	-27
					0	301	70.2049		0	-26.99
					0	302	70.2516		0	-26.98
					0	303	70.6226		0	-26.97
					0	304	71.1499		0	-26.96
					0	305	72.7256		0	-26.95
					0	306	73.1932		0	-26.94
					0	307	74.1375		0	-26.93
					0	308	74.487		0	-26.92
					0	309	74.7606		0	-26.91
					0	310	75.3636		0	-26.9
					0	311	75.5252		0	-26.89
					0	312	76.4414		0	-26.88
					0	313	76.9751		0	-26.87
					0	314	77.4193		0	-26.86
					0	315	78.0918		0	-26.85
					0	316	78.2066		0	-26.84
					0	317	78.7524		0	-26.83
					0	318	79.4672		0	-26.82
					0	319	79.514		0	-26.81
					0	320	81.0459		0	-26.8
					0	321	81.2772		0	-26.79
					0	322	82.5299		0	-26.78
					0	323	83.5735		0	-26.77
					0	324	83.5985		0	-26.76
					0	325	86.0432		0	-26.75
					0	326	86.596		0	-26.74
					0	327	88.3646		0	-26.73
					0	328	89.0253		0	-26.72
					0	329	89.1789		0	-26.71
					0	330	91.6112		0	-26.7
					0	331	92.0806		0	-26.69
					0	332	94.8978		0	-26.68
					0	333	95.5956		0	-26.67
					0	334	96.8802		0	-26.66
					0	335	98.3041		0	-26.65
					0	336	98.5458		0	-26.64
					0	337	98.8189		0	-26.63
					0	338	99.3587		0	-26.62
					0	339	101.441		0	-26.61
					0	340	102.955		0	-26.6
					0	341	106.144		0	-26.59
					0	342	106.591		0	-26.58
					0	343	107.963		0	-26.57
					0	344	109.336		0	-26.56
					0	345	110.088		0	-26.55
					0	346	111.077		0	-26.54
					0	347	114.747		0	-26.53
					0	348	116.479		0	-26.52
					0	349	125.306		0	-26.51
					0	350	126.26		0	-26.5
					0	351	126.365		0	-26.49
					0	352	130.385		0	-26.48
					0	353	140.382		0	-26.47
					0	354	140.424		0	-26.46
					0	355	168.193		0	-26.45
					0	356	172.78		0	-26.44
					0.00376811	0	-20.119		0	-26.43
					0.00376811	1	-19.8046		0	-26.42
					0.00376811	2	-19.674		0	-26.41
					0.00376811	3	-19.4183		0	-26.4
					0.00376811	4	-17.071		0	-26.39
					0.00376811	5	-16.0816		0	-26.38
					0.00376811	6	-15.712		0	-26.37
					0.00376811	7	-15.2842		0	-26.36
					0.00376811	8	-14.9095		0	-26.35
					0.00376811	9	-14.8638		0	-26.34
					0.00376811	10	-14.3517		0	-26.33
					0.00376811	11	-13.999		0	-26.32
					0.00376811	12	-12.8884		0	-26.31
					0.00376811	13	-12.7555		0	-26.3
					0.00376811	14	-11.6024		0	-26.29
					0.00376811	15	-11.2913		0	-26.28
					0.00376811	16	-10.7361		0	-26.27
					0.00376811	17	-10.5181		0	-26.26
					0.00376811	18	-9.75074		0	-26.25
					0.00376811	19	-9.41654		0	-26.24
					0.00376811	20	-9.27254		0	-26.23
					0.00376811	21	-9.12464		0	-26.22
					0.00376811	22	-8.85124		0	-26.21
					0.00376811	23	-8.39674		0	-26.2
					0.00376811	24	-7.39544		0	-26.19
					0.00376811	25	-7.13084		0	-26.18
					0.00376811	26	-6.90114		0	-26.17
					0.00376811	27	-6.78914		0	-26.16
					0.00376811	28	-6.64754		0	-26.15
					0.00376811	29	-6.38564		0	-26.14
					0.00376811	30	-6.24004		0	-26.13
					0.00376811	31	-6.10704		0	-26.12
					0.00376811	32	-5.85504		0	-26.11
					0.00376811	33	-5.80484		0	-26.1
					0.00376811	34	-5.72714		0	-26.09
					0.00376811	35	-5.70774		0	-26.08
					0.00376811	36	-5.67134		0	-26.07
					0.00376811	37	-5.52854		0	-26.06
					0.00376811	38	-5.21744		0	-26.05
					0.00376811	39	-5.06854		0	-26.04
					0.00376811	40	-5.04804		0	-26.03
					0.00376811	41	-4.76804		0	-26.02
					0.00376811	42	-4.57164		0	-26.01
					0.00376811	43	-4.07054		0	-26
					0.00376811	44	-3.74184		0	-25.99
					0.00376811	45	-3.68014		0	-25.98
					0.00376811	46	-3.67244		0	-25.97
					0.00376811	47	-3.25064		0	-25.96
					0.00376811	48	-2.61204		0	-25.95
					0.00376811	49	-2.29204		0	-25.94
					0.00376811	50	-2.27614		0	-25.93
					0.00376811	51	-1.75824		0	-25.92
					0.00376811	52	-1.71464		0	-25.91
					0.00376811	53	-1.50464		0	-25.9
					0.00376811	54	-0.795145		0	-25.89
					0.00376811	55	-0.395145		0	-25.88
					0.00376811	56	-0.246145		0	-25.87
					0.00376811	57	-0.236345		0	-25.86
					0.00376811	58	0.917255		0	-25.85
					0.00376811	59	1.32736		0	-25.84
					0.00376811	60	1.50726		0	-25.83
					0.00376811	61	2.73026		0	-25.82
					0.00376811	62	3.63036		0	-25.81
					0.00376811	63	4.38006		0	-25.8
					0.00376811	64	4.64136		0	-25.79
					0.00376811	65	5.43596		0	-25.78
					0.00376811	66	5.49856		0	-25.77
					0.00376811	67	5.73256		0	-25.76
					0.00376811	68	5.85436		0	-25.75
					0.00376811	69	6.16146		0	-25.74
					0.00376811	70	6.53226		0	-25.73
					0.00376811	71	6.72766		0	-25.72
					0.00376811	72	6.96686		0	-25.71
					0.00376811	73	7.01596		0	-25.7
					0.00376811	74	7.09716		0	-25.69
					0.00376811	75	7.30176		0	-25.68
					0.00376811	76	7.75636		0	-25.67
					0.00376811	77	7.78626		0	-25.66
					0.00376811	78	8.06356		0	-25.65
					0.00376811	79	8.33326		0	-25.64
					0.00376811	80	8.87306		0	-25.63
					0.00376811	81	8.96246		0	-25.62
					0.00376811	82	8.99696		0	-25.61
					0.00376811	83	9.01696		0	-25.6
					0.00376811	84	9.20456		0	-25.59
					0.00376811	85	9.80856		0	-25.58
					0.00376811	86	10.1395		0	-25.57
					0.00376811	87	10.3109		0	-25.56
					0.00376811	88	10.7166		0	-25.55
					0.00376811	89	10.7518		0	-25.54
					0.00376811	90	11.0231		0	-25.53
					0.00376811	91	11.0293		0	-25.52
					0.00376811	92	11.2863		0	-25.51
					0.00376811	93	11.3487		0	-25.5
					0.00376811	94	12.1617		0	-25.49
					0.00376811	95	12.1793		0	-25.48
					0.00376811	96	12.298		0	-25.47
					0.00376811	97	12.3352		0	-25.46
					0.00376811	98	12.6528		0	-25.45
					0.00376811	99	12.6689		0	-25.44
					0.00376811	100	12.796		0	-25.43
					0.00376811	101	12.802		0	-25.42
					0.00376811	102	12.8685		0	-25.41
					0.00376811	103	13.0889		0	-25.4
					0.00376811	104	13.4511		0	-25.39
					0.00376811	105	13.4562		0	-25.38
					0.00376811	106	13.6094		0	-25.37
					0.00376811	107	13.6851		0	-25.36
					0.00376811	108	13.7148		0	-25.35
					0.00376811	109	13.8749		0	-25.34
					0.00376811	110	14.0563		0	-25.33
					0.00376811	111	14.2939		0	-25.32
					0.00376811	112	14.396		0	-25.31
					0.00376811	113	14.4248		0	-25.3
					0.00376811	114	14.4262		0	-25.29
					0.00376811	115	14.6216		0	-25.28
					0.00376811	116	14.7914		0	-25.27
					0.00376811	117	14.8592		0	-25.26
					0.00376811	118	15.0132		0	-25.25
					0.00376811	119	15.1241		0	-25.24
					0.00376811	120	15.3378		0	-25.23
					0.00376811	121	15.4484		0	-25.22
					0.00376811	122	15.5118		0	-25.21
					0.00376811	123	15.6839		0	-25.2
					0.00376811	124	15.8042		0	-25.19
					0.00376811	125	15.8262		0	-25.18
					0.00376811	126	16.0228		0	-25.17
					0.00376811	127	16.0309		0	-25.16
					0.00376811	128	16.0697		0	-25.15
					0.00376811	129	16.0817		0	-25.14
					0.00376811	130	16.1091		0	-25.13
					0.00376811	131	16.5928		0	-25.12
					0.00376811	132	16.7045		0	-25.11
					0.00376811	133	16.8084		0	-25.1
					0.00376811	134	16.9274		0	-25.09
					0.00376811	135	17.0599		0	-25.08
					0.00376811	136	17.4217		0	-25.07
					0.00376811	137	17.6291		0	-25.06
					0.00376811	138	17.8622		0	-25.05
					0.00376811	139	18.4442		0	-25.04
					0.00376811	140	18.4893		0	-25.03
					0.00376811	141	18.6028		0	-25.02
					0.00376811	142	18.6578		0	-25.01
					0.00376811	143	19.0673		0	-25
					0.00376811	144	19.1713		0	-24.99
					0.00376811	145	19.2004		0	-24.98
					0.00376811	146	20.6262		0	-24.97
					0.00376811	147	20.7055		0	-24.96
					0.00376811	148	20.7964		0	-24.95
					0.00376811	149	20.8142		0	-24.94
					0.00376811	150	21.038		0	-24.93
					0.00376811	151	21.1411		0	-24.92
					0.00376811	152	21.3505		0	-24.91
					0.00376811	153	21.5469		0	-24.9
					0.00376811	154	21.5972		0	-24.89
					0.00376811	155	21.647		0	-24.88
					0.00376811	156	21.9188		0	-24.87
					0.00376811	157	22.0036		0	-24.86
					0.00376811	158	22.0095		0	-24.85
					0.00376811	159	22.1584		0	-24.84
					0.00376811	160	22.2871		0	-24.83
					0.00376811	161	22.682		0	-24.82
					0.00376811	162	22.9893		0	-24.81
					0.00376811	163	23.1003		0	-24.8
					0.00376811	164	23.1188		0	-24.79
					0.00376811	165	23.278		0	-24.78
					0.00376811	166	23.3166		0	-24.77
					0.00376811	167	23.792		0	-24.76
					0.00376811	168	23.8431		0	-24.75
					0.00376811	169	24.2306		0	-24.74
					0.00376811	170	24.3102		0	-24.73
					0.00376811	171	24.3711		0	-24.72
					0.00376811	172	24.3895		0	-24.71
					0.00376811	173	24.6907		0	-24.7
					0.00376811	174	24.7212		0	-24.69
					0.00376811	175	25.1819		0	-24.68
					0.00376811	176	25.411		0	-24.67
					0.00376811	177	25.8924		0	-24.66
					0.00376811	178	26.1288		0	-24.65
					0.00376811	179	26.1386		0	-24.64
					0.00376811	180	26.172		0	-24.63
					0.00376811	181	26.2218		0	-24.62
					0.00376811	182	26.2678		0	-24.61
					0.00376811	183	26.7678		0	-24.6
					0.00376811	184	26.9453		0	-24.59
					0.00376811	185	26.9889		0	-24.58
					0.00376811	186	27.2598		0	-24.57
					0.00376811	187	27.8039		0	-24.56
					0.00376811	188	28.5643		0	-24.55
					0.00376811	189	29.3111		0	-24.54
					0.00376811	190	29.6837		0	-24.53
					0.00376811	191	29.7626		0	-24.52
					0.00376811	192	29.9582		0	-24.51
					0.00376811	193	30.4433		0	-24.5
					0.00376811	194	30.5755		0	-24.49
					0.00376811	195	30.8194		0	-24.48
					0.00376811	196	31.1082		0	-24.47
					0.00376811	197	31.6724		0	-24.46
					0.00376811	198	31.7521		0	-24.45
					0.00376811	199	31.8141		0	-24.44
					0.00376811	200	32.6924		0	-24.43
					0.00376811	201	32.9338		0	-24.42
					0.00376811	202	33.1541		0	-24.41
					0.00376811	203	33.3046		0	-24.4
					0.00376811	204	33.4281		0	-24.39
					0.00376811	205	34.7779		0	-24.38
					0.00376811	206	35.2122		0	-24.37
					0.00376811	207	35.6394		0	-24.36
					0.00376811	208	35.7823		0	-24.35
					0.00376811	209	36.6281		0	-24.34
					0.00376811	210	36.7145		0	-24.33
					0.00376811	211	37.3715		0	-24.32
					0.00376811	212	37.5865		0	-24.31
					0.00376811	213	38.2986		0	-24.3
					0.00376811	214	38.3232		0	-24.29
					0.00376811	215	38.3482		0	-24.28
					0.00376811	216	39.1006		0	-24.27
					0.00376811	217	39.1634		0	-24.26
					0.00376811	218	39.4914		0	-24.25
					0.00376811	219	40.1288		0	-24.24
					0.00376811	220	40.1782		0	-24.23
					0.00376811	221	40.3491		0	-24.22
					0.00376811	222	40.5801		0	-24.21
					0.00376811	223	40.6833		0	-24.2
					0.00376811	224	40.7579		0	-24.19
					0.00376811	225	40.9547		0	-24.18
					0.00376811	226	42.1943		0	-24.17
					0.00376811	227	42.6191		0	-24.16
					0.00376811	228	42.9265		0	-24.15
					0.00376811	229	43.0861		0	-24.14
					0.00376811	230	44.0928		0	-24.13
					0.00376811	231	44.2413		0	-24.12
					0.00376811	232	44.3957		0	-24.11
					0.00376811	233	44.5599		0	-24.1
					0.00376811	234	44.6461		0	-24.09
					0.00376811	235	44.888		0	-24.08
					0.00376811	236	45.2428		0	-24.07
					0.00376811	237	45.6061		0	-24.06
					0.00376811	238	45.656		0	-24.05
					0.00376811	239	45.7293		0	-24.04
					0.00376811	240	46.4158		0	-24.03
					0.00376811	241	46.4997		0	-24.02
					0.00376811	242	46.7233		0	-24.01
					0.00376811	243	47.9001		0	-24
					0.00376811	244	48.3795		0	-23.99
					0.00376811	245	48.7473		0	-23.98
					0.00376811	246	49.0975		0	-23.97
					0.00376811	247	49.2945		0	-23.96
					0.00376811	248	49.6576		0	-23.95
					0.00376811	249	49.6648		0	-23.94
					0.00376811	250	50.1601		0	-23.93
					0.00376811	251	50.3331		0	-23.92
					0.00376811	252	50.3643		0	-23.91
					0.00376811	253	50.6035		0	-23.9
					0.00376811	254	50.6592		0	-23.89
					0.00376811	255	50.9646		0	-23.88
					0.00376811	256	50.9739		0	-23.87
					0.00376811	257	51.4248		0	-23.86
					0.00376811	258	51.9908		0	-23.85
					0.00376811	259	52.5874		0	-23.84
					0.00376811	260	52.7902		0	-23.83
					0.00376811	261	53.1398		0	-23.82
					0.00376811	262	53.2809		0	-23.81
					0.00376811	263	53.5262		0	-23.8
					0.00376811	264	54.1727		0	-23.79
					0.00376811	265	54.7904		0	-23.78
					0.00376811	266	54.8067		0	-23.77
					0.00376811	267	54.9476		0	-23.76
					0.00376811	268	56.1254		0	-23.75
					0.00376811	269	56.7091		0	-23.74
					0.00376811	270	56.7541		0	-23.73
					0.00376811	271	57.4185		0	-23.72
					0.00376811	272	58.6113		0	-23.71
					0.00376811	273	58.9159		0	-23.7
					0.00376811	274	59.3133		0	-23.69
					0.00376811	275	59.9757		0	-23.68
					0.00376811	276	60.2498		0	-23.67
					0.00376811	277	60.5247		0	-23.66
					0.00376811	278	60.7663		0	-23.65
					0.00376811	279	60.9395		0	-23.64
					0.00376811	280	61.068		0	-23.63
					0.00376811	281	61.3954		0	-23.62
					0.00376811	282	62.276		0	-23.61
					0.00376811	283	62.5879		0	-23.6
					0.00376811	284	62.9708		0	-23.59
					0.00376811	285	63.4356		0	-23.58
					0.00376811	286	63.5854		0	-23.57
					0.00376811	287	63.8953		0	-23.56
					0.00376811	288	64.4193		0	-23.55
					0.00376811	289	64.7358		0	-23.54
					0.00376811	290	64.9094		0	-23.53
					0.00376811	291	66.8331		0	-23.52
					0.00376811	292	67.1149		0	-23.51
					0.00376811	293	67.4523		0	-23.5
					0.00376811	294	67.6115		0	-23.49
					0.00376811	295	68.2586		0	-23.48
					0.00376811	296	68.5161		0	-23.47
					0.00376811	297	68.7598		0	-23.46
					0.00376811	298	68.9018		0	-23.45
					0.00376811	299	69.6768		0	-23.44
					0.00376811	300	70.1054		0	-23.43
					0.00376811	301	70.1999		0	-23.42
					0.00376811	302	70.254		0	-23.41
					0.00376811	303	70.6297		0	-23.4
					0.00376811	304	71.1498		0	-23.39
					0.00376811	305	72.7247		0	-23.38
					0.00376811	306	73.1935		0	-23.37
					0.00376811	307	74.1377		0	-23.36
					0.00376811	308	74.4867		0	-23.35
					0.00376811	309	74.76		0	-23.34
					0.00376811	310	75.3639		0	-23.33
					0.00376811	311	75.5254		0	-23.32
					0.00376811	312	76.4421		0	-23.31
					0.00376811	313	76.975		0	-23.3
					0.00376811	314	77.4184		0	-23.29
					0.00376811	315	78.0916		0	-23.28
					0.00376811	316	78.207		0	-23.27
					0.00376811	317	78.7525		0	-23.26
					0.00376811	318	79.467		0	-23.25
					0.00376811	319	79.5143		0	-23.24
					0.00376811	320	81.0457		0	-23.23
					0.00376811	321	81.2754		0	-23.22
					0.00376811	322	82.5278		0	-23.21
					0.00376811	323	83.5762		0	-23.2
					0.00376811	324	83.5982		0	-23.19
					0.00376811	325	86.043		0	-23.18
					0.00376811	326	86.5962		0	-23.17
					0.00376811	327	88.3644		0	-23.16
					0.00376811	328	89.0252		0	-23.15
					0.00376811	329	89.1786		0	-23.14
					0.00376811	330	91.6049		0	-23.13
					0.00376811	331	92.0869		0	-23.12
					0.00376811	332	94.8945		0	-23.11
					0.00376811	333	95.5988		0	-23.1
					0.00376811	334	96.8804		0	-23.09
					0.00376811	335	98.3044		0	-23.08
					0.00376811	336	98.5452		0	-23.07
					0.00376811	337	98.8189		0	-23.06
					0.00376811	338	99.3587		0	-23.05
					0.00376811	339	101.44		0	-23.04
					0.00376811	340	102.955		0	-23.03
					0.00376811	341	106.144		0	-23.02
					0.00376811	342	106.584		0	-23.01
					0.00376811	343	107.966		0	-23
					0.00376811	344	109.336		0	-22.99
					0.00376811	345	110.084		0	-22.98
					0.00376811	346	111.075		0	-22.97
					0.00376811	347	114.747		0	-22.96
					0.00376811	348	116.482		0	-22.95
					0.00376811	349	125.305		0	-22.94
					0.00376811	350	126.238		0	-22.93
					0.00376811	351	126.385		0	-22.92
					0.00376811	352	130.385		0	-22.91
					0.00376811	353	140.379		0	-22.9
					0.00376811	354	140.419		0	-22.89
					0.00376811	355	168.191		0	-22.88
					0.00376811	356	172.777		0	-22.87
					0.00753434	0	-20.119		0	-22.86
					0.00753434	1	-19.8046		0	-22.85
					0.00753434	2	-19.6741		0	-22.84
					0.00753434	3	-19.4184		0	-22.83
					0.00753434	4	-17.0708		0	-22.82
					0.00753434	5	-16.0814		0	-22.81
					0.00753434	6	-15.7119		0	-22.8
					0.00753434	7	-15.2843		0	-22.79
					0.00753434	8	-14.9181		0	-22.78
					0.00753434	9	-14.8553		0	-22.77
					0.00753434	10	-14.3517		0	-22.76
					0.00753434	11	-13.9991		0	-22.75
					0.00753434	12	-12.8953		0	-22.74
					0.00753434	13	-12.7485		0	-22.73
					0.00753434	14	-11.6043		0	-22.72
					0.00753434	15	-11.2899		0	-22.71
					0.00753434	16	-10.7358		0	-22.7
					0.00753434	17	-10.5171		0	-22.69
					0.00753434	18	-9.75044		0	-22.68
					0.00753434	19	-9.41884		0	-22.67
					0.00753434	20	-9.27274		0	-22.66
					0.00753434	21	-9.12284		0	-22.65
					0.00753434	22	-8.85144		0	-22.64
					0.00753434	23	-8.39624		0	-22.63
					0.00753434	24	-7.39784		0	-22.62
					0.00753434	25	-7.12884		0	-22.61
					0.00753434	26	-6.90244		0	-22.6
					0.00753434	27	-6.78904		0	-22.59
					0.00753434	28	-6.64804		0	-22.58
					0.00753434	29	-6.38474		0	-22.57
					0.00753434	30	-6.23984		0	-22.56
					0.00753434	31	-6.10904		0	-22.55
					0.00753434	32	-5.85484		0	-22.54
					0.00753434	33	-5.80614		0	-22.53
					0.00753434	34	-5.72754		0	-22.52
					0.00753434	35	-5.70564		0	-22.51
					0.00753434	36	-5.67044		0	-22.5
					0.00753434	37	-5.52814		0	-22.49
					0.00753434	38	-5.21784		0	-22.48
					0.00753434	39	-5.06834		0	-22.47
					0.00753434	40	-5.04804		0	-22.46
					0.00753434	41	-4.76784		0	-22.45
					0.00753434	42	-4.57114		0	-22.44
					0.00753434	43	-4.07134		0	-22.43
					0.00753434	44	-3.74114		0	-22.42
					0.00753434	45	-3.67964		0	-22.41
					0.00753434	46	-3.67274		0	-22.4
					0.00753434	47	-3.25064		0	-22.39
					0.00753434	48	-2.61204		0	-22.38
					0.00753434	49	-2.29204		0	-22.37
					0.00753434	50	-2.27704		0	-22.36
					0.00753434	51	-1.76344		0	-22.35
					0.00753434	52	-1.70824		0	-22.34
					0.00753434	53	-1.50474		0	-22.33
					0.00753434	54	-0.795045		0	-22.32
					0.00753434	55	-0.395445		0	-22.31
					0.00753434	56	-0.246145		0	-22.3
					0.00753434	57	-0.237245		0	-22.29
					0.00753434	58	0.918155		0	-22.28
					0.00753434	59	1.32736		0	-22.27
					0.00753434	60	1.50616		0	-22.26
					0.00753434	61	2.73136		0	-22.25
					0.00753434	62	3.63036		0	-22.24
					0.00753434	63	4.37996		0	-22.23
					0.00753434	64	4.64156		0	-22.22
					0.00753434	65	5.43446		0	-22.21
					0.00753434	66	5.49976		0	-22.2
					0.00753434	67	5.73256		0	-22.19
					0.00753434	68	5.85436		0	-22.18
					0.00753434	69	6.16156		0	-22.17
					0.00753434	70	6.53226		0	-22.16
					0.00753434	71	6.72726		0	-22.15
					0.00753434	72	6.96676		0	-22.14
					0.00753434	73	7.01226		0	-22.13
					0.00753434	74	7.10116		0	-22.12
					0.00753434	75	7.30226		0	-22.11
					0.00753434	76	7.75636		0	-22.1
					0.00753434	77	7.78586		0	-22.09
					0.00753434	78	8.06396		0	-22.08
					0.00753434	79	8.33356		0	-22.07
					0.00753434	80	8.87276		0	-22.06
					0.00753434	81	8.96266		0	-22.05
					0.00753434	82	8.98666		0	-22.04
					0.00753434	83	9.02656		0	-22.03
					0.00753434	84	9.20446		0	-22.02
					0.00753434	85	9.80866		0	-22.01
					0.00753434	86	10.1391		0	-22
					0.00753434	87	10.3107		0	-21.99
					0.00753434	88	10.715		0	-21.98
					0.00753434	89	10.7499		0	-21.97
					0.00753434	90	11.0235		0	-21.96
					0.00753434	91	11.0296		0	-21.95
					0.00753434	92	11.2897		0	-21.94
					0.00753434	93	11.3479		0	-21.93
					0.00753434	94	12.1614		0	-21.92
					0.00753434	95	12.1804		0	-21.91
					0.00753434	96	12.2976		0	-21.9
					0.00753434	97	12.3353		0	-21.89
					0.00753434	98	12.654		0	-21.88
					0.00753434	99	12.6677		0	-21.87
					0.00753434	100	12.7969		0	-21.86
					0.00753434	101	12.8019		0	-21.85
					0.00753434	102	12.8686		0	-21.84
					0.00753434	103	13.089		0	-21.83
					0.00753434	104	13.4482		0	-21.82
					0.00753434	105	13.4564		0	-21.81
					0.00753434	106	13.6089		0	-21.8
					0.00753434	107	13.6868		0	-21.79
					0.00753434	108	13.7143		0	-21.78
					0.00753434	109	13.8739		0	-21.77
					0.00753434	110	14.0587		0	-21.76
					0.00753434	111	14.2936		0	-21.75
					0.00753434	112	14.3961		0	-21.74
					0.00753434	113	14.4261		0	-21.73
					0.00753434	114	14.4265		0	-21.72
					0.00753434	115	14.6212		0	-21.71
					0.00753434	116	14.7905		0	-21.7
					0.00753434	117	14.8597		0	-21.69
					0.00753434	118	15.0131		0	-21.68
					0.00753434	119	15.1242		0	-21.67
					0.00753434	120	15.3379		0	-21.66
					0.00753434	121	15.4482		0	-21.65
					0.00753434	122	15.5108		0	-21.64
					0.00753434	123	15.6825		0	-21.63
					0.00753434	124	15.805		0	-21.62
					0.00753434	125	15.8266		0	-21.61
					0.00753434	126	16.0226		0	-21.6
					0.00753434	127	16.0307		0	-21.59
					0.00753434	128	16.071		0	-21.58
					0.00753434	129	16.0814		0	-21.57
					0.00753434	130	16.1096		0	-21.56
					0.00753434	131	16.5941		0	-21.55
					0.00753434	132	16.7023		0	-21.54
					0.00753434	133	16.8077		0	-21.53
					0.00753434	134	16.9298		0	-21.52
					0.00753434	135	17.0593		0	-21.51
					0.00753434	136	17.4218		0	-21.5
					0.00753434	137	17.6287		0	-21.49
					0.00753434	138	17.8626		0	-21.48
					0.00753434	139	18.444		0	-21.47
					0.00753434	140	18.4895		0	-21.46
					0.00753434	141	18.6003		0	-21.45
					0.00753434	142	18.6547		0	-21.44
					0.00753434	143	19.0703		0	-21.43
					0.00753434	144	19.1735		0	-21.42
					0.00753434	145	19.2001		0	-21.41
					0.00753434	146	20.6263		0	-21.4
					0.00753434	147	20.7057		0	-21.39
					0.00753434	148	20.7937		0	-21.38
					0.00753434	149	20.8167		0	-21.37
					0.00753434	150	21.0351		0	-21.36
					0.00753434	151	21.1441		0	-21.35
					0.00753434	152	21.3499		0	-21.34
					0.00753434	153	21.5459		0	-21.33
					0.00753434	154	21.597		0	-21.32
					0.00753434	155	21.6461		0	-21.31
					0.00753434	156	21.9194		0	-21.3
					0.00753434	157	22.0013		0	-21.29
					0.00753434	158	22.0088		0	-21.28
					0.00753434	159	22.1614		0	-21.27
					0.00753434	160	22.2877		0	-21.26
					0.00753434	161	22.6823		0	-21.25
					0.00753434	162	22.99		0	-21.24
					0.00753434	163	23.1005		0	-21.23
					0.00753434	164	23.1185		0	-21.22
					0.00753434	165	23.2772		0	-21.21
					0.00753434	166	23.3154		0	-21.2
					0.00753434	167	23.7936		0	-21.19
					0.00753434	168	23.8406		0	-21.18
					0.00753434	169	24.2315		0	-21.17
					0.00753434	170	24.3105		0	-21.16
					0.00753434	171	24.3707		0	-21.15
					0.00753434	172	24.3904		0	-21.14
					0.00753434	173	24.6791		0	-21.13
					0.00753434	174	24.7341		0	-21.12
					0.00753434	175	25.1809		0	-21.11
					0.00753434	176	25.4109		0	-21.1
					0.00753434	177	25.8854		0	-21.09
					0.00753434	178	26.1236		0	-21.08
					0.00753434	179	26.1455		0	-21.07
					0.00753434	180	26.1719		0	-21.06
					0.00753434	181	26.2227		0	-21.05
					0.00753434	182	26.2701		0	-21.04
					0.00753434	183	26.7677		0	-21.03
					0.00753434	184	26.947		0	-21.02
					0.00753434	185	26.9885		0	-21.01
					0.00753434	186	27.2605		0	-21
					0.00753434	187	27.8041		0	-20.99
					0.00753434	188	28.5647		0	-20.98
					0.00753434	189	29.3122		0	-20.97
					0.00753434	190	29.6817		0	-20.96
					0.00753434	191	29.762		0	-20.95
					0.00753434	192	29.9599		0	-20.94
					0.00753434	193	30.4403		0	-20.93
					0.00753434	194	30.5804		0	-20.92
					0.00753434	195	30.8191		0	-20.91
					0.00753434	196	31.1079		0	-20.9
					0.00753434	197	31.6721		0	-20.89
					0.00753434	198	31.7518		0	-20.88
					0.00753434	199	31.8136		0	-20.87
					0.00753434	200	32.691		0	-20.86
					0.00753434	201	32.9335		0	-20.85
					0.00753434	202	33.1535		0	-20.84
					0.00753434	203	33.3018		0	-20.83
					0.00753434	204	33.4307		0	-20.82
					0.00753434	205	34.7799		0	-20.81
					0.00753434	206	35.2125		0	-20.8
					0.00753434	207	35.6401		0	-20.79
					0.00753434	208	35.783		0	-20.78
					0.00753434	209	36.6283		0	-20.77
					0.00753434	210	36.7141		0	-20.76
					0.00753434	211	37.3615		0	-20.75
					0.00753434	212	37.5967		0	-20.74
					0.00753434	213	38.3011		0	-20.73
					0.00753434	214	38.3228		0	-20.72
					0.00753434	215	38.3481		0	-20.71
					0.00753434	216	39.0997		0	-20.7
					0.00753434	217	39.1621		0	-20.69
					0.00753434	218	39.4905		0	-20.68
					0.00753434	219	40.1288		0	-20.67
					0.00753434	220	40.1765		0	-20.66
					0.00753434	221	40.3493		0	-20.65
					0.00753434	222	40.5802		0	-20.64
					0.00753434	223	40.6863		0	-20.63
					0.00753434	224	40.7592		0	-20.62
					0.00753434	225	40.9569		0	-20.61
					0.00753434	226	42.195		0	-20.6
					0.00753434	227	42.619		0	-20.59
					0.00753434	228	42.9268		0	-20.58
					0.00753434	229	43.0849		0	-20.57
					0.00753434	230	44.0942		0	-20.56
					0.00753434	231	44.2402		0	-20.55
					0.00753434	232	44.3951		0	-20.54
					0.00753434	233	44.5611		0	-20.53
					0.00753434	234	44.6477		0	-20.52
					0.00753434	235	44.8814		0	-20.51
					0.00753434	236	45.2505		1.13612944e-315	-20.5
					0.00753434	237	45.5958		2.43219e-299	-20.49
					0.00753434	238	45.6654		1.91615e-283	-20.48
					0.00753434	239	45.7265		5.55562e-268	-20.47
					0.00753434	240	46.4154		5.92813e-253	-20.46
					0.00753434	241	46.5007		2.32806e-238	-20.45
					0.00753434	242	46.7219		3.36492e-224	-20.44
					0.00753434	243	47.902		1.79007e-210	-20.43
					0.00753434	244	48.3781		3.50506e-197	-20.42
					0.00753434	245	48.7483		2.52618e-184	-20.41
					0.00753434	246	49.0976		6.70186e-172	-20.4
					0.00753434	247	49.2948		6.54494e-160	-20.39
					0.00753434	248	49.6574		2.35297e-148	-20.38
					0.00753434	249	49.6649		3.11421e-137	-20.37
					0.00753434	250	50.1576		1.5175e-126	-20.36
					0.00753434	251	50.333		2.72263e-116	-20.35
					0.00753434	252	50.3626		1.7987e-106	-20.34
					0.00753434	253	50.6017		4.37597e-97	-20.33
					0.00753434	254	50.6593		3.92085e-88	-20.32
					0.00753434	255	50.9656		1.29397e-79	-20.31
					0.00753434	256	50.9743		1.57313e-71	-20.3
					0.00753434	257	51.4242		7.04638e-64	-20.29
					0.00753434	258	51.9898		1.16307e-56	-20.28
					0.00753434	259	52.5861		7.07589e-50	-20.27
					0.00753434	260	52.7951		1.58708e-43	-20.26
					0.00753434	261	53.1397		1.31279e-37	-20.25
					0.00753434	262	53.2753		4.00625e-32	-20.24
					0.00753434	263	53.5265		4.51267e-27	-20.23
					0.00753434	264	54.1685		1.87736e-22	-20.22
					0.00753434	265	54.7912		2.88686e-18	-20.21
					0.00753434	266	54.8075		1.64256e-14	-20.2
					0.00753434	267	54.9539		3.46305e-11	-20.19
					0.00753434	268	56.1242		2.71094e-08	-20.18
					0.00753434	269	56.7104		7.90325e-06	-20.17
					0.00753434	270	56.7543		0.000862044	-20.16
					0.00753434	271	57.4161		0.0354505	-20.15
					0.00753434	272	58.6122		0.557259	-20.14
					0.00753434	273	58.9143		3.4408	-20.13
					0.00753434	274	59.3136		8.86273	-20.12
					0.00753434	275	59.9695		10.9892	-20.11
					0.00753434	276	60.2519		8.89315	-20.1
					0.00753434	277	60.5246		6.84858	-20.09
					0.00753434	278	60.7746		5.76607	-20.08
					0.00753434	279	60.9371		5.12989	-20.07
					0.00753434	280	61.0654		4.69411	-20.06
					0.00753434	281	61.3943		4.37186	-20.05
					0.00753434	282	62.2766		4.12344	-20.04
					0.00753434	283	62.587		3.92751	-20.03
					0.00753434	284	62.9712		3.77184	-20.02
					0.00753434	285	63.4349		3.64977	-20.01
					0.00753434	286	63.5863		3.55931	-20
					0.00753434	287	63.8958		3.50472	-19.99
					0.00753434	288	64.4195		3.50621	-19.98
					0.00753434	289	64.7339		3.63583	-19.97
					0.00753434	290	64.91		3.95244	-19.96
					0.00753434	291	66.8303		3.80315	-19.95
					0.00753434	292	67.1166		2.26458	-19.94
					0.00753434	293	67.4514		0.666144	-19.93
					0.00753434	294	67.613		0.427243	-19.92
					0.00753434	295	68.2591		1.62765	-19.91
					0.00753434	296	68.5144		3.33057	-19.9
					0.00753434	297	68.7519		3.79188	-19.89
					0.00753434	298	68.8962		3.42151	-19.88
					0.00753434	299	69.6792		3.15637	-19.87
					0.00753434	300	70.1064		3.04706	-19.86
					0.00753434	301	70.1861		2.99972	-19.85
					0.00753434	302	70.2612		2.98994	-19.84
					0.00753434	303	70.6498		3.18886	-19.83
					0.00753434	304	71.1494		4.92099	-19.82
					0.00753434	305	72.7222		10.2459	-19.81
					0.00753434	306	73.1942		15.1464	-19.8
					0.00753434	307	74.1384		14.4455	-19.79
					0.00753434	308	74.4859		11.9101	-19.78
					0.00753434	309	74.7582		10.4798	-19.77
					0.00753434	310	75.3649		9.82809	-19.76
					0.00753434	311	75.5258		9.55018	-19.75
					0.00753434	312	76.4442		9.53487	-19.74
					0.00753434	313	76.9747		9.80584	-19.73
					0.00753434	314	77.4155		10.5629	-19.72
					0.00753434	315	78.0909		12.105	-19.71
					0.00753434	316	78.2083		13.3845	-19.7
					0.00753434	317	78.7529		12.417	-19.69
					0.00753434	318	79.4664		10.0023	-19.68
					0.00753434	319	79.5153		5.81571	-19.67
					0.00753434	320	81.0451		1.69398	-19.66
					0.00753434	321	81.2701		0.205263	-19.65
					0.00753434	322	82.5217		0.0097025	-19.64
					0.00753434	323	83.5846		0.000174513	-19.63
					0.00753434	324	83.5971		1.29486e-06	-19.62
					0.00753434	325	86.0424		2.42044e-05	-19.61
					0.00753434	326	86.5968		0.00191783	-19.6
					0.00753434	327	88.3636		0.057582	-19.59
					0.00753434	328	89.025		0.667077	-19.58
					0.00753434	329	89.1776		3.09643	-19.57
					0.00753434	330	91.587		6.28051	-19.56
					0.00753434	331	92.1048		6.81918	-19.55
					0.00753434	332	94.8849		5.70569	-19.54
					0.00753434	333	95.6083		4.96997	-19.53
					0.00753434	334	96.8808		4.66948	-19.52
					0.00753434	335	98.3055		4.56096	-19.51
					0.00753434	336	98.5435		4.55991	-19.5
					0.00753434	337	98.8189		4.64327	-19.49
					0.00753434	338	99.3586		4.81225	-19.48
					0.00753434	339	101.435		5.08858	-19.47
					0.00753434	340	102.954		5.53001	-19.46
					0.00753434	341	106.143		6.30217	-19.45
					0.00753434	342	106.564		7.83751	-19.44
					0.00753434	343	107.977		9.94097	-19.43
					0.00753434	344	109.335		9.16648	-19.42
					0.00753434	345	110.073		4.33721	-19.41
					0.00753434	346	111.072		0.879698	-19.4
					0.00753434	347	114.748		0.0709039	-19.39
					0.00753434	348	116.491		0.00219653	-19.38
					0.00753434	349	125.305		2.57298e-05	-19.37
					0.00753434	350	126.191		1.12954e-07	-19.36
					0.00753434	351	126.423		1.8486e-10	-19.35
					0.00753434	352	130.385		1.1241e-13	-19.34
					0.00753434	353	140.371		2.53407e-17	-19.33
					0.00753434	354	140.404		2.11446e-21	-19.32
					0.00753434	355	168.185		6.52305e-26	-19.31
					0.00753434	356	172.768		7.43368e-31	-19.3
					0.0113025	0	-20.1188		3.12734e-36	-19.29
					0.0113025	1	-19.8045		4.8545e-42	-19.28
					0.0113025	2	-19.6742		2.77929e-48	-19.27
					0.0113025	3	-19.4186		5.86679e-55	-19.26
					0.0113025	4	-17.0705		4.56486e-62	-19.25
					0.0113025	5	-16.0811		1.30893e-69	-19.24
					0.0113025	6	-15.7119		1.38289e-77	-19.23
					0.0113025	7	-15.2843		5.38234e-86	-19.22
					0.0113025	8	-14.9287		7.71628e-95	-19.21
					0.0113025	9	-14.8448		4.07424e-104	-19.2
					0.0113025	10	-14.3518		7.92215e-114	-19.19
					0.0113025	11	-13.9992		5.6723e-124	-19.18
					0.0113025	12	-12.9056		1.49541e-134	-19.17
					0.0113025	13	-12.7382		1.45151e-145	-19.16
					0.0113025	14	-11.6074		5.18688e-157	-19.15
					0.0113025	15	-11.2876		6.82338e-169	-19.14
					0.0113025	16	-10.7352		3.30429e-181	-19.13
					0.0113025	17	-10.5156		5.89008e-194	-19.12
					0.0113025	18	-9.75014		3.86468e-207	-19.11
					0.0113025	19	-9.42254		9.3334e-221	-19.1
					0.0113025	20	-9.27314		8.29631e-235	-19.09
					0.0113025	21	-9.11994		2.71417e-249	-19.08
					0.0113025	22	-8.85164		3.268e-264	-19.07
					0.0113025	23	-8.39524		1.44815e-279	-19.06
					0.0113025	24	-7.40174		2.36166e-295	-19.05
					0.0113025	25	-7.12564		1.417383432143e-311	-19.04
					0.0113025	26	-6.90454		0	-19.03
					0.0113025	27	-6.78884		0	-19.02
					0.0113025	28	-6.64884		0	-19.01
					0.0113025	29	-6.38324		0	-19
					0.0113025	30	-6.23964		0	-18.99
					0.0113025	31	-6.11214		0	-18.98
					0.0113025	32	-5.85454		0	-18.97
					0.0113025	33	-5.80824		0	-18.96
					0.0113025	34	-5.72814		0	-18.95
					0.0113025	35	-5.70224		0	-18.94
					0.0113025	36	-5.66914		0	-18.93
					0.0113025	37	-5.52744		0	-18.92
					0.0113025	38	-5.21844		0	-18.91
					0.0113025	39	-5.06784		0	-18.9
					0.0113025	40	-5.04804		0	-18.89
					0.0113025	41	-4.76744		0	-18.88
					0.0113025	42	-4.57034		0	-18.87
					0.0113025	43	-4.07264		0	-18.86
					0.0113025	44	-3.73994		0	-18.85
					0.0113025	45	-3.67874		0	-18.84
					0.0113025	46	-3.67314		0	-18.83
					0.0113025	47	-3.25064		0	-18.82
					0.0113025	48	-2.61194		0	-18.81
					0.0113025	49	-2.29204		0	-18.8
					0.0113025	50	-2.27864		0	-18.79
					0.0113025	51	-1.77004		0	-18.78
					0.0113025	52	-1.69964		0	-18.77
					0.0113025	53	-1.50504		0	-18.76
					0.0113025	54	-0.795045		0	-18.75
					0.0113025	55	-0.396045		0	-18.74
					0.0113025	56	-0.246145		0	-18.73
					0.0113025	57	-0.238845		0	-18.72
					0.0113025	58	0.919555		0	-18.71
					0.0113025	59	1.32726		0	-18.7
					0.0113025	60	1.50436		0	-18.69
					0.0113025	61	2.73326		0	-18.68
					0.0113025	62	3.63046		0	-18.67
					0.0113025	63	4.37976		0	-18.66
					0.0113025	64	4.64206		0	-18.65
					0.0113025	65	5.43206		0	-18.64
					0.0113025	66	5.50166		0	-18.63
					0.0113025	67	5.73256		0	-18.62
					0.0113025	68	5.85446		0	-18.61
					0.0113025	69	6.16176		0	-18.6
					0.0113025	70	6.53206		0	-18.59
					0.0113025	71	6.72666		0	-18.58
					0.0113025	72	6.96656		0	-18.57
					0.0113025	73	7.00676		0	-18.56
					0.0113025	74	7.10716		0	-18.55
					0.0113025	75	7.30326		0	-18.54
					0.0113025	76	7.75646		0	-18.53
					0.0113025	77	7.78526		0	-18.52
					0.0113025	78	8.06466		0	-18.51
					0.0113025	79	8.33386		0	-18.5
					0.0113025	80	8.87236		0	-18.49
					0.0113025	81	8.96296		0	-18.48
					0.0113025	82	8.97626		0	-18.47
					0.0113025	83	9.03586		0	-18.46
					0.0113025	84	9.20416		0	-18.45
					0.0113025	85	9.80896		0	-18.44
					0.0113025	86	10.1383		0	-18.43
					0.0113025	87	10.3104		0	-18.42
					0.0113025	88	10.712		0	-18.41
					0.0113025	89	10.7475		0	-18.4
					0.0113025	90	11.0243		0	-18.39
					0.0113025	91	11.03		0	-18.38
					0.0113025	92	11.2951		0	-18.37
					0.0113025	93	11.3467		0	-18.36
					0.0113025	94	12.1608		0	-18.35
					0.0113025	95	12.1823		0	-18.34
					0.0113025	96	12.297		0	-18.33
					0.0113025	97	12.3353		0	-18.32
					0.0113025	98	12.656		0	-18.31
					0.0113025	99	12.6657		0	-18.3
					0.0113025	100	12.7983		0	-18.29
					0.0113025	101	12.8019		0	-18.28
					0.0113025	102	12.8686		0	-18.27
					0.0113025	103	13.0891		0	-18.26
					0.0113025	104	13.4437		0	-18.25
					0.0113025	105	13.4564		0	-18.24
					0.0113025	106	13.6082		0	-18.23
					0.0113025	107	13.6896		0	-18.22
					0.0113025	108	13.7136		0	-18.21
					0.0113025	109	13.8723		0	-18.2
					0.0113025	110	14.0627		0	-18.19
					0.0113025	111	14.2933		0	-18.18
					0.0113025	112	14.3963		0	-18.17
					0.0113025	113	14.4269		0	-18.16
					0.0113025	114	14.4281		0	-18.15
					0.0113025	115	14.6204		0	-18.14
					0.0113025	116	14.7892		0	-18.13
					0.0113025	117	14.8605		0	-18.12
					0.0113025	118	15.0131		0	-18.11
					0.0113025	119	15.1244		0	-18.1
					0.0113025	120	15.3383		0	-18.09
					0.0113025	121	15.4478		0	-18.08
					0.0113025	122	15.5093		0	-18.07
					0.0113025	123	15.6803		0	-18.06
					0.0113025	124	15.8062		0	-18.05
					0.0113025	125	15.8273		0	-18.04
					0.0113025	126	16.0223		0	-18.03
					0.0113025	127	16.0302		0	-18.02
					0.0113025	128	16.0732		0	-18.01
					0.0113025	129	16.0808		0	-18
					0.0113025	130	16.1104		0	-17.99
					0.0113025	131	16.5964		0	-17.98
					0.0113025	132	16.6988		0	-17.97
					0.0113025	133	16.8067		0	-17.96
					0.0113025	134	16.9338		0	-17.95
					0.0113025	135	17.0584		0	-17.94
					0.0113025	136	17.422		0	-17.93
					0.0113025	137	17.6282		0	-17.92
					0.0113025	138	17.8634		0	-17.91
					0.0113025	139	18.4439		0	-17.9
					0.0113025	140	18.4898		0	-17.89
					0.0113025	141	18.5963		0	-17.88
					0.0113025	142	18.6497		0	-17.87
					0.0113025	143	19.0751		0	-17.86
					0.0113025	144	19.1771		0	-17.85
					0.0113025	145	19.1995		0	-17.84
					0.0113025	146	20.6263		0	-17.83
					0.0113025	147	20.7059		0	-17.82
					0.0113025	148	20.7904		0	-17.81
					0.0113025	149	20.8199		0	-17.8
					0.0113025	150	21.0306		0	-17.79
					0.0113025	151	21.1488		0	-17.78
					0.0113025	152	21.3489		0	-17.77
					0.0113025	153	21.5443		0	-17.76
					0.0113025	154	21.5967		0	-17.75
					0.0113025	155	21.6447		0	-17.74
					0.0113025	156	21.9205		0	-17.73
					0.0113025	157	21.9974		0	-17.72
					0.0113025	158	22.008		0	-17.71
					0.0113025	159	22.1663		0	-17.7
					0.0113025	160	22.2886		0	-17.69
					0.0113025	161	22.683		0	-17.68
					0.0113025	162	22.9913		0	-17.67
					0.0113025	163	23.1009		0	-17.66
					0.0113025	164	23.118		0	-17.65
					0.0113025	165	23.2758		0	-17.64
					0.0113025	166	23.3135		0	-17.63
					0.0113025	167	23.7962		0	-17.62
					0.0113025	168	23.8365		0	-17.61
					0.0113025	169	24.2329		0	-17.6
					0.0113025	170	24.311		0	-17.59
					0.0113025	171	24.3699		0	-17.58
					0.0113025	172	24.3919		0	-17.57
					0.0113025	173	24.6674		0	-17.56
					0.0113025	174	24.7478		0	-17.55
					0.0113025	175	25.1792		0	-17.54
					0.0113025	176	25.4108		0	-17.53
					0.0113025	177	25.8745		0	-17.52
					0.0113025	178	26.1157		0	-17.51
					0.0113025	179	26.1563		0	-17.5
					0.0113025	180	26.1717		0	-17.49
					0.0113025	181	26.2239		0	-17.48
					0.0113025	182	26.2735		0	-17.47
					0.0113025	183	26.7674		0	-17.46
					0.0113025	184	26.9498		1.385137609863e-312	-17.45
					0.0113025	185	26.9878		2.42351e-296	-17.44
					0.0113025	186	27.2617		1.56049e-280	-17.43
					0.0113025	187	27.8044		3.69785e-265	-17.42
					0.0113025	188	28.5655		3.22494e-250	-17.41
					0.0113025	189	29.3142		1.03512e-235	-17.4
					0.0113025	190	29.6785		1.22282e-221	-17.39
					0.0113025	191	29.7609		5.31683e-208	-17.38
					0.0113025	192	29.9627		8.50895e-195	-17.37
					0.0113025	193	30.436		5.01242e-182	-17.36
					0.0113025	194	30.588		1.08688e-169	-17.35
					0.0113025	195	30.8187		8.67565e-158	-17.34
					0.0113025	196	31.1074		2.54933e-146	-17.33
					0.0113025	197	31.6716		2.75789e-135	-17.32
					0.0113025	198	31.7515		1.09846e-124	-17.31
					0.0113025	199	31.8128		1.61091e-114	-17.3
					0.0113025	200	32.6887		8.69919e-105	-17.29
					0.0113025	201	32.9332		1.72998e-95	-17.28
					0.0113025	202	33.1527		1.26707e-86	-17.27
					0.0113025	203	33.2973		3.41832e-78	-17.26
					0.0113025	204	33.4351		3.39728e-70	-17.25
					0.0113025	205	34.7831		1.24402e-62	-17.24
					0.0113025	206	35.2129		1.67873e-55	-17.23
					0.0113025	207	35.6411		8.35e-49	-17.22
					0.0113025	208	35.7841		1.53131e-42	-17.21
					0.0113025	209	36.6287		1.03573e-36	-17.2
					0.0113025	210	36.7134		2.58475e-31	-17.19
					0.0113025	211	37.3465		2.38117e-26	-17.18
					0.0113025	212	37.612		8.10298e-22	-17.17
					0.0113025	213	38.3054		1.0194e-17	-17.16
					0.0113025	214	38.3221		4.74649e-14	-17.15
					0.0113025	215	38.3479		8.19218e-11	-17.14
					0.0113025	216	39.0982		5.2526e-08	-17.13
					0.0113025	217	39.16		1.2552e-05	-17.12
					0.0113025	218	39.489		0.00112366	-17.11
					0.0113025	219	40.129		0.038007	-17.1
					0.0113025	220	40.1737		0.493412	-17.09
					0.0113025	221	40.3498		2.53777	-17.08
					0.0113025	222	40.5804		5.55513	-17.07
					0.0113025	223	40.6913		6.13612	-17.06
					0.0113025	224	40.7613		4.79641	-17.05
					0.0113025	225	40.9606		3.76423	-17.04
					0.0113025	226	42.1961		3.22304	-17.03
					0.0113025	227	42.6189		2.89334	-17.02
					0.0113025	228	42.9273		2.66305	-17.01
					0.0113025	229	43.0828		2.49072	-17
					0.0113025	230	44.0965		2.3564	-16.99
					0.0113025	231	44.2383		2.24886	-16.98
					0.0113025	232	44.3942		2.16119	-16.97
					0.0113025	233	44.563		2.08888	-16.96
					0.0113025	234	44.6504		2.02887	-16.95
					0.0113025	235	44.8709		1.979	-16.94
					0.0113025	236	45.2627		1.93772	-16.93
					0.0113025	237	45.5832		1.90393	-16.92
					0.0113025	238	45.6765		1.87685	-16.91
					0.0113025	239	45.7218		1.85593	-16.9
					0.0113025	240	46.4148		1.84086	-16.89
					0.0113025	241	46.5023		1.83148	-16.88
					0.0113025	242	46.7194		1.82784	-16.87
					0.0113025	243	47.9051		1.83015	-16.86
					0.0113025	244	48.3759		1.83884	-16.85
					0.0113025	245	48.7499		1.85461	-16.84
					0.0113025	246	49.0977		1.8785	-16.83
					0.0113025	247	49.2952		1.91205	-16.82
					0.0113025	248	49.6572		1.95751	-16.81
					0.0113025	249	49.6651		2.01828	-16.8
					0.0113025	250	50.1533		2.09972	-16.79
					0.0113025	251	50.3327		2.21072	-16.78
					0.0113025	252	50.3597		2.36767	-16.77
					0.0113025	253	50.5986		2.60654	-16.76
					0.0113025	254	50.6595		3.02979	-16.75
					0.0113025	255	50.9673		3.84875	-16.74
					0.0113025	256	50.975		4.66264	-16.73
					0.0113025	257	51.4232		3.69861	-16.72
					0.0113025	258	51.988		1.41495	-16.71
					0.0113025	259	52.5839		0.225991	-16.7
					0.0113025	260	52.8033		0.0141827	-16.69
					0.0113025	261	53.139		0.000340283	-16.68
					0.0113025	262	53.2666		3.07845e-06	-16.67
					0.0113025	263	53.5271		1.04204e-08	-16.66
					0.0113025	264	54.1618		1.31363e-11	-16.65
					0.0113025	265	54.7926		6.1489e-15	-16.64
					0.0113025	266	54.8088		1.06652e-18	-16.63
					0.0113025	267	54.9641		6.84489e-23	-16.62
					0.0113025	268	56.1222		1.62378e-27	-16.61
					0.0113025	269	56.7125		1.42269e-32	-16.6
					0.0113025	270	56.7546		4.60098e-38	-16.59
					0.0113025	271	57.412		5.48956e-44	-16.58
					0.0113025	272	58.6136		2.41548e-50	-16.57
					0.0113025	273	58.9118		3.91847e-57	-16.56
					0.0113025	274	59.3142		2.34294e-64	-16.55
					0.0113025	275	59.9594		5.16234e-72	-16.54
					0.0113025	276	60.2552		4.19078e-80	-16.53
					0.0113025	277	60.5245		1.25325e-88	-16.52
					0.0113025	278	60.788		1.38045e-97	-16.51
					0.0113025	279	60.9332		5.6001e-107	-16.5
					0.0113025	280	61.0611		8.36597e-117	-16.49
					0.0113025	281	61.3926		4.60201e-127	-16.48
					0.0113025	282	62.2777		9.32087e-138	-16.47
					0.0113025	283	62.5856		6.95047e-149	-16.46
					0.0113025	284	62.9721		1.90807e-160	-16.45
					0.0113025	285	63.4337		1.92831e-172	-16.44
					0.0113025	286	63.5877		7.17359e-185	-16.43
					0.0113025	287	63.8967		9.82333e-198	-16.42
					0.0113025	288	64.4197		4.95137e-211	-16.41
					0.0113025	289	64.7308		7.85463e-221	-16.4
					0.0113025	290	64.9109		3.22472e-207	-16.39
					0.0113025	291	66.8258		4.8735e-194	-16.38
					0.0113025	292	67.1194		2.71106e-181	-16.37
					0.0113025	293	67.4498		5.55142e-169	-16.36
					0.0113025	294	67.6153		4.18459e-157	-16.35
					0.0113025	295	68.2599		1.1612e-145	-16.34
					0.0113025	296	68.5116		1.18629e-134	-16.33
					0.0113025	297	68.7387		4.46201e-124	-16.32
					0.0113025	298	68.8871		6.17953e-114	-16.31
					0.0113025	299	69.683		3.15137e-104	-16.3
					0.0113025	300	70.108		5.91836e-95	-16.29
					0.0113025	301	70.166		4.0936e-86	-16.28
					0.0113025	302	70.2732		1.04295e-77	-16.27
					0.0113025	303	70.6805		9.78882e-70	-16.26
					0.0113025	304	71.1489		3.38516e-62	-16.25
					0.0113025	305	72.718		4.31411e-55	-16.24
					0.0113025	306	73.1953		2.02657e-48	-16.23
					0.0113025	307	74.1394		3.51002e-42	-16.22
					0.0113025	308	74.4845		2.24221e-36	-16.21
					0.0113025	309	74.7553		5.28493e-31	-16.2
					0.0113025	310	75.3665		4.59852e-26	-16.19
					0.0113025	311	75.5266		1.47808e-21	-16.18
					0.0113025	312	76.4478		1.75649e-17	-16.17
					0.0113025	313	76.9743		7.726e-14	-16.16
					0.0113025	314	77.4106		1.25982e-10	-16.15
					0.0113025	315	78.0899		7.63266e-08	-16.14
					0.0113025	316	78.2105		1.72388e-05	-16.13
					0.0113025	317	78.7535		0.0014591	-16.12
					0.0113025	318	79.4655		0.0466934	-16.11
					0.0113025	319	79.517		0.574228	-16.1
					0.0113025	320	81.0442		2.80524	-16.09
					0.0113025	321	81.2612		5.86929	-16.08
					0.0113025	322	82.5118		6.28769	-16.07
					0.0113025	323	83.5952		4.87829	-16.06
					0.0113025	324	83.5983		3.84845	-16.05
					0.0113025	325	86.0415		3.30765	-16.04
					0.0113025	326	86.5978		2.97495	-16.03
					0.0113025	327	88.3624		2.74154	-16.02
					0.0113025	328	89.0247		2.56657	-16.01
					0.0113025	329	89.1759		2.43015	-16
					0.0113025	330	91.5597		2.32102	-15.99
					0.0113025	331	92.1321		2.23224	-15.98
					0.0113025	332	94.8694		2.15925	-15.97
					0.0113025	333	95.6236		2.09897	-15.96
					0.0113025	334	96.8814		2.04923	-15.95
					0.0113025	335	98.3072		2.00848	-15.94
					0.0113025	336	98.5406		1.97566	-15.93
					0.0113025	337	98.819		1.94999	-15.92
					0.0113025	338	99.3585		1.93101	-15.91
					0.0113025	339	101.428		1.91853	-15.9
					0.0113025	340	102.953		1.91591	-15.89
					0.0113025	341	106.143		1.99349	-15.88
					0.0113025	342	106.532		2.62769	-15.87
					0.0113025	343	107.994		4.45157	-15.86
					0.0113025	344	109.333		5.98977	-15.85
					0.0113025	345	110.053		5.68982	-15.84
					0.0113025	346	111.066		4.89385	-15.83
					0.0113025	347	114.749		4.4778	-15.82
					0.0113025	348	116.506		4.31598	-15.81
					0.0113025	349	125.304		4.28908	-15.8
					0.0113025	350	126.137		4.37642	-15.79
					0.0113025	351	126.464		4.62076	-15.78
					0.0113025	352	130.386		5.18355	-15.77
					0.0113025	353	140.358		6.14051	-15.76
					0.0113025	354	140.379		6.2638	-15.75
					0.0113025	355	168.176		4.48565	-15.74
					0.0113025	356	172.753		3.95746	-15.73
					0.0150687	0	-20.1187		8.66233	-15.72
					0.0150687	1	-19.8043		16.4295	-15.71
					0.0150687	2	-19.6745		19.2479	-15.7
					0.0150687	3	-19.4187		14.2311	-15.69
					0.0150687	4	-17.07		5.68768	-15.68
					0.0150687	5	-16.0806		1.01636	-15.67
					0.0150687	6	-15.7117		0.0734042	-15.66
					0.0150687	7	-15.2843		0.00205754	-15.65
					0.0150687	8	-14.9401		0.000833451	-15.64
					0.0150687	9	-14.8335		0.0385988	-15.63
					0.0150687	10	-14.3519		0.682846	-15.62
					0.0150687	11	-13.9993		4.5274	-15.61
					0.0150687	12	-12.9181		11.4612	-15.6
					0.0150687	13	-12.7255		11.74	-15.59
					0.0150687	14	-11.6116		6.02669	-15.58
					0.0150687	15	-11.2844		2.84396	-15.57
					0.0150687	16	-10.7345		1.97921	-15.56
					0.0150687	17	-10.5135		1.66515	-15.55
					0.0150687	18	-9.74964		1.48431	-15.54
					0.0150687	19	-9.42764		1.36304	-15.53
					0.0150687	20	-9.27374		1.27586	-15.52
					0.0150687	21	-9.11594		1.21017	-15.51
					0.0150687	22	-8.85204		1.1589	-15.5
					0.0150687	23	-8.39394		1.11778	-15.49
					0.0150687	24	-7.40714		1.08405	-15.48
					0.0150687	25	-7.12114		1.05587	-15.47
					0.0150687	26	-6.90744		1.03196	-15.46
					0.0150687	27	-6.78864		1.0114	-15.45
					0.0150687	28	-6.65014		0.993512	-15.44
					0.0150687	29	-6.38114		0.977801	-15.43
					0.0150687	30	-6.23944		0.963899	-15.42
					0.0150687	31	-6.11644		0.953111	-15.41
					0.0150687	32	-5.85414		0.99262	-15.4
					0.0150687	33	-5.81104		1.56525	-15.39
					0.0150687	34	-5.72904		4.0055	-15.38
					0.0150687	35	-5.69764		7.45056	-15.37
					0.0150687	36	-5.66734		8.32271	-15.36
					0.0150687	37	-5.52654		7.44064	-15.35
					0.0150687	38	-5.21944		7.04107	-15.34
					0.0150687	39	-5.06734		7.32848	-15.33
					0.0150687	40	-5.04804		8.2639	-15.32
					0.0150687	41	-4.76694		10.4346	-15.31
					0.0150687	42	-4.56914		14.7867	-15.3
					0.0150687	43	-4.07444		17.8066	-15.29
					0.0150687	44	-3.73834		12.3288	-15.28
					0.0150687	45	-3.67744		4.28692	-15.27
					0.0150687	46	-3.67374		1.26507	-15.26
					0.0150687	47	-3.25074		0.868296	-15.25
					0.0150687	48	-2.61194		0.846163	-15.24
					0.0150687	49	-2.29214		0.842701	-15.23
					0.0150687	50	-2.28084		0.839758	-15.22
					0.0150687	51	-1.77704		0.836996	-15.21
					0.0150687	52	-1.68984		0.834404	-15.2
					0.0150687	53	-1.50534		0.831975	-15.19
					0.0150687	54	-0.794945		0.829703	-15.18
					0.0150687	55	-0.396845		0.827581	-15.17
					0.0150687	56	-0.246145		0.825603	-15.16
					0.0150687	57	-0.240945		0.823766	-15.15
					0.0150687	58	0.921555		0.822072	-15.14
					0.0150687	59	1.32716		0.820519	-15.13
					0.0150687	60	1.50196		0.819108	-15.12
					0.0150687	61	2.73576		0.817838	-15.11
					0.0150687	62	3.63056		0.816711	-15.1
					0.0150687	63	4.37946		0.815734	-15.09
					0.0150687	64	4.64276		0.814918	-15.08
					0.0150687	65	5.42886		0.814276	-15.07
					0.0150687	66	5.50416		0.81382	-15.06
					0.0150687	67	5.73246		0.813567	-15.05
					0.0150687	68	5.85466		0.813549	-15.04
					0.0150687	69	6.16206		0.81381	-15.03
					0.0150687	70	6.53186		0.814412	-15.02
					0.0150687	71	6.72576		0.815436	-15.01
					0.0150687	72	6.96626		0.817008	-15
					0.0150687	73	6.99996		0.819326	-14.99
					0.0150687	74	7.11466		0.822722	-14.98
					0.0150687	75	7.30446		0.827777	-14.97
					0.0150687	76	7.75666		0.835597	-14.96
					0.0150687	77	7.78446		0.848654	-14.95
					0.0150687	78	8.06556		0.874121	-14.94
					0.0150687	79	8.33436		0.934003	-14.93
					0.0150687	80	8.87176		1.03	-14.92
					0.0150687	81	8.96346		0.946856	-14.91
					0.0150687	82	8.96556		0.50877	-14.9
					0.0150687	83	9.04496		0.154544	-14.89
					0.0150687	84	9.20376		0.234229	-14.88
					0.0150687	85	9.80936		0.682501	-14.87
					0.0150687	86	10.1372		1.02342	-14.86
					0.0150687	87	10.31		1.00804	-14.85
					0.0150687	88	10.7069		0.917919	-14.84
					0.0150687	89	10.7451		0.875709	-14.83
					0.0150687	90	11.0253		0.858344	-14.82
					0.0150687	91	11.0305		0.85006	-14.81
					0.0150687	92	11.3025		0.846043	-14.8
					0.0150687	93	11.3449		0.844476	-14.79
					0.0150687	94	12.16		0.844505	-14.78
					0.0150687	95	12.1848		0.845685	-14.77
					0.0150687	96	12.2962		0.84777	-14.76
					0.0150687	97	12.3354		0.850616	-14.75
					0.0150687	98	12.6588		0.854148	-14.74
					0.0150687	99	12.6631		0.858328	-14.73
					0.0150687	100	12.8		0.86315	-14.72
					0.0150687	101	12.8019		0.868626	-14.71
					0.0150687	102	12.8687		0.874785	-14.7
					0.0150687	103	13.0893		0.881673	-14.69
					0.0150687	104	13.4376		0.889348	-14.68
					0.0150687	105	13.4563		0.897888	-14.67
					0.0150687	106	13.6073		0.907384	-14.66
					0.0150687	107	13.6934		0.91795	-14.65
					0.0150687	108	13.7125		0.929723	-14.64
					0.0150687	109	13.87		0.942868	-14.63
					0.0150687	110	14.0682		0.957585	-14.62
					0.0150687	111	14.2928		0.974119	-14.61
					0.0150687	112	14.3965		0.992774	-14.6
					0.0150687	113	14.4275		1.01393	-14.59
					0.0150687	114	14.4309		1.03805	-14.58
					0.0150687	115	14.6193		1.06575	-14.57
					0.0150687	116	14.7874		1.09781	-14.56
					0.0150687	117	14.8617		1.13528	-14.55
					0.0150687	118	15.0131		1.17958	-14.54
					0.0150687	119	15.1247		1.23271	-14.53
					0.0150687	120	15.3387		1.29935	-14.52
					0.0150687	121	15.4473		1.43737	-14.51
					0.0150687	122	15.5071		2.19306	-14.5
					0.0150687	123	15.6773		5.03566	-14.49
					0.0150687	124	15.8079		8.94351	-14.48
					0.0150687	125	15.8283		10.0541	-14.47
					0.0150687	126	16.0219		9.72056	-14.46
					0.0150687	127	16.0297		10.6075	-14.45
					0.0150687	128	16.0761		10.3194	-14.44
					0.0150687	129	16.0801		5.82517	-14.43
					0.0150687	130	16.1115		1.48308	-14.42
					0.0150687	131	16.5995		0.156934	-14.41
					0.0150687	132	16.694		0.147242	-14.4
					0.0150687	133	16.8052		2.0384	-14.39
					0.0150687	134	16.9392		11.7439	-14.38
					0.0150687	135	17.0571		28.6054	-14.37
					0.0150687	136	17.4223		32.4061	-14.36
					0.0150687	137	17.6275		18.7562	-14.35
					0.0150687	138	17.8645		5.5183	-14.34
					0.0150687	139	18.4436		0.744356	-14.33
					0.0150687	140	18.4903		0.0416367	-14.32
					0.0150687	141	18.5907		0.000911776	-14.31
					0.0150687	142	18.6429		7.60221e-06	-14.3
					0.0150687	143	19.0816		2.38129e-08	-14.29
					0.0150687	144	19.1821		2.78288e-11	-14.28
					0.0150687	145	19.1988		1.20859e-14	-14.27
					0.0150687	146	20.6263		1.94584e-18	-14.26
					0.0150687	147	20.7062		1.1595e-22	-14.25
					0.0150687	148	20.7866		2.55433e-27	-14.24
					0.0150687	149	20.8234		2.07852e-32	-14.23
					0.0150687	150	21.0248		6.24348e-38	-14.22
					0.0150687	151	21.1548		6.91951e-44	-14.21
					0.0150687	152	21.3475		2.82831e-50	-14.2
					0.0150687	153	21.5421		8.25453e-57	-14.19
					0.0150687	154	21.5964		2.42602e-50	-14.18
					0.0150687	155	21.6427		5.43519e-44	-14.17
					0.0150687	156	21.9219		4.49071e-38	-14.16
					0.0150687	157	21.992		1.36887e-32	-14.15
					0.0150687	158	22.0072		1.54016e-27	-14.14
					0.0150687	159	22.1727		6.40011e-23	-14.13
					0.0150687	160	22.2899		9.83047e-19	-14.12
					0.0150687	161	22.6839		5.58704e-15	-14.11
					0.0150687	162	22.9931		1.17662e-11	-14.1
					0.0150687	163	23.1014		9.20066e-09	-14.09
					0.0150687	164	23.1174		2.67938e-06	-14.08
					0.0150687	165	23.2739		0.000291945	-14.07
					0.0150687	166	23.3109		0.0119944	-14.06
					0.0150687	167	23.7998		0.188486	-14.05
					0.0150687	168	23.8309		1.17103	-14.04
					0.0150687	169	24.235		3.22632	-14.03
					0.0150687	170	24.3117		6.0532	-14.02
					0.0150687	171	24.369		12.012	-14.01
					0.0150687	172	24.3937		16.0587	-14
					0.0150687	173	24.6563		11.247	-13.99
					0.0150687	174	24.7619		5.90886	-13.98
					0.0150687	175	25.1768		4.06598	-13.97
					0.0150687	176	25.4106		3.47689	-13.96
					0.0150687	177	25.8606		3.14142	-13.95
					0.0150687	178	26.1055		2.901	-13.94
					0.0150687	179	26.1697		2.71696	-13.93
					0.0150687	180	26.1718		2.57053	-13.92
					0.0150687	181	26.2251		2.45079	-13.91
					0.0150687	182	26.2779		2.35085	-13.9
					0.0150687	183	26.7671		2.26606	-13.89
					0.0150687	184	26.9537		2.1932	-13.88
					0.0150687	185	26.9868		2.12993	-13.87
					0.0150687	186	27.2633		2.07451	-13.86
					0.0150687	187	27.8049		2.02561	-13.85
					0.0150687	188	28.5665		1.98222	-13.84
					0.0150687	189	29.3169		1.94354	-13.83
					0.0150687	190	29.6741		1.90892	-13.82
					0.0150687	191	29.7595		1.87785	-13.81
					0.0150687	192	29.9664		1.84987	-13.8
					0.0150687	193	30.4306		1.82472	-13.79
					0.0150687	194	30.5979		1.80211	-13.78
					0.0150687	195	30.818		1.78177	-13.77
					0.0150687	196	31.1067		1.7635	-13.76
					0.0150687	197	31.6709		1.74719	-13.75
					0.0150687	198	31.751		1.7327	-13.74
					0.0150687	199	31.8117		1.71994	-13.73
					0.0150687	200	32.6854		1.70885	-13.72
					0.0150687	201	32.9327		1.69938	-13.71
					0.0150687	202	33.1516		1.69152	-13.7
					0.0150687	203	33.2911		1.68525	-13.69
					0.0150687	204	33.4411		1.6806	-13.68
					0.0150687	205	34.7875		1.67764	-13.67
					0.0150687	206	35.2135		1.67648	-13.66
					0.0150687	207	35.6425		1.67722	-13.65
					0.0150687	208	35.7857		1.67998	-13.64
					0.0150687	209	36.6292		1.68505	-13.63
					0.0150687	210	36.7125		1.69279	-13.62
					0.0150687	211	37.3282		1.70352	-13.61
					0.0150687	212	37.6307		1.71771	-13.6
					0.0150687	213	38.3113		1.7363	-13.59
					0.0150687	214	38.321		1.76034	-13.58
					0.0150687	215	38.3475		1.79108	-13.57
					0.0150687	216	39.0961		1.8309	-13.56
					0.0150687	217	39.157		1.8836	-13.55
					0.0150687	218	39.4868		1.95475	-13.54
					0.0150687	219	40.1291		2.05563	-13.53
					0.0150687	220	40.1698		2.21321	-13.52
					0.0150687	221	40.3504		2.50399	-13.51
					0.0150687	222	40.5807		3.03486	-13.5
					0.0150687	223	40.6983		3.35295	-13.49
					0.0150687	224	40.7644		2.48461	-13.48
					0.0150687	225	40.9656		1.2274	-13.47
					0.0150687	226	42.1976		0.729466	-13.46
					0.0150687	227	42.6188		0.657728	-13.45
					0.0150687	228	42.928		0.650665	-13.44
					0.0150687	229	43.0799		0.648017	-13.43
					0.0150687	230	44.0997		0.645193	-13.42
					0.0150687	231	44.2356		0.641902	-13.41
					0.0150687	232	44.3927		0.639823	-13.4
					0.0150687	233	44.5657		0.637003	-13.39
					0.0150687	234	44.6541		0.63411	-13.38
					0.0150687	235	44.8573		0.632457	-13.37
					0.0150687	236	45.2788		0.629468	-13.36
					0.0150687	237	45.5694		0.627259	-13.35
					0.0150687	238	45.6883		0.62571	-13.34
					0.0150687	239	45.7154		0.622623	-13.33
					0.0150687	240	46.4139		0.621328	-13.32
					0.0150687	241	46.5046		0.619348	-13.31
					0.0150687	242	46.716		0.616697	-13.3
					0.0150687	243	47.9094		0.616066	-13.29
					0.0150687	244	48.3728		0.613353	-13.28
					0.0150687	245	48.7522		0.61191	-13.27
					0.0150687	246	49.0979		0.611006	-13.26
					0.0150687	247	49.2959		0.60816	-13.25
					0.0150687	248	49.6567		0.608043	-13.24
					0.0150687	249	49.6655		0.605952	-13.23
					0.0150687	250	50.1473		0.604365	-13.22
					0.0150687	251	50.3323		0.604333	-13.21
					0.0150687	252	50.3559		0.601554	-13.2
					0.0150687	253	50.5942		0.60185	-13.19
					0.0150687	254	50.6597		0.600344	-13.18
					0.0150687	255	50.9697		0.598862	-13.17
					0.0150687	256	50.9759		0.599535	-13.16
					0.0150687	257	51.4218		0.597007	-13.15
					0.0150687	258	51.9856		0.597848	-13.14
					0.0150687	259	52.5809		0.596849	-13.13
					0.0150687	260	52.8146		0.595834	-13.12
					0.0150687	261	53.1367		0.59717	-13.11
					0.0150687	262	53.2558		0.595172	-13.1
					0.0150687	263	53.5278		0.596806	-13.09
					0.0150687	264	54.1527		0.596472	-13.08
					0.0150687	265	54.7946		0.596423	-13.07
					0.0150687	266	54.8105		0.59865	-13.06
					0.0150687	267	54.9779		0.597858	-13.05
					0.0150687	268	56.1195		0.600752	-13.04
					0.0150687	269	56.7153		0.601972	-13.03
					0.0150687	270	56.755		0.603846	-13.02
					0.0150687	271	57.4063		0.608097	-13.01
					0.0150687	272	58.6156		0.610425	-13
					0.0150687	273	58.9082		0.616313	-12.99
					0.0150687	274	59.3151		0.622339	-12.98
					0.0150687	275	59.9459		0.629949	-12.97
					0.0150687	276	60.2599		0.64163	-12.96
					0.0150687	277	60.5242		0.655789	-12.95
					0.0150687	278	60.8061		0.677064	-12.94
					0.0150687	279	60.9278		0.709328	-12.93
					0.0150687	280	61.0551		0.764455	-12.92
					0.0150687	281	61.3902		0.878654	-12.91
					0.0150687	282	62.2792		1.06675	-12.9
					0.0150687	283	62.5837		1.0557	-12.89
					0.0150687	284	62.9732		0.585266	-12.88
					0.0150687	285	63.4319		0.144806	-12.87
					0.0150687	286	63.5897		0.0145237	-12.86
					0.0150687	287	63.898		0.00284586	-12.85
					0.0150687	288	64.4201		0.0512065	-12.84
					0.0150687	289	64.7264		0.445278	-12.83
					0.0150687	290	64.9123		1.57169	-12.82
					0.0150687	291	66.8196		2.50026	-12.81
					0.0150687	292	67.1232		2.27997	-12.8
					0.0150687	293	67.4477		1.75265	-12.79
					0.0150687	294	67.6186		1.48573	-12.78
					0.0150687	295	68.2611		1.56116	-12.77
					0.0150687	296	68.5076		1.97858	-12.76
					0.0150687	297	68.7206		2.1996	-12.75
					0.0150687	298	68.8746		2.01212	-12.74
					0.0150687	299	69.6884		1.79713	-12.73
					0.0150687	300	70.1101		1.67365	-12.72
					0.0150687	301	70.1423		1.597	-12.71
					0.0150687	302	70.2895		1.54231	-12.7
					0.0150687	303	70.7188		1.49879	-12.69
					0.0150687	304	71.1481		1.46513	-12.68
					0.0150687	305	72.7122		1.43627	-12.67
					0.0150687	306	73.197		1.41137	-12.66
					0.0150687	307	74.1409		1.39211	-12.65
					0.0150687	308	74.4826		1.37196	-12.64
					0.0150687	309	74.7512		1.35777	-12.63
					0.0150687	310	75.3687		1.3428	-12.62
					0.0150687	311	75.5276		1.32975	-12.61
					0.0150687	312	76.4528		1.32011	-12.6
					0.0150687	313	76.9737		1.30723	-12.59
					0.0150687	314	77.4039		1.301	-12.58
					0.0150687	315	78.0884		1.28995	-12.57
					0.0150687	316	78.2136		1.28372	-12.56
					0.0150687	317	78.7544		1.27665	-12.55
					0.0150687	318	79.4642		1.26882	-12.54
					0.0150687	319	79.5192		1.26538	-12.53
					0.0150687	320	81.0429		1.25654	-12.52
					0.0150687	321	81.2489		1.25512	-12.51
					0.0150687	322	82.4982		1.24734	-12.5
					0.0150687	323	83.5927		1.24475	-12.49
					0.0150687	324	83.617		1.24076	-12.48
					0.0150687	325	86.0402		1.23546	-12.47
					0.0150687	326	86.5993		1.23467	-12.46
					0.0150687	327	88.3606		1.22825	-12.45
					0.0150687	328	89.0243		1.22881	-12.44
					0.0150687	329	89.1735		1.22269	-12.43
					0.0150687	330	91.5254		1.22282	-12.42
					0.0150687	331	92.1663		1.21931	-12.41
					0.0150687	332	94.8488		1.21637	-12.4
					0.0150687	333	95.6439		1.21706	-12.39
					0.0150687	334	96.8824		1.21144	-12.38
					0.0150687	335	98.3095		1.21371	-12.37
					0.0150687	336	98.5366		1.20897	-12.36
					0.0150687	337	98.8192		1.20973	-12.35
					0.0150687	338	99.3584		1.20746	-12.34
					0.0150687	339	101.417		1.20634	-12.33
					0.0150687	340	102.952		1.20647	-12.32
					0.0150687	341	106.142		1.20326	-12.31
					0.0150687	342	106.488		1.20597	-12.3
					0.0150687	343	108.018		1.20131	-12.29
					0.0150687	344	109.331		1.20438	-12.28
					0.0150687	345	110.024		1.20183	-12.27
					0.0150687	346	111.06		1.20151	-12.26
					0.0150687	347	114.75		1.20336	-12.25
					0.0150687	348	116.526		1.19984	-12.24
					0.0150687	349	125.304		1.20349	-12.23
					0.0150687	350	126.078		1.20055	-12.22
					0.0150687	351	126.504		1.20261	-12.21
					0.0150687	352	130.387		1.20215	-12.2
					0.0150687	353	140.339		1.20228	-12.19
					0.0150687	354	140.345		1.20377	-12.18
					0.0150687	355	168.163		1.20253	-12.17
					0.0150687	356	172.732		1.20569	-12.16
					0.0188368	0	-20.1185		1.20352	-12.15
					0.0188368	1	-19.8042		1.20702	-12.14
					0.0188368	2	-19.6748		1.20641	-12.13
					0.0188368	3	-19.419		1.2072	-12.12
					0.0188368	4	-17.0694		1.2105	-12.11
					0.0188368	5	-16.0801		1.2083	-12.1
					0.0188368	6	-15.7116		1.21318	-12.09
					0.0188368	7	-15.2844		1.21222	-12.08
					0.0188368	8	-14.9519		1.21435	-12.07
					0.0188368	9	-14.8219		1.21725	-12.06
					0.0188368	10	-14.3519		1.21669	-12.05
					0.0188368	11	-13.9995		1.22112	-12.04
					0.0188368	12	-12.932		1.2212	-12.03
					0.0188368	13	-12.7113		1.22442	-12.02
					0.0188368	14	-11.617		1.22653	-12.01
					0.0188368	15	-11.2805		1.2284	-12
					0.0188368	16	-10.7335		1.23218	-11.99
					0.0188368	17	-10.5108		1.23322	-11.98
					0.0188368	18	-9.74894		1.23799	-11.97
					0.0188368	19	-9.43394		1.23962	-11.96
					0.0188368	20	-9.27444		1.24321	-11.95
					0.0188368	21	-9.11114		1.24771	-11.94
					0.0188368	22	-8.85244		1.24924	-11.93
					0.0188368	23	-8.39224		1.25534	-11.92
					0.0188368	24	-7.41374		1.25814	-11.91
					0.0188368	25	-7.11574		1.26231	-11.9
					0.0188368	26	-6.91114		1.26835	-11.89
					0.0188368	27	-6.78834		1.27143	-11.88
					0.0188368	28	-6.65164		1.27806	-11.87
					0.0188368	29	-6.37844		1.28314	-11.86
					0.0188368	30	-6.23904		1.28873	-11.85
					0.0188368	31	-6.12174		1.29611	-11.84
					0.0188368	32	-5.85354		1.30171	-11.83
					0.0188368	33	-5.81454		1.31011	-11.82
					0.0188368	34	-5.73014		1.31772	-11.81
					0.0188368	35	-5.69194		1.32573	-11.8
					0.0188368	36	-5.66514		1.33627	-11.79
					0.0188368	37	-5.52534		1.34534	-11.78
					0.0188368	38	-5.22054		1.35685	-11.77
					0.0188368	39	-5.06654		1.36959	-11.76
					0.0188368	40	-5.04804		1.38223	-11.75
					0.0188368	41	-4.76624		1.39821	-11.74
					0.0188368	42	-4.56764		1.41494	-11.73
					0.0188368	43	-4.07664		1.43384	-11.72
					0.0188368	44	-3.73624		1.45676	-11.71
					0.0188368	45	-3.67574		1.48188	-11.7
					0.0188368	46	-3.67454		1.51235	-11.69
					0.0188368	47	-3.25074		1.5495	-11.68
					0.0188368	48	-2.61194		1.59429	-11.67
					0.0188368	49	-2.29224		1.65286	-11.66
					0.0188368	50	-2.28364		1.73187	-11.65
					0.0188368	51	-1.78404		1.8479	-11.64
					0.0188368	52	-1.67924		2.05209	-11.63
					0.0188368	53	-1.50574		2.43572	-11.62
					0.0188368	54	-0.794945		2.76623	-11.61
					0.0188368	55	-0.397745		2.25177	-11.6
					0.0188368	56	-0.246145		1.23965	-11.59
					0.0188368	57	-0.243745		0.762194	-11.58
					0.0188368	58	0.924155		0.688363	-11.57
					0.0188368	59	1.32696		0.689102	-11.56
					0.0188368	60	1.49876		0.694662	-11.55
					0.0188368	61	2.73906		0.701009	-11.54
					0.0188368	62	3.63056		0.707914	-11.53
					0.0188368	63	4.37916		0.715227	-11.52
					0.0188368	64	4.64366		0.723263	-11.51
					0.0188368	65	5.42516		0.732155	-11.5
					0.0188368	66	5.50706		0.741864	-11.49
					0.0188368	67	5.73236		0.752565	-11.48
					0.0188368	68	5.85486		0.764515	-11.47
					0.0188368	69	6.16236		0.777903	-11.46
					0.0188368	70	6.53166		0.792974	-11.45
					0.0188368	71	6.72456		0.810104	-11.44
					0.0188368	72	6.96596		0.829774	-11.43
					0.0188368	73	6.99256		0.852607	-11.42
					0.0188368	74	7.12306		0.879459	-11.41
					0.0188368	75	7.30616		0.911547	-11.4
					0.0188368	76	7.75686		0.950669	-11.39
					0.0188368	77	7.78346		0.999607	-11.38
					0.0188368	78	8.06676		1.06299	-11.37
					0.0188368	79	8.33506		1.14934	-11.36
					0.0188368	80	8.87106		1.27766	-11.35
					0.0188368	81	8.95476		1.50256	-11.34
					0.0188368	82	8.96406		1.92826	-11.33
					0.0188368	83	9.05366		2.32503	-11.32
					0.0188368	84	9.20326		1.97743	-11.31
					0.0188368	85	9.80986		1.69702	-11.3
					0.0188368	86	10.1358		2.31638	-11.29
					0.0188368	87	10.3095		2.42842	-11.28
					0.0188368	88	10.6994		1.96059	-11.27
					0.0188368	89	10.7435		1.62746	-11.26
					0.0188368	90	11.0266		1.46342	-11.25
					0.0188368	91	11.031		1.36963	-11.24
					0.0188368	92	11.3117		1.30826	-11.23
					0.0188368	93	11.3427		1.26526	-11.22
					0.0188368	94	12.159		1.23384	-11.21
					0.0188368	95	12.188		1.2102	-11.2
					0.0188368	96	12.2953		1.19197	-11.19
					0.0188368	97	12.3356		1.17765	-11.18
					0.0188368	98	12.6599		1.16617	-11.17
					0.0188368	99	12.6623		1.15681	-11.16
					0.0188368	100	12.8019		1.14904	-11.15
					0.0188368	101	12.8021		1.14247	-11.14
					0.0188368	102	12.8688		1.13681	-11.13
					0.0188368	103	13.0895		1.13186	-11.12
					0.0188368	104	13.4301		1.12746	-11.11
					0.0188368	105	13.4561		1.1235	-11.1
					0.0188368	106	13.6062		1.11989	-11.09
					0.0188368	107	13.6982		1.1166	-11.08
					0.0188368	108	13.7111		1.11357	-11.07
					0.0188368	109	13.8671		1.11079	-11.06
					0.0188368	110	14.0751		1.10826	-11.05
					0.0188368	111	14.2921		1.10597	-11.04
					0.0188368	112	14.3968		1.10394	-11.03
					0.0188368	113	14.4283		1.10217	-11.02
					0.0188368	114	14.4345		1.10069	-11.01
					0.0188368	115	14.6179		1.09952	-11
					0.0188368	116	14.785		1.09867	-10.99
					0.0188368	117	14.8631		1.09819	-10.98
					0.0188368	118	15.013		1.09809	-10.97
					0.0188368	119	15.125		1.09841	-10.96
					0.0188368	120	15.3393		1.09917	-10.95
					0.0188368	121	15.4466		1.10042	-10.94
					0.0188368	122	15.5044		1.10219	-10.93
					0.0188368	123	15.6737		1.10451	-10.92
					0.0188368	124	15.8097		1.10744	-10.91
					0.0188368	125	15.8294		1.11101	-10.9
					0.0188368	126	16.0214		1.11529	-10.89
					0.0188368	127	16.0289		1.12032	-10.88
					0.0188368	128	16.0791		1.12618	-10.87
					0.0188368	129	16.08		1.13292	-10.86
					0.0188368	130	16.1129		1.14065	-10.85
					0.0188368	131	16.6034		1.14945	-10.84
					0.0188368	132	16.6881		1.15944	-10.83
					0.0188368	133	16.8033		1.17075	-10.82
					0.0188368	134	16.9458		1.18361	-10.81
					0.0188368	135	17.0555		1.20237	-10.8
					0.0188368	136	17.4226		1.29555	-10.79
					0.0188368	137	17.6266		1.81622	-10.78
					0.0188368	138	17.8659		2.98567	-10.77
					0.0188368	139	18.4433		3.7934	-10.76
					0.0188368	140	18.491		4.3623	-10.75
					0.0188368	141	18.5836		6.23208	-10.74
					0.0188368	142	18.6343		7.647	-10.73
					0.0188368	143	19.0897		6.9482	-10.72
					0.0188368	144	19.1884		5.8713	-10.71
					0.0188368	145	19.1978		5.28427	-10.7
					0.0188368	146	20.6264		4.98405	-10.69
					0.0188368	147	20.7066		4.82202	-10.68
					0.0188368	148	20.7828		4.75187	-10.67
					0.0188368	149	20.8269		4.76399	-10.66
					0.0188368	150	21.0182		4.87595	-10.65
					0.0188368	151	21.1619		5.16451	-10.64
					0.0188368	152	21.3457		5.81347	-10.63
					0.0188368	153	21.5393		6.55841	-10.62
					0.0188368	154	21.5958		5.84699	-10.61
					0.0188368	155	21.6402		3.80478	-10.6
					0.0188368	156	21.9237		2.63362	-10.59
					0.0188368	157	21.9854		2.4034	-10.58
					0.0188368	158	22.0064		2.39264	-10.57
					0.0188368	159	22.1804		2.41186	-10.56
					0.0188368	160	22.2915		2.45656	-10.55
					0.0188368	161	22.6851		2.63738	-10.54
					0.0188368	162	22.9953		3.44384	-10.53
					0.0188368	163	23.1021		5.04275	-10.52
					0.0188368	164	23.1165		5.96798	-10.51
					0.0188368	165	23.2714		5.93719	-10.5
					0.0188368	166	23.3076		6.26872	-10.49
					0.0188368	167	23.8045		6.3534	-10.48
					0.0188368	168	23.8238		4.45665	-10.47
					0.0188368	169	24.2375		2.16849	-10.46
					0.0188368	170	24.3127		1.29024	-10.45
					0.0188368	171	24.3677		1.11809	-10.44
					0.0188368	172	24.3957		1.05633	-10.43
					0.0188368	173	24.6459		1.00911	-10.42
					0.0188368	174	24.7762		0.969304	-10.41
					0.0188368	175	25.1737		0.935193	-10.4
					0.0188368	176	25.4104		0.905603	-10.39
					0.0188368	177	25.8443		0.879676	-10.38
					0.0188368	178	26.0935		0.856766	-10.37
					0.0188368	179	26.171		0.83638	-10.36
					0.0188368	180	26.1862		0.818133	-10.35
					0.0188368	181	26.2263		0.801719	-10.34
					0.0188368	182	26.2827		0.786879	-10.33
					0.0188368	183	26.7666		0.773404	-10.32
					0.0188368	184	26.9587		0.761154	-10.31
					0.0188368	185	26.9856		0.750007	-10.3
					0.0188368	186	27.2654		0.739786	-10.29
					0.0188368	187	27.8055		0.730375	-10.28
					0.0188368	188	28.5679		0.721816	-10.27
					0.0188368	189	29.3203		0.714009	-10.26
					0.0188368	190	29.6686		0.7067	-10.25
					0.0188368	191	29.7577		0.700007	-10.24
					0.0188368	192	29.9711		0.694066	-10.23
					0.0188368	193	30.4247		0.688439	-10.22
					0.0188368	194	30.6097		0.683178	-10.21
					0.0188368	195	30.8172		0.678979	-10.2
					0.0188368	196	31.1059		0.685751	-10.19
					0.0188368	197	31.6701		0.861984	-10.18
					0.0188368	198	31.7503		1.94689	-10.17
					0.0188368	199	31.8103		4.21912	-10.16
					0.0188368	200	32.6813		5.37977	-10.15
					0.0188368	201	32.932		4.68987	-10.14
					0.0188368	202	33.1505		3.89593	-10.13
					0.0188368	203	33.2832		3.49737	-10.12
					0.0188368	204	33.4486		3.29374	-10.11
					0.0188368	205	34.793		3.17782	-10.1
					0.0188368	206	35.2144		3.11499	-10.09
					0.0188368	207	35.6444		3.09315	-10.08
					0.0188368	208	35.7877		3.10737	-10.07
					0.0188368	209	36.6298		3.16265	-10.06
					0.0188368	210	36.7114		3.27603	-10.05
					0.0188368	211	37.3078		3.4961	-10.04
[truncated: 34,060 more rows]
