# Supplementary material for: Porphyrin-fused graphene nanoribbons
Source: Nat Chem. 2024 Mar 8;16(7):1133–40. doi: 10.1038/s41557-024-01477-1 (PMC11230900; doi:10.1038/s41557-024-01477-1)
Supplement: Supplementary file 7 — Data for characteristic curve for a field-effect transistor for various source-drain voltages (shown in Fig. 6c), data for single-electron transistor map observed at 25 mK (shown in Fig. 6d), and data for enlarged views of Coulomb blockade regions (Fig. 6e) and diamonds (Fig. 6f). [file 41557_2024_1477_MOESM7_ESM.xlsx]

## Sheet: Fig. 6c
Fig. 6c: characteristic curve for a field-effect transistor for various source-drain voltages
VG (V)	Isd_0.1_V (A)	Isd_0.3_V (A)	Isd_0.5_V (A)	Isd_0.8_V (A)
0	-5.24292e-10	9.27124e-10	-7.13348e-10	-7.1228e-10
0.017758	-1.93161e-09	2.48871e-10	2.42996e-09	1.17111e-09
0.0355161	-1.07147e-09	3.98102e-10	1.1998e-09	2.61154e-09
0.0532741	8.28552e-11	-1.64368e-09	-2.34573e-09	-1.10367e-09
0.0710322	1.69403e-09	5.51147e-10	-1.97205e-09	-1.77155e-10
0.0887902	1.18103e-09	2.85339e-10	-1.08154e-09	3.46924e-09
0.106548	1.27411e-09	1.04187e-09	-1.04553e-09	-2.23846e-10
0.124306	9.98077e-10	2.09015e-09	2.15301e-10	-1.29227e-09
0.142064	8.54034e-10	-1.5274e-10	9.49402e-10	-1.24802e-09
0.159822	3.82843e-10	1.11847e-10	-3.21777e-09	-1.0849e-09
0.17758	1.32904e-10	1.93634e-10	-1.42792e-09	4.66034e-09
0.195339	-1.57928e-10	-4.28772e-11	1.12701e-09	7.52259e-11
0.213097	-9.42535e-10	-7.79266e-10	-2.13623e-11	1.97052e-09
0.230855	-4.36859e-10	7.71484e-10	1.371e-09	1.77109e-09
0.248613	-2.42294e-09	-1.92688e-09	8.60291e-10	1.70914e-09
0.266371	4.30603e-10	2.50183e-09	9.20563e-10	2.99469e-09
0.284129	-3.00598e-10	8.14362e-10	5.73578e-10	-6.37054e-10
0.301887	4.83704e-10	4.1626e-10	2.0166e-09	-1.06811e-12
0.319645	-1.68304e-10	-1.22574e-09	-1.31683e-10	2.91443e-11
0.337403	5.14832e-10	-7.46765e-10	-2.78259e-09	-5.97382e-10
0.355161	6.52161e-10	9.51843e-10	-6.05164e-10	-3.62549e-10
0.372919	-2.05475e-09	-9.86176e-10	-8.45947e-10	3.44696e-10
0.390677	1.72913e-09	8.65174e-11	-2.23633e-09	1.22284e-09
0.408435	-7.28302e-10	2.40173e-09	-5.2475e-10	9.86176e-10
0.426193	1.52008e-09	-2.14233e-10	-2.51617e-10	-6.87408e-10
0.443951	2.31613e-09	4.02527e-10	-9.36127e-10	-3.33099e-10
0.461709	1.71982e-09	-1.31226e-10	5.28412e-10	2.33917e-10
0.479467	-2.19879e-10	4.39911e-10	-3.40118e-10	1.04385e-09
0.497225	6.07605e-10	-1.73401e-09	-1.08139e-09	-4.34875e-10
0.514983	3.09692e-09	3.49884e-10	1.37863e-09	-1.44791e-09
0.532741	2.7504e-09	-6.06537e-10	-2.41699e-10	2.71088e-09
0.550499	-9.0332e-11	8.75244e-10	3.96881e-10	3.65295e-10
0.568258	1.83319e-09	1.7511e-09	2.02881e-09	3.19336e-09
0.586016	4.95911e-10	-2.10892e-09	-4.4281e-10	4.34265e-10
0.603774	1.73035e-10	-8.03528e-10	-9.00421e-10	9.8053e-10
0.621532	-6.14624e-10	1.71509e-09	7.95136e-10	9.47113e-10
0.63929	-1.65283e-09	-1.59912e-10	-1.59683e-09	1.49796e-09
0.657048	2.19467e-09	-2.42264e-09	1.3063e-09	9.68475e-10
0.674806	1.02432e-09	-4.23737e-10	-1.64398e-09	-1.69739e-09
0.692564	-5.64423e-10	7.78809e-10	-1.8277e-09	1.55579e-09
0.710322	-2.19482e-09	-3.59039e-10	1.24664e-09	-2.45667e-11
0.72808	7.85217e-10	1.6745e-09	5.13306e-10	1.00204e-09
0.745838	7.87964e-10	-1.54114e-09	5.43671e-10	-2.23862e-09
0.763596	1.62033e-09	-2.65198e-10	1.26892e-09	1.6597e-09
0.781354	1.77109e-09	8.02765e-10	-1.79199e-09	-3.26797e-09
0.799112	1.80359e-10	-7.09991e-10	4.20074e-10	9.37958e-10
0.81687	-7.89337e-10	-3.68042e-10	9.9823e-10	5.9967e-10
0.834628	-7.51038e-10	1.19629e-10	-1.61224e-09	-4.78256e-09
0.852386	7.67365e-10	1.02646e-09	-2.36816e-10	1.83166e-09
0.870144	-3.96606e-09	1.93466e-09	-1.11404e-09	1.03546e-09
0.887902	2.39456e-09	9.00421e-10	-1.31958e-09	3.64685e-11
0.90566	-1.54099e-09	3.49426e-11	-1.90002e-09	-3.42712e-10
0.923418	1.44699e-09	-1.19736e-09	2.92877e-09	2.27875e-09
0.941176	-4.45099e-10	3.40424e-10	1.19781e-10	-3.05923e-09
0.958935	4.80347e-10	-1.23428e-09	-2.26257e-09	1.55655e-09
0.976693	1.71814e-10	-6.27441e-10	1.30585e-09	2.22137e-09
0.994451	-1.94199e-09	8.65173e-11	-2.66708e-09	2.33276e-09
1.01221	2.37793e-09	6.5155e-10	-1.51306e-09	2.61978e-09
1.02997	-2.92968e-11	2.08649e-09	1.11526e-09	1.33453e-09
1.04772	2.04147e-09	6.17371e-10	5.34058e-10	-4.27551e-10
1.06548	-4.21143e-10	2.33002e-10	-1.83411e-10	1.37543e-09
1.08324	2.18491e-09	-1.77917e-09	1.24924e-09	-1.54129e-09
1.101	-8.72803e-10	-2.1936e-09	-6.48346e-10	8.06885e-10
1.11876	1.14624e-09	1.32446e-10	1.32477e-09	6.71082e-10
1.13652	-1.76254e-09	2.14539e-10	-1.59912e-09	3.42422e-09
1.15427	-8.88367e-10	1.09314e-09	-5.73883e-10	2.56683e-09
1.17203	1.38062e-09	1.21628e-09	-3.5965e-10	6.80237e-10
1.18979	-1.12289e-09	-4.94995e-10	-1.17188e-10	2.54852e-09
1.20755	7.75147e-10	3.03482e-09	-9.99145e-10	1.56311e-09
1.22531	-5.65491e-10	-1.13159e-09	-1.75613e-09	3.36136e-09
1.24306	-2.08878e-09	6.01959e-10	-7.49512e-10	-1.06522e-09
1.26082	4.83398e-10	2.75879e-10	6.11115e-10	-1.27151e-09
1.27858	-6.8512e-10	5.7373e-10	9.95789e-10	-3.65601e-09
1.29634	2.62939e-09	-2.14691e-10	2.75574e-10	1.68564e-09
1.3141	3.15994e-09	-4.05883e-11	-5.78003e-10	-2.64282e-10
1.33185	-6.54602e-11	-2.00348e-10	-2.59628e-09	1.22055e-09
1.34961	-1.36841e-09	4.91791e-10	8.23974e-11	8.01086e-10
1.36737	-4.20074e-10	-8.7738e-11	1.4473e-09	4.53094e-09
1.38513	1.16943e-09	1.60233e-09	5.79071e-10	1.89209e-10
1.40289	9.36432e-10	-9.35211e-10	-2.92145e-09	-2.92633e-09
1.42064	-2.60666e-09	2.31125e-09	2.32758e-09	-7.73163e-10
1.4384	-7.11517e-10	1.87378e-10	-7.59277e-10	2.68494e-09
1.45616	1.46515e-09	-2.30301e-09	-1.04141e-09	1.34827e-09
1.47392	2.37335e-09	2.62314e-09	-2.53906e-10	-5.74493e-10
1.49168	-2.87476e-09	-3.2666e-09	9.1217e-10	-1.79337e-09
1.50943	7.26776e-10	1.37115e-09	-1.11588e-09	-4.13055e-10
1.52719	-3.27606e-10	-9.5871e-10	2.14905e-09	-1.52054e-09
1.54495	8.5968e-10	-1.01639e-09	-1.91406e-09	-2.22427e-09
1.56271	1.2114e-09	4.92096e-10	-4.28619e-10	1.14197e-09
1.58047	-3.45703e-09	-7.15179e-10	-4.80957e-10	1.2207e-11
1.59822	-2.66556e-09	1.34277e-11	1.22849e-09	4.38629e-09
1.61598	2.25235e-09	3.13416e-10	1.40732e-09	1.44958e-11
1.63374	-9.81598e-10	1.03088e-09	-1.11664e-09	-1.43478e-09
1.6515	-3.66058e-10	-2.47803e-10	-5.49774e-10	3.26538e-11
1.66926	1.68625e-09	-7.34558e-10	-3.05298e-09	2.05719e-09
1.68701	3.20419e-09	-6.78558e-10	-3.86963e-10	-7.4646e-10
1.70477	-1.79764e-09	2.18948e-09	1.7337e-09	1.73111e-09
1.72253	-4.48303e-10	2.41699e-10	1.60385e-09	2.11548e-09
1.74029	-1.82541e-09	8.284e-10	1.51306e-09	-3.95493e-09
1.75805	1.06598e-09	1.89056e-10	2.40326e-10	2.25296e-09
1.7758	2.84424e-10	-1.37787e-10	-5.93414e-10	-3.56461e-09
1.79356	-2.05521e-09	1.77307e-10	-4.91333e-10	-9.80072e-10
1.81132	-1.44821e-09	-2.13089e-09	-6.29272e-10	3.83453e-10
1.82908	-1.02676e-09	-1.03058e-09	-6.32782e-10	1.50162e-09
1.84684	-9.49707e-10	1.22833e-10	-5.05218e-10	1.59897e-09
1.86459	1.84402e-09	4.35638e-10	1.58203e-09	1.67465e-09
1.88235	-1.36948e-09	-3.42102e-10	-1.27975e-09	2.39075e-09
1.90011	-1.24893e-09	-2.02103e-09	-4.60815e-10	1.43875e-09
1.91787	9.87854e-10	2.7008e-11	-7.92999e-10	2.12448e-09
1.93563	6.83594e-10	1.56372e-09	2.46124e-10	-2.83829e-09
1.95339	1.78375e-09	1.73386e-09	2.00043e-10	-1.91147e-09
1.97114	-1.31165e-09	1.17813e-09	-4.19922e-10	1.90445e-09
1.9889	1.58203e-09	-5.79529e-10	1.21597e-09	3.54004e-11
2.00666	8.23364e-10	4.00238e-10	-4.27399e-10	-2.48718e-10
2.02442	1.77689e-09	1.5889e-09	2.72797e-09	-5.96161e-10
2.04218	7.13806e-10	1.41144e-10	-2.58331e-10	-1.77185e-09
2.05993	2.1698e-09	2.16309e-09	8.48846e-10	1.62216e-09
2.07769	1.70898e-09	-5.68085e-10	-1.49078e-10	2.07047e-09
2.09545	1.745e-09	1.65131e-09	-1.1174e-09	1.19293e-09
2.11321	-1.26648e-10	7.60956e-10	2.15301e-10	1.7981e-09
2.13097	-2.44965e-09	1.45325e-09	1.21552e-09	1.74377e-09
2.14872	4.05731e-10	-3.27148e-10	1.96838e-11	1.7308e-09
2.16648	-1.29959e-09	3.72772e-10	9.01794e-11	-9.1095e-11
2.18424	-1.17645e-10	8.83942e-10	3.83301e-10	7.80945e-10
2.202	-2.64923e-09	6.60248e-10	1.69983e-10	1.15967e-09
2.21976	1.89896e-09	3.66302e-09	8.284e-10	3.62198e-09
2.23751	1.19034e-09	2.23343e-09	-1.05698e-09	-4.54712e-11
2.25527	-1.32752e-11	-6.65436e-10	-2.00958e-09	4.55322e-10
2.27303	-1.63986e-09	-2.98752e-09	7.48596e-10	-1.30661e-09
2.29079	1.09024e-09	-1.34506e-09	-1.04324e-09	-1.00891e-09
2.30855	-1.51657e-09	6.00891e-10	-1.27823e-09	-1.25122e-10
2.3263	-1.25992e-09	7.43866e-10	-8.57544e-10	-8.75702e-10
2.34406	1.56708e-10	-1.26984e-09	-8.47626e-10	2.47299e-09
2.36182	2.18719e-09	1.60461e-09	-3.27362e-09	-2.02789e-09
2.37958	-2.23831e-09	-9.49402e-10	-1.35803e-09	-1.25e-09
2.39734	1.52512e-09	7.62177e-10	2.52304e-09	1.81885e-10
2.41509	9.33838e-11	-9.64966e-10	3.55225e-10	1.42746e-09
2.43285	1.12991e-09	1.74103e-10	-6.19965e-10	9.84039e-10
2.45061	1.46225e-09	-2.77252e-10	-8.20923e-10	2.73911e-09
2.46837	-2.10663e-09	-2.33002e-10	-2.44888e-09	-3.26233e-10
2.48613	1.43585e-09	8.80585e-10	5.79834e-11	5.92651e-10
2.50388	-9.84344e-10	4.32587e-10	1.59042e-09	-1.24329e-09
2.52164	-2.85645e-10	-1.98059e-10	1.04156e-09	-4.44794e-10
2.5394	9.13849e-10	8.36029e-10	1.6922e-09	6.83136e-10
2.55716	-9.08508e-10	-6.95343e-10	-2.36832e-09	1.18729e-09
2.57492	1.22055e-09	1.23871e-09	-7.79877e-10	2.6181e-09
2.59267	-3.03345e-10	9.65118e-10	1.11282e-09	5.23224e-10
2.61043	-2.27814e-10	-9.90448e-10	-5.50537e-10	1.40839e-10
2.62819	-2.28577e-10	-6.95801e-10	1.45813e-09	-1.33194e-09
2.64595	-3.38745e-10	1.65771e-09	-1.71036e-09	-2.58484e-10
2.66371	-3.65448e-10	-1.20239e-10	5.93109e-10	1.19385e-09
2.68147	-6.5094e-10	1.66016e-09	-2.46613e-09	-2.09106e-09
2.69922	-6.8573e-10	-1.24893e-09	-1.04996e-09	-6.76575e-10
2.71698	1.75629e-10	-9.51996e-10	1.44012e-09	2.25418e-09
2.73474	-2.39929e-09	1.89514e-10	-3.66669e-10	2.71896e-09
2.7525	4.52805e-09	-5.90668e-10	-1.2265e-09	1.02905e-09
2.77026	2.48245e-09	-8.28552e-11	6.34766e-11	3.60108e-11
2.78801	5.21698e-10	-1.53778e-09	3.69568e-10	-2.14157e-09
2.80577	-2.54349e-09	-1.86157e-11	-8.5144e-10	1.1972e-09
2.82353	2.26074e-09	1.54266e-09	9.0744e-10	3.13004e-09
2.84129	-8.58459e-10	-1.55945e-10	1.24985e-09	9.54437e-10
2.85905	-6.90918e-10	2.22626e-10	-2.79083e-10	-4.01154e-10
2.8768	-2.9216e-09	7.91931e-11	5.05371e-10	3.75031e-09
2.89456	2.6564e-09	-3.17535e-10	-8.14819e-11	7.75146e-11
2.91232	-5.09186e-10	1.01166e-09	1.38779e-09	2.3053e-09
2.93008	-1.87988e-10	1.78375e-10	-9.68933e-10	-2.34055e-09
2.94784	-1.30569e-09	-6.21033e-10	-1.02234e-09	-5.25818e-10
2.96559	1.32904e-09	-1.08032e-10	-2.29797e-10	6.18896e-10
2.98335	4.41437e-10	8.66241e-10	2.54364e-10	2.7475e-09
3.00111	1.34964e-09	-2.05856e-09	5.52216e-10	2.98996e-09
3.01887	-1.37375e-09	3.80554e-10	9.99908e-10	1.40945e-09
3.03663	6.45905e-10	-1.07513e-09	1.49292e-09	-8.08716e-10
3.05438	-1.68594e-09	-4.65698e-10	-1.17249e-09	7.4234e-10
3.07214	3.50235e-09	9.80835e-10	4.43573e-10	1.59439e-09
3.0899	5.75867e-10	-4.96979e-10	-7.56531e-10	2.21329e-09
3.10766	1.23901e-09	-2.76947e-10	-1.97601e-10	2.09244e-09
3.12542	7.7774e-10	-3.70483e-10	8.95233e-10	3.53165e-09
3.14317	1.20239e-09	1.32812e-09	-9.20868e-10	4.75922e-09
3.16093	-3.15201e-09	-2.54059e-10	1.13953e-09	5.28351e-09
3.17869	-2.5853e-09	4.37012e-10	6.12335e-10	8.48938e-09
3.19645	2.32483e-09	-1.27777e-09	-8.32977e-10	2.6506e-09
3.21421	1.56967e-09	9.0332e-11	-9.42383e-10	1.28285e-08
3.23196	-1.37772e-09	-6.48651e-10	-8.96912e-10	1.06674e-08
3.24972	-4.91333e-10	-7.21893e-10	-7.53632e-10	2.49176e-09
3.26748	-1.60721e-09	-1.97449e-10	7.96509e-10	7.88147e-09
3.28524	1.54434e-09	2.53143e-10	-3.22266e-10	2.08801e-09
3.303	2.17285e-09	-2.52869e-09	3.10425e-09	5.7724e-09
3.32075	-7.89185e-10	-5.49316e-10	-9.22852e-10	1.08229e-08
3.33851	2.67639e-09	2.86255e-10	-1.6748e-09	3.22281e-09
3.35627	1.40762e-09	3.43628e-10	2.92816e-09	7.32544e-09
3.37403	-9.26819e-10	2.61993e-10	2.25159e-09	2.47299e-09
3.39179	1.56845e-09	1.77216e-09	-5.19867e-10	1.15471e-08
3.40954	1.02982e-09	9.07593e-10	2.82989e-09	6.78513e-09
3.4273	-4.67529e-10	-1.41663e-09	1.30386e-09	6.17889e-09
3.44506	-6.09741e-10	-1.05408e-09	-8.11005e-10	7.24686e-09
3.46282	-2.8421e-09	1.62781e-09	3.54218e-09	8.25653e-09
3.48058	9.72595e-10	-1.27533e-09	-1.75781e-10	5.19547e-09
3.49834	1.1261e-10	3.29895e-10	-1.05637e-09	3.87375e-09
3.51609	-1.08017e-09	2.39105e-10	-4.69208e-10	8.10852e-10
3.53385	9.37805e-10	-7.24945e-10	9.21783e-10	5.83954e-10
3.55161	8.2489e-10	-7.72095e-11	-2.97546e-11	2.07977e-10
3.56937	-8.75244e-10	-1.19034e-09	-1.50452e-10	2.09259e-09
3.58713	-3.88031e-09	-8.7326e-10	4.22974e-10	2.34009e-09
3.60488	1.74591e-09	-1.74255e-10	-1.16653e-09	3.74008e-09
3.62264	-2.099e-09	8.88519e-10	7.87353e-11	6.15692e-09
3.6404	-2.43378e-10	-6.96411e-10	6.18286e-10	4.92477e-09
3.65816	1.99234e-09	6.15997e-10	-2.565e-09	2.68967e-09
3.67592	1.7984e-09	-2.18323e-09	1.56555e-10	5.45731e-09
3.69367	1.97113e-09	-8.96454e-10	2.37854e-09	4.51904e-09
3.71143	-8.69751e-12	-1.66351e-09	-1.09772e-09	4.08707e-09
3.72919	1.43432e-11	-6.06384e-10	6.51398e-10	2.96402e-09
3.74695	-2.56546e-09	-6.89697e-10	1.34277e-09	4.25217e-09
3.76471	-6.78864e-10	-6.74439e-11	-1.16913e-09	3.80875e-09
3.78246	-9.86633e-10	-2.72675e-09	-1.28021e-10	9.5372e-09
3.80022	-1.21567e-09	1.94397e-10	1.7395e-10	1.00897e-08
3.81798	-7.81097e-10	-1.14975e-09	-3.57056e-11	1.26042e-08
3.83574	-7.59888e-11	2.72064e-10	7.3349e-10	1.23004e-08
3.8535	3.77197e-10	-4.02985e-10	1.23734e-09	7.41364e-09
3.87125	-8.66699e-11	-5.53741e-10	7.56378e-10	1.13332e-08
3.88901	1.38535e-09	3.43338e-09	1.60294e-09	2.03111e-08
3.90677	-7.97577e-10	1.14182e-09	2.52808e-09	2.10295e-08
3.92453	1.77002e-10	-4.47083e-10	1.34125e-09	1.57428e-08
3.94229	-3.5141e-10	-4.01306e-10	3.89709e-10	1.50978e-08
3.96004	3.05176e-11	7.41577e-11	6.99463e-10	2.64311e-08
3.9778	8.19397e-10	-1.5564e-11	-6.21643e-10	3.53793e-08
3.99556	1.62598e-09	2.22931e-10	-3.1311e-10	3.16939e-08
3.98668	2.34406e-09	6.79321e-10	7.23877e-10	2.80019e-08
3.96892	-1.81427e-09	-7.89795e-10	7.53021e-10	1.53081e-08
3.95117	1.47034e-09	5.79834e-12	-1.39938e-09	1.60944e-08
3.93341	-6.35529e-10	-5.80139e-10	-1.72577e-10	1.7641e-08
3.91565	-3.75824e-10	2.24091e-09	1.78772e-09	2.16795e-08
3.89789	2.47192e-10	-1.6008e-09	2.3114e-09	1.39204e-08
3.88013	-3.49884e-10	2.65549e-09	-5.29327e-10	2.57013e-08
3.86238	-1.05728e-09	9.48181e-10	2.15775e-09	1.39244e-08
3.84462	-1.73721e-09	-2.32101e-09	-1.67404e-09	2.27312e-08
3.82686	1.60248e-09	4.72717e-10	5.37415e-10	9.89807e-09
3.8091	-5.74341e-10	-1.72272e-10	2.52838e-10	2.82036e-08
3.79134	-1.30066e-09	3.78723e-10	2.388e-10	1.42514e-08
3.77358	1.61484e-09	-6.9458e-10	1.48315e-10	2.16103e-08
3.75583	-2.5087e-09	-9.02863e-10	4.82025e-10	1.80937e-08
3.73807	-9.95178e-10	-8.27179e-10	-3.12805e-11	8.04474e-09
3.72031	1.86569e-09	1.97449e-10	-6.96259e-10	1.26279e-08
3.70255	2.70432e-09	-9.49554e-10	-1.18561e-10	1.57945e-08
3.68479	-4.56238e-11	9.61151e-10	1.37466e-09	1.28413e-08
3.66704	1.72394e-09	4.6875e-10	-3.21808e-10	1.85393e-08
3.64928	2.24258e-09	1.2941e-09	-1.38229e-09	1.5896e-08
3.63152	2.62451e-10	4.23126e-10	5.5542e-10	5.28946e-09
3.61376	1.12823e-09	-5.01556e-10	1.59759e-10	4.97437e-09
3.596	9.74121e-10	1.33255e-09	-1.80664e-09	9.07669e-09
3.57825	-1.27136e-09	-5.52216e-10	6.48499e-10	6.11527e-09
3.56049	1.40686e-10	1.54419e-10	7.37e-11	7.56378e-09
3.54273	9.9762e-10	-1.40488e-09	2.47726e-09	1.78528e-08
3.52497	1.02478e-09	1.57883e-09	3.45917e-10	1.52744e-08
3.50721	-5.89142e-10	5.61676e-10	2.46445e-09	1.60873e-08
3.48946	7.9895e-10	6.03485e-10	1.81061e-09	9.41544e-09
3.4717	-2.91382e-09	1.29379e-09	1.90292e-09	9.12628e-10
3.45394	-8.18481e-10	3.26385e-10	-1.21902e-09	1.15677e-09
3.43618	1.95068e-09	-7.65076e-10	-4.31061e-09	3.54141e-09
3.41842	-2.3877e-09	-9.54742e-10	2.55112e-09	-1.83563e-10
3.40067	-1.97861e-09	3.508e-10	8.10242e-10	1.04323e-08
3.38291	8.10089e-10	-7.99561e-10	-5.08881e-10	6.31149e-09
3.36515	3.38043e-09	-3.2196e-10	3.64685e-10	8.95767e-09
3.34739	-1.19995e-09	8.39233e-11	1.37634e-10	1.08612e-08
3.32963	-1.40411e-09	-1.11542e-10	-2.94952e-10	9.03778e-09
3.31188	8.50372e-10	-9.84344e-10	-1.82098e-09	6.05789e-09
3.29412	9.55353e-10	-8.66699e-11	1.49231e-10	8.61603e-09
3.27636	8.39996e-10	1.34781e-09	2.5116e-09	1.25351e-08
3.2586	1.8573e-09	2.06451e-10	3.33405e-10	8.06732e-09
3.24084	-2.55432e-10	-1.09497e-09	5.97076e-10	8.34503e-09
3.22309	9.17511e-10	-1.23138e-10	-1.1795e-09	1.83366e-08
3.20533	-1.81137e-09	6.9519e-10	-1.82877e-09	1.67101e-08
3.18757	-1.69861e-09	-2.81525e-10	6.67267e-10	1.16429e-08
3.16981	-3.87115e-10	3.26996e-10	3.34168e-11	8.85483e-09
3.15205	3.84827e-10	-8.30078e-11	1.02325e-09	1.05634e-08
3.1343	-3.94135e-10	2.30865e-10	-9.78241e-10	1.25349e-08
3.11654	-8.43506e-10	-7.35474e-11	-1.12793e-09	1.29866e-08
3.09878	2.34985e-10	-1.60217e-11	-7.5119e-10	8.25607e-09
3.08102	1.59241e-09	-4.05884e-11	3.50494e-10	1.1902e-08
3.06326	-6.19812e-10	-2.02057e-09	1.54694e-09	8.83087e-09
3.04551	-5.19867e-10	-2.0871e-09	3.00552e-09	8.5054e-09
3.02775	2.59201e-09	-1.75919e-09	-7.87964e-10	3.97202e-09
3.00999	2.10632e-09	-7.82166e-10	1.24283e-09	2.48856e-09
2.99223	1.36154e-09	-5.69611e-10	-1.00342e-09	8.14209e-10
2.97447	-4.79126e-11	-1.24893e-09	2.90222e-10	1.27411e-09
2.95671	8.88977e-10	-1.82343e-09	5.99518e-10	-4.3045e-10
2.93896	-5.13458e-10	9.88769e-11	1.21704e-09	1.16745e-09
2.9212	8.81195e-10	8.47931e-10	2.89246e-09	3.51608e-09
2.90344	-1.09665e-09	-2.71774e-09	-1.31897e-09	4.75891e-09
2.88568	-2.20139e-09	-9.26208e-10	-2.61078e-10	5.38498e-09
2.86792	-7.55615e-10	6.93054e-10	8.91876e-10	-3.56598e-10
2.85017	8.62579e-10	1.33713e-09	-1.17264e-09	1.48163e-10
2.83241	-7.67364e-10	-4.47693e-10	-8.75854e-11	-2.12707e-10
2.81465	2.742e-10	-8.44269e-10	-1.52771e-09	4.11209e-09
2.79689	3.21961e-11	-2.21848e-09	1.46637e-09	2.3262e-09
2.77913	-1.95831e-09	4.39758e-10	-2.54181e-09	5.51758e-10
2.76138	-2.74826e-09	6.29883e-10	6.14319e-10	1.9664e-09
2.74362	-2.89612e-10	-2.28775e-09	-1.5538e-09	1.66016e-09
2.72586	-2.09534e-09	3.63312e-10	3.86505e-10	7.49603e-09
2.7081	-9.55353e-10	1.96976e-09	9.50928e-10	2.43591e-09
2.69034	-1.65405e-10	-1.21063e-09	-2.32819e-09	2.50458e-09
2.67259	1.06445e-09	3.59375e-09	6.23474e-10	-6.427e-10
2.65483	-2.31476e-09	3.32642e-10	1.23489e-09	3.20312e-09
2.63707	2.54821e-11	-2.29645e-10	-1.56601e-09	3.28537e-09
2.61931	-1.66336e-09	-1.56815e-09	1.43631e-09	1.48941e-09
2.60155	5.88074e-10	3.05786e-10	2.21878e-09	2.8389e-09
2.5838	-1.2944e-09	3.21655e-10	5.83801e-10	4.02496e-09
2.56604	-1.63223e-09	1.21536e-09	5.3299e-10	1.9017e-09
2.54828	1.94427e-09	-3.82233e-10	1.58539e-09	2.65045e-09
2.53052	2.267e-09	1.30112e-09	5.39703e-10	4.8732e-09
2.51276	1.13754e-09	1.24054e-09	1.02936e-09	2.57355e-09
2.49501	8.3252e-10	-2.71301e-10	9.12476e-11	2.61749e-09
2.47725	3.68195e-10	5.59235e-10	1.21231e-09	3.41751e-09
2.45949	2.25037e-09	9.56116e-10	-2.82806e-09	3.22021e-09
2.44173	2.19559e-09	4.90417e-10	-2.84439e-09	2.63641e-09
2.42397	2.05688e-09	-2.02881e-09	-1.30356e-09	4.14932e-09
2.40622	2.31781e-10	7.61414e-11	1.80984e-09	1.44073e-09
2.38846	-6.88324e-10	9.89075e-10	1.17279e-09	1.91849e-09
2.3707	5.95093e-11	9.31244e-10	2.96021e-10	5.103e-09
2.35294	3.43323e-10	3.9444e-10	-3.00598e-11	3.00552e-09
2.33518	-6.49109e-10	1.2236e-09	1.51367e-09	1.13785e-09
2.31743	-1.89178e-09	-5.65186e-10	-2.80624e-09	5.79834e-11
2.29967	4.27856e-10	-1.18561e-10	-3.34564e-09	9.22699e-10
2.28191	1.22223e-10	9.71832e-10	-1.4444e-09	3.965e-09
2.26415	-1.10107e-09	1.06445e-09	9.06525e-10	-6.65283e-11
2.24639	-1.51566e-09	-4.96368e-10	-3.36914e-10	5.11078e-09
2.22863	1.36261e-10	-2.05383e-10	-2.19879e-10	1.81793e-09
2.21088	-3.11325e-09	-1.10931e-10	9.01489e-10	3.70956e-09
2.19312	-2.73132e-09	-4.43878e-10	-1.23169e-09	3.8681e-10
2.17536	-1.71371e-09	1.36856e-09	4.32281e-10	1.90445e-09
2.1576	5.81207e-10	1.12152e-09	1.34445e-09	2.23633e-09
2.13984	4.34113e-10	-5.78613e-10	-3.96881e-10	5.70099e-09
2.12209	3.65448e-09	3.34625e-10	1.95297e-09	2.10876e-09
2.10433	9.68628e-10	-5.59387e-10	-1.52435e-09	2.49741e-09
2.08657	1.54739e-09	4.60052e-10	-2.35458e-09	8.16803e-10
2.06881	-2.30118e-09	1.15433e-09	-1.26251e-09	4.02893e-09
2.05105	2.16797e-09	-5.33752e-10	-2.07367e-10	3.4845e-09
2.0333	-2.88391e-11	-7.9483e-10	8.59222e-10	-3.49579e-10
2.01554	1.55792e-10	-6.91223e-10	5.13611e-10	9.20105e-10
1.99778	-4.57306e-10	-1.25626e-09	7.27539e-10	1.46118e-09
1.98002	1.41006e-09	-5.55267e-10	-1.89667e-10	4.36081e-09
1.96226	-5.63812e-10	-6.10352e-10	-1.08368e-09	2.16446e-09
1.94451	-5.21545e-10	-1.62704e-09	-1.4801e-10	2.63702e-09
1.92675	-8.85315e-10	2.98767e-10	2.07367e-10	2.31659e-09
1.90899	1.46149e-09	-7.87048e-10	-8.94318e-10	2.67746e-09
1.89123	9.01031e-10	1.88904e-10	-1.035e-09	-3.22571e-10
1.87347	3.05171e-13	2.54821e-11	8.38318e-10	4.74243e-09
1.85572	-9.77325e-10	3.42712e-10	9.29871e-10	1.61224e-09
1.83796	-1.59225e-09	-9.59778e-11	-3.25165e-10	-7.45392e-10
1.8202	5.25513e-10	2.10266e-10	-1.55167e-09	1.88507e-09
1.80244	-4.84161e-10	1.01593e-09	3.53088e-09	3.21503e-09
1.78468	1.62354e-09	-8.90198e-10	1.16379e-09	3.92258e-09
1.76693	3.30322e-09	4.06799e-10	9.54895e-10	2.75711e-09
1.74917	1.1084e-09	1.02875e-09	3.85895e-10	1.27686e-09
1.73141	9.73663e-10	2.3941e-10	-2.80457e-10	1.5036e-09
1.71365	-1.5773e-09	-9.24683e-10	-1.31729e-09	2.05505e-09
1.69589	-1.35345e-10	2.82745e-10	3.25165e-10	5.18768e-09
1.67814	3.00003e-09	1.61942e-09	2.97623e-09	2.88788e-09
1.66038	8.30078e-11	-2.4469e-09	-1.32187e-09	2.57874e-09
1.64262	-1.36353e-09	-5.84564e-10	-3.53088e-10	9.1568e-10
1.62486	4.3808e-10	3.17841e-10	-1.43723e-09	3.59634e-09
1.6071	8.4549e-10	-6.75659e-10	-4.75006e-10	7.14722e-10
1.58935	-1.45096e-09	5.92499e-10	5.10406e-10	1.94e-09
1.57159	2.0285e-09	4.71039e-10	1.09177e-09	5.8197e-10
1.55383	4.02985e-10	1.40015e-09	3.33771e-09	2.76794e-09
1.53607	9.37805e-10	-1.02112e-09	2.9834e-09	1.08383e-09
1.51831	2.87323e-10	-1.01196e-09	-8.06122e-10	1.03622e-09
1.50055	-4.64935e-10	-2.92969e-11	4.03534e-09	4.83185e-09
1.4828	-1.98929e-09	-6.71845e-10	-2.19254e-09	3.5463e-09
1.46504	1.40991e-10	4.44946e-10	-2.11716e-09	3.8089e-09
1.44728	-1.9519e-09	-9.21326e-10	1.70563e-09	3.98087e-09
1.42952	4.89349e-10	-3.09753e-11	2.30423e-09	4.05396e-09
1.41176	-1.01868e-09	1.63666e-09	-5.08118e-10	4.07913e-09
1.39401	1.50024e-09	1.10413e-09	1.2088e-09	5.34058e-09
1.37625	-1.40274e-09	-1.53076e-09	1.88248e-09	3.0162e-09
1.35849	1.09451e-09	6.71387e-10	-1.5007e-09	6.19507e-10
1.34073	-1.7543e-09	-1.23734e-09	3.19305e-09	2.19925e-09
1.32297	-8.81195e-10	-7.59888e-10	2.14142e-09	5.52353e-09
1.30522	-1.84174e-10	4.76379e-10	4.09546e-10	1.8187e-09
1.28746	-5.25665e-10	6.23474e-10	1.06842e-09	3.18649e-09
1.2697	6.03333e-10	4.20837e-10	-1.1203e-09	4.30603e-09
1.25194	-1.51932e-09	1.27518e-09	1.00235e-09	2.61322e-09
1.23418	-2.31964e-09	-3.71857e-10	8.39233e-10	3.48053e-10
1.21643	2.89001e-10	-1.20682e-09	6.42395e-10	1.77536e-09
1.19867	-5.41687e-10	9.47266e-10	-2.57568e-09	-9.10339e-10
1.18091	-5.80139e-10	-3.45306e-10	-1.66901e-09	4.10675e-09
1.16315	-1.56006e-09	6.59943e-10	9.91821e-12	-8.95691e-11
1.14539	2.20795e-10	3.60565e-10	-1.55396e-09	1.1235e-09
1.12764	-4.48914e-10	4.49829e-10	-2.63519e-10	2.62588e-09
1.10988	-2.11075e-09	1.52023e-09	-1.96381e-10	4.4754e-09
1.09212	-1.3916e-10	-2.10419e-09	6.42853e-10	3.14301e-09
1.07436	1.23047e-09	-3.862e-10	-1.61545e-09	1.41022e-09
1.0566	1.27487e-09	1.72134e-09	-1.62354e-10	2.72842e-09
1.03885	4.08325e-10	3.57819e-10	1.39099e-09	3.96606e-09
1.02109	1.02524e-09	-1.32385e-09	-1.46835e-09	4.74594e-09
1.00333	2.24914e-10	-1.01151e-09	-1.38107e-09	-1.52588e-11
0.985572	6.11267e-10	2.93884e-10	-1.37328e-12	1.82022e-09
0.967814	-7.49512e-10	-1.59409e-09	7.29675e-10	4.75006e-10
0.950055	-9.63135e-10	-3.51715e-10	-2.04605e-09	3.29422e-09
0.932297	-7.6767e-10	-7.29218e-10	-1.26175e-09	3.67493e-09
0.914539	-2.94388e-09	-5.40161e-10	1.86035e-09	1.90323e-09
0.896781	-6.55212e-10	-9.90448e-10	-2.5621e-09	2.04758e-09
0.879023	-1.55075e-09	1.46179e-10	-1.09024e-09	1.7804e-09
0.861265	6.28662e-10	1.0939e-09	-1.15005e-09	3.96423e-10
0.843507	-2.65594e-09	-1.2532e-09	1.03882e-09	2.34024e-09
0.825749	5.03082e-10	5.31006e-10	-1.37894e-09	-1.21002e-09
0.807991	8.85773e-10	7.81403e-10	-1.95312e-10	-5.22766e-10
0.790233	-7.18994e-10	-1.65649e-09	1.58997e-10	2.31842e-09
0.772475	6.2561e-11	2.20428e-09	1.39618e-10	3.10593e-09
0.754717	-6.8161e-10	-1.45142e-09	1.24069e-09	1.75873e-09
0.736959	-6.30493e-10	-2.70844e-10	1.29669e-09	-7.44629e-10
0.719201	2.11517e-09	-7.43103e-11	-8.12683e-10	2.78351e-09
0.701443	5.8136e-11	7.12585e-11	3.0275e-09	-6.30798e-10
0.683685	-1.07788e-09	1.12289e-09	-7.22809e-10	9.81445e-10
0.665927	9.71222e-10	-1.3855e-10	-4.36707e-10	1.32278e-09
0.648169	4.33045e-10	1.83609e-09	1.80634e-09	4.3396e-09
0.630411	-1.40518e-09	-7.94678e-10	-5.4184e-10	3.38974e-09
0.612653	2.03979e-09	-8.10699e-10	1.37482e-10	-8.07495e-10
0.594895	1.0434e-09	-1.29105e-09	-2.5267e-09	2.55692e-09
0.577137	-5.47333e-10	2.397e-09	-1.69022e-09	1.83533e-09
0.559378	2.74216e-09	5.14679e-10	-2.7301e-09	2.15332e-09
0.54162	-2.36069e-09	6.86188e-10	1.35513e-09	2.28912e-09
0.523862	1.33575e-09	8.74634e-10	3.47321e-09	-1.07117e-10
0.506104	-2.15759e-10	-4.96826e-10	1.38321e-09	2.22931e-09
0.488346	2.22733e-09	-7.4234e-10	3.96881e-10	1.57166e-11
0.470588	-9.77173e-10	-1.15753e-09	6.43768e-10	8.51441e-11
0.45283	-4.75769e-10	2.41089e-11	6.30035e-10	-3.25165e-10
0.435072	-1.26663e-09	-6.92139e-10	1.66321e-10	9.17664e-10
0.417314	-1.23749e-09	3.60565e-10	1.07483e-09	-4.31519e-10
0.399556	1.23047e-09	1.4328e-10	-2.3407e-10	1.72745e-09
0.381798	1.43433e-11	1.86859e-09	-4.49371e-10	9.66644e-10
0.36404	-6.60706e-11	5.67627e-11	-2.85797e-10	7.62939e-12
0.346282	1.53778e-09	4.18091e-11	-1.19827e-09	1.83823e-09
0.328524	-2.13364e-09	1.14441e-09	-2.12967e-09	2.44812e-09
0.310766	2.30408e-11	-8.20923e-11	4.29993e-10	1.0733e-09
0.293008	1.16547e-09	8.63953e-10	-7.24792e-10	1.69647e-09
0.27525	-1.45569e-09	-2.19254e-09	-5.02319e-10	2.04041e-09
0.257492	-6.60705e-11	-1.32751e-11	-5.45807e-10	2.19055e-09
0.239734	-1.97495e-09	1.14471e-09	7.65381e-10	-1.88141e-10
0.221976	-1.41937e-09	-4.49982e-10	-1.9516e-10	2.16385e-09
0.204218	2.12158e-09	1.32446e-09	8.64563e-10	2.46658e-09
0.186459	9.65271e-10	-1.0231e-09	-1.7041e-09	2.07794e-09
0.168701	-2.9422e-09	-4.19159e-10	3.63098e-09	-1.68304e-10
0.150943	-1.79794e-09	2.17545e-09	2.65274e-09	-1.6861e-10
0.133185	6.49872e-10	2.09457e-09	-4.89807e-11	3.59756e-09
0.115427	-5.55725e-10	-1.29639e-09	9.15527e-12	1.8457e-09
0.0976693	1.5564e-10	5.09491e-10	-6.987e-10	2.62451e-10
0.0799112	5.38178e-10	-7.30896e-11	-1.05499e-09	1.54236e-09
0.0621532	-2.88544e-10	-1.36459e-09	2.78015e-10	5.26154e-09
0.0443951	3.66211e-10	3.59802e-10	7.91016e-10	4.11377e-10
0.0266371	1.19965e-09	-1.69373e-11	-1.13113e-09	4.26483e-10
0.00887902	5.35584e-10	-1.06812e-09	1.28616e-09	1.65131e-09
-0.00887902	-2.57568e-10	-1.57974e-09	-1.69418e-09	-6.77338e-10
-0.0266371	-1.58249e-09	-5.00336e-10	1.14746e-10	2.65442e-09
-0.0443951	-7.52258e-11	6.06842e-10	6.9397e-10	2.54623e-09
-0.0621532	7.50275e-10	2.63062e-10	4.49982e-10	-1.63116e-10
-0.0799112	1.94916e-09	1.96228e-09	-2.33215e-09	5.27573e-09
-0.0976693	1.43463e-09	-1.85089e-09	3.96118e-10	1.83273e-09
-0.115427	1.15982e-09	1.90125e-10	6.80542e-11	5.69092e-09
-0.133185	5.81665e-10	-1.25336e-09	1.24741e-09	3.013e-09
-0.150943	-1.16516e-09	2.01111e-10	-1.10626e-10	3.50449e-09
-0.168701	8.16956e-10	1.69327e-09	-8.27026e-10	2.08221e-09
-0.186459	6.41785e-10	-9.17206e-10	-8.77991e-10	3.46207e-09
-0.204218	-2.92358e-10	1.88339e-09	-1.35864e-09	3.16055e-09
-0.221976	-9.62677e-10	-2.09305e-09	3.13828e-09	2.21512e-09
-0.239734	-2.56805e-10	-9.83887e-10	1.3942e-09	5.84763e-09
-0.257492	4.22668e-10	-8.24585e-10	1.13007e-09	2.09488e-09
-0.27525	-4.19617e-10	3.03802e-10	3.58887e-10	2.94235e-09
-0.293008	-5.22003e-10	-5.18799e-11	-7.0282e-10	2.94907e-09
-0.310766	-8.31451e-10	-1.53595e-09	7.05109e-10	-1.10748e-09
-0.328524	3.56384e-09	-2.57874e-09	1.09985e-09	2.7803e-09
-0.346282	-1.54587e-09	-1.33438e-09	7.27386e-10	8.93219e-09
-0.36404	2.31644e-09	-8.62122e-11	-6.18744e-10	8.84018e-09
-0.381798	-1.91055e-09	-1.33865e-09	-3.35541e-10	2.58301e-09
-0.399556	-6.04858e-10	3.98255e-11	-1.93329e-09	8.15414e-09
-0.417314	3.63159e-10	6.10366e-13	5.78308e-10	3.51868e-09
-0.435072	-5.69305e-10	-2.30408e-11	-4.45709e-10	2.87781e-09
-0.45283	-1.38062e-09	-6.26373e-10	-4.77295e-10	6.1882e-09
-0.470588	1.9986e-09	-1.92718e-10	-5.13611e-10	4.64661e-09
-0.488346	-1.11603e-09	-3.70178e-10	-1.25275e-09	1.92078e-09
-0.506104	-8.84399e-10	-4.50897e-10	-7.4585e-10	4.45862e-09
-0.523862	-8.90045e-10	-8.50677e-10	-8.86993e-10	7.75513e-09
-0.54162	6.21033e-10	1.53656e-09	4.92859e-11	8.39111e-09
-0.559378	-1.20392e-09	-1.07422e-09	-7.84912e-10	2.00153e-08
-0.577137	-9.35364e-10	7.88879e-10	1.92413e-10	8.0365e-09
-0.594895	-3.19977e-10	3.05176e-12	-1.02524e-09	9.20624e-09
-0.612653	3.13019e-09	5.23834e-10	-2.17636e-09	1.61565e-08
-0.630411	-1.15204e-09	-5.26123e-10	-5.43518e-10	9.31702e-09
-0.648169	-1.52023e-09	3.54004e-11	1.45325e-09	1.27147e-08
-0.665927	-2.9602e-11	1.66e-09	-3.46054e-09	1.41196e-08
-0.683685	1.7482e-09	3.15247e-10	-1.36169e-09	5.04669e-09
-0.701443	-1.34308e-09	-1.07254e-09	7.02362e-10	1.05751e-08
-0.719201	-3.83606e-10	8.75549e-10	-3.09845e-09	2.01588e-08
-0.736959	6.43768e-10	-3.54919e-10	-7.53021e-10	1.673e-08
-0.754717	2.19574e-10	-6.62537e-10	-5.3299e-10	3.38441e-08
-0.772475	5.60913e-10	-6.01349e-10	7.02667e-10	3.38548e-08
-0.790233	-3.26385e-10	-9.74426e-10	7.79419e-10	2.7202e-08
-0.807991	8.08716e-11	-1.75385e-09	-6.95953e-10	2.71326e-08
-0.825749	3.19214e-10	1.85883e-09	1.08856e-09	1.38004e-08
-0.843507	3.3371e-10	-1.43051e-09	1.10809e-09	1.43526e-08
-0.861265	-3.36304e-10	-5.55115e-10	-4.4342e-10	1.21579e-08
-0.879023	-8.284e-10	-4.15039e-10	-9.90906e-10	1.73923e-08
-0.896781	7.99866e-10	6.0257e-10	2.02087e-09	2.4782e-08
-0.914539	-6.43921e-11	6.64062e-10	-4.14124e-10	3.69252e-08
-0.932297	5.0827e-10	9.19189e-10	6.03333e-10	2.50473e-08
-0.950055	-1.79138e-09	-1.03363e-09	-5.76935e-10	3.0352e-08
-0.967814	6.86646e-11	-2.6886e-10	8.49304e-10	3.12708e-08
-0.985572	4.88586e-10	-1.72424e-11	4.06189e-10	2.52173e-08
-1.00333	9.77173e-10	1.21307e-10	-1.5329e-09	4.56248e-08
-1.02109	3.22266e-10	-9.64508e-10	5.22766e-10	3.89659e-08
-1.03885	-8.57544e-10	5.49927e-10	-5.82123e-10	4.4799e-08
-1.0566	-1.15234e-09	2.57873e-11	5.50079e-10	2.78098e-08
-1.07436	6.21948e-10	-2.76337e-10	-1.64337e-09	3.17941e-08
-1.09212	9.18884e-10	-1.40366e-09	-8.49609e-10	4.87727e-08
-1.10988	-2.53754e-10	-9.69391e-10	-2.02011e-09	3.20189e-08
-1.12764	6.70776e-10	-2.58926e-09	2.1907e-09	5.29367e-08
-1.14539	-4.31366e-10	-5.27496e-10	2.8595e-10	4.09006e-08
-1.16315	7.73926e-10	-3.69263e-10	-1.44958e-11	3.73817e-08
-1.18091	1.89102e-09	-2.5528e-09	1.50177e-09	5.13406e-08
-1.19867	9.38721e-10	1.91956e-10	7.42645e-10	5.65955e-08
-1.21643	1.21155e-09	6.63757e-11	-5.31006e-10	4.61375e-08
-1.23418	2.49481e-10	4.89807e-11	-1.33698e-09	3.65739e-08
-1.25194	-2.40936e-10	4.62341e-10	3.06595e-09	5.44533e-08
-1.2697	-1.31836e-09	6.8512e-10	5.0354e-10	5.09615e-08
-1.28746	1.32278e-09	-1.11481e-09	-1.14059e-09	4.4229e-08
-1.30522	1.22696e-09	3.16467e-10	1.42838e-09	5.6505e-08
-1.32297	1.44775e-09	-9.15375e-10	-2.31323e-09	4.77193e-08
-1.34073	2.45117e-09	-2.29797e-10	-6.54755e-10	3.97826e-08
-1.35849	2.48398e-09	-9.44366e-10	5.23834e-10	5.45781e-08
-1.37625	3.16757e-09	-2.00668e-09	-1.54953e-09	4.29527e-08
-1.39401	2.379e-09	-1.54404e-09	-1.89926e-09	6.88417e-08
-1.41176	1.05438e-10	1.44775e-09	-8.34961e-10	4.95306e-08
-1.42952	2.42325e-09	3.01056e-10	1.26419e-09	6.41097e-08
-1.44728	4.2099e-10	-8.66699e-11	1.24054e-10	7.3761e-08
-1.46504	3.37677e-10	2.7179e-09	1.04599e-09	5.06003e-08
-1.4828	2.83813e-11	-1.73904e-09	7.79419e-10	5.85118e-08
-1.50055	7.75146e-10	-8.31604e-11	5.50232e-10	8.38672e-08
-1.51831	5.62897e-10	1.25961e-09	-1.57242e-09	1.19397e-07
-1.53607	1.27136e-09	1.16669e-09	-7.23114e-10	1.34119e-07
-1.55383	-3.42407e-10	8.12836e-10	2.73743e-10	1.23603e-07
-1.57159	1.85654e-09	-4.9469e-10	3.15247e-10	1.04927e-07
-1.58935	1.28769e-09	-5.31311e-10	-5.07202e-10	1.09629e-07
-1.6071	1.56372e-09	1.92566e-10	6.14166e-10	1.00846e-07
-1.62486	2.87872e-09	-1.4534e-09	-1.22498e-09	8.0945e-08
-1.64262	1.9017e-09	6.06079e-10	-2.61414e-09	1.12561e-07
-1.66038	1.13113e-09	-1.84906e-09	1.41281e-09	9.87114e-08
-1.67814	-1.36581e-09	2.98492e-09	1.83258e-10	6.85139e-08
-1.69589	5.2504e-09	5.56946e-10	8.5434e-10	1.06351e-07
-1.71365	2.24213e-09	1.70898e-10	5.64117e-10	1.10588e-07
-1.73141	2.76733e-09	-1.01059e-09	2.51526e-09	1.2888e-07
-1.74917	3.86322e-09	1.19797e-09	-4.60434e-09	1.40628e-07
-1.76693	3.06915e-09	1.5184e-09	-1.49506e-09	1.26279e-07
-1.78468	5.58899e-09	-7.14111e-10	6.74438e-10	9.83247e-08
-1.80244	2.88589e-09	-9.79309e-10	3.41949e-10	8.49089e-08
-1.8202	1.52588e-11	8.22296e-10	-7.64313e-10	1.0095e-07
-1.83796	6.25122e-09	-7.70569e-10	5.90103e-09	1.02465e-07
-1.85572	4.70627e-09	-1.4566e-09	1.30157e-09	1.14565e-07
-1.87347	2.77603e-09	-1.3765e-09	1.6217e-09	8.82451e-08
-1.89123	3.13065e-09	2.28271e-10	1.55899e-09	9.03387e-08
-1.90899	4.90204e-09	2.05215e-09	8.43201e-10	9.2502e-08
-1.92675	6.86005e-09	3.21655e-10	-3.44238e-10	7.87469e-08
-1.94451	3.84995e-09	4.98657e-10	4.44504e-09	8.4057e-08
-1.96226	1.03761e-08	-1.03012e-09	7.72095e-11	8.20847e-08
-1.98002	7.22305e-09	1.06583e-09	1.67843e-12	8.90179e-08
-1.99778	3.58398e-09	1.20865e-09	3.17352e-09	8.99925e-08
-2.01554	4.29703e-09	1.04935e-09	2.61841e-10	1.02242e-07
-2.0333	4.00421e-09	8.88977e-10	1.23138e-09	1.20107e-07
-2.05105	1.70258e-09	1.58554e-09	1.34583e-10	6.6319e-08
-2.06881	1.48895e-09	-2.4704e-10	-2.71454e-10	1.06492e-07
-2.08657	6.63193e-09	3.87115e-10	7.8598e-10	1.18303e-07
-2.10433	7.93045e-09	8.39233e-12	1.65115e-09	7.93744e-08
-2.12209	8.39554e-09	4.62341e-11	-3.73993e-10	1.22183e-07
-2.13984	6.06033e-09	-1.79077e-09	3.84064e-09	1.21597e-07
-2.1576	5.34378e-09	2.23938e-09	2.34879e-09	1.12189e-07
-2.17536	8.85315e-09	-3.3844e-10	8.06122e-10	1.46743e-07
-2.19312	4.38629e-09	1.95648e-09	1.05042e-09	1.40261e-07
-2.21088	4.17358e-09	7.74689e-10	1.35391e-09	1.51232e-07
-2.22863	8.21838e-09	4.01306e-10	-2.26898e-10	1.34619e-07
-2.24639	9.15604e-09	1.83289e-09	1.07147e-09	1.09357e-07
-2.26415	7.37198e-09	1.5564e-11	-3.51715e-10	1.28424e-07
-2.28191	1.92583e-08	5.89294e-10	-2.93732e-10	1.32433e-07
-2.29967	1.3513e-08	1.97144e-10	2.33978e-09	1.18501e-07
-2.31743	3.61343e-09	3.70026e-10	2.81738e-09	1.06242e-07
-2.33518	8.39691e-09	2.14081e-09	5.97992e-10	1.19654e-07
-2.35294	9.95514e-09	-4.89807e-10	3.14148e-09	1.61719e-07
-2.3707	6.89377e-09	1.16333e-09	-1.59088e-09	1.47411e-07
-2.38846	6.49933e-09	1.43051e-09	6.86646e-10	1.33938e-07
-2.40622	1.0661e-08	-1.0585e-09	9.71985e-10	1.39629e-07
-2.42397	1.17213e-08	8.84705e-10	9.2926e-10	1.13193e-07
-2.44173	9.65851e-09	2.20886e-09	1.21719e-09	1.66387e-07
-2.45949	1.23792e-08	9.0622e-10	3.11615e-09	1.5025e-07
-2.47725	1.04486e-08	-2.36053e-10	1.38092e-10	1.49705e-07
-2.49501	5.82397e-09	4.57947e-09	5.07553e-09	1.53571e-07
-2.51276	1.64262e-08	3.57208e-10	-2.24777e-09	1.4223e-07
-2.53052	1.02565e-08	2.38998e-09	1.9873e-09	1.52606e-07
-2.54828	5.28702e-09	-1.66992e-09	-7.91779e-10	1.39213e-07
-2.56604	5.79193e-09	8.81958e-10	1.24405e-09	1.3314e-07
-2.5838	1.31551e-08	1.06903e-09	2.26227e-09	1.42162e-07
-2.60155	8.47092e-09	3.54599e-09	5.40588e-09	1.35275e-07
-2.61931	6.47995e-09	4.70123e-10	7.08054e-09	1.16936e-07
-2.63707	1.34734e-08	3.56445e-09	7.5264e-09	1.5154e-07
-2.65483	3.94302e-09	4.46457e-09	6.86615e-09	1.45509e-07
-2.67259	5.05234e-09	1.99539e-09	6.04248e-09	1.36425e-07
-2.69034	6.36017e-09	2.33734e-09	1.08527e-08	1.67996e-07
-2.7081	1.47322e-08	3.09662e-09	8.06168e-09	1.48178e-07
-2.72586	9.40399e-09	6.07468e-09	8.8945e-09	1.5977e-07
-2.74362	1.08159e-08	4.38827e-09	5.68512e-09	1.60224e-07
-2.76138	1.33339e-08	3.24387e-09	7.05444e-09	1.46296e-07
-2.77913	1.50162e-08	2.68799e-09	6.34186e-09	1.37199e-07
-2.79689	8.80142e-09	1.10291e-09	6.19293e-09	1.71137e-07
-2.81465	1.00739e-08	4.14917e-09	5.21545e-09	1.8926e-07
-2.83241	8.73962e-09	3.09586e-09	5.49042e-09	1.94109e-07
-2.85017	7.38876e-09	1.08693e-08	5.31357e-09	1.8552e-07
-2.86792	9.30252e-09	1.91452e-08	1.37297e-08	1.59689e-07
-2.88568	9.65973e-09	7.88895e-09	9.89853e-09	1.68987e-07
-2.90344	7.88544e-09	6.26633e-09	1.06993e-08	1.68234e-07
-2.9212	8.27164e-09	1.60666e-08	1.4001e-08	1.67019e-07
-2.93896	6.64917e-09	1.47455e-08	7.78931e-09	1.65766e-07
-2.95671	6.83807e-09	1.87689e-08	5.19806e-09	1.64446e-07
-2.97447	2.2937e-09	2.72523e-08	3.82385e-09	1.43908e-07
-2.99223	4.62158e-09	1.99705e-08	5.70358e-09	1.2886e-07
-3.00999	8.85986e-09	1.68044e-08	5.42282e-09	1.53369e-07
-3.02775	1.20482e-08	8.86246e-09	8.71506e-09	1.43417e-07
-3.04551	1.18388e-08	1.03183e-08	9.53751e-09	1.44379e-07
-3.06326	1.22829e-08	1.3896e-08	1.08261e-08	1.31655e-07
-3.08102	1.5876e-08	1.63962e-08	1.29724e-08	1.67148e-07
-3.09878	1.7581e-08	2.15799e-08	1.38181e-08	1.84153e-07
-3.11654	1.74687e-08	1.55089e-08	1.30037e-08	1.77278e-07
-3.1343	1.59941e-08	7.83936e-09	7.58865e-09	1.6889e-07
-3.15205	1.26714e-08	1.13786e-08	8.26813e-09	1.70106e-07
-3.16981	1.35765e-08	2.24925e-08	1.31514e-08	1.53998e-07
-3.18757	1.67171e-08	7.89261e-09	1.69481e-08	1.61608e-07
-3.20533	1.56807e-08	6.65314e-09	1.7206e-08	1.80632e-07
-3.22309	1.88123e-08	7.96982e-09	2.30051e-08	1.6888e-07
-3.24084	1.24713e-08	1.26506e-08	2.32851e-08	1.7679e-07
-3.2586	1.31741e-08	6.97388e-09	1.7885e-08	1.89545e-07
-3.27636	1.03264e-08	2.14566e-08	1.21565e-08	1.95925e-07
-3.29412	8.0722e-09	1.91087e-08	1.62909e-08	2.15839e-07
-3.31188	1.12094e-08	1.64709e-08	1.94958e-08	2.42835e-07
-3.32963	1.13629e-08	2.15189e-08	1.92908e-08	2.29187e-07
-3.34739	8.57666e-09	1.33789e-08	2.36462e-08	2.33538e-07
-3.36515	1.01305e-08	1.01978e-08	2.2946e-08	2.24572e-07
-3.38291	1.17287e-08	1.20419e-08	2.70654e-08	1.86689e-07
-3.40067	9.06815e-09	9.70276e-09	2.85709e-08	1.90351e-07
-3.41842	7.44339e-09	1.72557e-08	3.07715e-08	1.98138e-07
-3.43618	1.16846e-08	2.72606e-08	2.96024e-08	2.04682e-07
-3.45394	1.0874e-08	2.06831e-08	2.99588e-08	1.82436e-07
-3.4717	8.48938e-09	2.32436e-08	3.65994e-08	1.93124e-07
-3.48946	8.83133e-09	2.46832e-08	4.96642e-08	1.8657e-07
-3.50721	1.37491e-08	2.13325e-08	3.70778e-08	1.33307e-07
-3.52497	1.13361e-08	1.2617e-08	4.27916e-08	1.57369e-07
-3.54273	1.04761e-08	1.21606e-08	2.81465e-08	1.87183e-07
-3.56049	1.20026e-08	1.72049e-08	2.73613e-08	1.89592e-07
-3.57825	9.56665e-09	1.92056e-08	2.75743e-08	1.6534e-07
-3.596	1.56714e-08	1.64713e-08	3.80324e-08	1.72941e-07
-3.61376	1.66513e-08	9.61441e-09	4.07323e-08	1.80137e-07
-3.63152	1.52582e-08	2.06165e-08	3.51012e-08	1.87469e-07
-3.64928	1.79617e-08	2.57916e-08	4.07767e-08	2.08285e-07
-3.66704	1.59641e-08	2.29587e-08	4.51329e-08	1.75876e-07
-3.68479	1.9791e-08	1.90106e-08	4.11588e-08	1.90077e-07
-3.70255	1.40329e-08	1.74759e-08	4.84827e-08	1.98422e-07
-3.72031	1.27306e-08	2.26996e-08	4.2542e-08	2.09621e-07
-3.73807	1.27298e-08	1.83656e-08	5.26617e-08	2.13787e-07
-3.75583	1.84633e-08	1.42871e-08	4.27759e-08	2.17742e-07
-3.77358	1.59384e-08	2.81036e-08	3.63213e-08	1.88791e-07
-3.79134	1.88847e-08	2.73735e-08	4.44917e-08	2.19755e-07
-3.8091	2.48016e-08	2.49438e-08	3.80826e-08	2.2009e-07
-3.82686	2.22482e-08	2.79198e-08	3.51399e-08	2.356e-07
-3.84462	3.41052e-08	2.5106e-08	3.32507e-08	2.35643e-07
-3.86238	1.8936e-08	2.72824e-08	4.94284e-08	2.29882e-07
-3.88013	2.17546e-08	3.11804e-08	6.02823e-08	2.41628e-07
-3.89789	2.20694e-08	2.76381e-08	4.92351e-08	2.27117e-07
-3.91565	2.99982e-08	2.29865e-08	5.31783e-08	2.39244e-07
-3.93341	3.3324e-08	2.64903e-08	5.53162e-08	2.02175e-07
-3.95117	3.15176e-08	3.2123e-08	5.51068e-08	2.14089e-07
-3.96892	2.52751e-08	4.16458e-08	5.66434e-08	9.67172e-08
-3.98668	2.43967e-08	5.49194e-08	5.77916e-08	7.31047e-08
-3.99556	1.99849e-08	3.66943e-08	6.62257e-08	7.24074e-08
-3.9778	2.38316e-08	3.31305e-08	5.88016e-08	8.21368e-08
-3.96004	2.0928e-08	3.64265e-08	6.77863e-08	8.33255e-08
-3.94229	2.61006e-08	3.90965e-08	6.12848e-08	7.2197e-08
-3.92453	2.53711e-08	3.19286e-08	6.17038e-08	6.82089e-08
-3.90677	2.09111e-08	3.20743e-08	5.02187e-08	6.86168e-08
-3.88901	2.38359e-08	3.67833e-08	4.19357e-08	7.53932e-08
-3.87125	2.46426e-08	3.259e-08	4.91132e-08	7.57445e-08
-3.8535	2.5049e-08	2.91312e-08	5.33185e-08	8.35146e-08
-3.83574	2.08343e-08	2.55367e-08	4.04617e-08	7.76607e-08
-3.81798	2.52704e-08	2.4684e-08	3.74776e-08	7.51366e-08
-3.80022	2.16035e-08	2.40829e-08	5.51244e-08	8.69487e-08
-3.78246	2.17053e-08	2.56215e-08	4.62114e-08	8.04979e-08
-3.76471	2.37848e-08	2.58078e-08	4.37868e-08	6.54781e-08
-3.74695	2.53857e-08	3.07484e-08	4.17001e-08	8.45151e-08
-3.72919	2.65924e-08	3.46941e-08	3.83334e-08	7.6698e-08
-3.71143	1.85356e-08	2.95755e-08	4.13956e-08	9.05222e-08
-3.69367	1.92987e-08	3.67543e-08	4.21237e-08	9.65637e-08
-3.67592	2.02643e-08	3.83858e-08	5.68999e-08	1.12749e-07
-3.65816	1.56212e-08	3.22414e-08	4.92207e-08	8.80424e-08
-3.6404	1.80922e-08	5.09297e-08	4.33769e-08	8.43857e-08
-3.62264	1.59853e-08	3.97351e-08	3.96555e-08	9.40746e-08
-3.60488	1.57581e-08	2.86876e-08	3.75076e-08	8.53221e-08
-3.58713	1.73819e-08	3.45424e-08	3.45853e-08	8.588e-08
-3.56937	1.53368e-08	3.0352e-08	2.80484e-08	7.41664e-08
-3.55161	1.53194e-08	3.05838e-08	2.65831e-08	7.20534e-08
-3.53385	1.99872e-08	3.98698e-08	3.7249e-08	6.65935e-08
-3.51609	1.76187e-08	4.43454e-08	4.51903e-08	6.43689e-08
-3.49834	1.5864e-08	3.81641e-08	2.88585e-08	7.1922e-08
-3.48058	2.41942e-08	4.28824e-08	3.99638e-08	7.65926e-08
-3.46282	1.45023e-08	3.53661e-08	4.14255e-08	8.34224e-08
-3.44506	1.40237e-08	3.10509e-08	4.18681e-08	1.04234e-07
-3.4273	1.10291e-08	5.47455e-08	3.67465e-08	1.74275e-07
-3.40954	1.47556e-08	2.39101e-08	3.40007e-08	1.98516e-07
-3.39179	1.39778e-08	3.59195e-08	1.66736e-08	1.80663e-07
-3.37403	1.62106e-08	3.362e-08	3.08101e-08	1.8315e-07
-3.35627	1.17664e-08	2.97865e-08	1.46683e-08	1.73133e-07
-3.33851	1.15086e-08	1.21387e-08	1.81477e-08	1.52586e-07
-3.32075	1.36833e-08	1.97614e-08	1.80655e-08	1.42393e-07
-3.303	1.2235e-08	2.47293e-08	2.74173e-08	1.43167e-07
-3.28524	1.24184e-08	1.07568e-08	3.39732e-08	1.57065e-07
-3.26748	1.11397e-08	1.99701e-08	3.04005e-08	1.66228e-07
-3.24972	8.36639e-09	1.93019e-08	1.91371e-08	1.59509e-07
-3.23196	7.60468e-09	1.97687e-08	1.48195e-08	1.52351e-07
-3.21421	5.66254e-09	2.09637e-08	1.81624e-08	1.64426e-07
-3.19645	9.57397e-09	1.56276e-08	1.79247e-08	1.5633e-07
-3.17869	4.7673e-09	1.92523e-08	2.47028e-08	1.52339e-07
-3.16093	7.84271e-09	1.93744e-08	2.27786e-08	1.41221e-07
-3.14317	1.21242e-08	8.2196e-09	1.71452e-08	1.36768e-07
-3.12542	1.64244e-08	1.29936e-08	1.6487e-08	1.53163e-07
-3.10766	1.22104e-08	8.81744e-09	2.08768e-08	1.47496e-07
-3.0899	6.82205e-09	2.04834e-08	2.68877e-08	1.44349e-07
-3.07214	7.4205e-09	1.77898e-08	2.24226e-08	1.28606e-07
-3.05438	5.56839e-09	2.58237e-08	1.18837e-08	1.45165e-07
-3.03663	1.45493e-08	1.8983e-08	8.13354e-09	1.24033e-07
-3.01887	9.12231e-09	1.84428e-08	1.42413e-08	1.30215e-07
-3.00111	4.35349e-09	1.28658e-08	1.5078e-08	1.37884e-07
-2.98335	8.57223e-09	4.50546e-09	2.00191e-08	1.25522e-07
-2.96559	8.34244e-09	1.31325e-08	2.07726e-08	1.2393e-07
-2.94784	1.22955e-08	1.61835e-08	1.11697e-08	1.1832e-07
-2.93008	1.06467e-08	1.46625e-08	2.07356e-08	1.14565e-07
-2.91232	9.06113e-09	1.3819e-08	1.94994e-08	1.03333e-07
-2.89456	8.64914e-09	8.65509e-09	1.7822e-08	1.30853e-07
-2.8768	1.07375e-08	4.19739e-09	1.71944e-08	1.19292e-07
-2.85905	6.49078e-09	5.59082e-09	1.13957e-08	1.12819e-07
-2.84129	7.85614e-09	5.38681e-09	1.01587e-08	1.1716e-07
-2.82353	4.05579e-09	2.76382e-09	1.0183e-08	9.47736e-08
-2.80577	1.39359e-09	6.19247e-09	9.48593e-09	1.10198e-07
-2.78801	6.09406e-09	5.65353e-09	1.47244e-08	1.04756e-07
-2.77026	5.80536e-09	2.95135e-09	1.1371e-08	8.79333e-08
-2.7525	7.50366e-09	5.4895e-09	8.67874e-09	9.41759e-08
-2.73474	7.02087e-09	8.50372e-09	5.93979e-09	9.74129e-08
-2.71698	3.30933e-09	5.49423e-09	1.03349e-08	1.05293e-07
-2.69922	5.69397e-09	1.07227e-08	4.16092e-09	1.19602e-07
-2.68147	2.82822e-09	3.83194e-09	3.93692e-09	1.33072e-07
-2.66371	3.59985e-09	5.43167e-09	2.59308e-09	1.20055e-07
-2.64595	6.7778e-09	1.56287e-08	4.05792e-09	1.15367e-07
-2.62819	5.68634e-09	3.05466e-09	2.9274e-09	1.1904e-07
-2.61043	3.5759e-09	4.91379e-09	6.47278e-09	1.38478e-07
-2.59267	2.39777e-09	5.54977e-09	7.42783e-09	1.1511e-07
-2.57492	2.92831e-09	1.05118e-09	6.98898e-09	9.7319e-08
-2.55716	2.90726e-09	3.70514e-09	7.32086e-09	9.64189e-08
-2.5394	1.63132e-09	2.61841e-10	7.59644e-09	1.07001e-07
-2.52164	2.28577e-09	2.58698e-09	2.8212e-09	1.13568e-07
-2.50388	1.56982e-09	6.48468e-09	4.96368e-09	9.22772e-08
-2.48613	2.10495e-09	3.55072e-09	8.37646e-09	1.08386e-07
-2.46837	3.53912e-09	1.76971e-09	1.0392e-08	1.21626e-07
-2.45061	-7.20673e-10	6.24374e-09	9.72015e-09	1.22253e-07
-2.43285	1.07681e-09	9.87488e-09	8.80493e-09	1.21542e-07
-2.41509	2.75101e-09	-7.13196e-10	5.72556e-09	1.17196e-07
-2.39734	2.63824e-10	3.39096e-09	2.27524e-09	1.20361e-07
-2.37958	1.5097e-09	6.7067e-09	5.65048e-09	1.14696e-07
-2.36182	8.66547e-10	5.28839e-09	6.77032e-10	7.40332e-08
-2.34406	1.03683e-09	5.40771e-09	3.02979e-09	9.09833e-08
-2.3263	1.38794e-09	8.80783e-09	5.06241e-09	1.04479e-07
-2.30855	2.77786e-09	2.61108e-09	1.18164e-09	1.12035e-07
-2.29079	4.6814e-10	3.94241e-09	2.77679e-09	1.03033e-07
-2.27303	2.25388e-09	2.39792e-09	1.96365e-09	1.08689e-07
-2.25527	2.4382e-09	4.42932e-09	2.51312e-09	1.06248e-07
-2.23751	4.67834e-10	4.95163e-09	3.96439e-09	9.17827e-08
-2.21976	6.95801e-11	6.14258e-09	4.00421e-09	8.43481e-08
-2.202	7.5119e-10	6.41937e-09	4.55444e-09	8.89163e-08
-2.18424	3.86047e-11	1.17615e-08	2.2583e-09	9.30431e-08
-2.16648	-8.2077e-10	1.0463e-09	3.4848e-09	1.06841e-07
-2.14872	5.80444e-10	6.04324e-09	3.57956e-09	1.13989e-07
-2.13097	1.72638e-09	6.22314e-09	1.38397e-08	9.15622e-08
-2.11321	-1.59424e-09	2.80075e-09	3.73077e-09	8.55975e-08
-2.09545	5.85175e-10	3.93738e-09	8.21426e-09	9.0414e-08
-2.07769	-1.92566e-10	1.81549e-09	5.20096e-09	6.72705e-08
-2.05993	3.83453e-10	3.25516e-09	6.828e-09	1.17245e-07
-2.04218	-5.75257e-11	2.56546e-09	2.83463e-09	1.1745e-07
-2.02442	-4.61731e-10	3.00186e-09	1.21811e-09	1.20804e-07
-2.00666	4.18091e-10	3.06488e-09	2.51328e-09	1.11177e-07
-1.9889	1.43951e-09	-6.90613e-10	4.23294e-09	1.05332e-07
-1.97114	4.09241e-10	1.99234e-09	3.00247e-09	1.14345e-07
-1.95339	1.203e-09	1.08627e-09	3.30215e-09	1.12049e-07
-1.93563	1.92505e-09	2.99866e-09	2.36328e-09	1.10719e-07
-1.91787	-2.37534e-09	3.80554e-10	3.99261e-09	1.02526e-07
-1.90011	3.35388e-10	1.69525e-10	3.03986e-09	1.09721e-07
-1.88235	4.36249e-10	2.18506e-09	1.16959e-09	9.23694e-08
-1.86459	1.20102e-09	1.43692e-09	1.97525e-09	8.67357e-08
-1.84684	-8.56934e-10	6.60858e-10	1.20743e-09	8.85548e-08
-1.82908	6.80542e-11	-9.37653e-10	1.78497e-09	1.05298e-07
-1.81132	-8.60443e-10	7.60956e-10	8.65631e-10	8.09547e-08
-1.79356	8.08258e-10	8.30078e-11	1.1972e-09	9.13504e-08
-1.7758	-1.77307e-10	1.41022e-09	2.87323e-09	9.49704e-08
-1.75805	3.03345e-10	2.5325e-09	2.08069e-09	6.82875e-08
-1.74029	8.40149e-10	1.866e-09	-1.21811e-09	8.38744e-08
-1.72253	1.0112e-09	7.36237e-10	3.69217e-09	8.89864e-08
-1.70477	-3.87573e-10	1.11267e-09	3.37738e-09	8.91455e-08
-1.68701	-6.67572e-10	1.27045e-09	-9.36737e-10	1.02352e-07
-1.66926	1.03012e-09	3.54553e-09	2.58041e-09	9.45889e-08
-1.6515	1.92139e-09	-7.13196e-10	9.85718e-10	8.55922e-08
-1.63374	8.15735e-10	-1.02631e-09	1.82953e-09	5.67142e-08
-1.61598	-4.26788e-10	-1.36124e-09	-3.96362e-09	5.57285e-08
-1.59822	6.77338e-10	3.07175e-09	-3.72772e-10	7.59686e-08
-1.58047	9.10797e-10	-3.28674e-10	-8.81653e-10	7.79938e-08
-1.56271	3.66058e-10	7.64465e-11	-1.37589e-09	8.43768e-08
-1.54495	-2.80457e-10	3.88489e-10	2.08527e-09	7.91173e-08
-1.52719	-1.48224e-09	4.00467e-09	1.45157e-09	7.54764e-08
-1.50943	1.25153e-09	1.30081e-09	-2.38266e-09	7.22331e-08
-1.49168	1.15662e-09	4.86298e-10	1.00616e-09	7.15256e-08
-1.47392	-1.37527e-09	6.91376e-10	-4.82178e-10	8.30038e-08
-1.45616	-1.75522e-09	1.20667e-09	1.02173e-09	6.91289e-08
-1.4384	1.97296e-10	-2.8125e-09	1.95465e-09	3.50783e-08
-1.42064	-1.01883e-09	1.32187e-09	2.2522e-10	2.95297e-08
-1.40289	1.0083e-09	-1.25092e-09	7.0694e-10	3.55501e-08
-1.38513	5.4184e-10	-7.74841e-10	1.10031e-09	2.53906e-08
-1.36737	3.46222e-10	-3.62854e-10	1.22452e-09	2.0105e-08
-1.34961	-4.58984e-10	2.12036e-09	-2.18399e-09	2.40213e-08
-1.33185	-6.83594e-11	2.99301e-09	1.4325e-09	2.05493e-08
-1.3141	5.13611e-10	-1.91437e-09	2.25983e-09	3.06935e-08
-1.29634	2.09e-09	1.27197e-09	-9.26514e-10	7.54933e-08
-1.27858	3.67736e-11	-2.54364e-10	-7.3822e-10	4.76587e-08
-1.26082	-4.39758e-10	-4.42047e-10	-1.62567e-09	5.65237e-08
-1.24306	-2.34375e-10	1.84616e-09	-1.12671e-09	2.58327e-08
-1.22531	-4.47083e-11	1.32782e-09	-2.04941e-09	1.89206e-08
-1.20755	5.27496e-10	-7.99408e-10	1.69617e-09	2.15735e-08
-1.18979	-4.1687e-10	-4.32281e-10	1.90796e-09	1.24834e-08
-1.17203	2.10327e-09	1.32172e-09	-7.62024e-10	1.2186e-08
-1.15427	-8.29926e-10	4.3808e-10	2.38998e-09	1.73752e-08
-1.13652	-1.436e-09	-1.37344e-09	-2.99835e-10	2.97031e-08
-1.11876	2.17285e-10	5.7373e-11	-1.3504e-10	3.54591e-08
-1.101	7.01904e-11	8.84705e-10	2.36511e-11	2.578e-08
-1.08324	1.7218e-09	-1.11542e-10	7.58514e-10	2.73093e-08
-1.06548	-1.69815e-09	7.1228e-10	-2.30667e-09	6.05328e-08
-1.04772	-1.28708e-09	9.23004e-10	1.58951e-09	4.60332e-08
-1.02997	-5.87616e-10	-4.83093e-10	2.1286e-10	4.45142e-08
-1.01221	2.16675e-10	2.08191e-09	3.64105e-09	5.84959e-08
-0.994451	7.09229e-10	-8.47015e-10	8.21075e-10	5.04799e-08
-0.976693	-1.49689e-09	-8.12225e-10	-1.86554e-09	6.05478e-08
-0.958935	-6.78864e-10	-1.02219e-09	-2.40295e-09	3.63725e-08
-0.941176	-5.93414e-10	-7.35321e-10	-1.0025e-09	1.47598e-08
-0.923418	-7.50122e-10	9.12476e-10	-4.66614e-10	3.10323e-08
-0.90566	-9.64813e-10	4.95758e-10	2.10159e-09	3.6907e-08
-0.887902	4.40216e-10	-1.22284e-09	1.02676e-09	2.59323e-08
-0.870144	-1.31683e-10	2.19345e-09	-1.72226e-09	3.36096e-08
-0.852386	-9.22394e-10	-1.76849e-10	1.95908e-09	2.04596e-08
-0.834628	2.54959e-09	-1.80649e-09	-9.66492e-10	2.21413e-08
-0.81687	2.04605e-09	-2.2522e-10	-1.38687e-09	2.47142e-08
-0.799112	-3.00735e-09	-6.40862e-12	1.0849e-10	1.30817e-08
-0.781354	-1.06171e-09	-1.61835e-09	1.90735e-10	1.48604e-08
-0.763596	-1.56021e-09	1.60629e-09	9.79614e-11	1.59305e-08
-0.745838	8.04443e-10	8.30688e-10	-2.41913e-09	9.16412e-09
-0.72808	-4.11377e-10	-2.83569e-09	-6.92749e-11	6.9136e-09
-0.710322	3.24387e-09	-9.21783e-10	-1.41617e-09	3.64807e-09
-0.692564	-8.54797e-10	1.49139e-09	5.74951e-10	1.2901e-08
-0.674806	1.43417e-09	1.21155e-10	7.34711e-10	2.44196e-08
-0.657048	-2.21054e-09	-4.83704e-11	1.50467e-09	1.30022e-08
-0.63929	2.68158e-09	1.46255e-09	-2.23267e-09	1.75043e-08
-0.621532	1.85242e-09	4.84619e-10	-1.49963e-09	8.40057e-09
-0.603774	1.00143e-09	1.03333e-09	2.35901e-10	5.38757e-09
-0.586016	9.58252e-10	-2.44446e-10	-1.29242e-09	2.66067e-09
-0.568258	-2.06573e-09	-2.45026e-09	3.12805e-10	7.6918e-09
-0.550499	-4.37164e-10	-3.79639e-10	4.15649e-10	9.41833e-09
-0.532741	1.94595e-09	-1.29639e-09	-3.34473e-10	9.1954e-09
-0.514983	-7.51648e-10	-1.61331e-09	1.58218e-09	6.30966e-09
-0.497225	2.49939e-10	-1.65283e-09	-1.47919e-09	6.86676e-09
-0.479467	-3.16162e-10	-5.50842e-10	-2.87933e-10	1.1358e-08
-0.461709	5.66254e-10	-3.59344e-10	-1.47705e-09	8.18176e-09
-0.443951	1.85562e-09	-1.33881e-09	-7.45392e-10	5.42664e-09
-0.426193	3.28827e-10	1.44073e-09	-1.42822e-10	1.30499e-08
-0.408435	-4.99725e-10	-9.73663e-10	2.13654e-09	1.16582e-08
-0.390677	-1.2291e-09	-1.62811e-10	6.40866e-12	1.18987e-08
-0.372919	-9.76257e-10	1.38153e-09	-1.46423e-09	2.83478e-09
-0.355161	-9.12628e-10	1.98593e-09	1.77399e-09	6.42731e-09
-0.337403	5.45197e-10	-3.19901e-09	-1.04416e-09	7.31781e-09
-0.319645	1.37573e-09	-2.38342e-10	2.61337e-09	3.00812e-09
-0.301887	-2.15912e-10	-4.80194e-10	1.68732e-09	2.51923e-09
-0.284129	1.40747e-09	1.83517e-09	-1.23596e-11	1.72424e-10
-0.266371	2.44629e-09	-4.45862e-10	-9.2804e-10	4.52667e-09
-0.248613	-6.19507e-10	-1.4679e-10	2.02805e-09	3.21381e-09
-0.230855	-7.35931e-10	-3.35541e-10	-1.9162e-09	5.02335e-09
-0.213097	-2.67471e-09	8.54797e-10	1.13098e-09	1.00345e-08
-0.195339	-1.13708e-09	-2.10449e-09	3.91891e-09	5.09537e-09
-0.17758	-8.91724e-10	1.41098e-09	2.91443e-09	1.08614e-08
-0.159822	5.15442e-10	2.51831e-09	-6.63757e-11	7.509e-09
-0.142064	-8.32214e-10	2.64893e-10	-5.87311e-10	3.0162e-09
-0.124306	-8.17566e-10	-9.90753e-10	-1.67984e-09	2.65182e-09
-0.106548	-1.89941e-09	-5.28259e-10	-3.44696e-10	3.49289e-09
-0.0887902	-1.30554e-09	7.75147e-11	-1.07727e-10	2.55646e-09
-0.0710322	1.13739e-09	-1.20514e-09	8.75702e-10	3.17841e-09
-0.0532741	-1.74393e-09	1.41205e-09	-1.04218e-10	1.96747e-09
-0.0355161	1.75949e-09	4.29382e-10	-1.57684e-09	9.84344e-10

## Sheet: Fig. 6d
Fig. 6d: single-electron transistor map observed at 25 mK
Vg (V)	Vsd (mV)	Is (A)
-3	-100	-1.35877e-11
-3	-99.687	-1.51354e-11
-3	-99.374	-1.57963e-11
-3	-99.061	-1.51008e-11
-3	-98.748	-1.37358e-11
-3	-98.4351	-1.38697e-11
-3	-98.1221	-1.37063e-11
-3	-97.8091	-1.36452e-11
-3	-97.4961	-1.44193e-11
-3	-97.1831	-1.46595e-11
-3	-96.8701	-1.40912e-11
-3	-96.5571	-1.36408e-11
-3	-96.2441	-1.19093e-11
-3	-95.9311	-1.1774e-11
-3	-95.6182	-1.19613e-11
-3	-95.3052	-1.15065e-11
-3	-94.9922	-1.20529e-11
-3	-94.6792	-1.17911e-11
-3	-94.3662	-1.22097e-11
-3	-94.0532	-1.29822e-11
-3	-93.7402	-1.56788e-11
-3	-93.4272	-1.57817e-11
-3	-93.1142	-1.56689e-11
-3	-92.8013	-1.52353e-11
-3	-92.4883	-1.55465e-11
-3	-92.1753	-1.57062e-11
-3	-91.8623	-1.58307e-11
-3	-91.5493	-1.55714e-11
-3	-91.2363	-1.49943e-11
-3	-90.9233	-1.57081e-11
-3	-90.6103	-1.68838e-11
-3	-90.2973	-1.59072e-11
-3	-89.9844	-1.63234e-11
-3	-89.6714	-1.60338e-11
-3	-89.3584	-1.60888e-11
-3	-89.0454	-1.62096e-11
-3	-88.7324	-1.65276e-11
-3	-88.4194	-1.64089e-11
-3	-88.1064	-1.6281e-11
-3	-87.7934	-1.7185e-11
-3	-87.4804	-1.94698e-11
-3	-87.1674	-1.7846e-11
-3	-86.8545	-1.79226e-11
-3	-86.5415	-1.82419e-11
-3	-86.2285	-1.6384e-11
-3	-85.9155	-1.67689e-11
-3	-85.6025	-1.78589e-11
-3	-85.2895	-1.61154e-11
-3	-84.9765	-1.24978e-11
-3	-84.6635	-1.36732e-11
-3	-84.3505	-1.69864e-11
-3	-84.0376	-1.77102e-11
-3	-83.7246	-1.78119e-11
-3	-83.4116	-1.83364e-11
-3	-83.0986	-1.8243e-11
-3	-82.7856	-1.81987e-11
-3	-82.4726	-1.77868e-11
-3	-82.1596	-1.77823e-11
-3	-81.8466	-1.78855e-11
-3	-81.5336	-1.78645e-11
-3	-81.2207	-1.77429e-11
-3	-80.9077	-1.83506e-11
-3	-80.5947	-1.65241e-11
-3	-80.2817	-1.4205e-11
-3	-79.9687	-1.72736e-11
-3	-79.6557	-1.17385e-11
-3	-79.3427	-1.08328e-11
-3	-79.0297	-1.13417e-11
-3	-78.7167	-1.11048e-11
-3	-78.4038	-9.42993e-12
-3	-78.0908	-9.31665e-12
-3	-77.7778	-9.6935e-12
-3	-77.4648	-9.93767e-12
-3	-77.1518	-9.42958e-12
-3	-76.8388	-9.99927e-12
-3	-76.5258	-9.92114e-12
-3	-76.2128	-9.3851e-12
-3	-75.8998	-9.32843e-12
-3	-75.5869	-8.6752e-12
-3	-75.2739	-9.5185e-12
-3	-74.9609	-1.1805e-11
-3	-74.6479	-1.74788e-11
-3	-74.3349	-1.68665e-11
-3	-74.0219	-1.66826e-11
-3	-73.7089	-1.02324e-11
-3	-73.3959	-1.02705e-11
-3	-73.0829	-1.02342e-11
-3	-72.77	-9.62485e-12
-3	-72.457	-1.00608e-11
-3	-72.144	-1.04845e-11
-3	-71.831	-9.03041e-12
-3	-71.518	-9.59225e-12
-3	-71.205	-9.9143e-12
-3	-70.892	-9.47555e-12
-3	-70.579	-8.6395e-12
-3	-70.266	-8.722e-12
-3	-69.9531	-9.81748e-12
-3	-69.6401	-9.50866e-12
-3	-69.3271	-9.36552e-12
-3	-69.0141	-9.50412e-12
-3	-68.7011	-9.51323e-12
-3	-68.3881	-1.17472e-11
-3	-68.0751	-2.1479e-11
-3	-67.7621	-2.72933e-11
-3	-67.4491	-2.51377e-11
-3	-67.1362	-2.52174e-11
-3	-66.8232	-2.63537e-11
-3	-66.5102	-2.67484e-11
-3	-66.1972	-2.29979e-11
-3	-65.8842	-1.48517e-11
-3	-65.5712	-1.09575e-11
-3	-65.2582	-1.54557e-11
-3	-64.9452	-1.20635e-11
-3	-64.6322	-1.12511e-11
-3	-64.3192	-2.29274e-11
-3	-64.0063	-2.61123e-11
-3	-63.6933	-1.94167e-11
-3	-63.3803	-1.82923e-11
-3	-63.0673	-2.46939e-11
-3	-62.7543	-2.49402e-11
-3	-62.4413	-2.43227e-11
-3	-62.1283	-1.94961e-11
-3	-61.8153	-1.5289e-11
-3	-61.5023	-2.36369e-11
-3	-61.1894	-1.60079e-11
-3	-60.8764	-2.34657e-11
-3	-60.5634	-2.37795e-11
-3	-60.2504	-2.37719e-11
-3	-59.9374	-2.29842e-11
-3	-59.6244	-2.27228e-11
-3	-59.3114	-2.17063e-11
-3	-58.9984	-9.56053e-12
-3	-58.6854	-2.26052e-11
-3	-58.3725	-2.27651e-11
-3	-58.0595	-2.18873e-11
-3	-57.7465	-9.65473e-12
-3	-57.4335	-9.06778e-12
-3	-57.1205	-9.44515e-12
-3	-56.8075	-2.24675e-11
-3	-56.4945	-2.19819e-11
-3	-56.1815	-9.68929e-12
-3	-55.8685	-7.16148e-12
-3	-55.5556	-9.41657e-12
-3	-55.2426	-9.72234e-12
-3	-54.9296	-8.79553e-12
-3	-54.6166	-8.20291e-12
-3	-54.3036	-7.42825e-12
-3	-53.9906	-8.02403e-12
-3	-53.6776	-7.29582e-12
-3	-53.3646	-9.64725e-12
-3	-53.0516	-1.97874e-11
-3	-52.7387	-1.69975e-11
-3	-52.4257	-9.28521e-12
-3	-52.1127	-1.23886e-11
-3	-51.7997	-2.02958e-11
-3	-51.4867	-1.16081e-11
-3	-51.1737	-9.02926e-12
-3	-50.8607	-1.8577e-11
-3	-50.5477	-1.80616e-11
-3	-50.2347	-9.45764e-12
-3	-49.9218	-7.39245e-12
-3	-49.6088	-8.0159e-12
-3	-49.2958	-1.77214e-11
-3	-48.9828	-1.974e-11
-3	-48.6698	-1.92174e-11
-3	-48.3568	-1.65767e-11
-3	-48.0438	-1.16582e-11
-3	-47.7308	-1.48626e-11
-3	-47.4178	-8.12876e-12
-3	-47.1049	-8.50668e-12
-3	-46.7919	-1.83685e-11
-3	-46.4789	-1.70018e-11
-3	-46.1659	-8.04545e-12
-3	-45.8529	-7.87836e-12
-3	-45.5399	-1.53259e-11
-3	-45.2269	-1.29267e-11
-3	-44.9139	-8.7105e-12
-3	-44.6009	-7.28791e-12
-3	-44.2879	-6.62494e-12
-3	-43.975	-8.97657e-12
-3	-43.662	-8.00158e-12
-3	-43.349	-5.47356e-12
-3	-43.036	-5.81933e-12
-3	-42.723	-4.75469e-12
-3	-42.41	-7.47616e-12
-3	-42.097	-6.0263e-12
-3	-41.784	-4.96623e-12
-3	-41.471	-6.96421e-12
-3	-41.1581	-5.09399e-12
-3	-40.8451	-6.13646e-12
-3	-40.5321	-4.44128e-12
-3	-40.2191	-4.09814e-12
-3	-39.9061	-5.38155e-12
-3	-39.5931	-5.54769e-12
-3	-39.2801	-4.61414e-12
-3	-38.9671	-5.27437e-12
-3	-38.6541	-5.74307e-12
-3	-38.3412	-6.76344e-12
-3	-38.0282	-5.3725e-12
-3	-37.7152	-5.74369e-12
-3	-37.4022	-5.29556e-12
-3	-37.0892	-4.1624e-12
-3	-36.7762	-4.62518e-12
-3	-36.4632	-6.54744e-12
-3	-36.1502	-6.10172e-12
-3	-35.8372	-6.28356e-12
-3	-35.5243	-5.81816e-12
-3	-35.2113	-6.45304e-12
-3	-34.8983	-5.41186e-12
-3	-34.5853	-5.33742e-12
-3	-34.2723	-4.46909e-12
-3	-33.9593	-3.56894e-12
-3	-33.6463	-5.67034e-12
-3	-33.3333	-4.26314e-12
-3	-33.0203	-4.54227e-12
-3	-32.7074	-3.99018e-12
-3	-32.3944	-6.49709e-12
-3	-32.0814	-5.28675e-12
-3	-31.7684	-3.66292e-12
-3	-31.4554	-3.30021e-12
-3	-31.1424	-3.18865e-12
-3	-30.8294	-3.11926e-12
-3	-30.5164	-2.92726e-12
-3	-30.2034	-3.73111e-12
-3	-29.8905	-3.54746e-12
-3	-29.5775	-3.53601e-12
-3	-29.2645	-2.87086e-12
-3	-28.9515	-2.71781e-12
-3	-28.6385	-3.10396e-12
-3	-28.3255	-3.1454e-12
-3	-28.0125	-3.20904e-12
-3	-27.6995	-4.61282e-12
-3	-27.3865	-3.51397e-12
-3	-27.0736	-2.40094e-12
-3	-26.7606	-2.03487e-12
-3	-26.4476	-3.12059e-12
-3	-26.1346	-4.51697e-12
-3	-25.8216	-1.46912e-12
-3	-25.5086	-1.78413e-12
-3	-25.1956	-2.28892e-12
-3	-24.8826	-1.61634e-12
-3	-24.5696	-8.06511e-13
-3	-24.2567	-1.81283e-12
-3	-23.9437	-1.86361e-12
-3	-23.6307	-2.97677e-12
-3	-23.3177	-4.08063e-13
-3	-23.0047	-6.09708e-13
-3	-22.6917	-7.82293e-13
-3	-22.3787	-1.24188e-12
-3	-22.0657	-1.1588e-12
-3	-21.7527	-6.03267e-13
-3	-21.4397	-2.60867e-12
-3	-21.1268	-2.21184e-12
-3	-20.8138	-2.4562e-12
-3	-20.5008	-1.99569e-12
-3	-20.1878	-2.78308e-12
-3	-19.8748	-7.99145e-13
-3	-19.5618	2.07981e-14
-3	-19.2488	-1.52022e-13
-3	-18.9358	-7.04175e-13
-3	-18.6228	-1.04787e-12
-3	-18.3099	-1.9407e-12
-3	-17.9969	-8.45673e-13
-3	-17.6839	1.44312e-13
-3	-17.3709	-6.94315e-14
-3	-17.0579	4.32536e-13
-3	-16.7449	8.08672e-13
-3	-16.4319	8.11245e-13
-3	-16.1189	1.45337e-12
-3	-15.8059	7.74484e-13
-3	-15.493	4.87578e-13
-3	-15.18	-1.39324e-12
-3	-14.867	1.22451e-12
-3	-14.554	1.69601e-12
-3	-14.241	9.69773e-13
-3	-13.928	1.37358e-12
-3	-13.615	9.8382e-13
-3	-13.302	2.5913e-13
-3	-12.989	5.27338e-13
-3	-12.6761	9.56851e-13
-3	-12.3631	7.05535e-13
-3	-12.0501	2.01601e-13
-3	-11.7371	1.11512e-12
-3	-11.4241	1.8306e-12
-3	-11.1111	1.43998e-12
-3	-10.7981	1.33716e-12
-3	-10.4851	1.57057e-12
-3	-10.1721	1.79503e-12
-3	-9.85915	2.18938e-12
-3	-9.54617	1.62422e-12
-3	-9.23318	1.56007e-12
-3	-8.92019	1.43104e-12
-3	-8.6072	1.75463e-12
-3	-8.29421	2.18453e-12
-3	-7.98122	1.88072e-12
-3	-7.66823	1.79593e-12
-3	-7.35524	1.35325e-12
-3	-7.04225	1.77857e-12
-3	-6.72926	2.22282e-12
-3	-6.41628	1.97632e-12
-3	-6.10329	1.87926e-12
-3	-5.7903	1.54564e-12
-3	-5.47731	2.05969e-12
-3	-5.16432	2.15739e-12
-3	-4.85133	2.13133e-12
-3	-4.53834	2.34102e-12
-3	-4.22535	2.33793e-12
-3	-3.91236	1.83848e-12
-3	-3.59937	2.11742e-12
-3	-3.28638	2.4823e-12
-3	-2.9734	1.98307e-12
-3	-2.66041	1.71376e-12
-3	-2.34742	2.03815e-12
-3	-2.03443	2.21905e-12
-3	-1.72144	2.34639e-12
-3	-1.40845	2.6297e-12
-3	-1.09546	2.23636e-12
-3	-0.782473	2.17255e-12
-3	-0.469484	1.73073e-12
-3	-0.156495	2.09971e-12
-3	0.156495	2.0141e-12
-3	0.469484	1.76508e-12
-3	0.782473	2.0772e-12
-3	1.09546	2.00644e-12
-3	1.40845	1.89283e-12
-3	1.72144	2.44313e-12
-3	2.03443	2.64353e-12
-3	2.34742	1.89775e-12
-3	2.66041	1.92197e-12
-3	2.9734	2.12205e-12
-3	3.28638	2.75162e-12
-3	3.59937	2.38368e-12
-3	3.91236	2.38636e-12
-3	4.22535	2.15149e-12
-3	4.53834	1.96213e-12
-3	4.85133	2.03943e-12
-3	5.16432	2.70882e-12
-3	5.47731	2.90465e-12
-3	5.7903	2.91033e-12
-3	6.10329	2.57022e-12
-3	6.41628	2.28081e-12
-3	6.72926	2.78072e-12
-3	7.04225	3.28364e-12
-3	7.35524	3.26476e-12
-3	7.66823	3.18973e-12
-3	7.98122	2.73705e-12
-3	8.29421	2.64292e-12
-3	8.6072	2.73944e-12
-3	8.92019	3.31165e-12
-3	9.23318	3.21737e-12
-3	9.54617	3.0243e-12
-3	9.85915	2.77002e-12
-3	10.1721	2.88997e-12
-3	10.4851	3.42139e-12
-3	10.7981	3.67805e-12
-3	11.1111	3.12066e-12
-3	11.4241	3.11094e-12
-3	11.7371	3.69992e-12
-3	12.0501	3.66438e-12
-3	12.3631	4.19695e-12
-3	12.6761	4.1708e-12
-3	12.989	3.59217e-12
-3	13.302	3.51495e-12
-3	13.615	3.68775e-12
-3	13.928	3.44089e-12
-3	14.241	3.89413e-12
-3	14.554	4.32476e-12
-3	14.867	3.65246e-12
-3	15.18	3.52938e-12
-3	15.493	4.36511e-12
-3	15.8059	4.60758e-12
-3	16.1189	4.56498e-12
-3	16.4319	4.40603e-12
-3	16.7449	4.5899e-12
-3	17.0579	4.22559e-12
-3	17.3709	3.57251e-12
-3	17.6839	3.62331e-12
-3	17.9969	4.37373e-12
-3	18.3099	4.04667e-12
-3	18.6228	3.87739e-12
-3	18.9358	3.96271e-12
-3	19.2488	4.11253e-12
-3	19.5618	4.36901e-12
-3	19.8748	4.59624e-12
-3	20.1878	4.81827e-12
-3	20.5008	4.14198e-12
-3	20.8138	4.02231e-12
-3	21.1268	3.95131e-12
-3	21.4397	4.44719e-12
-3	21.7527	5.04075e-12
-3	22.0657	4.84272e-12
-3	22.3787	4.32218e-12
-3	22.6917	4.55317e-12
-3	23.0047	4.73519e-12
-3	23.3177	5.18932e-12
-3	23.6307	5.23709e-12
-3	23.9437	5.84029e-12
-3	24.2567	5.49031e-12
-3	24.5696	6.23686e-12
-3	24.8826	6.57083e-12
-3	25.1956	5.99547e-12
-3	25.5086	5.63182e-12
-3	25.8216	6.14395e-12
-3	26.1346	6.32221e-12
-3	26.4476	6.69505e-12
-3	26.7606	6.92164e-12
-3	27.0736	6.714e-12
-3	27.3865	6.7087e-12
-3	27.6995	6.52396e-12
-3	28.0125	6.71795e-12
-3	28.3255	7.07423e-12
-3	28.6385	6.69038e-12
-3	28.9515	6.45695e-12
-3	29.2645	6.7873e-12
-3	29.5775	7.21457e-12
-3	29.8905	7.11112e-12
-3	30.2034	7.3513e-12
-3	30.5164	7.20381e-12
-3	30.8294	6.15036e-12
-3	31.1424	6.70071e-12
-3	31.4554	5.72962e-12
-3	31.7684	5.67475e-12
-3	32.0814	6.45355e-12
-3	32.3944	7.02102e-12
-3	32.7074	7.17526e-12
-3	33.0203	6.94898e-12
-3	33.3333	6.75688e-12
-3	33.6463	6.47852e-12
-3	33.9593	5.90582e-12
-3	34.2723	7.40745e-12
-3	34.5853	7.77503e-12
-3	34.8983	8.22718e-12
-3	35.2113	8.06093e-12
-3	35.5243	7.79902e-12
-3	35.8372	6.9313e-12
-3	36.1502	6.5597e-12
-3	36.4632	6.91027e-12
-3	36.7762	6.38448e-12
-3	37.0892	7.13429e-12
-3	37.4022	8.08355e-12
-3	37.7152	8.07002e-12
-3	38.0282	7.88772e-12
-3	38.3412	8.11264e-12
-3	38.6541	8.60797e-12
-3	38.9671	8.58636e-12
-3	39.2801	8.24801e-12
-3	39.5931	7.91752e-12
-3	39.9061	8.04269e-12
-3	40.2191	7.90313e-12
-3	40.5321	8.1381e-12
-3	40.8451	7.99673e-12
-3	41.1581	7.78523e-12
-3	41.471	8.54858e-12
-3	41.784	7.18464e-12
-3	42.097	6.49419e-12
-3	42.41	8.61041e-12
-3	42.723	7.43137e-12
-3	43.036	9.18751e-12
-3	43.349	8.72158e-12
-3	43.662	8.35524e-12
-3	43.975	7.69563e-12
-3	44.2879	8.44545e-12
-3	44.6009	7.84412e-12
-3	44.9139	8.90277e-12
-3	45.2269	6.68459e-12
-3	45.5399	8.98506e-12
-3	45.8529	9.12152e-12
-3	46.1659	8.65382e-12
-3	46.4789	9.11863e-12
-3	46.7919	9.0205e-12
-3	47.1049	9.31397e-12
-3	47.4178	9.14022e-12
-3	47.7308	8.7159e-12
-3	48.0438	6.89618e-12
-3	48.3568	8.69564e-12
-3	48.6698	9.70785e-12
-3	48.9828	9.57497e-12
-3	49.2958	9.63937e-12
-3	49.6088	8.73277e-12
-3	49.9218	8.96285e-12
-3	50.2347	1.01567e-11
-3	50.5477	1.04471e-11
-3	50.8607	1.00038e-11
-3	51.1737	1.04125e-11
-3	51.4867	1.05002e-11
-3	51.7997	7.70087e-12
-3	52.1127	1.03083e-11
-3	52.4257	1.09871e-11
-3	52.7387	1.10324e-11
-3	53.0516	1.09008e-11
-3	53.3646	1.0404e-11
-3	53.6776	9.6619e-12
-3	53.9906	1.11355e-11
-3	54.3036	8.71611e-12
-3	54.6166	1.11186e-11
-3	54.9296	1.06778e-11
-3	55.2426	1.05976e-11
-3	55.5556	1.06898e-11
-3	55.8685	1.07795e-11
-3	56.1815	1.10079e-11
-3	56.4945	1.14091e-11
-3	56.8075	1.15597e-11
-3	57.1205	1.10366e-11
-3	57.4335	1.08659e-11
-3	57.7465	1.17207e-11
-3	58.0595	1.10382e-11
-3	58.3725	1.13925e-11
-3	58.6854	1.05791e-11
-3	58.9984	1.04516e-11
-3	59.3114	1.13454e-11
-3	59.6244	1.13318e-11
-3	59.9374	1.10951e-11
-3	60.2504	1.124e-11
-3	60.5634	1.18054e-11
-3	60.8764	1.15866e-11
-3	61.1894	1.0549e-11
-3	61.5023	1.13541e-11
-3	61.8153	1.14849e-11
-3	62.1283	9.67381e-12
-3	62.4413	1.04066e-11
-3	62.7543	1.14533e-11
-3	63.0673	1.0826e-11
-3	63.3803	1.15037e-11
-3	63.6933	1.07627e-11
-3	64.0063	1.07144e-11
-3	64.3192	1.15671e-11
-3	64.6322	1.22712e-11
-3	64.9452	1.22391e-11
-3	65.2582	1.20902e-11
-3	65.5712	1.18268e-11
-3	65.8842	1.16965e-11
-3	66.1972	1.15693e-11
-3	66.5102	1.08914e-11
-3	66.8232	1.02225e-11
-3	67.1362	1.10596e-11
-3	67.4491	1.22832e-11
-3	67.7621	1.20512e-11
-3	68.0751	1.16463e-11
-3	68.3881	1.18611e-11
-3	68.7011	1.2293e-11
-3	69.0141	1.23748e-11
-3	69.3271	1.2059e-11
-3	69.6401	1.20249e-11
-3	69.9531	1.22593e-11
-3	70.266	1.27068e-11
-3	70.579	1.21015e-11
-3	70.892	1.19135e-11
-3	71.205	1.14991e-11
-3	71.518	1.15014e-11
-3	71.831	1.18371e-11
-3	72.144	1.30153e-11
-3	72.457	1.28712e-11
-3	72.77	1.2644e-11
-3	73.0829	1.29412e-11
-3	73.3959	1.31227e-11
-3	73.7089	1.34406e-11
-3	74.0219	1.29584e-11
-3	74.3349	1.25919e-11
-3	74.6479	1.35006e-11
-3	74.9609	1.24191e-11
-3	75.2739	1.18435e-11
-3	75.5869	1.29711e-11
-3	75.8998	1.2245e-11
-3	76.2128	1.30915e-11
-3	76.5258	1.29923e-11
-3	76.8388	1.34361e-11
-3	77.1518	1.31946e-11
-3	77.4648	1.25698e-11
-3	77.7778	1.19353e-11
-3	78.0908	1.27721e-11
-3	78.4038	1.27671e-11
-3	78.7167	1.27113e-11
-3	79.0297	1.25025e-11
-3	79.3427	1.27774e-11
-3	79.6557	1.34405e-11
-3	79.9687	1.42827e-11
-3	80.2817	1.38628e-11
-3	80.5947	1.3441e-11
-3	80.9077	1.38082e-11
-3	81.2207	1.40993e-11
-3	81.5336	1.30623e-11
-3	81.8466	1.23586e-11
-3	82.1596	1.25404e-11
-3	82.4726	1.27633e-11
-3	82.7856	1.28829e-11
-3	83.0986	1.30705e-11
-3	83.4116	1.27744e-11
-3	83.7246	1.30507e-11
-3	84.0376	1.24413e-11
-3	84.3505	1.3315e-11
-3	84.6635	1.32639e-11
-3	84.9765	1.25913e-11
-3	85.2895	1.31714e-11
-3	85.6025	1.34953e-11
-3	85.9155	1.32956e-11
-3	86.2285	1.30616e-11
-3	86.5415	1.311e-11
-3	86.8545	1.34556e-11
-3	87.1674	1.28112e-11
-3	87.4804	1.3063e-11
-3	87.7934	1.45215e-11
-3	88.1064	1.44842e-11
-3	88.4194	1.33044e-11
-3	88.7324	1.29576e-11
-3	89.0454	1.323e-11
-3	89.3584	1.35759e-11
-3	89.6714	1.31419e-11
-3	89.9844	1.29239e-11
-3	90.2973	1.31895e-11
-3	90.6103	1.36356e-11
-3	90.9233	1.32183e-11
-3	91.2363	1.32876e-11
-3	91.5493	1.31705e-11
-3	91.8623	1.42616e-11
-3	92.1753	1.31629e-11
-3	92.4883	1.3662e-11
-3	92.8013	1.34698e-11
-3	93.1142	1.37774e-11
-3	93.4272	1.28912e-11
-3	93.7402	1.39931e-11
-3	94.0532	1.49778e-11
-3	94.3662	1.4358e-11
-3	94.6792	1.35932e-11
-3	94.9922	1.29384e-11
-3	95.3052	1.33956e-11
-3	95.6182	1.34054e-11
-3	95.9311	1.36987e-11
-3	96.2441	1.359e-11
-3	96.5571	1.32428e-11
-3	96.8701	1.38652e-11
-3	97.1831	1.40895e-11
-3	97.4961	1.34723e-11
-3	97.8091	1.32221e-11
-3	98.1221	1.39232e-11
-3	98.4351	1.39236e-11
-3	98.748	1.40715e-11
-3	99.061	1.3931e-11
-3	99.374	1.36859e-11
-3	99.687	1.36245e-11
-3	100	1.43404e-11
-2.99625	-100	-2.89204e-11
-2.99625	-99.687	-3.81842e-11
-2.99625	-99.374	-2.67466e-11
-2.99625	-99.061	-3.10374e-11
-2.99625	-98.748	-5.31662e-11
-2.99625	-98.4351	-5.15224e-11
-2.99625	-98.1221	-3.91515e-11
-2.99625	-97.8091	-4.43993e-11
-2.99625	-97.4961	-4.42859e-11
-2.99625	-97.1831	-2.51987e-11
-2.99625	-96.8701	-2.55389e-11
-2.99625	-96.5571	-3.02891e-11
-2.99625	-96.2441	-2.4362e-11
-2.99625	-95.9311	-2.41461e-11
-2.99625	-95.6182	-4.75685e-11
-2.99625	-95.3052	-4.71039e-11
-2.99625	-94.9922	-2.84016e-11
-2.99625	-94.6792	-4.37536e-11
-2.99625	-94.3662	-3.60555e-11
-2.99625	-94.0532	-2.39681e-11
-2.99625	-93.7402	-3.34807e-11
-2.99625	-93.4272	-4.69296e-11
-2.99625	-93.1142	-4.31749e-11
-2.99625	-92.8013	-4.74324e-11
-2.99625	-92.4883	-4.16304e-11
-2.99625	-92.1753	-4.82356e-11
-2.99625	-91.8623	-3.94283e-11
-2.99625	-91.5493	-2.19758e-11
-2.99625	-91.2363	-2.14784e-11
-2.99625	-90.9233	-2.28582e-11
-2.99625	-90.6103	-3.16882e-11
-2.99625	-90.2973	-3.02435e-11
-2.99625	-89.9844	-2.889e-11
-2.99625	-89.6714	-2.35258e-11
-2.99625	-89.3584	-2.31724e-11
-2.99625	-89.0454	-2.47809e-11
-2.99625	-88.7324	-1.82231e-11
-2.99625	-88.4194	-1.89984e-11
-2.99625	-88.1064	-2.25079e-11
-2.99625	-87.7934	-2.43259e-11
-2.99625	-87.4804	-2.12442e-11
-2.99625	-87.1674	-3.04082e-11
-2.99625	-86.8545	-2.1553e-11
-2.99625	-86.5415	-2.32434e-11
-2.99625	-86.2285	-2.28368e-11
-2.99625	-85.9155	-2.21269e-11
-2.99625	-85.6025	-1.70184e-11
-2.99625	-85.2895	-2.08329e-11
-2.99625	-84.9765	-2.19112e-11
-2.99625	-84.6635	-2.55827e-11
-2.99625	-84.3505	-1.99398e-11
-2.99625	-84.0376	-1.54373e-11
-2.99625	-83.7246	-1.51121e-11
-2.99625	-83.4116	-1.44048e-11
-2.99625	-83.0986	-1.48437e-11
-2.99625	-82.7856	-2.08129e-11
-2.99625	-82.4726	-3.33889e-11
-2.99625	-82.1596	-2.06726e-11
-2.99625	-81.8466	-2.06675e-11
-2.99625	-81.5336	-1.72257e-11
-2.99625	-81.2207	-1.4886e-11
-2.99625	-80.9077	-2.10875e-11
-2.99625	-80.5947	-1.45249e-11
-2.99625	-80.2817	-1.43159e-11
-2.99625	-79.9687	-1.47723e-11
-2.99625	-79.6557	-2.037e-11
-2.99625	-79.3427	-1.61726e-11
-2.99625	-79.0297	-1.40604e-11
-2.99625	-78.7167	-1.39091e-11
-2.99625	-78.4038	-1.45883e-11
-2.99625	-78.0908	-1.46137e-11
-2.99625	-77.7778	-1.97897e-11
-2.99625	-77.4648	-2.32586e-11
-2.99625	-77.1518	-2.06467e-11
-2.99625	-76.8388	-1.85535e-11
-2.99625	-76.5258	-1.96465e-11
-2.99625	-76.2128	-1.9866e-11
-2.99625	-75.8998	-1.39598e-11
-2.99625	-75.5869	-2.2531e-11
-2.99625	-75.2739	-2.55036e-11
-2.99625	-74.9609	-1.99521e-11
-2.99625	-74.6479	-1.93619e-11
-2.99625	-74.3349	-1.37259e-11
-2.99625	-74.0219	-2.27953e-11
-2.99625	-73.7089	-1.98879e-11
-2.99625	-73.3959	-1.91026e-11
-2.99625	-73.0829	-1.9189e-11
-2.99625	-72.77	-1.87024e-11
-2.99625	-72.457	-2.2023e-11
-2.99625	-72.144	-1.42872e-11
-2.99625	-71.831	-1.36744e-11
-2.99625	-71.518	-1.83446e-11
-2.99625	-71.205	-1.73242e-11
-2.99625	-70.892	-1.13867e-11
-2.99625	-70.579	-1.57365e-11
-2.99625	-70.266	-1.29273e-11
-2.99625	-69.9531	-2.27676e-11
-2.99625	-69.6401	-2.59061e-11
-2.99625	-69.3271	-2.04713e-11
-2.99625	-69.0141	-1.88672e-11
-2.99625	-68.7011	-1.98862e-11
-2.99625	-68.3881	-1.01743e-11
-2.99625	-68.0751	-9.67992e-12
-2.99625	-67.7621	-9.86072e-12
-2.99625	-67.4491	-1.0264e-11
-2.99625	-67.1362	-9.95688e-12
-2.99625	-66.8232	-1.15715e-11
-2.99625	-66.5102	-9.6769e-12
-2.99625	-66.1972	-1.25292e-11
-2.99625	-65.8842	-1.68114e-11
-2.99625	-65.5712	-1.72166e-11
-2.99625	-65.2582	-1.03229e-11
-2.99625	-64.9452	-1.02215e-11
-2.99625	-64.6322	-9.57892e-12
-2.99625	-64.3192	-9.34982e-12
-2.99625	-64.0063	-9.8173e-12
-2.99625	-63.6933	-9.68135e-12
-2.99625	-63.3803	-1.3739e-11
-2.99625	-63.0673	-1.58992e-11
-2.99625	-62.7543	-1.45813e-11
-2.99625	-62.4413	-1.34843e-11
-2.99625	-62.1283	-9.47072e-12
-2.99625	-61.8153	-1.31492e-11
-2.99625	-61.5023	-1.43092e-11
-2.99625	-61.1894	-1.45926e-11
-2.99625	-60.8764	-1.51688e-11
-2.99625	-60.5634	-1.32631e-11
-2.99625	-60.2504	-8.44225e-12
-2.99625	-59.9374	-8.43455e-12
-2.99625	-59.6244	-8.28411e-12
-2.99625	-59.3114	-8.09927e-12
-2.99625	-58.9984	-9.39309e-12
-2.99625	-58.6854	-1.14846e-11
-2.99625	-58.3725	-1.24181e-11
-2.99625	-58.0595	-1.1601e-11
-2.99625	-57.7465	-1.27184e-11
-2.99625	-57.4335	-1.27052e-11
-2.99625	-57.1205	-1.30974e-11
-2.99625	-56.8075	-1.22827e-11
-2.99625	-56.4945	-1.07381e-11
-2.99625	-56.1815	-8.53002e-12
-2.99625	-55.8685	-9.82416e-12
-2.99625	-55.5556	-1.16801e-11
-2.99625	-55.2426	-8.29257e-12
-2.99625	-54.9296	-8.46439e-12
-2.99625	-54.6166	-8.3804e-12
-2.99625	-54.3036	-8.36423e-12
-2.99625	-53.9906	-9.78009e-12
-2.99625	-53.6776	-1.05897e-11
-2.99625	-53.3646	-1.08465e-11
-2.99625	-53.0516	-8.32695e-12
-2.99625	-52.7387	-7.71245e-12
-2.99625	-52.4257	-1.03693e-11
-2.99625	-52.1127	-9.80538e-12
-2.99625	-51.7997	-1.12574e-11
-2.99625	-51.4867	-1.09516e-11
-2.99625	-51.1737	-7.29377e-12
-2.99625	-50.8607	-7.20929e-12
-2.99625	-50.5477	-7.88631e-12
-2.99625	-50.2347	-8.43216e-12
-2.99625	-49.9218	-7.51331e-12
-2.99625	-49.6088	-8.5167e-12
-2.99625	-49.2958	-9.60776e-12
-2.99625	-48.9828	-6.78762e-12
-2.99625	-48.6698	-6.3595e-12
-2.99625	-48.3568	-6.78033e-12
-2.99625	-48.0438	-9.53259e-12
-2.99625	-47.7308	-9.89188e-12
-2.99625	-47.4178	-8.53371e-12
-2.99625	-47.1049	-9.56683e-12
-2.99625	-46.7919	-9.4858e-12
-2.99625	-46.4789	-7.24202e-12
-2.99625	-46.1659	-6.48302e-12
-2.99625	-45.8529	-6.35855e-12
-2.99625	-45.5399	-8.59033e-12
-2.99625	-45.2269	-7.95179e-12
-2.99625	-44.9139	-7.62362e-12
-2.99625	-44.6009	-6.83365e-12
-2.99625	-44.2879	-8.97162e-12
-2.99625	-43.975	-8.28464e-12
-2.99625	-43.662	-8.00842e-12
-2.99625	-43.349	-7.15608e-12
-2.99625	-43.036	-5.7871e-12
-2.99625	-42.723	-4.45798e-12
-2.99625	-42.41	-4.68133e-12
-2.99625	-42.097	-5.25802e-12
-2.99625	-41.784	-5.01137e-12
-2.99625	-41.471	-6.01394e-12
-2.99625	-41.1581	-7.08582e-12
-2.99625	-40.8451	-5.05685e-12
-2.99625	-40.5321	-7.56955e-12
-2.99625	-40.2191	-4.70532e-12
-2.99625	-39.9061	-4.28583e-12
-2.99625	-39.5931	-4.34577e-12
-2.99625	-39.2801	-6.53716e-12
-2.99625	-38.9671	-7.0412e-12
-2.99625	-38.6541	-6.97997e-12
-2.99625	-38.3412	-5.48304e-12
-2.99625	-38.0282	-6.35096e-12
-2.99625	-37.7152	-5.66557e-12
-2.99625	-37.4022	-3.95519e-12
-2.99625	-37.0892	-4.4453e-12
-2.99625	-36.7762	-4.68242e-12
-2.99625	-36.4632	-4.44118e-12
-2.99625	-36.1502	-3.75961e-12
-2.99625	-35.8372	-4.10038e-12
-2.99625	-35.5243	-4.61531e-12
-2.99625	-35.2113	-5.51344e-12
-2.99625	-34.8983	-5.27862e-12
-2.99625	-34.5853	-6.86554e-12
-2.99625	-34.2723	-5.0154e-12
-2.99625	-33.9593	-6.23064e-12
-2.99625	-33.6463	-4.18011e-12
-2.99625	-33.3333	-4.90802e-12
-2.99625	-33.0203	-4.85224e-12
-2.99625	-32.7074	-4.2812e-12
-2.99625	-32.3944	-5.82616e-12
-2.99625	-32.0814	-5.74875e-12
-2.99625	-31.7684	-3.9291e-12
-2.99625	-31.4554	-3.3331e-12
-2.99625	-31.1424	-3.28412e-12
-2.99625	-30.8294	-3.46434e-12
-2.99625	-30.5164	-3.55563e-12
-2.99625	-30.2034	-5.06982e-12
-2.99625	-29.8905	-5.62724e-12
-2.99625	-29.5775	-4.66456e-12
-2.99625	-29.2645	-4.89604e-12
-2.99625	-28.9515	-5.57316e-12
-2.99625	-28.6385	-3.47066e-12
-2.99625	-28.3255	-4.35314e-12
-2.99625	-28.0125	-3.60964e-12
-2.99625	-27.6995	-4.13107e-12
-2.99625	-27.3865	-5.13726e-12
-2.99625	-27.0736	-6.02494e-12
-2.99625	-26.7606	-4.82393e-12
-2.99625	-26.4476	-4.52899e-12
-2.99625	-26.1346	-5.39153e-12
-2.99625	-25.8216	-4.41995e-12
-2.99625	-25.5086	-4.41695e-12
-2.99625	-25.1956	-5.7193e-12
-2.99625	-24.8826	-5.7212e-12
-2.99625	-24.5696	-3.30935e-12
-2.99625	-24.2567	-5.21713e-12
-2.99625	-23.9437	-3.77647e-12
-2.99625	-23.6307	-3.67479e-12
-2.99625	-23.3177	-3.48351e-12
-2.99625	-23.0047	-4.86238e-12
-2.99625	-22.6917	-3.48386e-12
-2.99625	-22.3787	-4.4538e-12
-2.99625	-22.0657	-6.23157e-12
-2.99625	-21.7527	-5.34987e-12
-2.99625	-21.4397	-5.19732e-12
-2.99625	-21.1268	-4.51341e-12
-2.99625	-20.8138	-3.9785e-12
-2.99625	-20.5008	-3.71739e-12
-2.99625	-20.1878	-3.29883e-12
-2.99625	-19.8748	-4.2106e-12
-2.99625	-19.5618	-4.66248e-12
-2.99625	-19.2488	-4.0816e-12
-2.99625	-18.9358	-4.07054e-12
-2.99625	-18.6228	-3.81413e-12
-2.99625	-18.3099	-4.32094e-12
-2.99625	-17.9969	-3.52846e-12
-2.99625	-17.6839	-4.97859e-12
-2.99625	-17.3709	-3.67384e-12
-2.99625	-17.0579	-3.2339e-12
-2.99625	-16.7449	-4.73712e-12
-2.99625	-16.4319	-3.35197e-12
-2.99625	-16.1189	-3.78569e-12
-2.99625	-15.8059	-3.88621e-12
-2.99625	-15.493	-3.31152e-12
-2.99625	-15.18	-3.04536e-12
-2.99625	-14.867	-4.40816e-12
-2.99625	-14.554	-3.27467e-12
-2.99625	-14.241	-3.4582e-12
-2.99625	-13.928	-2.73872e-12
-2.99625	-13.615	-3.19009e-12
-2.99625	-13.302	-1.93122e-12
-2.99625	-12.989	-3.01091e-13
-2.99625	-12.6761	7.37231e-13
-2.99625	-12.3631	1.2123e-12
-2.99625	-12.0501	4.59669e-13
-2.99625	-11.7371	1.72573e-12
-2.99625	-11.4241	2.02358e-12
-2.99625	-11.1111	1.67295e-12
-2.99625	-10.7981	1.89734e-12
-2.99625	-10.4851	1.67361e-12
-2.99625	-10.1721	1.37756e-12
-2.99625	-9.85915	1.77796e-12
-2.99625	-9.54617	1.9157e-12
-2.99625	-9.23318	1.6799e-12
-2.99625	-8.92019	1.69939e-12
-2.99625	-8.6072	1.91456e-12
-2.99625	-8.29421	2.2462e-12
-2.99625	-7.98122	2.07006e-12
-2.99625	-7.66823	1.74049e-12
-2.99625	-7.35524	1.55634e-12
-2.99625	-7.04225	1.69278e-12
-2.99625	-6.72926	1.67406e-12
-2.99625	-6.41628	1.49686e-12
-2.99625	-6.10329	1.74213e-12
-2.99625	-5.7903	1.76961e-12
-2.99625	-5.47731	1.88469e-12
-2.99625	-5.16432	2.35445e-12
-2.99625	-4.85133	2.30729e-12
-2.99625	-4.53834	1.86871e-12
-2.99625	-4.22535	2.10152e-12
-2.99625	-3.91236	2.13737e-12
-2.99625	-3.59937	2.1679e-12
-2.99625	-3.28638	2.51646e-12
-2.99625	-2.9734	2.90248e-12
-2.99625	-2.66041	2.17218e-12
-2.99625	-2.34742	2.17228e-12
-2.99625	-2.03443	2.69614e-12
-2.99625	-1.72144	2.75731e-12
-2.99625	-1.40845	2.19987e-12
-2.99625	-1.09546	2.21526e-12
-2.99625	-0.782473	2.42339e-12
-2.99625	-0.469484	2.60795e-12
-2.99625	-0.156495	2.49273e-12
-2.99625	0.156495	2.78124e-12
-2.99625	0.469484	2.35175e-12
-2.99625	0.782473	2.61374e-12
-2.99625	1.09546	2.6513e-12
-2.99625	1.40845	2.04515e-12
-2.99625	1.72144	2.14893e-12
-2.99625	2.03443	2.90741e-12
-2.99625	2.34742	2.68922e-12
-2.99625	2.66041	1.99454e-12
-2.99625	2.9734	2.1628e-12
-2.99625	3.28638	2.44917e-12
-2.99625	3.59937	2.5672e-12
-2.99625	3.91236	2.77567e-12
-2.99625	4.22535	2.3098e-12
-2.99625	4.53834	2.03928e-12
-2.99625	4.85133	2.2736e-12
-2.99625	5.16432	2.56779e-12
-2.99625	5.47731	2.62578e-12
-2.99625	5.7903	2.53075e-12
-2.99625	6.10329	3.38513e-12
-2.99625	6.41628	2.88473e-12
-2.99625	6.72926	3.09141e-12
-2.99625	7.04225	2.91013e-12
-2.99625	7.35524	2.57803e-12
-2.99625	7.66823	2.81112e-12
-2.99625	7.98122	2.8769e-12
-2.99625	8.29421	3.05082e-12
-2.99625	8.6072	2.62679e-12
-2.99625	8.92019	2.20915e-12
-2.99625	9.23318	3.09e-12
-2.99625	9.54617	3.01215e-12
-2.99625	9.85915	2.67849e-12
-2.99625	10.1721	2.64061e-12
-2.99625	10.4851	2.21627e-12
-2.99625	10.7981	2.56624e-12
-2.99625	11.1111	2.52913e-12
-2.99625	11.4241	2.37941e-12
-2.99625	11.7371	3.71641e-12
-2.99625	12.0501	3.84795e-12
-2.99625	12.3631	3.71684e-12
-2.99625	12.6761	3.02364e-12
-2.99625	12.989	3.3425e-12
-2.99625	13.302	3.70388e-12
-2.99625	13.615	3.57131e-12
-2.99625	13.928	4.02042e-12
-2.99625	14.241	4.08324e-12
-2.99625	14.554	4.45512e-12
-2.99625	14.867	3.83007e-12
-2.99625	15.18	3.48485e-12
-2.99625	15.493	4.56752e-12
-2.99625	15.8059	4.49043e-12
-2.99625	16.1189	4.36299e-12
-2.99625	16.4319	3.96739e-12
-2.99625	16.7449	4.33828e-12
-2.99625	17.0579	4.62629e-12
-2.99625	17.3709	4.64357e-12
-2.99625	17.6839	4.26571e-12
-2.99625	17.9969	4.48465e-12
-2.99625	18.3099	4.53856e-12
-2.99625	18.6228	5.08322e-12
-2.99625	18.9358	5.00372e-12
-2.99625	19.2488	4.41916e-12
-2.99625	19.5618	4.28119e-12
-2.99625	19.8748	4.90533e-12
-2.99625	20.1878	4.87653e-12
-2.99625	20.5008	5.07225e-12
-2.99625	20.8138	4.51101e-12
-2.99625	21.1268	4.04503e-12
-2.99625	21.4397	4.61935e-12
-2.99625	21.7527	4.57287e-12
-2.99625	22.0657	4.80127e-12
-2.99625	22.3787	5.1643e-12
-2.99625	22.6917	4.7846e-12
-2.99625	23.0047	5.87843e-12
-2.99625	23.3177	5.70432e-12
-2.99625	23.6307	4.73099e-12
-2.99625	23.9437	5.09062e-12
-2.99625	24.2567	5.59279e-12
-2.99625	24.5696	5.2878e-12
-2.99625	24.8826	4.99771e-12
-2.99625	25.1956	6.03241e-12
-2.99625	25.5086	6.00831e-12
-2.99625	25.8216	5.70581e-12
-2.99625	26.1346	5.53202e-12
-2.99625	26.4476	5.85784e-12
-2.99625	26.7606	5.87179e-12
-2.99625	27.0736	5.53953e-12
-2.99625	27.3865	6.57489e-12
-2.99625	27.6995	5.46649e-12
-2.99625	28.0125	5.51086e-12
-2.99625	28.3255	6.00575e-12
-2.99625	28.6385	5.34315e-12
-2.99625	28.9515	5.16064e-12
-2.99625	29.2645	6.24291e-12
-2.99625	29.5775	6.47819e-12
-2.99625	29.8905	6.1347e-12
-2.99625	30.2034	5.11961e-12
-2.99625	30.5164	5.69469e-12
-2.99625	30.8294	5.08171e-12
-2.99625	31.1424	3.7034e-12
-2.99625	31.4554	4.41858e-12
-2.99625	31.7684	4.78184e-12
-2.99625	32.0814	5.27858e-12
-2.99625	32.3944	5.30363e-12
-2.99625	32.7074	4.94519e-12
-2.99625	33.0203	4.32911e-12
-2.99625	33.3333	5.21793e-12
-2.99625	33.6463	5.98891e-12
-2.99625	33.9593	4.05144e-12
-2.99625	34.2723	4.78549e-12
-2.99625	34.5853	4.78079e-12
-2.99625	34.8983	5.6915e-12
-2.99625	35.2113	5.58658e-12
-2.99625	35.5243	4.26443e-12
-2.99625	35.8372	5.29932e-12
-2.99625	36.1502	3.67776e-12
-2.99625	36.4632	5.06393e-12
-2.99625	36.7762	5.41152e-12
-2.99625	37.0892	5.0083e-12
-2.99625	37.4022	5.02824e-12
-2.99625	37.7152	5.56717e-12
-2.99625	38.0282	5.7637e-12
-2.99625	38.3412	5.74375e-12
-2.99625	38.6541	5.51964e-12
-2.99625	38.9671	5.83009e-12
-2.99625	39.2801	5.0952e-12
-2.99625	39.5931	4.9089e-12
-2.99625	39.9061	5.40337e-12
-2.99625	40.2191	5.53271e-12
-2.99625	40.5321	5.50454e-12
-2.99625	40.8451	5.96057e-12
-2.99625	41.1581	6.90047e-12
-2.99625	41.471	7.18444e-12
-2.99625	41.784	6.79584e-12
-2.99625	42.097	5.47171e-12
-2.99625	42.41	4.04078e-12
-2.99625	42.723	6.24193e-12
-2.99625	43.036	7.20759e-12
-2.99625	43.349	7.21169e-12
-2.99625	43.662	6.69733e-12
-2.99625	43.975	4.2849e-12
-2.99625	44.2879	6.43959e-12
-2.99625	44.6009	7.42841e-12
-2.99625	44.9139	6.92354e-12
-2.99625	45.2269	6.36524e-12
-2.99625	45.5399	4.54188e-12
-2.99625	45.8529	7.18826e-12
-2.99625	46.1659	5.47579e-12
-2.99625	46.4789	5.89305e-12
-2.99625	46.7919	6.05761e-12
-2.99625	47.1049	6.56622e-12
-2.99625	47.4178	7.51428e-12
-2.99625	47.7308	7.44773e-12
-2.99625	48.0438	7.24518e-12
-2.99625	48.3568	6.86942e-12
-2.99625	48.6698	7.08874e-12
-2.99625	48.9828	6.34236e-12
-2.99625	49.2958	5.98606e-12
-2.99625	49.6088	7.44313e-12
-2.99625	49.9218	7.11656e-12
-2.99625	50.2347	6.8662e-12
-2.99625	50.5477	7.4342e-12
-2.99625	50.8607	7.66852e-12
-2.99625	51.1737	7.5943e-12
-2.99625	51.4867	7.14091e-12
-2.99625	51.7997	7.58226e-12
-2.99625	52.1127	7.98648e-12
-2.99625	52.4257	7.90089e-12
-2.99625	52.7387	8.199e-12
-2.99625	53.0516	8.13102e-12
-2.99625	53.3646	6.35494e-12
-2.99625	53.6776	7.44891e-12
-2.99625	53.9906	5.79156e-12
-2.99625	54.3036	7.4544e-12
-2.99625	54.6166	5.34341e-12
-2.99625	54.9296	6.59883e-12
-2.99625	55.2426	6.49804e-12
-2.99625	55.5556	7.13312e-12
-2.99625	55.8685	7.65099e-12
-2.99625	56.1815	6.95095e-12
-2.99625	56.4945	6.40274e-12
-2.99625	56.8075	7.00869e-12
-2.99625	57.1205	7.07308e-12
-2.99625	57.4335	7.52352e-12
-2.99625	57.7465	7.28024e-12
-2.99625	58.0595	7.77336e-12
-2.99625	58.3725	8.30891e-12
-2.99625	58.6854	7.97336e-12
-2.99625	58.9984	8.02682e-12
-2.99625	59.3114	7.49947e-12
-2.99625	59.6244	8.09809e-12
-2.99625	59.9374	8.09656e-12
-2.99625	60.2504	7.77081e-12
-2.99625	60.5634	7.79214e-12
-2.99625	60.8764	8.0811e-12
-2.99625	61.1894	8.33497e-12
-2.99625	61.5023	7.71956e-12
-2.99625	61.8153	7.77208e-12
-2.99625	62.1283	8.11022e-12
-2.99625	62.4413	8.53011e-12
-2.99625	62.7543	8.00954e-12
-2.99625	63.0673	7.45739e-12
-2.99625	63.3803	7.2456e-12
-2.99625	63.6933	8.07024e-12
-2.99625	64.0063	8.88519e-12
-2.99625	64.3192	8.90165e-12
-2.99625	64.6322	8.33177e-12
-2.99625	64.9452	8.5433e-12
-2.99625	65.2582	8.87474e-12
-2.99625	65.5712	8.10575e-12
-2.99625	65.8842	7.60217e-12
-2.99625	66.1972	7.28796e-12
-2.99625	66.5102	7.88545e-12
-2.99625	66.8232	8.66978e-12
-2.99625	67.1362	9.08266e-12
-2.99625	67.4491	9.46616e-12
-2.99625	67.7621	9.04595e-12
-2.99625	68.0751	8.83983e-12
-2.99625	68.3881	8.6741e-12
-2.99625	68.7011	8.5692e-12
-2.99625	69.0141	7.70956e-12
-2.99625	69.3271	8.42703e-12
-2.99625	69.6401	8.11188e-12
-2.99625	69.9531	9.18952e-12
-2.99625	70.266	9.31881e-12
-2.99625	70.579	9.78277e-12
-2.99625	70.892	9.40439e-12
-2.99625	71.205	8.46099e-12
-2.99625	71.518	8.49232e-12
-2.99625	71.831	8.83478e-12
-2.99625	72.144	9.26752e-12
-2.99625	72.457	8.78464e-12
-2.99625	72.77	9.13163e-12
-2.99625	73.0829	8.83243e-12
-2.99625	73.3959	9.31752e-12
-2.99625	73.7089	9.51833e-12
-2.99625	74.0219	1.01524e-11
-2.99625	74.3349	7.73396e-12
-2.99625	74.6479	8.03342e-12
-2.99625	74.9609	9.3423e-12
-2.99625	75.2739	8.96258e-12
-2.99625	75.5869	8.14107e-12
-2.99625	75.8998	8.90474e-12
-2.99625	76.2128	9.3415e-12
-2.99625	76.5258	8.55944e-12
-2.99625	76.8388	8.49454e-12
-2.99625	77.1518	9.32826e-12
-2.99625	77.4648	9.27851e-12
-2.99625	77.7778	8.27255e-12
-2.99625	78.0908	8.67398e-12
-2.99625	78.4038	9.14335e-12
-2.99625	78.7167	9.67279e-12
-2.99625	79.0297	9.3905e-12
-2.99625	79.3427	1.00251e-11
-2.99625	79.6557	9.9846e-12
-2.99625	79.9687	9.88528e-12
-2.99625	80.2817	8.91361e-12
-2.99625	80.5947	9.41685e-12
-2.99625	80.9077	9.88231e-12
-2.99625	81.2207	9.62773e-12
-2.99625	81.5336	9.24121e-12
-2.99625	81.8466	9.91387e-12
-2.99625	82.1596	9.80509e-12
-2.99625	82.4726	1.03242e-11
-2.99625	82.7856	1.01329e-11
-2.99625	83.0986	1.00505e-11
-2.99625	83.4116	9.84049e-12
-2.99625	83.7246	9.65898e-12
-2.99625	84.0376	1.06409e-11
-2.99625	84.3505	1.01028e-11
-2.99625	84.6635	9.6971e-12
-2.99625	84.9765	1.02635e-11
-2.99625	85.2895	1.02794e-11
-2.99625	85.6025	9.92333e-12
-2.99625	85.9155	1.10593e-11
-2.99625	86.2285	1.13075e-11
-2.99625	86.5415	1.12881e-11
-2.99625	86.8545	1.04027e-11
-2.99625	87.1674	9.9711e-12
-2.99625	87.4804	1.04816e-11
-2.99625	87.7934	1.0452e-11
-2.99625	88.1064	9.30526e-12
-2.99625	88.4194	9.42344e-12
-2.99625	88.7324	1.00113e-11
-2.99625	89.0454	1.02561e-11
-2.99625	89.3584	1.01762e-11
-2.99625	89.6714	9.59762e-12
-2.99625	89.9844	1.02118e-11
-2.99625	90.2973	1.14518e-11
-2.99625	90.6103	1.13904e-11
-2.99625	90.9233	9.86458e-12
-2.99625	91.2363	1.09414e-11
-2.99625	91.5493	1.11255e-11
-2.99625	91.8623	1.15855e-11
-2.99625	92.1753	1.10064e-11
-2.99625	92.4883	1.09793e-11
-2.99625	92.8013	1.06533e-11
-2.99625	93.1142	1.08915e-11
-2.99625	93.4272	9.93011e-12
-2.99625	93.7402	9.57727e-12
-2.99625	94.0532	9.67107e-12
-2.99625	94.3662	9.77694e-12
-2.99625	94.6792	1.03228e-11
-2.99625	94.9922	1.17849e-11
-2.99625	95.3052	9.99991e-12
-2.99625	95.6182	1.02099e-11
-2.99625	95.9311	1.05287e-11
-2.99625	96.2441	1.05337e-11
-2.99625	96.5571	1.09521e-11
-2.99625	96.8701	1.13542e-11
-2.99625	97.1831	1.11105e-11
-2.99625	97.4961	1.14571e-11
-2.99625	97.8091	1.10059e-11
-2.99625	98.1221	1.22355e-11
-2.99625	98.4351	1.06438e-11
-2.99625	98.748	1.01603e-11
-2.99625	99.061	9.92351e-12
-2.99625	99.374	1.01228e-11
-2.99625	99.687	1.09517e-11
-2.99625	100	1.06099e-11
-2.9925	-100	-2.68809e-11
-2.9925	-99.687	-1.26402e-11
-2.9925	-99.374	-1.08019e-11
-2.9925	-99.061	-1.63567e-11
-2.9925	-98.748	-1.40014e-11
-2.9925	-98.4351	-1.35776e-11
-2.9925	-98.1221	-4.01526e-11
-2.9925	-97.8091	-1.50192e-11
-2.9925	-97.4961	-1.13288e-11
-2.9925	-97.1831	-8.18683e-12
-2.9925	-96.8701	-9.92637e-12
-2.9925	-96.5571	-1.48301e-11
-2.9925	-96.2441	-2.74102e-11
-2.9925	-95.9311	-2.31069e-11
-2.9925	-95.6182	-3.12663e-11
-2.9925	-95.3052	-3.14779e-11
-2.9925	-94.9922	-3.16373e-11
-2.9925	-94.6792	-2.56034e-11
-2.9925	-94.3662	-1.08188e-11
-2.9925	-94.0532	-1.05535e-11
-2.9925	-93.7402	-1.83706e-11
-2.9925	-93.4272	-1.57066e-11
-2.9925	-93.1142	-1.06579e-11
-2.9925	-92.8013	-9.43375e-12
-2.9925	-92.4883	-2.5884e-11
-2.9925	-92.1753	-2.9977e-11
-2.9925	-91.8623	-2.8799e-11
-2.9925	-91.5493	-2.87756e-11
-2.9925	-91.2363	-3.13451e-11
-2.9925	-90.9233	-3.19111e-11
-2.9925	-90.6103	-1.47745e-11
-2.9925	-90.2973	-1.31166e-11
-2.9925	-89.9844	-9.77937e-12
-2.9925	-89.6714	-9.53967e-12
-2.9925	-89.3584	-2.39166e-11
-2.9925	-89.0454	-2.74304e-11
-2.9925	-88.7324	-2.51392e-11
-2.9925	-88.4194	-2.49487e-11
-2.9925	-88.1064	-2.26484e-11
-2.9925	-87.7934	-9.18041e-12
-2.9925	-87.4804	-8.26188e-12
-2.9925	-87.1674	-1.12414e-11
-2.9925	-86.8545	-9.67271e-12
-2.9925	-86.5415	-9.32043e-12
-2.9925	-86.2285	-8.27439e-12
-2.9925	-85.9155	-1.18003e-11
-2.9925	-85.6025	-1.34054e-11
-2.9925	-85.2895	-2.06847e-11
-2.9925	-84.9765	-2.5048e-11
-2.9925	-84.6635	-1.99456e-11
-2.9925	-84.3505	-1.21833e-11
-2.9925	-84.0376	-9.96653e-12
-2.9925	-83.7246	-9.50602e-12
-2.9925	-83.4116	-1.05524e-11
-2.9925	-83.0986	-2.09719e-11
-2.9925	-82.7856	-9.72476e-12
-2.9925	-82.4726	-8.60969e-12
-2.9925	-82.1596	-8.29605e-12
-2.9925	-81.8466	-6.57176e-12
-2.9925	-81.5336	-1.1214e-11
-2.9925	-81.2207	-5.9771e-12
-2.9925	-80.9077	-2.95258e-12
-2.9925	-80.5947	-3.42943e-12
-2.9925	-80.2817	-3.26891e-12
-2.9925	-79.9687	-2.42896e-12
-2.9925	-79.6557	-2.64481e-12
-2.9925	-79.3427	-3.40313e-12
-2.9925	-79.0297	-1.25544e-11
-2.9925	-78.7167	-7.98596e-12
-2.9925	-78.4038	-9.02127e-12
-2.9925	-78.0908	-4.36459e-12
-2.9925	-77.7778	-9.56339e-12
-2.9925	-77.4648	-6.72078e-12
-2.9925	-77.1518	-3.35884e-12
-2.9925	-76.8388	-1.20691e-11
-2.9925	-76.5258	-5.92922e-12
-2.9925	-76.2128	-6.78762e-12
-2.9925	-75.8998	-1.03566e-11
-2.9925	-75.5869	-8.57012e-12
-2.9925	-75.2739	-7.39505e-12
-2.9925	-74.9609	-7.26951e-12
-2.9925	-74.6479	-7.18479e-12
-2.9925	-74.3349	-9.46895e-12
-2.9925	-74.0219	-9.35044e-12
-2.9925	-73.7089	-5.85372e-12
-2.9925	-73.3959	-2.20862e-12
-2.9925	-73.0829	-1.10722e-11
-2.9925	-72.77	-3.81913e-12
-2.9925	-72.457	-1.0553e-11
-2.9925	-72.144	-9.72407e-12
-2.9925	-71.831	-9.16644e-12
-2.9925	-71.518	-1.00622e-11
-2.9925	-71.205	-1.74345e-11
-2.9925	-70.892	-1.40105e-11
-2.9925	-70.579	-3.02003e-12
-2.9925	-70.266	-3.21195e-12
-2.9925	-69.9531	-3.00899e-12
-2.9925	-69.6401	-1.29801e-11
-2.9925	-69.3271	-1.09094e-11
-2.9925	-69.0141	-1.11293e-11
-2.9925	-68.7011	-5.54991e-12
-2.9925	-68.3881	-8.47643e-12
-2.9925	-68.0751	-3.02003e-12
-2.9925	-67.7621	-2.85245e-12
-2.9925	-67.4491	-3.86067e-12
-2.9925	-67.1362	-8.16754e-12
-2.9925	-66.8232	-6.41691e-12
-2.9925	-66.5102	-3.03632e-12
-2.9925	-66.1972	-7.05076e-12
-2.9925	-65.8842	-1.97207e-12
-2.9925	-65.5712	-5.58118e-12
-2.9925	-65.2582	-5.57354e-12
-2.9925	-64.9452	-2.09467e-12
-2.9925	-64.6322	-1.9988e-12
-2.9925	-64.3192	-7.03824e-12
-2.9925	-64.0063	-1.03438e-11
-2.9925	-63.6933	-9.65546e-12
-2.9925	-63.3803	-5.4379e-12
-2.9925	-63.0673	-8.68946e-12
-2.9925	-62.7543	-6.2969e-12
-2.9925	-62.4413	-9.45976e-12
-2.9925	-62.1283	-7.89841e-12
-2.9925	-61.8153	-9.11296e-12
-2.9925	-61.5023	-9.92783e-12
-2.9925	-61.1894	-5.10193e-12
-2.9925	-60.8764	-4.36803e-12
-2.9925	-60.5634	-8.49181e-12
-2.9925	-60.2504	-8.31315e-12
-2.9925	-59.9374	-9.08615e-12
-2.9925	-59.6244	-5.217e-12
-2.9925	-59.3114	-4.72929e-12
-2.9925	-58.9984	-4.93006e-12
-2.9925	-58.6854	-2.15646e-12
-2.9925	-58.3725	-2.80886e-12
-2.9925	-58.0595	-2.81371e-12
-2.9925	-57.7465	-3.53424e-12
-2.9925	-57.4335	-8.47599e-12
-2.9925	-57.1205	-6.67326e-12
-2.9925	-56.8075	-4.85834e-12
-2.9925	-56.4945	-6.66163e-12
-2.9925	-56.1815	-6.12981e-12
-2.9925	-55.8685	-4.55166e-12
-2.9925	-55.5556	-1.99709e-12
-2.9925	-55.2426	-3.86959e-12
-2.9925	-54.9296	-2.39141e-12
-2.9925	-54.6166	-2.0209e-12
-2.9925	-54.3036	-1.25386e-12
-2.9925	-53.9906	-1.42464e-12
-2.9925	-53.6776	-3.25812e-12
-2.9925	-53.3646	-6.80885e-12
-2.9925	-53.0516	-4.42406e-12
-2.9925	-52.7387	-2.82488e-12
-2.9925	-52.4257	-3.95467e-12
-2.9925	-52.1127	-3.56409e-12
-2.9925	-51.7997	-2.66057e-12
-2.9925	-51.4867	-3.02929e-12
-2.9925	-51.1737	-5.51304e-12
-2.9925	-50.8607	-5.5891e-12
-2.9925	-50.5477	-4.40922e-12
-2.9925	-50.2347	-4.35632e-12
-2.9925	-49.9218	-4.94155e-12
-2.9925	-49.6088	-5.04254e-12
-2.9925	-49.2958	-3.88793e-12
-2.9925	-48.9828	-4.69871e-12
-2.9925	-48.6698	-3.94362e-12
-2.9925	-48.3568	-9.09537e-13
-2.9925	-48.0438	-1.98732e-12
-2.9925	-47.7308	-3.83896e-12
-2.9925	-47.4178	-4.02305e-12
-2.9925	-47.1049	-2.3532e-12
-2.9925	-46.7919	-3.77945e-12
-2.9925	-46.4789	-3.78944e-12
-2.9925	-46.1659	-1.15531e-12
-2.9925	-45.8529	-2.62001e-12
-2.9925	-45.5399	-4.10682e-12
-2.9925	-45.2269	-3.11698e-12
-2.9925	-44.9139	-8.07834e-13
-2.9925	-44.6009	-2.65262e-12
-2.9925	-44.2879	-1.26161e-12
-2.9925	-43.975	-2.35957e-12
-2.9925	-43.662	-4.28841e-12
-2.9925	-43.349	-3.37635e-12
-2.9925	-43.036	-3.29265e-12
-2.9925	-42.723	-2.17453e-12
-2.9925	-42.41	-1.38938e-12
-2.9925	-42.097	-1.00661e-12
-2.9925	-41.784	-2.21292e-12
-2.9925	-41.471	-2.96295e-12
-2.9925	-41.1581	-2.05479e-12
-2.9925	-40.8451	-2.92389e-12
-2.9925	-40.5321	-1.33943e-12
-2.9925	-40.2191	-3.0469e-12
-2.9925	-39.9061	-3.98997e-12
-2.9925	-39.5931	-3.83481e-12
-2.9925	-39.2801	-1.83604e-12
-2.9925	-38.9671	-9.78008e-13
-2.9925	-38.6541	-3.48016e-12
-2.9925	-38.3412	-3.64362e-12
-2.9925	-38.0282	-2.64813e-12
-2.9925	-37.7152	-2.70189e-12
-2.9925	-37.4022	-1.47227e-12
-2.9925	-37.0892	-1.9261e-12
-2.9925	-36.7762	-2.16596e-12
-2.9925	-36.4632	-3.11257e-13
-2.9925	-36.1502	-2.65895e-12
-2.9925	-35.8372	-2.29651e-12
-2.9925	-35.5243	-2.38481e-12
-2.9925	-35.2113	-1.58191e-12
-2.9925	-34.8983	-2.17657e-12
-2.9925	-34.5853	-3.25016e-12
-2.9925	-34.2723	-6.26985e-13
-2.9925	-33.9593	-1.09046e-12
-2.9925	-33.6463	-9.35833e-13
-2.9925	-33.3333	-2.02872e-12
-2.9925	-33.0203	-1.27881e-12
-2.9925	-32.7074	-9.8275e-13
-2.9925	-32.3944	-1.36581e-12
-2.9925	-32.0814	-2.18975e-12
-2.9925	-31.7684	-2.56472e-12
-2.9925	-31.4554	-2.68359e-12
-2.9925	-31.1424	-1.76418e-12
-2.9925	-30.8294	-7.73204e-14
-2.9925	-30.5164	-1.6235e-12
-2.9925	-30.2034	-3.05904e-12
-2.9925	-29.8905	-1.8619e-12
-2.9925	-29.5775	-1.03731e-12
-2.9925	-29.2645	-8.03557e-13
-2.9925	-28.9515	-5.10255e-13
-2.9925	-28.6385	-1.04417e-13
-2.9925	-28.3255	5.07179e-13
-2.9925	-28.0125	9.88605e-14
-2.9925	-27.6995	-1.39998e-12
-2.9925	-27.3865	-2.32519e-12
-2.9925	-27.0736	1.22068e-13
-2.9925	-26.7606	6.95111e-13
-2.9925	-26.4476	-4.88227e-14
-2.9925	-26.1346	1.00214e-13
-2.9925	-25.8216	1.04895e-12
-2.9925	-25.5086	4.98202e-13
-2.9925	-25.1956	-1.61707e-12
-2.9925	-24.8826	1.86136e-13
-2.9925	-24.5696	8.86444e-13
-2.9925	-24.2567	1.01927e-13
-2.9925	-23.9437	5.70105e-13
-2.9925	-23.6307	9.89359e-13
-2.9925	-23.3177	1.074e-12
-2.9925	-23.0047	9.54071e-13
-2.9925	-22.6917	-4.78878e-13
-2.9925	-22.3787	1.53519e-14
-2.9925	-22.0657	1.01652e-12
-2.9925	-21.7527	6.38191e-13
-2.9925	-21.4397	5.12254e-13
-2.9925	-21.1268	-5.11916e-13
-2.9925	-20.8138	1.17486e-12
-2.9925	-20.5008	8.12424e-13
-2.9925	-20.1878	1.82658e-13
-2.9925	-19.8748	1.48677e-12
-2.9925	-19.5618	1.80815e-12
-2.9925	-19.2488	8.95525e-13
-2.9925	-18.9358	7.67766e-13
-2.9925	-18.6228	1.80253e-12
-2.9925	-18.3099	1.78222e-12
-2.9925	-17.9969	-8.72503e-13
-2.9925	-17.6839	1.58349e-13
-2.9925	-17.3709	3.82326e-13
-2.9925	-17.0579	1.66799e-12
-2.9925	-16.7449	1.49744e-12
-2.9925	-16.4319	1.71625e-12
-2.9925	-16.1189	7.06904e-13
-2.9925	-15.8059	1.06509e-12
-2.9925	-15.493	1.88379e-12
-2.9925	-15.18	1.89757e-12
-2.9925	-14.867	9.02984e-13
-2.9925	-14.554	1.53269e-12
-2.9925	-14.241	2.09882e-12
-2.9925	-13.928	1.28991e-12
-2.9925	-13.615	1.11242e-12
-2.9925	-13.302	2.01791e-12
-2.9925	-12.989	1.7221e-12
-2.9925	-12.6761	1.91113e-12
-2.9925	-12.3631	1.84064e-12
-2.9925	-12.0501	1.09535e-12
-2.9925	-11.7371	1.40887e-12
-2.9925	-11.4241	1.81504e-12
-2.9925	-11.1111	1.90491e-12
-2.9925	-10.7981	1.04806e-12
-2.9925	-10.4851	1.75111e-12
-2.9925	-10.1721	2.22282e-12
-2.9925	-9.85915	1.01826e-12
-2.9925	-9.54617	1.32605e-12
-2.9925	-9.23318	1.40726e-12
-2.9925	-8.92019	1.83164e-12
-2.9925	-8.6072	1.77108e-12
-2.9925	-8.29421	7.24623e-13
-2.9925	-7.98122	2.36683e-12
-2.9925	-7.66823	1.71591e-12
-2.9925	-7.35524	1.36083e-12
-2.9925	-7.04225	1.77931e-12
-2.9925	-6.72926	2.33161e-12
-2.9925	-6.41628	1.70482e-12
-2.9925	-6.10329	1.08389e-12
-2.9925	-5.7903	2.19958e-12
-2.9925	-5.47731	1.89217e-12
-2.9925	-5.16432	1.34707e-12
-2.9925	-4.85133	1.56918e-12
-2.9925	-4.53834	2.31664e-12
-2.9925	-4.22535	1.93348e-12
-2.9925	-3.91236	1.5037e-12
-2.9925	-3.59937	2.2114e-12
-2.9925	-3.28638	2.39614e-12
-2.9925	-2.9734	1.17588e-12
-2.9925	-2.66041	1.51407e-12
-2.9925	-2.34742	2.22569e-12
-2.9925	-2.03443	2.01481e-12
-2.9925	-1.72144	1.57454e-12
-2.9925	-1.40845	1.94324e-12
-2.9925	-1.09546	2.58591e-12
-2.9925	-0.782473	2.43035e-12
-2.9925	-0.469484	2.06916e-12
-2.9925	-0.156495	1.70967e-12
-2.9925	0.156495	1.78423e-12
-2.9925	0.469484	2.6331e-12
-2.9925	0.782473	2.21319e-12
-2.9925	1.09546	1.54351e-12
-2.9925	1.40845	2.15704e-12
-2.9925	1.72144	2.3661e-12
-2.9925	2.03443	2.01777e-12
-2.9925	2.34742	1.49572e-12
-2.9925	2.66041	1.93309e-12
-2.9925	2.9734	2.22293e-12
-2.9925	3.28638	2.41623e-12
-2.9925	3.59937	2.5948e-12
-2.9925	3.91236	1.90315e-12
-2.9925	4.22535	1.63804e-12
-2.9925	4.53834	2.45895e-12
-2.9925	4.85133	2.62969e-12
-2.9925	5.16432	1.87221e-12
-2.9925	5.47731	1.96407e-12
-2.9925	5.7903	2.763e-12
-2.9925	6.10329	2.83053e-12
-2.9925	6.41628	2.56226e-12
-2.9925	6.72926	2.53665e-12
-2.9925	7.04225	1.91065e-12
-2.9925	7.35524	2.42023e-12
-2.9925	7.66823	2.83681e-12
-2.9925	7.98122	2.80208e-12
-2.9925	8.29421	2.45009e-12
-2.9925	8.6072	2.12751e-12
-2.9925	8.92019	2.98563e-12
-2.9925	9.23318	2.8507e-12
-2.9925	9.54617	2.74323e-12
-2.9925	9.85915	2.98546e-12
-2.9925	10.1721	2.22913e-12
-2.9925	10.4851	3.15398e-12
-2.9925	10.7981	2.40028e-12
-2.9925	11.1111	2.32779e-12
-2.9925	11.4241	2.64774e-12
-2.9925	11.7371	3.26976e-12
-2.9925	12.0501	3.17393e-12
-2.9925	12.3631	2.43364e-12
-2.9925	12.6761	3.04419e-12
-2.9925	12.989	2.98913e-12
-2.9925	13.302	2.69598e-12
-2.9925	13.615	2.30225e-12
-2.9925	13.928	2.61569e-12
-2.9925	14.241	2.83556e-12
-2.9925	14.554	3.41694e-12
-2.9925	14.867	3.00486e-12
-2.9925	15.18	2.0466e-12
-2.9925	15.493	2.80997e-12
-2.9925	15.8059	3.08873e-12
-2.9925	16.1189	3.03784e-12
-2.9925	16.4319	3.04139e-12
-2.9925	16.7449	3.34183e-12
-2.9925	17.0579	3.10699e-12
-2.9925	17.3709	3.42686e-12
-2.9925	17.6839	3.24579e-12
-2.9925	17.9969	2.65711e-12
-2.9925	18.3099	3.36921e-12
-2.9925	18.6228	3.88832e-12
-2.9925	18.9358	3.56344e-12
-2.9925	19.2488	2.72961e-12
-2.9925	19.5618	3.87804e-12
-2.9925	19.8748	3.91932e-12
-2.9925	20.1878	3.63915e-12
-2.9925	20.5008	3.40481e-12
-2.9925	20.8138	3.26712e-12
-2.9925	21.1268	3.89875e-12
-2.9925	21.4397	3.76018e-12
-2.9925	21.7527	3.58891e-12
-2.9925	22.0657	3.12239e-12
-2.9925	22.3787	2.98088e-12
-2.9925	22.6917	3.38784e-12
-2.9925	23.0047	4.68235e-12
-2.9925	23.3177	5.2772e-12
-2.9925	23.6307	5.29737e-12
-2.9925	23.9437	4.59259e-12
-2.9925	24.2567	4.93108e-12
-2.9925	24.5696	5.35779e-12
-2.9925	24.8826	4.77468e-12
-2.9925	25.1956	4.20937e-12
-2.9925	25.5086	4.16847e-12
-2.9925	25.8216	4.34408e-12
-2.9925	26.1346	3.96376e-12
-2.9925	26.4476	4.45504e-12
-2.9925	26.7606	5.50932e-12
-2.9925	27.0736	4.77852e-12
-2.9925	27.3865	4.92682e-12
-2.9925	27.6995	5.12424e-12
-2.9925	28.0125	5.80375e-12
-2.9925	28.3255	5.26855e-12
-2.9925	28.6385	5.07337e-12
-2.9925	28.9515	5.27572e-12
-2.9925	29.2645	5.34339e-12
-2.9925	29.5775	5.71911e-12
-2.9925	29.8905	5.92776e-12
-2.9925	30.2034	4.28044e-12
-2.9925	30.5164	5.09664e-12
-2.9925	30.8294	4.73368e-12
-2.9925	31.1424	5.67743e-12
-2.9925	31.4554	5.52548e-12
-2.9925	31.7684	5.32505e-12
-2.9925	32.0814	5.99624e-12
-2.9925	32.3944	6.10024e-12
-2.9925	32.7074	4.50558e-12
-2.9925	33.0203	4.52518e-12
-2.9925	33.3333	5.49612e-12
-2.9925	33.6463	5.09642e-12
-2.9925	33.9593	6.21447e-12
-2.9925	34.2723	6.04556e-12
-2.9925	34.5853	5.17031e-12
-2.9925	34.8983	5.81719e-12
-2.9925	35.2113	5.89285e-12
-2.9925	35.5243	6.25686e-12
-2.9925	35.8372	5.63477e-12
-2.9925	36.1502	5.23258e-12
-2.9925	36.4632	5.38345e-12
-2.9925	36.7762	6.45656e-12
-2.9925	37.0892	5.43607e-12
-2.9925	37.4022	5.09292e-12
-2.9925	37.7152	4.27365e-12
-2.9925	38.0282	6.15005e-12
-2.9925	38.3412	5.85406e-12
-2.9925	38.6541	5.01976e-12
-2.9925	38.9671	5.17432e-12
-2.9925	39.2801	6.12799e-12
-2.9925	39.5931	6.50916e-12
-2.9925	39.9061	5.49915e-12
-2.9925	40.2191	5.74863e-12
-2.9925	40.5321	6.13913e-12
-2.9925	40.8451	5.19035e-12
-2.9925	41.1581	5.07831e-12
-2.9925	41.471	4.75093e-12
-2.9925	41.784	6.09444e-12
-2.9925	42.097	5.96573e-12
-2.9925	42.41	6.15556e-12
-2.9925	42.723	6.31726e-12
-2.9925	43.036	6.37077e-12
-2.9925	43.349	6.69449e-12
-2.9925	43.662	7.44887e-12
-2.9925	43.975	6.94898e-12
-2.9925	44.2879	6.05539e-12
-2.9925	44.6009	6.56556e-12
-2.9925	44.9139	6.49049e-12
-2.9925	45.2269	5.57969e-12
-2.9925	45.5399	5.48079e-12
-2.9925	45.8529	5.04214e-12
-2.9925	46.1659	6.33994e-12
-2.9925	46.4789	5.69468e-12
-2.9925	46.7919	6.04015e-12
-2.9925	47.1049	6.27682e-12
-2.9925	47.4178	6.35717e-12
-2.9925	47.7308	5.82113e-12
-2.9925	48.0438	5.76276e-12
-2.9925	48.3568	6.86125e-12
-2.9925	48.6698	6.59694e-12
-2.9925	48.9828	6.0092e-12
-2.9925	49.2958	5.98954e-12
-2.9925	49.6088	6.40084e-12
-2.9925	49.9218	7.09003e-12
-2.9925	50.2347	7.22839e-12
-2.9925	50.5477	7.11737e-12
-2.9925	50.8607	6.52549e-12
-2.9925	51.1737	6.86098e-12
-2.9925	51.4867	7.3282e-12
-2.9925	51.7997	7.52366e-12
-2.9925	52.1127	6.92374e-12
-2.9925	52.4257	6.73312e-12
-2.9925	52.7387	7.00637e-12
-2.9925	53.0516	7.58876e-12
-2.9925	53.3646	7.4767e-12
-2.9925	53.6776	7.02735e-12
-2.9925	53.9906	7.15648e-12
-2.9925	54.3036	7.49413e-12
-2.9925	54.6166	7.82523e-12
-2.9925	54.9296	7.15957e-12
-2.9925	55.2426	7.04599e-12
-2.9925	55.5556	7.81791e-12
-2.9925	55.8685	7.80947e-12
-2.9925	56.1815	7.25561e-12
-2.9925	56.4945	7.14485e-12
-2.9925	56.8075	7.45279e-12
-2.9925	57.1205	7.91063e-12
-2.9925	57.4335	7.9258e-12
-2.9925	57.7465	7.79409e-12
-2.9925	58.0595	7.24263e-12
-2.9925	58.3725	7.46906e-12
-2.9925	58.6854	8.17953e-12
-2.9925	58.9984	7.46749e-12
-2.9925	59.3114	6.13027e-12
-2.9925	59.6244	7.73866e-12
-2.9925	59.9374	7.91178e-12
-2.9925	60.2504	7.78085e-12
-2.9925	60.5634	7.82106e-12
-2.9925	60.8764	9.32413e-12
-2.9925	61.1894	8.69331e-12
-2.9925	61.5023	8.52495e-12
-2.9925	61.8153	7.41524e-12
-2.9925	62.1283	6.47804e-12
-2.9925	62.4413	7.23694e-12
-2.9925	62.7543	7.82944e-12
-2.9925	63.0673	9.19813e-12
-2.9925	63.3803	8.37963e-12
-2.9925	63.6933	8.11696e-12
-2.9925	64.0063	8.41603e-12
-2.9925	64.3192	9.16144e-12
-2.9925	64.6322	8.94239e-12
-2.9925	64.9452	8.04876e-12
-2.9925	65.2582	8.50677e-12
-2.9925	65.5712	9.11612e-12
-2.9925	65.8842	8.16653e-12
-2.9925	66.1972	6.13446e-12
-2.9925	66.5102	9.16867e-12
-2.9925	66.8232	7.75661e-12
-2.9925	67.1362	9.82488e-12
-2.9925	67.4491	8.35035e-12
-2.9925	67.7621	8.8313e-12
-2.9925	68.0751	9.26731e-12
-2.9925	68.3881	9.56361e-12
-2.9925	68.7011	9.484e-12
-2.9925	69.0141	8.85593e-12
-2.9925	69.3271	8.88142e-12
-2.9925	69.6401	9.44023e-12
-2.9925	69.9531	9.27194e-12
-2.9925	70.266	8.67566e-12
-2.9925	70.579	9.09755e-12
-2.9925	70.892	8.84485e-12
-2.9925	71.205	9.68638e-12
-2.9925	71.518	9.89331e-12
-2.9925	71.831	9.88646e-12
-2.9925	72.144	9.38279e-12
-2.9925	72.457	8.8575e-12
-2.9925	72.77	9.58462e-12
-2.9925	73.0829	9.58075e-12
-2.9925	73.3959	9.47234e-12
-2.9925	73.7089	8.82948e-12
-2.9925	74.0219	9.83249e-12
-2.9925	74.3349	9.40324e-12
-2.9925	74.6479	9.73845e-12
-2.9925	74.9609	1.04519e-11
-2.9925	75.2739	1.07355e-11
-2.9925	75.5869	1.14707e-11
-2.9925	75.8998	8.06071e-12
-2.9925	76.2128	8.96578e-12
-2.9925	76.5258	1.03873e-11
-2.9925	76.8388	1.03069e-11
-2.9925	77.1518	9.87212e-12
-2.9925	77.4648	9.3474e-12
-2.9925	77.7778	9.7918e-12
-2.9925	78.0908	9.22935e-12
-2.9925	78.4038	9.79689e-12
-2.9925	78.7167	9.65373e-12
-2.9925	79.0297	9.29439e-12
-2.9925	79.3427	9.37654e-12
-2.9925	79.6557	8.94648e-12
-2.9925	79.9687	9.64391e-12
-2.9925	80.2817	1.0234e-11
-2.9925	80.5947	9.99021e-12
-2.9925	80.9077	1.00053e-11
-2.9925	81.2207	9.26338e-12
-2.9925	81.5336	1.01469e-11
-2.9925	81.8466	1.03081e-11
-2.9925	82.1596	9.34434e-12
-2.9925	82.4726	9.9236e-12
-2.9925	82.7856	1.05419e-11
-2.9925	83.0986	1.05486e-11
-2.9925	83.4116	1.05718e-11
-2.9925	83.7246	9.83816e-12
-2.9925	84.0376	1.02376e-11
-2.9925	84.3505	1.01244e-11
-2.9925	84.6635	9.52313e-12
-2.9925	84.9765	9.79579e-12
-2.9925	85.2895	1.1593e-11
-2.9925	85.6025	1.12252e-11
-2.9925	85.9155	1.04158e-11
-2.9925	86.2285	1.0874e-11
-2.9925	86.5415	1.07648e-11
-2.9925	86.8545	1.09449e-11
-2.9925	87.1674	1.08062e-11
-2.9925	87.4804	1.11227e-11
-2.9925	87.7934	1.11707e-11
-2.9925	88.1064	1.15753e-11
-2.9925	88.4194	1.09853e-11
-2.9925	88.7324	1.05711e-11
-2.9925	89.0454	1.11313e-11
-2.9925	89.3584	1.1044e-11
-2.9925	89.6714	1.07555e-11
-2.9925	89.9844	1.05792e-11
-2.9925	90.2973	1.16784e-11
-2.9925	90.6103	1.07914e-11
-2.9925	90.9233	1.13099e-11
-2.9925	91.2363	1.20864e-11
-2.9925	91.5493	1.1835e-11
-2.9925	91.8623	1.16919e-11
-2.9925	92.1753	1.13422e-11
-2.9925	92.4883	1.09544e-11
-2.9925	92.8013	1.14201e-11
-2.9925	93.1142	1.14056e-11
-2.9925	93.4272	1.12793e-11
-2.9925	93.7402	1.10432e-11
-2.9925	94.0532	1.12222e-11
-2.9925	94.3662	1.1458e-11
-2.9925	94.6792	1.17052e-11
-2.9925	94.9922	1.1087e-11
-2.9925	95.3052	1.10189e-11
-2.9925	95.6182	1.26424e-11
-2.9925	95.9311	1.19836e-11
-2.9925	96.2441	1.17583e-11
-2.9925	96.5571	1.21488e-11
-2.9925	96.8701	1.30592e-11
-2.9925	97.1831	1.23341e-11
-2.9925	97.4961	1.21787e-11
-2.9925	97.8091	1.21755e-11
-2.9925	98.1221	1.18912e-11
-2.9925	98.4351	1.21706e-11
-2.9925	98.748	1.26488e-11
-2.9925	99.061	1.25847e-11
-2.9925	99.374	1.25965e-11
-2.9925	99.687	1.24847e-11
-2.9925	100	1.26019e-11
-2.98874	-100	-4.22315e-12
-2.98874	-99.687	-4.15198e-12
-2.98874	-99.374	-8.08072e-12
-2.98874	-99.061	-2.65904e-11
-2.98874	-98.748	-1.75023e-11
-2.98874	-98.4351	-6.86389e-12
-2.98874	-98.1221	-4.18658e-12
-2.98874	-97.8091	-8.3393e-12
-2.98874	-97.4961	-2.12739e-11
-2.98874	-97.1831	-1.78839e-11
-2.98874	-96.8701	-1.64218e-11
-2.98874	-96.5571	-1.53617e-11
-2.98874	-96.2441	-2.24882e-11
-2.98874	-95.9311	-2.18124e-11
-2.98874	-95.6182	-1.75256e-11
-2.98874	-95.3052	-5.38358e-12
-2.98874	-94.9922	-3.58615e-12
-2.98874	-94.6792	-3.80075e-12
-2.98874	-94.3662	-3.89631e-12
-2.98874	-94.0532	-1.57575e-11
-2.98874	-93.7402	-1.27841e-11
-2.98874	-93.4272	-1.87652e-11
-2.98874	-93.1142	-3.98421e-12
-2.98874	-92.8013	-1.95444e-11
-2.98874	-92.4883	-2.60752e-11
-2.98874	-92.1753	-1.89686e-11
-2.98874	-91.8623	-1.8613e-11
-2.98874	-91.5493	-4.37548e-12
-2.98874	-91.2363	-2.3042e-11
-2.98874	-90.9233	-3.25119e-12
-2.98874	-90.6103	-1.5238e-11
-2.98874	-90.2973	-1.61216e-11
-2.98874	-89.9844	-1.36209e-11
-2.98874	-89.6714	-2.52692e-11
-2.98874	-89.3584	-3.93756e-12
-2.98874	-89.0454	-2.05679e-11
-2.98874	-88.7324	-1.39096e-11
-2.98874	-88.4194	-2.86068e-12
-2.98874	-88.1064	-1.77689e-11
-2.98874	-87.7934	-2.18923e-11
-2.98874	-87.4804	-1.93985e-11
-2.98874	-87.1674	-1.99818e-11
-2.98874	-86.8545	-1.09653e-11
-2.98874	-86.5415	-2.09671e-11
-2.98874	-86.2285	-1.21597e-11
-2.98874	-85.9155	-2.2191e-11
-2.98874	-85.6025	-2.23991e-11
-2.98874	-85.2895	-2.77603e-12
-2.98874	-84.9765	-2.83583e-12
-2.98874	-84.6635	-3.28701e-12
-2.98874	-84.3505	-3.67643e-12
-2.98874	-84.0376	-1.65641e-11
-2.98874	-83.7246	-4.64698e-12
-2.98874	-83.4116	-1.40152e-11
-2.98874	-83.0986	-2.19508e-11
-2.98874	-82.7856	-1.59633e-11
-2.98874	-82.4726	-1.45676e-11
-2.98874	-82.1596	-8.53093e-12
-2.98874	-81.8466	-3.21784e-12
-2.98874	-81.5336	-9.6715e-12
-2.98874	-81.2207	-1.23485e-11
-2.98874	-80.9077	-1.91825e-11
-2.98874	-80.5947	-4.09912e-12
-2.98874	-80.2817	-2.95355e-12
-2.98874	-79.9687	-6.76748e-12
-2.98874	-79.6557	-4.18496e-12
-2.98874	-79.3427	-4.5362e-12
-2.98874	-79.0297	-1.27174e-11
-2.98874	-78.7167	-1.34947e-11
-2.98874	-78.4038	-3.57157e-12
-2.98874	-78.0908	-5.46765e-12
-2.98874	-77.7778	-3.01137e-12
-2.98874	-77.4648	-7.08931e-12
-2.98874	-77.1518	-1.44913e-11
-2.98874	-76.8388	-3.02158e-12
-2.98874	-76.5258	-3.15059e-12
-2.98874	-76.2128	-2.35665e-12
-2.98874	-75.8998	-5.50044e-12
[truncated: 1,023,602+ more rows]

## Sheet: Fig. 6e
Fig. 6e: enlarged view of the Coulomb blockade regions
Vg (V)	Vsd (mV)	Is (A)
-3	-100	-1.20646e-11
-3	-99.7497	-1.24861e-11
-3	-99.4994	-1.38111e-11
-3	-99.2491	-1.39854e-11
-3	-98.9987	-1.50495e-11
-3	-98.7484	-1.48843e-11
-3	-98.4981	-1.36924e-11
-3	-98.2478	-1.40123e-11
-3	-97.9975	-1.37665e-11
-3	-97.7472	-1.48516e-11
-3	-97.4969	-1.47463e-11
-3	-97.2466	-1.36273e-11
-3	-96.9962	-1.24383e-11
-3	-96.7459	-1.2922e-11
-3	-96.4956	-1.19367e-11
-3	-96.2453	-1.15777e-11
-3	-95.995	-1.28542e-11
-3	-95.7447	-1.26381e-11
-3	-95.4944	-1.31816e-11
-3	-95.2441	-1.35219e-11
-3	-94.9937	-1.28158e-11
-3	-94.7434	-1.1701e-11
-3	-94.4931	-1.09377e-11
-3	-94.2428	-1.15294e-11
-3	-93.9925	-1.11897e-11
-3	-93.7422	-1.07185e-11
-3	-93.4919	-1.17348e-11
-3	-93.2416	-1.284e-11
-3	-92.9912	-1.31217e-11
-3	-92.7409	-1.20809e-11
-3	-92.4906	-1.25668e-11
-3	-92.2403	-1.19721e-11
-3	-91.99	-1.06268e-11
-3	-91.7397	-1.11127e-11
-3	-91.4894	-1.07057e-11
-3	-91.239	-1.24967e-11
-3	-90.9887	-1.19669e-11
-3	-90.7384	-1.22917e-11
-3	-90.4881	-1.21463e-11
-3	-90.2378	-1.19615e-11
-3	-89.9875	-1.12891e-11
-3	-89.7372	-1.00555e-11
-3	-89.4869	-1.04564e-11
-3	-89.2365	-1.09883e-11
-3	-88.9862	-9.41489e-12
-3	-88.7359	-1.01134e-11
-3	-88.4856	-1.13154e-11
-3	-88.2353	-1.05873e-11
-3	-87.985	-9.82008e-12
-3	-87.7347	-1.03789e-11
-3	-87.4844	-1.01666e-11
-3	-87.234	-1.03141e-11
-3	-86.9837	-9.64743e-12
-3	-86.7334	-1.03536e-11
-3	-86.4831	-1.31337e-11
-3	-86.2328	-1.28811e-11
-3	-85.9825	-1.28577e-11
-3	-85.7322	-1.24149e-11
-3	-85.4819	-1.11194e-11
-3	-85.2315	-1.20665e-11
-3	-84.9812	-9.55446e-12
-3	-84.7309	-1.03496e-11
-3	-84.4806	-9.67699e-12
-3	-84.2303	-8.18664e-12
-3	-83.98	-9.21099e-12
-3	-83.7297	-8.42206e-12
-3	-83.4793	-7.84749e-12
-3	-83.229	-7.92314e-12
-3	-82.9787	-8.71753e-12
-3	-82.7284	-8.05724e-12
-3	-82.4781	-7.55485e-12
-3	-82.2278	-8.58867e-12
-3	-81.9775	-8.36571e-12
-3	-81.7272	-9.24563e-12
-3	-81.4768	-9.64127e-12
-3	-81.2265	-8.6424e-12
-3	-80.9762	-8.86355e-12
-3	-80.7259	-9.31629e-12
-3	-80.4756	-8.43304e-12
-3	-80.2253	-7.25204e-12
-3	-79.975	-8.36122e-12
-3	-79.7247	-8.8852e-12
-3	-79.4743	-8.48771e-12
-3	-79.224	-7.35712e-12
-3	-78.9737	-7.81904e-12
-3	-78.7234	-9.14849e-12
-3	-78.4731	-7.6469e-12
-3	-78.2228	-8.00737e-12
-3	-77.9725	-8.30291e-12
-3	-77.7222	-8.31279e-12
-3	-77.4718	-8.69334e-12
-3	-77.2215	-8.98569e-12
-3	-76.9712	-8.75137e-12
-3	-76.7209	-7.46129e-12
-3	-76.4706	-7.26934e-12
-3	-76.2203	-8.38737e-12
-3	-75.97	-8.13838e-12
-3	-75.7196	-7.10605e-12
-3	-75.4693	-7.27037e-12
-3	-75.219	-8.34764e-12
-3	-74.9687	-8.30915e-12
-3	-74.7184	-7.06255e-12
-3	-74.4681	-8.4868e-12
-3	-74.2178	-1.02751e-11
-3	-73.9675	-8.84932e-12
-3	-73.7171	-8.8621e-12
-3	-73.4668	-8.32801e-12
-3	-73.2165	-8.07786e-12
-3	-72.9662	-9.44941e-12
-3	-72.7159	-7.83262e-12
-3	-72.4656	-7.04011e-12
-3	-72.2153	-8.08095e-12
-3	-71.965	-7.63979e-12
-3	-71.7146	-6.75595e-12
-3	-71.4643	-7.25709e-12
-3	-71.214	-8.21374e-12
-3	-70.9637	-7.67082e-12
-3	-70.7134	-7.02417e-12
-3	-70.4631	-7.38409e-12
-3	-70.2128	-7.60138e-12
-3	-69.9625	-8.63251e-12
-3	-69.7121	-9.83662e-12
-3	-69.4618	-9.21809e-12
-3	-69.2115	-8.81027e-12
-3	-68.9612	-9.02376e-12
-3	-68.7109	-9.34805e-12
-3	-68.4606	-8.4674e-12
-3	-68.2103	-8.3233e-12
-3	-67.9599	-9.36478e-12
-3	-67.7096	-8.84004e-12
-3	-67.4593	-8.30502e-12
-3	-67.209	-8.50319e-12
-3	-66.9587	-9.05059e-12
-3	-66.7084	-9.57483e-12
-3	-66.4581	-8.97462e-12
-3	-66.2078	-8.06137e-12
-3	-65.9574	-7.76162e-12
-3	-65.7071	-7.33089e-12
-3	-65.4568	-6.58393e-12
-3	-65.2065	-7.10206e-12
-3	-64.9562	-6.46452e-12
-3	-64.7059	-6.19995e-12
-3	-64.4556	-7.09926e-12
-3	-64.2053	-6.84929e-12
-3	-63.9549	-6.07745e-12
-3	-63.7046	-6.96776e-12
-3	-63.4543	-6.67606e-12
-3	-63.204	-5.90352e-12
-3	-62.9537	-5.73779e-12
-3	-62.7034	-6.94952e-12
-3	-62.4531	-6.55365e-12
-3	-62.2028	-5.6836e-12
-3	-61.9524	-6.31012e-12
-3	-61.7021	-7.24606e-12
-3	-61.4518	-7.48197e-12
-3	-61.2015	-7.20908e-12
-3	-60.9512	-8.24427e-12
-3	-60.7009	-6.95989e-12
-3	-60.4506	-6.51333e-12
-3	-60.2003	-5.63932e-12
-3	-59.9499	-6.19335e-12
-3	-59.6996	-7.72469e-12
-3	-59.4493	-7.2431e-12
-3	-59.199	-6.36435e-12
-3	-58.9487	-7.75895e-12
-3	-58.6984	-6.34106e-12
-3	-58.4481	-7.01601e-12
-3	-58.1977	-7.71953e-12
-3	-57.9474	-6.70658e-12
-3	-57.6971	-6.77129e-12
-3	-57.4468	-7.80332e-12
-3	-57.1965	-7.51295e-12
-3	-56.9462	-6.2606e-12
-3	-56.6959	-6.34796e-12
-3	-56.4456	-6.72981e-12
-3	-56.1952	-6.89085e-12
-3	-55.9449	-6.64431e-12
-3	-55.6946	-5.87445e-12
-3	-55.4443	-5.16144e-12
-3	-55.194	-3.7655e-12
-3	-54.9437	-4.17857e-12
-3	-54.6934	-5.00252e-12
-3	-54.4431	-4.59661e-12
-3	-54.1927	-4.6319e-12
-3	-53.9424	-4.64926e-12
-3	-53.6921	-5.30276e-12
-3	-53.4418	-5.34778e-12
-3	-53.1915	-4.30775e-12
-3	-52.9412	-5.00847e-12
-3	-52.6909	-4.83312e-12
-3	-52.4406	-3.47332e-12
-3	-52.1902	-3.73589e-12
-3	-51.9399	-4.64648e-12
-3	-51.6896	-3.52445e-12
-3	-51.4393	-3.53993e-12
-3	-51.189	-4.38206e-12
-3	-50.9387	-4.97204e-12
-3	-50.6884	-4.80579e-12
-3	-50.438	-3.09668e-12
-3	-50.1877	-3.63242e-12
-3	-49.9374	-4.90782e-12
-3	-49.6871	-3.94922e-12
-3	-49.4368	-2.93396e-12
-3	-49.1865	-4.00476e-12
-3	-48.9362	-3.78382e-12
-3	-48.6859	-3.86045e-12
-3	-48.4355	-3.05727e-12
-3	-48.1852	-2.95538e-12
-3	-47.9349	-3.94875e-12
-3	-47.6846	-3.27349e-12
-3	-47.4343	-2.89834e-12
-3	-47.184	-3.60253e-12
-3	-46.9337	-3.60593e-12
-3	-46.6834	-3.72535e-12
-3	-46.433	-2.89413e-12
-3	-46.1827	-3.53706e-12
-3	-45.9324	-4.05791e-12
-3	-45.6821	-3.30933e-12
-3	-45.4318	-2.92131e-12
-3	-45.1815	-2.88284e-12
-3	-44.9312	-3.88612e-12
-3	-44.6809	-4.21334e-12
-3	-44.4305	-3.45848e-12
-3	-44.1802	-2.49854e-12
-3	-43.9299	-4.09438e-12
-3	-43.6796	-3.83636e-12
-3	-43.4293	-2.67969e-12
-3	-43.179	-3.8221e-12
-3	-42.9287	-2.55023e-12
-3	-42.6783	-1.98932e-12
-3	-42.428	-3.50697e-12
-3	-42.1777	-3.64804e-12
-3	-41.9274	-2.4482e-12
-3	-41.6771	-2.38388e-12
-3	-41.4268	-3.16088e-12
-3	-41.1765	-2.82745e-12
-3	-40.9262	-2.05224e-12
-3	-40.6758	-2.19109e-12
-3	-40.4255	-2.97859e-12
-3	-40.1752	-2.44997e-12
-3	-39.9249	-2.41546e-12
-3	-39.6746	-2.98169e-12
-3	-39.4243	-3.56126e-12
-3	-39.174	-2.52001e-12
-3	-38.9237	-1.83755e-12
-3	-38.6733	-3.09657e-12
-3	-38.423	-3.28893e-12
-3	-38.1727	-1.95801e-12
-3	-37.9224	-2.49142e-12
-3	-37.6721	-3.07424e-12
-3	-37.4218	-2.94519e-12
-3	-37.1715	-2.48861e-12
-3	-36.9212	-1.6319e-12
-3	-36.6708	-3.10208e-12
-3	-36.4205	-3.26481e-12
-3	-36.1702	-1.88804e-12
-3	-35.9199	-2.25259e-12
-3	-35.6696	-3.02488e-12
-3	-35.4193	-2.57257e-12
-3	-35.169	-1.34059e-12
-3	-34.9186	-2.39772e-12
-3	-34.6683	-2.7983e-12
-3	-34.418	-1.48854e-12
-3	-34.1677	-1.50546e-12
-3	-33.9174	-2.18072e-12
-3	-33.6671	-1.71129e-12
-3	-33.4168	-1.81894e-12
-3	-33.1665	-4.88826e-13
-3	-32.9161	2.3082e-13
-3	-32.6658	-7.22378e-13
-3	-32.4155	3.0468e-13
-3	-32.1652	1.33646e-12
-3	-31.9149	6.67845e-13
-3	-31.6646	6.87894e-13
-3	-31.4143	1.7689e-12
-3	-31.164	8.85945e-13
-3	-30.9136	5.63174e-13
-3	-30.6633	6.07246e-13
-3	-30.413	7.9712e-13
-3	-30.1627	1.96033e-12
-3	-29.9124	1.18697e-12
-3	-29.6621	7.61397e-13
-3	-29.4118	1.94457e-12
-3	-29.1615	1.7119e-12
-3	-28.9111	9.103e-13
-3	-28.6608	1.76018e-12
-3	-28.4105	1.90614e-12
-3	-28.1602	2.31753e-12
-3	-27.9099	1.30989e-12
-3	-27.6596	1.17007e-12
-3	-27.4093	2.37159e-12
-3	-27.1589	2.15887e-12
-3	-26.9086	1.22733e-12
-3	-26.6583	2.14475e-12
-3	-26.408	2.42575e-12
-3	-26.1577	1.45221e-12
-3	-25.9074	1.27157e-12
-3	-25.6571	9.89051e-13
-3	-25.4068	2.37927e-12
-3	-25.1564	2.38558e-12
-3	-24.9061	1.39913e-12
-3	-24.6558	2.27692e-12
-3	-24.4055	2.54878e-12
-3	-24.1552	1.8686e-12
-3	-23.9049	2.15481e-12
-3	-23.6546	2.86301e-12
-3	-23.4043	3.16864e-12
-3	-23.1539	2.23269e-12
-3	-22.9036	1.65323e-12
-3	-22.6533	2.65796e-12
-3	-22.403	2.95706e-12
-3	-22.1527	1.58139e-12
-3	-21.9024	1.65056e-12
-3	-21.6521	3.00478e-12
-3	-21.4018	2.54972e-12
-3	-21.1514	1.83796e-12
-3	-20.9011	2.94204e-12
-3	-20.6508	3.13879e-12
-3	-20.4005	2.91537e-12
-3	-20.1502	1.89357e-12
-3	-19.8999	2.55391e-12
-3	-19.6496	3.13819e-12
-3	-19.3992	2.16444e-12
-3	-19.1489	2.48899e-12
-3	-18.8986	3.0638e-12
-3	-18.6483	1.57626e-12
-3	-18.398	2.20385e-12
-3	-18.1477	2.37529e-12
-3	-17.8974	2.66746e-12
-3	-17.6471	3.34478e-12
-3	-17.3967	2.36766e-12
-3	-17.1464	1.94497e-12
-3	-16.8961	3.32744e-12
-3	-16.6458	2.56057e-12
-3	-16.3955	2.25895e-12
-3	-16.1452	2.99756e-12
-3	-15.8949	3.29737e-12
-3	-15.6446	2.34372e-12
-3	-15.3942	2.40122e-12
-3	-15.1439	3.67462e-12
-3	-14.8936	3.13128e-12
-3	-14.6433	2.56361e-12
-3	-14.393	2.433e-12
-3	-14.1427	2.50279e-12
-3	-13.8924	3.64319e-12
-3	-13.6421	2.97326e-12
-3	-13.3917	2.41222e-12
-3	-13.1414	3.35e-12
-3	-12.8911	3.8466e-12
-3	-12.6408	2.76038e-12
-3	-12.3905	2.88816e-12
-3	-12.1402	3.77153e-12
-3	-11.8899	3.13245e-12
-3	-11.6395	2.78188e-12
-3	-11.3892	3.82134e-12
-3	-11.1389	3.32138e-12
-3	-10.8886	2.693e-12
-3	-10.6383	2.73226e-12
-3	-10.388	2.93188e-12
-3	-10.1377	3.85672e-12
-3	-9.88736	3.04485e-12
-3	-9.63705	2.67521e-12
-3	-9.38673	3.92019e-12
-3	-9.13642	3.69718e-12
-3	-8.88611	2.70401e-12
-3	-8.63579	2.55004e-12
-3	-8.38548	3.88619e-12
-3	-8.13517	2.93588e-12
-3	-7.88486	2.51645e-12
-3	-7.63454	2.89739e-12
-3	-7.38423	3.84121e-12
-3	-7.13392	3.75494e-12
-3	-6.8836	2.5976e-12
-3	-6.63329	3.3793e-12
-3	-6.38298	3.74971e-12
-3	-6.13267	2.94861e-12
-3	-5.88235	3.44269e-12
-3	-5.63204	3.76095e-12
-3	-5.38173	2.78139e-12
-3	-5.13141	3.04192e-12
-3	-4.8811	4.16349e-12
-3	-4.63079	4.62325e-12
-3	-4.38048	3.86832e-12
-3	-4.13016	4.16419e-12
-3	-3.87985	3.97942e-12
-3	-3.62954	2.67889e-12
-3	-3.37922	3.26462e-12
-3	-3.12891	4.40536e-12
-3	-2.8786	3.39495e-12
-3	-2.62829	3.06217e-12
-3	-2.37797	3.5732e-12
-3	-2.12766	4.22548e-12
-3	-1.87735	3.55618e-12
-3	-1.62703	2.89554e-12
-3	-1.37672	4.11599e-12
-3	-1.12641	4.07594e-12
-3	-0.876095	3.07449e-12
-3	-0.625782	3.39756e-12
-3	-0.375469	4.38205e-12
-3	-0.125156	3.37942e-12
-3	0.125156	3.38823e-12
-3	0.375469	4.3348e-12
-3	0.625782	4.4206e-12
-3	0.876095	4.20052e-12
-3	1.12641	3.18183e-12
-3	1.37672	3.48656e-12
-3	1.62703	4.34899e-12
-3	1.87735	3.99806e-12
-3	2.12766	3.12116e-12
-3	2.37797	4.09411e-12
-3	2.62829	3.36578e-12
-3	2.8786	4.19946e-12
-3	3.12891	3.63187e-12
-3	3.37922	3.1317e-12
-3	3.62954	3.8473e-12
-3	3.87985	4.03436e-12
-3	4.13016	3.36937e-12
-3	4.38048	4.21801e-12
-3	4.63079	4.31788e-12
-3	4.8811	4.07414e-12
-3	5.13141	3.11894e-12
-3	5.38173	3.68255e-12
-3	5.63204	4.27657e-12
-3	5.88235	3.26135e-12
-3	6.13267	3.72118e-12
-3	6.38298	4.39944e-12
-3	6.63329	4.00334e-12
-3	6.8836	4.05077e-12
-3	7.13392	3.19364e-12
-3	7.38423	3.71847e-12
-3	7.63454	4.56345e-12
-3	7.88486	3.71656e-12
-3	8.13517	2.92369e-12
-3	8.38548	3.86638e-12
-3	8.63579	4.31874e-12
-3	8.88611	2.93664e-12
-3	9.13642	3.27246e-12
-3	9.38673	4.55602e-12
-3	9.63705	4.64494e-12
-3	9.88736	4.38159e-12
-3	10.1377	3.13399e-12
-3	10.388	3.69592e-12
-3	10.6383	4.46881e-12
-3	10.8886	4.27709e-12
-3	11.1389	3.28006e-12
-3	11.3892	4.62065e-12
-3	11.6395	4.3807e-12
-3	11.8899	3.58897e-12
-3	12.1402	3.90322e-12
-3	12.3905	4.36584e-12
-3	12.6408	3.53894e-12
-3	12.8911	3.61318e-12
-3	13.1414	3.80568e-12
-3	13.3917	4.0422e-12
-3	13.6421	4.72902e-12
-3	13.8924	4.84093e-12
-3	14.1427	3.78743e-12
-3	14.393	4.86314e-12
-3	14.6433	5.95289e-12
-3	14.8936	6.17536e-12
-3	15.1439	5.37906e-12
-3	15.3942	4.86752e-12
-3	15.6446	5.9264e-12
-3	15.8949	5.82068e-12
-3	16.1452	5.08583e-12
-3	16.3955	5.60741e-12
-3	16.6458	5.74177e-12
-3	16.8961	5.45962e-12
-3	17.1464	6.70894e-12
-3	17.3967	6.29449e-12
-3	17.6471	5.39067e-12
-3	17.8974	6.39505e-12
-3	18.1477	6.31776e-12
-3	18.398	5.59857e-12
-3	18.6483	5.84704e-12
-3	18.8986	6.69294e-12
-3	19.1489	6.25118e-12
-3	19.3992	5.69077e-12
-3	19.6496	6.81636e-12
-3	19.8999	6.61136e-12
-3	20.1502	6.33365e-12
-3	20.4005	5.94624e-12
-3	20.6508	6.28196e-12
-3	20.9011	7.43409e-12
-3	21.1514	6.40113e-12
-3	21.4018	6.24565e-12
-3	21.6521	7.20661e-12
-3	21.9024	7.38101e-12
-3	22.1527	7.06352e-12
-3	22.403	6.0044e-12
-3	22.6533	6.81148e-12
-3	22.9036	6.63665e-12
-3	23.1539	5.57163e-12
-3	23.4043	6.00592e-12
-3	23.6546	5.57992e-12
-3	23.9049	6.52323e-12
-3	24.1552	7.98431e-12
-3	24.4055	7.15179e-12
-3	24.6558	6.94812e-12
-3	24.9061	8.0333e-12
-3	25.1564	7.58429e-12
-3	25.4068	7.30835e-12
-3	25.6571	7.20662e-12
-3	25.9074	7.78982e-12
-3	26.1577	7.96579e-12
-3	26.408	8.35995e-12
-3	26.6583	7.88968e-12
-3	26.9086	8.31532e-12
-3	27.1589	7.73267e-12
-3	27.4093	8.2197e-12
-3	27.6596	8.1812e-12
-3	27.9099	8.38504e-12
-3	28.1602	7.40111e-12
-3	28.4105	7.62654e-12
-3	28.6608	8.64614e-12
-3	28.9111	8.16835e-12
-3	29.1615	7.26941e-12
-3	29.4118	8.10791e-12
-3	29.6621	8.27083e-12
-3	29.9124	8.45791e-12
-3	30.1627	8.1532e-12
-3	30.413	8.36681e-12
-3	30.6633	8.61783e-12
-3	30.9136	9.24834e-12
-3	31.164	8.1275e-12
-3	31.4143	7.52293e-12
-3	31.6646	8.59648e-12
-3	31.9149	8.63111e-12
-3	32.1652	7.62383e-12
-3	32.4155	8.21061e-12
-3	32.6658	8.19304e-12
-3	32.9161	8.14881e-12
-3	33.1665	8.49411e-12
-3	33.4168	8.83823e-12
-3	33.6671	9.73389e-12
-3	33.9174	9.58593e-12
-3	34.1677	8.5884e-12
-3	34.418	8.31271e-12
-3	34.6683	9.01992e-12
-3	34.9186	9.93476e-12
-3	35.169	9.70336e-12
-3	35.4193	8.54466e-12
-3	35.6696	9.38427e-12
-3	35.9199	9.81207e-12
-3	36.1702	8.58137e-12
-3	36.4205	9.86896e-12
-3	36.6708	1.06049e-11
-3	36.9212	1.08265e-11
-3	37.1715	9.63092e-12
-3	37.4218	8.99365e-12
-3	37.6721	1.0061e-11
-3	37.9224	1.07548e-11
-3	38.1727	9.26113e-12
-3	38.423	8.99112e-12
-3	38.6733	1.00703e-11
-3	38.9237	1.00135e-11
-3	39.174	9.28522e-12
-3	39.4243	1.05364e-11
-3	39.6746	9.70024e-12
-3	39.9249	9.07781e-12
-3	40.1752	9.46956e-12
-3	40.4255	6.50581e-12
-3	40.6758	7.46707e-12
-3	40.9262	7.29916e-12
-3	41.1765	7.20787e-12
-3	41.4268	7.79945e-12
-3	41.6771	7.65103e-12
-3	41.9274	6.3107e-12
-3	42.1777	5.98635e-12
-3	42.428	7.7093e-12
-3	42.6783	6.95473e-12
-3	42.9287	7.72866e-12
-3	43.179	7.06653e-12
-3	43.4293	7.01051e-12
-3	43.6796	7.96415e-12
-3	43.9299	7.32246e-12
-3	44.1802	6.60314e-12
-3	44.4305	7.35752e-12
-3	44.6809	7.11159e-12
-3	44.9312	7.99937e-12
-3	45.1815	7.11191e-12
-3	45.4318	6.12481e-12
-3	45.6821	6.17757e-12
-3	45.9324	7.23836e-12
-3	46.1827	7.75583e-12
-3	46.433	6.79461e-12
-3	46.6834	7.5113e-12
-3	46.9337	8.17939e-12
-3	47.184	7.46047e-12
-3	47.4343	6.34205e-12
-3	47.6846	6.78688e-12
-3	47.9349	7.19849e-12
-3	48.1852	6.7858e-12
-3	48.4355	7.31361e-12
-3	48.6859	8.24947e-12
-3	48.9362	7.49978e-12
-3	49.1865	7.01944e-12
-3	49.4368	8.09873e-12
-3	49.6871	8.32593e-12
-3	49.9374	7.83865e-12
-3	50.1877	7.29978e-12
-3	50.438	8.31162e-12
-3	50.6884	7.30581e-12
-3	50.9387	6.34843e-12
-3	51.189	6.95968e-12
-3	51.4393	8.01196e-12
-3	51.6896	8.87116e-12
-3	51.9399	8.42054e-12
-3	52.1902	7.89363e-12
-3	52.4406	7.70787e-12
-3	52.6909	8.99211e-12
-3	52.9412	8.64153e-12
-3	53.1915	7.79332e-12
-3	53.4418	8.70929e-12
-3	53.6921	8.16156e-12
-3	53.9424	6.71597e-12
-3	54.1927	7.31143e-12
-3	54.4431	8.94897e-12
-3	54.6934	7.40763e-12
-3	54.9437	7.12976e-12
-3	55.194	7.09364e-12
-3	55.4443	7.65889e-12
-3	55.6946	8.90402e-12
-3	55.9449	7.69359e-12
-3	56.1952	7.35112e-12
-3	56.4456	9.36069e-12
-3	56.6959	8.6913e-12
-3	56.9462	7.96583e-12
-3	57.1965	9.03644e-12
-3	57.4468	9.10681e-12
-3	57.6971	8.19156e-12
-3	57.9474	8.89075e-12
-3	58.1977	9.21616e-12
-3	58.4481	8.87487e-12
-3	58.6984	8.9647e-12
-3	58.9487	8.40133e-12
-3	59.199	7.93978e-12
-3	59.4493	7.2601e-12
-3	59.6996	8.64022e-12
-3	59.9499	8.41346e-12
-3	60.2003	8.40528e-12
-3	60.4506	7.93048e-12
-3	60.7009	7.78677e-12
-3	60.9512	8.09481e-12
-3	61.2015	8.56302e-12
-3	61.4518	7.38926e-12
-3	61.7021	8.02785e-12
-3	61.9524	8.45005e-12
-3	62.2028	9.07074e-12
-3	62.4531	7.99738e-12
-3	62.7034	7.29191e-12
-3	62.9537	8.57988e-12
-3	63.204	9.11404e-12
-3	63.4543	8.63222e-12
-3	63.7046	9.04194e-12
-3	63.9549	9.78201e-12
-3	64.2053	8.8518e-12
-3	64.4556	8.65651e-12
-3	64.7059	9.40331e-12
-3	64.9562	1.0403e-11
-3	65.2065	9.12148e-12
-3	65.4568	9.03282e-12
-3	65.7071	9.96368e-12
-3	65.9574	9.30451e-12
-3	66.2078	8.38559e-12
-3	66.4581	9.47421e-12
-3	66.7084	9.79814e-12
-3	66.9587	9.79468e-12
-3	67.209	9.17333e-12
-3	67.4593	8.78256e-12
-3	67.7096	8.58365e-12
-3	67.9599	7.85891e-12
-3	68.2103	8.54012e-12
-3	68.4606	9.04644e-12
-3	68.7109	9.78302e-12
-3	68.9612	9.62646e-12
-3	69.2115	8.94646e-12
-3	69.4618	9.92875e-12
-3	69.7121	1.07262e-11
-3	69.9625	1.09657e-11
-3	70.2128	9.71226e-12
-3	70.4631	1.09754e-11
-3	70.7134	1.01468e-11
-3	70.9637	1.07642e-11
-3	71.214	1.01765e-11
-3	71.4643	1.08182e-11
-3	71.7146	1.14306e-11
-3	71.965	9.32985e-12
-3	72.2153	1.00769e-11
-3	72.4656	1.04456e-11
-3	72.7159	1.14367e-11
-3	72.9662	9.67711e-12
-3	73.2165	9.02735e-12
-3	73.4668	1.01938e-11
-3	73.7171	9.69004e-12
-3	73.9675	1.01772e-11
-3	74.2178	1.00337e-11
-3	74.4681	1.12289e-11
-3	74.7184	1.18086e-11
-3	74.9687	1.05608e-11
-3	75.219	9.62756e-12
-3	75.4693	1.06167e-11
-3	75.7196	1.07045e-11
-3	75.97	1.0528e-11
-3	76.2203	1.12907e-11
-3	76.4706	1.09163e-11
-3	76.7209	1.05477e-11
-3	76.9712	9.69427e-12
-3	77.2215	1.08479e-11
-3	77.4718	1.19329e-11
-3	77.7222	1.00625e-11
-3	77.9725	9.75206e-12
-3	78.2228	1.11604e-11
-3	78.4731	1.05394e-11
-3	78.7234	1.07382e-11
-3	78.9737	1.18478e-11
-3	79.224	1.23465e-11
-3	79.4743	1.23543e-11
-3	79.7247	1.21799e-11
-3	79.975	1.0182e-11
-3	80.2253	1.14962e-11
-3	80.4756	1.24676e-11
-3	80.7259	1.08875e-11
-3	80.9762	1.14e-11
-3	81.2265	1.25867e-11
-3	81.4768	1.08522e-11
-3	81.7272	1.01298e-11
-3	81.9775	1.15953e-11
-3	82.2278	1.1078e-11
-3	82.4781	1.14319e-11
-3	82.7284	1.06095e-11
-3	82.9787	1.10567e-11
-3	83.229	1.12678e-11
-3	83.4793	1.18033e-11
-3	83.7297	1.24587e-11
-3	83.98	1.10439e-11
-3	84.2303	1.04143e-11
-3	84.4806	1.13247e-11
-3	84.7309	1.16529e-11
-3	84.9812	1.05959e-11
-3	85.2315	1.01264e-11
-3	85.4819	1.06552e-11
-3	85.7322	1.09188e-11
-3	85.9825	1.15032e-11
-3	86.2328	1.04691e-11
-3	86.4831	1.05222e-11
-3	86.7334	1.15066e-11
-3	86.9837	1.12777e-11
-3	87.234	1.13178e-11
-3	87.4844	1.2146e-11
-3	87.7347	1.26407e-11
-3	87.985	1.23417e-11
-3	88.2353	1.17508e-11
-3	88.4856	1.08164e-11
-3	88.7359	1.11998e-11
-3	88.9862	1.14696e-11
-3	89.2365	1.21561e-11
-3	89.4869	1.07989e-11
-3	89.7372	1.21461e-11
-3	89.9875	1.2346e-11
-3	90.2378	1.20383e-11
-3	90.4881	1.19653e-11
-3	90.7384	1.08312e-11
-3	90.9887	1.1826e-11
-3	91.239	1.13891e-11
-3	91.4894	1.16131e-11
-3	91.7397	1.06269e-11
-3	91.99	1.22404e-11
-3	92.2403	1.31698e-11
-3	92.4906	1.23338e-11
-3	92.7409	1.12322e-11
-3	92.9912	1.2198e-11
-3	93.2416	1.17974e-11
-3	93.4919	1.12828e-11
-3	93.7422	1.0902e-11
-3	93.9925	1.10617e-11
-3	94.2428	1.24144e-11
-3	94.4931	1.10104e-11
-3	94.7434	1.16321e-11
-3	94.9937	1.1813e-11
-3	95.2441	1.12199e-11
-3	95.4944	1.25519e-11
-3	95.7447	1.11547e-11
-3	95.995	1.15865e-11
-3	96.2453	1.22236e-11
-3	96.4956	1.18279e-11
-3	96.7459	1.13217e-11
-3	96.9962	1.18554e-11
-3	97.2466	1.3665e-11
-3	97.4969	1.23724e-11
-3	97.7472	1.21066e-11
-3	97.9975	1.30843e-11
-3	98.2478	1.33344e-11
-3	98.4981	1.45173e-11
-3	98.7484	1.21514e-11
-3	98.9987	1.13404e-11
-3	99.2491	1.23308e-11
-3	99.4994	1.24393e-11
-3	99.7497	1.28541e-11
-3	100	1.29233e-11
-2.9975	-100	-1.11284e-11
-2.9975	-99.7497	-1.08046e-11
-2.9975	-99.4994	-1.17912e-11
-2.9975	-99.2491	-1.11954e-11
-2.9975	-98.9987	-9.48744e-12
-2.9975	-98.7484	-1.08919e-11
-2.9975	-98.4981	-1.19476e-11
-2.9975	-98.2478	-1.15948e-11
-2.9975	-97.9975	-1.27005e-11
-2.9975	-97.7472	-1.33295e-11
-2.9975	-97.4969	-1.35874e-11
-2.9975	-97.2466	-1.10129e-11
-2.9975	-96.9962	-1.01856e-11
-2.9975	-96.7459	-1.08567e-11
-2.9975	-96.4956	-1.11567e-11
-2.9975	-96.2453	-9.87043e-12
-2.9975	-95.995	-1.19714e-11
-2.9975	-95.7447	-1.34606e-11
-2.9975	-95.4944	-1.05506e-11
-2.9975	-95.2441	-9.62044e-12
-2.9975	-94.9937	-1.03451e-11
-2.9975	-94.7434	-9.5538e-12
-2.9975	-94.4931	-7.96476e-12
-2.9975	-94.2428	-9.82117e-12
-2.9975	-93.9925	-9.76583e-12
-2.9975	-93.7422	-9.24394e-12
-2.9975	-93.4919	-1.26587e-11
-2.9975	-93.2416	-1.27136e-11
-2.9975	-92.9912	-1.00669e-11
-2.9975	-92.7409	-9.17546e-12
-2.9975	-92.4906	-9.16802e-12
-2.9975	-92.2403	-9.59682e-12
-2.9975	-91.99	-1.08476e-11
-2.9975	-91.7397	-1.20235e-11
-2.9975	-91.4894	-1.20934e-11
-2.9975	-91.239	-1.07441e-11
-2.9975	-90.9887	-1.13592e-11
-2.9975	-90.7384	-1.17438e-11
-2.9975	-90.4881	-1.16835e-11
-2.9975	-90.2378	-9.01195e-12
-2.9975	-89.9875	-9.58523e-12
-2.9975	-89.7372	-9.95631e-12
-2.9975	-89.4869	-9.47141e-12
-2.9975	-89.2365	-9.23595e-12
-2.9975	-88.9862	-8.79868e-12
-2.9975	-88.7359	-8.80469e-12
-2.9975	-88.4856	-1.15401e-11
-2.9975	-88.2353	-1.24236e-11
-2.9975	-87.985	-1.11862e-11
-2.9975	-87.7347	-1.17233e-11
-2.9975	-87.4844	-1.27811e-11
-2.9975	-87.234	-1.22684e-11
-2.9975	-86.9837	-1.13945e-11
-2.9975	-86.7334	-1.23685e-11
-2.9975	-86.4831	-1.2622e-11
-2.9975	-86.2328	-1.02433e-11
-2.9975	-85.9825	-9.85837e-12
-2.9975	-85.7322	-1.04119e-11
-2.9975	-85.4819	-1.15838e-11
-2.9975	-85.2315	-1.14594e-11
-2.9975	-84.9812	-1.14302e-11
-2.9975	-84.7309	-9.47759e-12
-2.9975	-84.4806	-1.15217e-11
-2.9975	-84.2303	-1.15727e-11
-2.9975	-83.98	-1.16084e-11
-2.9975	-83.7297	-1.21393e-11
-2.9975	-83.4793	-1.13102e-11
-2.9975	-83.229	-1.07612e-11
-2.9975	-82.9787	-8.59489e-12
-2.9975	-82.7284	-8.59645e-12
-2.9975	-82.4781	-8.1961e-12
-2.9975	-82.2278	-8.21117e-12
-2.9975	-81.9775	-8.67908e-12
-2.9975	-81.7272	-8.94881e-12
-2.9975	-81.4768	-8.46812e-12
-2.9975	-81.2265	-1.06617e-11
-2.9975	-80.9762	-1.22361e-11
-2.9975	-80.7259	-1.16526e-11
-2.9975	-80.4756	-1.07679e-11
-2.9975	-80.2253	-1.11502e-11
-2.9975	-79.975	-9.1301e-12
-2.9975	-79.7247	-8.96513e-12
-2.9975	-79.4743	-8.84635e-12
-2.9975	-79.224	-7.91665e-12
-2.9975	-78.9737	-6.72005e-12
-2.9975	-78.7234	-5.95395e-12
-2.9975	-78.4731	-6.0705e-12
-2.9975	-78.2228	-5.42687e-12
-2.9975	-77.9725	-5.87593e-12
-2.9975	-77.7222	-5.67143e-12
-2.9975	-77.4718	-5.13935e-12
-2.9975	-77.2215	-5.42177e-12
-2.9975	-76.9712	-5.96242e-12
-2.9975	-76.7209	-6.33569e-12
-2.9975	-76.4706	-4.53664e-12
-2.9975	-76.2203	-4.60436e-12
-2.9975	-75.97	-6.31661e-12
-2.9975	-75.7196	-5.52709e-12
-2.9975	-75.4693	-4.92194e-12
-2.9975	-75.219	-5.77484e-12
-2.9975	-74.9687	-6.25225e-12
-2.9975	-74.7184	-5.46457e-12
-2.9975	-74.4681	-4.61491e-12
-2.9975	-74.2178	-4.74886e-12
-2.9975	-73.9675	-4.12411e-12
-2.9975	-73.7171	-4.40698e-12
-2.9975	-73.4668	-5.56422e-12
-2.9975	-73.2165	-4.72723e-12
-2.9975	-72.9662	-5.57544e-12
-2.9975	-72.7159	-5.10279e-12
-2.9975	-72.4656	-4.8165e-12
-2.9975	-72.2153	-4.76927e-12
-2.9975	-71.965	-5.43655e-12
-2.9975	-71.7146	-4.96745e-12
-2.9975	-71.4643	-4.27442e-12
-2.9975	-71.214	-4.29798e-12
-2.9975	-70.9637	-5.40186e-12
-2.9975	-70.7134	-5.94645e-12
-2.9975	-70.4631	-5.21757e-12
-2.9975	-70.2128	-4.82751e-12
-2.9975	-69.9625	-4.99074e-12
-2.9975	-69.7121	-5.35735e-12
-2.9975	-69.4618	-4.61644e-12
-2.9975	-69.2115	-4.71713e-12
-2.9975	-68.9612	-5.68653e-12
-2.9975	-68.7109	-6.2022e-12
-2.9975	-68.4606	-4.94675e-12
-2.9975	-68.2103	-3.57525e-12
-2.9975	-67.9599	-4.22409e-12
-2.9975	-67.7096	-5.04373e-12
-2.9975	-67.4593	-4.08361e-12
-2.9975	-67.209	-3.91859e-12
-2.9975	-66.9587	-4.8816e-12
-2.9975	-66.7084	-5.05721e-12
-2.9975	-66.4581	-4.35833e-12
-2.9975	-66.2078	-3.88739e-12
-2.9975	-65.9574	-4.32964e-12
-2.9975	-65.7071	-4.27987e-12
-2.9975	-65.4568	-5.17601e-12
-2.9975	-65.2065	-4.83551e-12
-2.9975	-64.9562	-3.87627e-12
-2.9975	-64.7059	-3.88672e-12
-2.9975	-64.4556	-2.74628e-12
-2.9975	-64.2053	-3.66495e-12
-2.9975	-63.9549	-4.41711e-12
-2.9975	-63.7046	-3.11057e-12
-2.9975	-63.4543	-2.94865e-12
-2.9975	-63.204	-4.1801e-12
-2.9975	-62.9537	-3.60358e-12
-2.9975	-62.7034	-3.46983e-12
-2.9975	-62.4531	-4.54397e-12
-2.9975	-62.2028	-4.47513e-12
-2.9975	-61.9524	-4.64858e-12
-2.9975	-61.7021	-4.74085e-12
-2.9975	-61.4518	-4.16621e-12
-2.9975	-61.2015	-3.6689e-12
-2.9975	-60.9512	-5.02212e-12
-2.9975	-60.7009	-5.55224e-12
-2.9975	-60.4506	-3.92709e-12
-2.9975	-60.2003	-4.67433e-12
-2.9975	-59.9499	-5.49966e-12
-2.9975	-59.6996	-5.46766e-12
-2.9975	-59.4493	-4.00958e-12
-2.9975	-59.199	-3.65713e-12
-2.9975	-58.9487	-4.22537e-12
-2.9975	-58.6984	-3.34808e-12
-2.9975	-58.4481	-3.27455e-12
-2.9975	-58.1977	-4.13903e-12
-2.9975	-57.9474	-4.09073e-12
-2.9975	-57.6971	-3.87548e-12
-2.9975	-57.4468	-2.81997e-12
-2.9975	-57.1965	-3.27765e-12
-2.9975	-56.9462	-3.59386e-12
-2.9975	-56.6959	-3.09434e-12
-2.9975	-56.4456	-2.35541e-12
-2.9975	-56.1952	-4.21443e-12
-2.9975	-55.9449	-4.96406e-12
-2.9975	-55.6946	-3.0754e-12
-2.9975	-55.4443	-2.86454e-12
-2.9975	-55.194	-2.7778e-12
-2.9975	-54.9437	-4.4298e-12
-2.9975	-54.6934	-5.08061e-12
-2.9975	-54.4431	-4.65444e-12
-2.9975	-54.1927	-3.32775e-12
-2.9975	-53.9424	-3.95179e-12
-2.9975	-53.6921	-4.73737e-12
-2.9975	-53.4418	-2.64479e-12
-2.9975	-53.1915	-2.81638e-12
-2.9975	-52.9412	-3.67812e-12
-2.9975	-52.6909	-3.11088e-12
-2.9975	-52.4406	-3.35786e-12
-2.9975	-52.1902	-3.63929e-12
-2.9975	-51.9399	-3.84188e-12
-2.9975	-51.6896	-3.44876e-12
-2.9975	-51.4393	-3.10685e-12
-2.9975	-51.189	-2.24164e-12
-2.9975	-50.9387	-3.01684e-12
-2.9975	-50.6884	-2.75808e-12
-2.9975	-50.438	-1.74047e-12
-2.9975	-50.1877	-2.10176e-12
-2.9975	-49.9374	-2.6174e-12
-2.9975	-49.6871	-2.956e-12
-2.9975	-49.4368	-2.68073e-12
-2.9975	-49.1865	-1.69538e-12
-2.9975	-48.9362	-3.5897e-12
-2.9975	-48.6859	-4.08119e-12
-2.9975	-48.4355	-2.98781e-12
-2.9975	-48.1852	-3.11449e-12
-2.9975	-47.9349	-2.78501e-12
-2.9975	-47.6846	-1.45826e-12
-2.9975	-47.4343	-1.95396e-12
-2.9975	-47.184	-3.32157e-12
-2.9975	-46.9337	-2.09342e-12
-2.9975	-46.6834	-1.64523e-12
-2.9975	-46.433	-2.47306e-12
-2.9975	-46.1827	-2.89598e-12
-2.9975	-45.9324	-2.59209e-12
-2.9975	-45.6821	-3.20556e-12
-2.9975	-45.4318	-3.56683e-12
-2.9975	-45.1815	-3.85436e-12
-2.9975	-44.9312	-2.53869e-12
-2.9975	-44.6809	-1.2335e-12
-2.9975	-44.4305	-1.29442e-12
-2.9975	-44.1802	-2.45563e-12
-2.9975	-43.9299	-1.97782e-12
-2.9975	-43.6796	-1.02006e-12
-2.9975	-43.4293	-1.95582e-12
-2.9975	-43.179	-2.15988e-12
-2.9975	-42.9287	-1.14342e-12
-2.9975	-42.6783	-2.27456e-12
-2.9975	-42.428	-2.63506e-12
-2.9975	-42.1777	-2.67945e-12
-2.9975	-41.9274	-3.72296e-12
-2.9975	-41.6771	-3.35885e-12
-2.9975	-41.4268	-2.26419e-12
-2.9975	-41.1765	-3.10955e-12
-2.9975	-40.9262	-3.58065e-12
-2.9975	-40.6758	-2.4536e-12
-2.9975	-40.4255	-1.24384e-12
-2.9975	-40.1752	-2.25773e-12
-2.9975	-39.9249	-1.29662e-12
-2.9975	-39.6746	-1.0561e-12
-2.9975	-39.4243	-2.99339e-12
-2.9975	-39.174	-2.86485e-12
-2.9975	-38.9237	-2.54332e-12
-2.9975	-38.6733	-2.0534e-12
-2.9975	-38.423	-2.47594e-12
-2.9975	-38.1727	-3.18045e-12
-2.9975	-37.9224	-3.42478e-12
-2.9975	-37.6721	-2.06643e-12
-2.9975	-37.4218	-2.52595e-12
-2.9975	-37.1715	-2.66121e-12
-2.9975	-36.9212	-8.0644e-13
-2.9975	-36.6708	-1.16737e-12
-2.9975	-36.4205	-1.78964e-12
-2.9975	-36.1702	-2.67196e-12
-2.9975	-35.9199	-2.11549e-12
-2.9975	-35.6696	-2.36213e-12
-2.9975	-35.4193	-1.91534e-12
-2.9975	-35.169	-1.88981e-12
-2.9975	-34.9186	-2.9517e-12
-2.9975	-34.6683	-1.78652e-12
-2.9975	-34.418	-1.27419e-12
-2.9975	-34.1677	-7.11718e-13
-2.9975	-33.9174	-2.62595e-12
-2.9975	-33.6671	-3.10049e-12
-2.9975	-33.4168	-2.71561e-12
-2.9975	-33.1665	-2.71303e-12
-2.9975	-32.9161	-1.90438e-12
-2.9975	-32.6658	-1.72668e-12
-2.9975	-32.4155	-2.72831e-12
-2.9975	-32.1652	-1.39795e-12
-2.9975	-31.9149	-6.97518e-13
-2.9975	-31.6646	-1.3872e-13
-2.9975	-31.4143	-2.3309e-14
-2.9975	-31.164	-1.72985e-12
-2.9975	-30.9136	-2.54594e-12
-2.9975	-30.6633	-2.2478e-12
-2.9975	-30.413	-6.01317e-13
-2.9975	-30.1627	1.8656e-13
-2.9975	-29.9124	-1.2033e-13
-2.9975	-29.6621	1.14576e-14
-2.9975	-29.4118	-1.01213e-12
-2.9975	-29.1615	-5.93928e-13
-2.9975	-28.9111	-1.65674e-12
-2.9975	-28.6608	-1.99895e-13
-2.9975	-28.4105	1.72767e-13
-2.9975	-28.1602	6.5945e-13
-2.9975	-27.9099	-3.23303e-13
-2.9975	-27.6596	-1.43691e-12
-2.9975	-27.4093	-1.17744e-12
-2.9975	-27.1589	-8.45139e-14
-2.9975	-26.9086	-1.50634e-13
-2.9975	-26.6583	-4.71946e-13
-2.9975	-26.408	-4.93214e-14
-2.9975	-26.1577	8.63176e-13
-2.9975	-25.9074	8.38456e-13
-2.9975	-25.6571	-1.55295e-13
-2.9975	-25.4068	1.16803e-13
-2.9975	-25.1564	1.481e-12
-2.9975	-24.9061	1.51165e-12
-2.9975	-24.6558	1.00104e-12
-2.9975	-24.4055	1.87933e-13
-2.9975	-24.1552	-1.32508e-13
-2.9975	-23.9049	5.17997e-13
-2.9975	-23.6546	5.70843e-13
-2.9975	-23.4043	1.73091e-12
-2.9975	-23.1539	1.70204e-12
-2.9975	-22.9036	8.87253e-13
-2.9975	-22.6533	1.48309e-12
-2.9975	-22.403	2.08615e-12
-2.9975	-22.1527	1.00275e-12
-2.9975	-21.9024	7.13324e-13
-2.9975	-21.6521	2.21667e-12
-2.9975	-21.4018	1.95516e-12
-2.9975	-21.1514	9.33471e-13
-2.9975	-20.9011	9.37763e-13
-2.9975	-20.6508	2.00725e-12
-2.9975	-20.4005	1.73848e-12
-2.9975	-20.1502	1.0109e-12
-2.9975	-19.8999	2.23523e-12
-2.9975	-19.6496	2.06212e-12
-2.9975	-19.3992	8.73439e-13
-2.9975	-19.1489	1.06102e-12
-2.9975	-18.8986	2.16148e-12
-2.9975	-18.6483	1.71246e-12
-2.9975	-18.398	1.00109e-12
-2.9975	-18.1477	2.06177e-12
-2.9975	-17.8974	2.65605e-12
-2.9975	-17.6471	2.29247e-12
-2.9975	-17.3967	1.25858e-12
-2.9975	-17.1464	1.49001e-12
-2.9975	-16.8961	2.45406e-12
-2.9975	-16.6458	1.39754e-12
-2.9975	-16.3955	1.36402e-12
-2.9975	-16.1452	1.94714e-12
-2.9975	-15.8949	1.7935e-12
-2.9975	-15.6446	2.58659e-12
-2.9975	-15.3942	1.546e-12
-2.9975	-15.1439	1.26442e-12
-2.9975	-14.8936	2.43371e-12
-2.9975	-14.6433	2.03539e-12
-2.9975	-14.393	1.18916e-12
-2.9975	-14.1427	1.65438e-12
-2.9975	-13.8924	2.40826e-12
-2.9975	-13.6421	2.38171e-12
-2.9975	-13.3917	1.77515e-12
-2.9975	-13.1414	1.25445e-12
-2.9975	-12.8911	2.47433e-12
-2.9975	-12.6408	2.02317e-12
-2.9975	-12.3905	1.19473e-12
-2.9975	-12.1402	2.16252e-12
-2.9975	-11.8899	2.21406e-12
-2.9975	-11.6395	1.57825e-12
-2.9975	-11.3892	2.01269e-12
-2.9975	-11.1389	2.68937e-12
-2.9975	-10.8886	2.89012e-12
-2.9975	-10.6383	2.61219e-12
-2.9975	-10.388	1.72416e-12
-2.9975	-10.1377	1.63417e-12
-2.9975	-9.88736	2.63125e-12
-2.9975	-9.63705	2.49015e-12
-2.9975	-9.38673	1.26258e-12
-2.9975	-9.13642	1.58901e-12
-2.9975	-8.88611	2.63623e-12
-2.9975	-8.63579	1.41985e-12
-2.9975	-8.38548	1.00688e-12
-2.9975	-8.13517	2.30124e-12
-2.9975	-7.88486	2.38644e-12
-2.9975	-7.63454	1.72142e-12
-2.9975	-7.38423	1.29529e-12
-2.9975	-7.13392	2.19202e-12
-2.9975	-6.8836	3.45052e-12
-2.9975	-6.63329	3.20889e-12
-2.9975	-6.38298	2.5977e-12
-2.9975	-6.13267	1.86586e-12
-2.9975	-5.88235	2.68987e-12
-2.9975	-5.63204	3.42021e-12
-2.9975	-5.38173	2.57866e-12
-2.9975	-5.13141	2.4548e-12
-2.9975	-4.8811	3.65645e-12
-2.9975	-4.63079	3.46577e-12
-2.9975	-4.38048	2.37479e-12
-2.9975	-4.13016	2.99213e-12
-2.9975	-3.87985	3.69975e-12
-2.9975	-3.62954	2.78079e-12
-2.9975	-3.37922	2.36433e-12
-2.9975	-3.12891	2.74358e-12
-2.9975	-2.8786	2.80813e-12
-2.9975	-2.62829	3.79326e-12
-2.9975	-2.37797	3.09203e-12
-2.9975	-2.12766	2.45688e-12
-2.9975	-1.87735	3.72637e-12
-2.9975	-1.62703	3.38636e-12
-2.9975	-1.37672	2.4873e-12
-2.9975	-1.12641	3.52432e-12
-2.9975	-0.876095	3.34413e-12
-2.9975	-0.625782	2.37491e-12
-2.9975	-0.375469	2.53572e-12
-2.9975	-0.125156	3.71611e-12
-2.9975	0.125156	3.47788e-12
-2.9975	0.375469	2.55927e-12
-2.9975	0.625782	3.65568e-12
-2.9975	0.876095	3.714e-12
-2.9975	1.12641	2.38263e-12
-2.9975	1.37672	3.5782e-12
-2.9975	1.62703	3.79385e-12
-2.9975	1.87735	3.75297e-12
-2.9975	2.12766	2.4973e-12
-2.9975	2.37797	3.14957e-12
-2.9975	2.62829	4.23782e-12
-2.9975	2.8786	3.12499e-12
-2.9975	3.12891	3.10377e-12
-2.9975	3.37922	4.07356e-12
-2.9975	3.62954	3.86608e-12
-2.9975	3.87985	2.93122e-12
-2.9975	4.13016	3.12066e-12
-2.9975	4.38048	3.41435e-12
-2.9975	4.63079	3.982e-12
-2.9975	4.8811	4.16253e-12
-2.9975	5.13141	3.37984e-12
-2.9975	5.38173	2.83236e-12
-2.9975	5.63204	3.50482e-12
-2.9975	5.88235	4.11679e-12
-2.9975	6.13267	3.32724e-12
-2.9975	6.38298	2.76814e-12
-2.9975	6.63329	4.05107e-12
-2.9975	6.8836	3.22153e-12
-2.9975	7.13392	2.69529e-12
-2.9975	7.38423	3.8364e-12
-2.9975	7.63454	4.1706e-12
-2.9975	7.88486	3.78131e-12
-2.9975	8.13517	2.73286e-12
-2.9975	8.38548	2.70394e-12
-2.9975	8.63579	3.39521e-12
-2.9975	8.88611	4.25071e-12
-2.9975	9.13642	3.26568e-12
-2.9975	9.38673	3.18034e-12
-2.9975	9.63705	4.18249e-12
-2.9975	9.88736	3.09125e-12
-2.9975	10.1377	3.33443e-12
-2.9975	10.388	4.17966e-12
-2.9975	10.6383	4.26378e-12
-2.9975	10.8886	4.27771e-12
-2.9975	11.1389	3.30651e-12
-2.9975	11.3892	3.57907e-12
-2.9975	11.6395	4.37143e-12
-2.9975	11.8899	4.12205e-12
-2.9975	12.1402	3.20774e-12
-2.9975	12.3905	3.97553e-12
-2.9975	12.6408	4.57689e-12
-2.9975	12.8911	3.68355e-12
-2.9975	13.1414	3.32108e-12
-2.9975	13.3917	3.3003e-12
-2.9975	13.6421	4.24461e-12
-2.9975	13.8924	4.37672e-12
-2.9975	14.1427	3.12594e-12
-2.9975	14.393	3.96409e-12
-2.9975	14.6433	4.504e-12
-2.9975	14.8936	3.36575e-12
-2.9975	15.1439	3.57834e-12
-2.9975	15.3942	4.50307e-12
-2.9975	15.6446	4.21377e-12
-2.9975	15.8949	3.34e-12
-2.9975	16.1452	4.05403e-12
-2.9975	16.3955	4.71487e-12
-2.9975	16.6458	3.55986e-12
-2.9975	16.8961	4.03444e-12
-2.9975	17.1464	4.40484e-12
-2.9975	17.3967	4.58188e-12
-2.9975	17.6471	4.8091e-12
-2.9975	17.8974	3.70841e-12
-2.9975	18.1477	3.45212e-12
-2.9975	18.398	4.5969e-12
-2.9975	18.6483	4.30349e-12
-2.9975	18.8986	3.8896e-12
-2.9975	19.1489	3.9054e-12
-2.9975	19.3992	5.09884e-12
-2.9975	19.6496	3.93096e-12
-2.9975	19.8999	4.11206e-12
-2.9975	20.1502	4.8769e-12
-2.9975	20.4005	5.11284e-12
-2.9975	20.6508	5.05048e-12
-2.9975	20.9011	4.58532e-12
-2.9975	21.1514	3.95167e-12
-2.9975	21.4018	4.65104e-12
-2.9975	21.6521	4.90314e-12
-2.9975	21.9024	4.59147e-12
-2.9975	22.1527	4.17032e-12
-2.9975	22.403	4.72869e-12
-2.9975	22.6533	5.37752e-12
-2.9975	22.9036	5.16181e-12
-2.9975	23.1539	5.0516e-12
-2.9975	23.4043	4.57742e-12
-2.9975	23.6546	4.15806e-12
-2.9975	23.9049	5.20215e-12
-2.9975	24.1552	5.45498e-12
-2.9975	24.4055	5.17977e-12
-2.9975	24.6558	4.21864e-12
-2.9975	24.9061	4.70157e-12
-2.9975	25.1564	5.40324e-12
-2.9975	25.4068	4.70893e-12
-2.9975	25.6571	4.06876e-12
-2.9975	25.9074	4.95466e-12
-2.9975	26.1577	4.59328e-12
-2.9975	26.408	5.64393e-12
-2.9975	26.6583	4.98941e-12
-2.9975	26.9086	4.30382e-12
-2.9975	27.1589	4.3884e-12
-2.9975	27.4093	5.35684e-12
-2.9975	27.6596	4.67192e-12
-2.9975	27.9099	4.12529e-12
-2.9975	28.1602	4.88559e-12
-2.9975	28.4105	5.63809e-12
-2.9975	28.6608	5.3656e-12
-2.9975	28.9111	5.62714e-12
-2.9975	29.1615	4.24048e-12
-2.9975	29.4118	4.7794e-12
-2.9975	29.6621	5.49969e-12
-2.9975	29.9124	5.50363e-12
-2.9975	30.1627	4.71893e-12
-2.9975	30.413	5.01166e-12
-2.9975	30.6633	6.27215e-12
-2.9975	30.9136	5.88474e-12
-2.9975	31.164	4.79239e-12
-2.9975	31.4143	5.13934e-12
-2.9975	31.6646	5.73504e-12
-2.9975	31.9149	5.26092e-12
-2.9975	32.1652	4.62016e-12
-2.9975	32.4155	5.38681e-12
-2.9975	32.6658	6.23858e-12
-2.9975	32.9161	5.85885e-12
-2.9975	33.1665	5.70077e-12
-2.9975	33.4168	4.75983e-12
-2.9975	33.6671	5.52511e-12
-2.9975	33.9174	6.11618e-12
-2.9975	34.1677	5.4675e-12
-2.9975	34.418	4.69742e-12
-2.9975	34.6683	5.53221e-12
-2.9975	34.9186	5.68186e-12
-2.9975	35.169	4.61591e-12
-2.9975	35.4193	5.81422e-12
-2.9975	35.6696	5.62276e-12
-2.9975	35.9199	4.68967e-12
-2.9975	36.1702	5.09763e-12
-2.9975	36.4205	5.83671e-12
-2.9975	36.6708	5.80275e-12
-2.9975	36.9212	5.33823e-12
-2.9975	37.1715	4.75395e-12
-2.9975	37.4218	5.17411e-12
-2.9975	37.6721	6.10912e-12
-2.9975	37.9224	5.49865e-12
-2.9975	38.1727	4.86255e-12
-2.9975	38.423	5.59908e-12
-2.9975	38.6733	5.96114e-12
-2.9975	38.9237	4.8664e-12
-2.9975	39.174	5.58826e-12
-2.9975	39.4243	6.23092e-12
-2.9975	39.6746	5.24343e-12
-2.9975	39.9249	5.25946e-12
-2.9975	40.1752	5.94552e-12
-2.9975	40.4255	6.28455e-12
-2.9975	40.6758	5.99569e-12
-2.9975	40.9262	5.4559e-12
-2.9975	41.1765	4.60103e-12
-2.9975	41.4268	4.69345e-12
-2.9975	41.6771	5.31164e-12
-2.9975	41.9274	5.83493e-12
-2.9975	42.1777	6.77001e-12
-2.9975	42.428	6.02853e-12
-2.9975	42.6783	5.06088e-12
-2.9975	42.9287	6.21227e-12
-2.9975	43.179	6.69954e-12
-2.9975	43.4293	5.34082e-12
-2.9975	43.6796	5.56037e-12
-2.9975	43.9299	6.69949e-12
-2.9975	44.1802	6.82218e-12
-2.9975	44.4305	5.75523e-12
-2.9975	44.6809	5.95613e-12
-2.9975	44.9312	5.86526e-12
-2.9975	45.1815	6.34471e-12
-2.9975	45.4318	5.9515e-12
-2.9975	45.6821	5.33218e-12
-2.9975	45.9324	6.25984e-12
-2.9975	46.1827	6.74047e-12
-2.9975	46.433	5.83884e-12
-2.9975	46.6834	5.99455e-12
-2.9975	46.9337	6.72901e-12
-2.9975	47.184	6.94284e-12
-2.9975	47.4343	6.01437e-12
-2.9975	47.6846	6.49093e-12
-2.9975	47.9349	6.75062e-12
-2.9975	48.1852	6.10879e-12
-2.9975	48.4355	5.53082e-12
-2.9975	48.6859	6.46413e-12
-2.9975	48.9362	7.46783e-12
-2.9975	49.1865	6.46053e-12
-2.9975	49.4368	6.25128e-12
-2.9975	49.6871	6.90926e-12
-2.9975	49.9374	6.51191e-12
-2.9975	50.1877	6.37102e-12
-2.9975	50.438	7.49057e-12
-2.9975	50.6884	6.88782e-12
-2.9975	50.9387	5.83485e-12
-2.9975	51.189	6.04926e-12
-2.9975	51.4393	7.44845e-12
-2.9975	51.6896	6.4025e-12
-2.9975	51.9399	6.50012e-12
-2.9975	52.1902	7.78764e-12
-2.9975	52.4406	7.07062e-12
-2.9975	52.6909	6.62912e-12
-2.9975	52.9412	7.60929e-12
-2.9975	53.1915	7.74333e-12
-2.9975	53.4418	7.07192e-12
-2.9975	53.6921	6.93105e-12
-2.9975	53.9424	6.83457e-12
-2.9975	54.1927	7.39953e-12
-2.9975	54.4431	8.0626e-12
-2.9975	54.6934	6.35089e-12
-2.9975	54.9437	7.39886e-12
-2.9975	55.194	8.0419e-12
-2.9975	55.4443	6.63759e-12
-2.9975	55.6946	6.78804e-12
-2.9975	55.9449	8.19779e-12
-2.9975	56.1952	8.33712e-12
-2.9975	56.4456	8.18273e-12
-2.9975	56.6959	7.90372e-12
-2.9975	56.9462	6.74684e-12
-2.9975	57.1965	6.18131e-12
-2.9975	57.4468	6.35021e-12
-2.9975	57.6971	7.19379e-12
-2.9975	57.9474	7.2974e-12
-2.9975	58.1977	6.14811e-12
-2.9975	58.4481	7.41557e-12
-2.9975	58.6984	8.40721e-12
-2.9975	58.9487	6.5411e-12
-2.9975	59.199	6.2537e-12
-2.9975	59.4493	6.41059e-12
-2.9975	59.6996	7.54086e-12
-2.9975	59.9499	7.65661e-12
-2.9975	60.2003	6.55547e-12
-2.9975	60.4506	7.43213e-12
-2.9975	60.7009	6.98013e-12
-2.9975	60.9512	6.88159e-12
-2.9975	61.2015	6.48239e-12
-2.9975	61.4518	7.05056e-12
-2.9975	61.7021	8.38355e-12
-2.9975	61.9524	8.18975e-12
-2.9975	62.2028	8.67152e-12
-2.9975	62.4531	8.47154e-12
-2.9975	62.7034	7.51138e-12
-2.9975	62.9537	8.4304e-12
-2.9975	63.204	8.7009e-12
-2.9975	63.4543	7.78054e-12
-2.9975	63.7046	7.95916e-12
-2.9975	63.9549	8.89609e-12
-2.9975	64.2053	8.83425e-12
-2.9975	64.4556	7.68723e-12
-2.9975	64.7059	8.20535e-12
-2.9975	64.9562	8.79425e-12
-2.9975	65.2065	9.2772e-12
-2.9975	65.4568	8.80609e-12
-2.9975	65.7071	7.90608e-12
-2.9975	65.9574	8.96069e-12
-2.9975	66.2078	8.83639e-12
-2.9975	66.4581	6.97945e-12
-2.9975	66.7084	7.97046e-12
-2.9975	66.9587	8.59215e-12
-2.9975	67.209	8.70682e-12
-2.9975	67.4593	8.73977e-12
-2.9975	67.7096	8.07246e-12
-2.9975	67.9599	8.43142e-12
-2.9975	68.2103	9.41777e-12
-2.9975	68.4606	9.16574e-12
-2.9975	68.7109	7.96807e-12
-2.9975	68.9612	9.2058e-12
-2.9975	69.2115	9.44151e-12
-2.9975	69.4618	8.4116e-12
-2.9975	69.7121	9.15459e-12
-2.9975	69.9625	9.86719e-12
-2.9975	70.2128	9.59126e-12
-2.9975	70.4631	8.58302e-12
-2.9975	70.7134	9.62815e-12
-2.9975	70.9637	9.70276e-12
-2.9975	71.214	7.95545e-12
-2.9975	71.4643	9.19932e-12
-2.9975	71.7146	9.82155e-12
-2.9975	71.965	9.72834e-12
-2.9975	72.2153	9.20395e-12
-2.9975	72.4656	8.99135e-12
-2.9975	72.7159	9.02623e-12
-2.9975	72.9662	9.06195e-12
-2.9975	73.2165	9.08957e-12
-2.9975	73.4668	9.37711e-12
-2.9975	73.7171	9.50249e-12
-2.9975	73.9675	1.01549e-11
-2.9975	74.2178	8.86286e-12
-2.9975	74.4681	8.64422e-12
-2.9975	74.7184	9.44556e-12
-2.9975	74.9687	8.75547e-12
-2.9975	75.219	8.39852e-12
-2.9975	75.4693	9.6347e-12
-2.9975	75.7196	1.01776e-11
-2.9975	75.97	1.01225e-11
-2.9975	76.2203	1.0166e-11
-2.9975	76.4706	8.47544e-12
-2.9975	76.7209	9.49023e-12
-2.9975	76.9712	1.02786e-11
-2.9975	77.2215	1.00452e-11
-2.9975	77.4718	1.0231e-11
-2.9975	77.7222	1.02089e-11
-2.9975	77.9725	1.07761e-11
-2.9975	78.2228	9.7975e-12
-2.9975	78.4731	1.05295e-11
-2.9975	78.7234	1.10711e-11
-2.9975	78.9737	1.13838e-11
-2.9975	79.224	1.0975e-11
-2.9975	79.4743	1.0021e-11
-2.9975	79.7247	1.04562e-11
-2.9975	79.975	1.0939e-11
-2.9975	80.2253	1.1193e-11
-2.9975	80.4756	9.99422e-12
-2.9975	80.7259	9.47957e-12
-2.9975	80.9762	1.07021e-11
-2.9975	81.2265	1.11079e-11
-2.9975	81.4768	9.007e-12
-2.9975	81.7272	9.12908e-12
-2.9975	81.9775	9.56279e-12
-2.9975	82.2278	1.10347e-11
-2.9975	82.4781	1.08978e-11
-2.9975	82.7284	9.77748e-12
-2.9975	82.9787	1.10419e-11
-2.9975	83.229	1.1393e-11
-2.9975	83.4793	1.0621e-11
-2.9975	83.7297	1.07093e-11
-2.9975	83.98	1.10237e-11
-2.9975	84.2303	1.05876e-11
-2.9975	84.4806	9.9014e-12
-2.9975	84.7309	1.10201e-11
-2.9975	84.9812	1.03202e-11
-2.9975	85.2315	9.21363e-12
-2.9975	85.4819	1.05773e-11
-2.9975	85.7322	1.02703e-11
-2.9975	85.9825	1.12959e-11
-2.9975	86.2328	1.12136e-11
-2.9975	86.4831	1.04588e-11
-2.9975	86.7334	1.10408e-11
-2.9975	86.9837	1.12479e-11
-2.9975	87.234	1.05004e-11
-2.9975	87.4844	9.96583e-12
-2.9975	87.7347	1.00457e-11
-2.9975	87.985	1.12325e-11
-2.9975	88.2353	1.08876e-11
-2.9975	88.4856	1.06416e-11
-2.9975	88.7359	1.16593e-11
-2.9975	88.9862	1.15258e-11
-2.9975	89.2365	1.05987e-11
-2.9975	89.4869	1.06739e-11
-2.9975	89.7372	1.09375e-11
-2.9975	89.9875	1.05529e-11
-2.9975	90.2378	1.09937e-11
-2.9975	90.4881	1.13787e-11
-2.9975	90.7384	1.13402e-11
-2.9975	90.9887	1.09983e-11
-2.9975	91.239	1.07284e-11
-2.9975	91.4894	1.07779e-11
-2.9975	91.7397	1.14212e-11
-2.9975	91.99	1.13967e-11
-2.9975	92.2403	1.1398e-11
-2.9975	92.4906	1.10031e-11
-2.9975	92.7409	1.17106e-11
-2.9975	92.9912	1.16785e-11
-2.9975	93.2416	1.16521e-11
-2.9975	93.4919	1.08807e-11
-2.9975	93.7422	1.17086e-11
-2.9975	93.9925	1.15537e-11
-2.9975	94.2428	1.06707e-11
-2.9975	94.4931	1.17255e-11
-2.9975	94.7434	1.27643e-11
-2.9975	94.9937	1.09991e-11
-2.9975	95.2441	1.09785e-11
-2.9975	95.4944	1.16276e-11
-2.9975	95.7447	1.18909e-11
-2.9975	95.995	1.17565e-11
-2.9975	96.2453	1.17969e-11
-2.9975	96.4956	1.2657e-11
-2.9975	96.7459	1.23515e-11
-2.9975	96.9962	1.22242e-11
-2.9975	97.2466	1.21574e-11
-2.9975	97.4969	1.25478e-11
-2.9975	97.7472	1.21431e-11
-2.9975	97.9975	1.23088e-11
-2.9975	98.2478	1.25435e-11
-2.9975	98.4981	1.25196e-11
-2.9975	98.7484	1.14902e-11
-2.9975	98.9987	1.16953e-11
-2.9975	99.2491	1.24043e-11
-2.9975	99.4994	1.2313e-11
-2.9975	99.7497	1.17131e-11
-2.9975	100	1.22794e-11
-2.99499	-100	-8.73404e-12
-2.99499	-99.7497	-7.44827e-12
-2.99499	-99.4994	-8.45453e-12
-2.99499	-99.2491	-8.69165e-12
-2.99499	-98.9987	-8.24545e-12
-2.99499	-98.7484	-7.33123e-12
-2.99499	-98.4981	-7.47294e-12
-2.99499	-98.2478	-7.41841e-12
-2.99499	-97.9975	-7.09788e-12
-2.99499	-97.7472	-6.43526e-12
-2.99499	-97.4969	-7.46411e-12
-2.99499	-97.2466	-7.60425e-12
-2.99499	-96.9962	-6.74455e-12
-2.99499	-96.7459	-7.01011e-12
-2.99499	-96.4956	-7.29453e-12
-2.99499	-96.2453	-6.83025e-12
-2.99499	-95.995	-7.3562e-12
-2.99499	-95.7447	-7.33004e-12
-2.99499	-95.4944	-6.43769e-12
-2.99499	-95.2441	-6.53349e-12
-2.99499	-94.9937	-6.65658e-12
-2.99499	-94.7434	-7.48088e-12
-2.99499	-94.4931	-7.0052e-12
-2.99499	-94.2428	-6.05829e-12
-2.99499	-93.9925	-6.92611e-12
-2.99499	-93.7422	-7.16615e-12
-2.99499	-93.4919	-6.24427e-12
-2.99499	-93.2416	-7.04397e-12
-2.99499	-92.9912	-7.21613e-12
-2.99499	-92.7409	-6.68066e-12
-2.99499	-92.4906	-6.34884e-12
-2.99499	-92.2403	-7.34306e-12
-2.99499	-91.99	-7.34467e-12
-2.99499	-91.7397	-7.33491e-12
-2.99499	-91.4894	-6.15708e-12
-2.99499	-91.239	-5.52593e-12
-2.99499	-90.9887	-5.61032e-12
-2.99499	-90.7384	-7.06032e-12
-2.99499	-90.4881	-6.99592e-12
-2.99499	-90.2378	-6.1658e-12
-2.99499	-89.9875	-6.81778e-12
-2.99499	-89.7372	-5.75727e-12
-2.99499	-89.4869	-4.432e-12
-2.99499	-89.2365	-6.08735e-12
-2.99499	-88.9862	-6.98311e-12
-2.99499	-88.7359	-6.60087e-12
-2.99499	-88.4856	-6.31314e-12
-2.99499	-88.2353	-6.75834e-12
-2.99499	-87.985	-6.10179e-12
-2.99499	-87.7347	-5.47689e-12
-2.99499	-87.4844	-7.00159e-12
-2.99499	-87.234	-6.33396e-12
-2.99499	-86.9837	-5.22907e-12
-2.99499	-86.7334	-6.25874e-12
-2.99499	-86.4831	-5.71713e-12
-2.99499	-86.2328	-5.09713e-12
-2.99499	-85.9825	-5.66694e-12
-2.99499	-85.7322	-6.12503e-12
-2.99499	-85.4819	-6.09375e-12
-2.99499	-85.2315	-6.04888e-12
-2.99499	-84.9812	-6.36247e-12
-2.99499	-84.7309	-6.6043e-12
-2.99499	-84.4806	-6.32112e-12
-2.99499	-84.2303	-6.10946e-12
-2.99499	-83.98	-4.98766e-12
-2.99499	-83.7297	-6.20549e-12
-2.99499	-83.4793	-6.73565e-12
-2.99499	-83.229	-5.81291e-12
-2.99499	-82.9787	-5.88648e-12
-2.99499	-82.7284	-5.971e-12
-2.99499	-82.4781	-6.22858e-12
-2.99499	-82.2278	-5.6234e-12
-2.99499	-81.9775	-5.72457e-12
-2.99499	-81.7272	-5.79092e-12
-2.99499	-81.4768	-5.90685e-12
-2.99499	-81.2265	-5.04447e-12
-2.99499	-80.9762	-4.60556e-12
-2.99499	-80.7259	-4.63375e-12
-2.99499	-80.4756	-5.57002e-12
-2.99499	-80.2253	-5.29416e-12
-2.99499	-79.975	-4.26125e-12
-2.99499	-79.7247	-5.95784e-12
-2.99499	-79.4743	-6.0724e-12
-2.99499	-79.224	-4.5293e-12
-2.99499	-78.9737	-5.21823e-12
-2.99499	-78.7234	-4.18001e-12
-2.99499	-78.4731	-3.97721e-12
-2.99499	-78.2228	-5.59208e-12
-2.99499	-77.9725	-5.84363e-12
-2.99499	-77.7222	-5.29153e-12
-2.99499	-77.4718	-5.29022e-12
-2.99499	-77.2215	-4.24061e-12
-2.99499	-76.9712	-3.73076e-12
-2.99499	-76.7209	-3.12608e-12
-2.99499	-76.4706	-3.53625e-12
-2.99499	-76.2203	-4.94509e-12
-2.99499	-75.97	-5.99222e-12
-2.99499	-75.7196	-4.02802e-12
-2.99499	-75.4693	-3.28586e-12
-2.99499	-75.219	-4.8467e-12
-2.99499	-74.9687	-5.91642e-12
-2.99499	-74.7184	-4.9147e-12
-2.99499	-74.4681	-4.91898e-12
-2.99499	-74.2178	-5.04282e-12
-2.99499	-73.9675	-4.12323e-12
-2.99499	-73.7171	-4.32987e-12
-2.99499	-73.4668	-4.99799e-12
-2.99499	-73.2165	-4.27718e-12
-2.99499	-72.9662	-4.00645e-12
-2.99499	-72.7159	-4.26837e-12
-2.99499	-72.4656	-5.12424e-12
-2.99499	-72.2153	-4.4504e-12
-2.99499	-71.965	-3.8952e-12
-2.99499	-71.7146	-4.19094e-12
-2.99499	-71.4643	-4.03721e-12
-2.99499	-71.214	-3.8207e-12
-2.99499	-70.9637	-3.78563e-12
-2.99499	-70.7134	-4.61473e-12
-2.99499	-70.4631	-3.55003e-12
-2.99499	-70.2128	-3.88304e-12
-2.99499	-69.9625	-5.84721e-12
-2.99499	-69.7121	-5.12871e-12
-2.99499	-69.4618	-5.05153e-12
-2.99499	-69.2115	-5.98008e-12
-2.99499	-68.9612	-5.83679e-12
-2.99499	-68.7109	-5.28796e-12
-2.99499	-68.4606	-4.71684e-12
-2.99499	-68.2103	-5.0152e-12
-2.99499	-67.9599	-5.36744e-12
-2.99499	-67.7096	-5.8224e-12
-2.99499	-67.4593	-5.25858e-12
-2.99499	-67.209	-4.6374e-12
-2.99499	-66.9587	-6.12693e-12
-2.99499	-66.7084	-4.7464e-12
-2.99499	-66.4581	-4.70674e-12
-2.99499	-66.2078	-5.609e-12
-2.99499	-65.9574	-5.96988e-12
-2.99499	-65.7071	-5.03509e-12
-2.99499	-65.4568	-4.83294e-12
-2.99499	-65.2065	-5.53408e-12
-2.99499	-64.9562	-5.43771e-12
-2.99499	-64.7059	-3.89738e-12
-2.99499	-64.4556	-4.42215e-12
-2.99499	-64.2053	-5.46454e-12
-2.99499	-63.9549	-4.37138e-12
-2.99499	-63.7046	-4.18772e-12
-2.99499	-63.4543	-4.88197e-12
-2.99499	-63.204	-4.0108e-12
-2.99499	-62.9537	-4.14224e-12
-2.99499	-62.7034	-4.12726e-12
-2.99499	-62.4531	-4.22227e-12
-2.99499	-62.2028	-4.69037e-12
-2.99499	-61.9524	-3.43249e-12
-2.99499	-61.7021	-2.79495e-12
-2.99499	-61.4518	-3.77373e-12
-2.99499	-61.2015	-4.11416e-12
-2.99499	-60.9512	-4.13678e-12
-2.99499	-60.7009	-2.41131e-12
-2.99499	-60.4506	-3.2521e-12
-2.99499	-60.2003	-3.9056e-12
-2.99499	-59.9499	-2.2768e-12
-2.99499	-59.6996	-3.21022e-12
-2.99499	-59.4493	-4.41871e-12
-2.99499	-59.199	-4.81619e-12
-2.99499	-58.9487	-4.01952e-12
-2.99499	-58.6984	-4.24847e-12
-2.99499	-58.4481	-4.90715e-12
-2.99499	-58.1977	-4.20632e-12
-2.99499	-57.9474	-3.53786e-12
-2.99499	-57.6971	-2.93373e-12
-2.99499	-57.4468	-2.72194e-12
-2.99499	-57.1965	-3.80422e-12
-2.99499	-56.9462	-3.52364e-12
-2.99499	-56.6959	-3.58199e-12
-2.99499	-56.4456	-4.20194e-12
-2.99499	-56.1952	-4.50453e-12
-2.99499	-55.9449	-3.33638e-12
-2.99499	-55.6946	-2.0207e-12
-2.99499	-55.4443	-3.12277e-12
-2.99499	-55.194	-4.33622e-12
-2.99499	-54.9437	-3.04626e-12
-2.99499	-54.6934	-2.40595e-12
-2.99499	-54.4431	-2.82731e-12
-2.99499	-54.1927	-4.28219e-12
-2.99499	-53.9424	-3.69894e-12
-2.99499	-53.6921	-3.62261e-12
-2.99499	-53.4418	-4.13222e-12
-2.99499	-53.1915	-2.47585e-12
-2.99499	-52.9412	-1.61688e-12
-2.99499	-52.6909	-2.56573e-12
-2.99499	-52.4406	-1.93801e-12
-2.99499	-52.1902	-1.2117e-12
-2.99499	-51.9399	-1.75978e-12
-2.99499	-51.6896	-2.1351e-12
-2.99499	-51.4393	-2.35723e-12
-2.99499	-51.189	-2.58561e-12
-2.99499	-50.9387	-1.36171e-12
-2.99499	-50.6884	-1.25212e-12
-2.99499	-50.438	-1.76893e-12
-2.99499	-50.1877	-2.06007e-12
-2.99499	-49.9374	-9.72124e-13
-2.99499	-49.6871	-2.49753e-12
-2.99499	-49.4368	-4.00553e-12
-2.99499	-49.1865	-2.99989e-12
-2.99499	-48.9362	-3.01847e-12
-2.99499	-48.6859	-3.2836e-12
-2.99499	-48.4355	-3.7345e-12
-2.99499	-48.1852	-3.38617e-12
-2.99499	-47.9349	-2.48639e-12
-2.99499	-47.6846	-3.583e-12
-2.99499	-47.4343	-2.00775e-12
-2.99499	-47.184	-1.40208e-12
-2.99499	-46.9337	-1.47094e-12
-2.99499	-46.6834	-8.097e-13
-2.99499	-46.433	-1.44398e-12
-2.99499	-46.1827	-1.71124e-12
-2.99499	-45.9324	-1.26715e-12
-2.99499	-45.6821	-9.64196e-13
-2.99499	-45.4318	-1.54094e-12
-2.99499	-45.1815	-2.1512e-12
-2.99499	-44.9312	-1.56894e-12
-2.99499	-44.6809	-1.44726e-12
-2.99499	-44.4305	-2.10882e-12
-2.99499	-44.1802	-2.9763e-12
-2.99499	-43.9299	-2.3712e-12
-2.99499	-43.6796	-1.96432e-12
-2.99499	-43.4293	-1.70216e-12
-2.99499	-43.179	-1.31655e-12
-2.99499	-42.9287	-3.22202e-12
-2.99499	-42.6783	-3.12315e-12
-2.99499	-42.428	-2.42377e-12
-2.99499	-42.1777	-2.4467e-12
-2.99499	-41.9274	-3.19493e-12
-2.99499	-41.6771	-3.25539e-12
-2.99499	-41.4268	-2.29077e-12
-2.99499	-41.1765	-2.80599e-12
-2.99499	-40.9262	-3.02336e-12
-2.99499	-40.6758	-2.45521e-12
-2.99499	-40.4255	-1.5368e-12
-2.99499	-40.1752	-8.48034e-13
-2.99499	-39.9249	-1.71549e-12
-2.99499	-39.6746	-1.54272e-12
-2.99499	-39.4243	-6.13442e-13
-2.99499	-39.174	-1.35618e-12
-2.99499	-38.9237	-1.67644e-12
-2.99499	-38.6733	-1.14878e-12
-2.99499	-38.423	-8.32093e-13
-2.99499	-38.1727	-1.20023e-12
-2.99499	-37.9224	-8.03029e-13
-2.99499	-37.6721	-1.48866e-12
-2.99499	-37.4218	-1.11582e-12
-2.99499	-37.1715	-3.32287e-13
-2.99499	-36.9212	-1.02485e-12
-2.99499	-36.6708	-1.42618e-12
-2.99499	-36.4205	-3.46295e-13
-2.99499	-36.1702	-6.18817e-13
-2.99499	-35.9199	-1.25058e-12
-2.99499	-35.6696	-6.59602e-13
-2.99499	-35.4193	-2.0029e-13
-2.99499	-35.169	-1.19991e-12
-2.99499	-34.9186	-1.3247e-12
-2.99499	-34.6683	-4.75789e-13
-2.99499	-34.418	-1.6009e-12
-2.99499	-34.1677	-9.1137e-13
-2.99499	-33.9174	-5.3881e-13
-2.99499	-33.6671	-1.75294e-12
-2.99499	-33.4168	-1.88365e-12
-2.99499	-33.1665	-1.54075e-12
-2.99499	-32.9161	-2.57704e-12
-2.99499	-32.6658	-7.08414e-13
-2.99499	-32.4155	3.04937e-13
-2.99499	-32.1652	2.15676e-13
-2.99499	-31.9149	-5.25292e-13
-2.99499	-31.6646	-1.46109e-12
-2.99499	-31.4143	-3.83744e-13
-2.99499	-31.164	-9.59585e-13
-2.99499	-30.9136	4.25136e-13
-2.99499	-30.6633	1.83375e-13
-2.99499	-30.413	-1.09884e-12
-2.99499	-30.1627	-2.57798e-13
-2.99499	-29.9124	7.46778e-13
-2.99499	-29.6621	4.62076e-14
-2.99499	-29.4118	-1.74601e-13
-2.99499	-29.1615	6.03733e-13
-2.99499	-28.9111	2.66365e-13
-2.99499	-28.6608	-1.04005e-13
-2.99499	-28.4105	-5.41457e-13
-2.99499	-28.1602	-5.09059e-13
-2.99499	-27.9099	1.86583e-13
-2.99499	-27.6596	2.29707e-13
-2.99499	-27.4093	5.226e-13
-2.99499	-27.1589	2.54304e-13
-2.99499	-26.9086	-1.94393e-13
-2.99499	-26.6583	7.71396e-13
-2.99499	-26.408	5.53499e-13
-2.99499	-26.1577	-2.18907e-13
-2.99499	-25.9074	4.92864e-13
-2.99499	-25.6571	3.50238e-13
-2.99499	-25.4068	3.58001e-14
-2.99499	-25.1564	-1.06454e-13
-2.99499	-24.9061	-3.78515e-14
-2.99499	-24.6558	3.81816e-13
-2.99499	-24.4055	5.55309e-13
-2.99499	-24.1552	6.68824e-13
-2.99499	-23.9049	1.22209e-12
-2.99499	-23.6546	9.18816e-13
-2.99499	-23.4043	9.58194e-14
-2.99499	-23.1539	4.00257e-13
-2.99499	-22.9036	6.86193e-13
-2.99499	-22.6533	4.34748e-13
-2.99499	-22.403	1.52785e-13
-2.99499	-22.1527	1.28873e-12
-2.99499	-21.9024	9.61673e-13
-2.99499	-21.6521	1.80968e-13
-2.99499	-21.4018	7.5476e-13
-2.99499	-21.1514	1.04407e-12
-2.99499	-20.9011	4.1256e-13
-2.99499	-20.6508	5.86324e-13
-2.99499	-20.4005	1.46022e-12
-2.99499	-20.1502	8.16136e-13
-2.99499	-19.8999	3.47658e-13
-2.99499	-19.6496	3.27056e-13
-2.99499	-19.3992	3.39795e-13
-2.99499	-19.1489	1.02641e-12
-2.99499	-18.8986	1.17095e-12
-2.99499	-18.6483	3.94198e-13
-2.99499	-18.398	9.30839e-13
-2.99499	-18.1477	1.62945e-12
-2.99499	-17.8974	1.01141e-12
-2.99499	-17.6471	9.29294e-13
-2.99499	-17.3967	1.73413e-12
-2.99499	-17.1464	1.18815e-12
-2.99499	-16.8961	8.92348e-13
-2.99499	-16.6458	1.21231e-12
-2.99499	-16.3955	1.57234e-12
-2.99499	-16.1452	1.05198e-12
-2.99499	-15.8949	1.11359e-12
-2.99499	-15.6446	1.33616e-12
-2.99499	-15.3942	1.97511e-12
-2.99499	-15.1439	2.15382e-12
-2.99499	-14.8936	1.27228e-12
-2.99499	-14.6433	9.85089e-13
-2.99499	-14.393	2.38153e-12
-2.99499	-14.1427	1.65023e-12
-2.99499	-13.8924	1.18287e-12
-2.99499	-13.6421	1.73364e-12
-2.99499	-13.3917	2.15493e-12
-2.99499	-13.1414	1.53917e-12
-2.99499	-12.8911	8.62923e-13
-2.99499	-12.6408	1.82331e-12
-2.99499	-12.3905	1.94593e-12
-2.99499	-12.1402	1.25802e-12
-2.99499	-11.8899	1.33128e-12
-2.99499	-11.6395	1.80557e-12
-2.99499	-11.3892	2.13659e-12
-2.99499	-11.1389	1.7081e-12
-2.99499	-10.8886	9.769e-13
-2.99499	-10.6383	1.89973e-12
-2.99499	-10.388	1.73296e-12
-2.99499	-10.1377	1.10551e-12
-2.99499	-9.88736	1.45995e-12
-2.99499	-9.63705	1.86156e-12
-2.99499	-9.38673	1.1174e-12
-2.99499	-9.13642	1.61609e-12
-2.99499	-8.88611	2.03844e-12
-2.99499	-8.63579	1.9276e-12
-2.99499	-8.38548	1.71835e-12
-2.99499	-8.13517	6.19824e-13
-2.99499	-7.88486	1.43512e-12
-2.99499	-7.63454	1.78624e-12
-2.99499	-7.38423	1.55149e-12
-2.99499	-7.13392	1.03702e-12
-2.99499	-6.8836	8.65612e-13
-2.99499	-6.63329	1.31332e-12
-2.99499	-6.38298	1.67018e-12
-2.99499	-6.13267	2.02382e-12
-2.99499	-5.88235	2.20797e-12
-2.99499	-5.63204	1.17963e-12
-2.99499	-5.38173	1.56556e-12
-2.99499	-5.13141	2.23434e-12
-2.99499	-4.8811	1.41426e-12
-2.99499	-4.63079	1.73474e-12
-2.99499	-4.38048	2.23719e-12
-2.99499	-4.13016	2.92849e-12
-2.99499	-3.87985	2.10887e-12
-2.99499	-3.62954	1.87857e-12
-2.99499	-3.37922	2.88672e-12
-2.99499	-3.12891	2.43763e-12
-2.99499	-2.8786	1.94592e-12
-2.99499	-2.62829	2.75788e-12
-2.99499	-2.37797	3.17749e-12
-2.99499	-2.12766	3.04492e-12
-2.99499	-1.87735	2.4499e-12
-2.99499	-1.62703	2.23497e-12
-2.99499	-1.37672	3.21825e-12
-2.99499	-1.12641	2.84817e-12
-2.99499	-0.876095	2.01545e-12
-2.99499	-0.625782	2.91715e-12
[truncated: 638,802+ more rows]

## Sheet: Fig. 6f
Fig. 6f: enlarged view of the diamonds of Fig 6e
Vg (V)	Vsd (mV)	Is (A)
-1.65332	-100	-8.07985e-11
-1.65332	-99.7497	-7.85472e-11
-1.65332	-99.4994	-8.01676e-11
-1.65332	-99.2491	-8.0436e-11
-1.65332	-98.9987	-7.68955e-11
-1.65332	-98.7484	-7.69146e-11
-1.65332	-98.4981	-7.79975e-11
-1.65332	-98.2478	-7.62588e-11
-1.65332	-97.9975	-7.49057e-11
-1.65332	-97.7472	-7.61881e-11
-1.65332	-97.4969	-7.54443e-11
-1.65332	-97.2466	-7.32919e-11
-1.65332	-96.9962	-7.44833e-11
-1.65332	-96.7459	-7.49547e-11
-1.65332	-96.4956	-7.39973e-11
-1.65332	-96.2453	-7.37401e-11
-1.65332	-95.995	-7.19455e-11
-1.65332	-95.7447	-7.16012e-11
-1.65332	-95.4944	-7.25661e-11
-1.65332	-95.2441	-7.25663e-11
-1.65332	-94.9937	-7.07519e-11
-1.65332	-94.7434	-6.99104e-11
-1.65332	-94.4931	-7.14353e-11
-1.65332	-94.2428	-6.98209e-11
-1.65332	-93.9925	-6.88805e-11
-1.65332	-93.7422	-6.99151e-11
-1.65332	-93.4919	-6.92062e-11
-1.65332	-93.2416	-6.67883e-11
-1.65332	-92.9912	-6.60489e-11
-1.65332	-92.7409	-6.78704e-11
-1.65332	-92.4906	-6.67972e-11
-1.65332	-92.2403	-6.50668e-11
-1.65332	-91.99	-6.95222e-11
-1.65332	-91.7397	-7.14838e-11
-1.65332	-91.4894	-6.99003e-11
-1.65332	-91.239	-6.76063e-11
-1.65332	-90.9887	-6.71184e-11
-1.65332	-90.7384	-6.79137e-11
-1.65332	-90.4881	-6.49245e-11
-1.65332	-90.2378	-6.45818e-11
-1.65332	-89.9875	-6.41062e-11
-1.65332	-89.7372	-6.48718e-11
-1.65332	-89.4869	-6.48757e-11
-1.65332	-89.2365	-6.23503e-11
-1.65332	-88.9862	-6.247e-11
-1.65332	-88.7359	-6.26357e-11
-1.65332	-88.4856	-6.09193e-11
-1.65332	-88.2353	-6.00106e-11
-1.65332	-87.985	-6.05467e-11
-1.65332	-87.7347	-6.05395e-11
-1.65332	-87.4844	-5.77545e-11
-1.65332	-87.234	-5.9069e-11
-1.65332	-86.9837	-5.93245e-11
-1.65332	-86.7334	-5.77238e-11
-1.65332	-86.4831	-5.71155e-11
-1.65332	-86.2328	-5.79909e-11
-1.65332	-85.9825	-5.76038e-11
-1.65332	-85.7322	-5.60802e-11
-1.65332	-85.4819	-5.51354e-11
-1.65332	-85.2315	-5.60692e-11
-1.65332	-84.9812	-5.63341e-11
-1.65332	-84.7309	-5.49435e-11
-1.65332	-84.4806	-5.51248e-11
-1.65332	-84.2303	-5.54547e-11
-1.65332	-83.98	-5.43387e-11
-1.65332	-83.7297	-5.45079e-11
-1.65332	-83.4793	-5.64356e-11
-1.65332	-83.229	-5.43389e-11
-1.65332	-82.9787	-5.40636e-11
-1.65332	-82.7284	-5.56372e-11
-1.65332	-82.4781	-5.46957e-11
-1.65332	-82.2278	-5.3463e-11
-1.65332	-81.9775	-5.34916e-11
-1.65332	-81.7272	-5.30105e-11
-1.65332	-81.4768	-5.45552e-11
-1.65332	-81.2265	-5.44499e-11
-1.65332	-80.9762	-5.27193e-11
-1.65332	-80.7259	-5.36623e-11
-1.65332	-80.4756	-5.38077e-11
-1.65332	-80.2253	-5.21304e-11
-1.65332	-79.975	-5.18945e-11
-1.65332	-79.7247	-5.27392e-11
-1.65332	-79.4743	-5.05725e-11
-1.65332	-79.224	-5.102e-11
-1.65332	-78.9737	-5.20945e-11
-1.65332	-78.7234	-4.96602e-11
-1.65332	-78.4731	-5.00043e-11
-1.65332	-78.2228	-5.11568e-11
-1.65332	-77.9725	-4.93429e-11
-1.65332	-77.7222	-4.85568e-11
-1.65332	-77.4718	-4.891e-11
-1.65332	-77.2215	-5.04606e-11
-1.65332	-76.9712	-5.06052e-11
-1.65332	-76.7209	-4.83321e-11
-1.65332	-76.4706	-4.79672e-11
-1.65332	-76.2203	-4.9843e-11
-1.65332	-75.97	-4.91308e-11
-1.65332	-75.7196	-4.78815e-11
-1.65332	-75.4693	-4.92176e-11
-1.65332	-75.219	-4.89963e-11
-1.65332	-74.9687	-4.72094e-11
-1.65332	-74.7184	-4.85825e-11
-1.65332	-74.4681	-4.96571e-11
-1.65332	-74.2178	-4.90266e-11
-1.65332	-73.9675	-4.824e-11
-1.65332	-73.7171	-4.71912e-11
-1.65332	-73.4668	-4.86014e-11
-1.65332	-73.2165	-4.89037e-11
-1.65332	-72.9662	-4.69657e-11
-1.65332	-72.7159	-4.79311e-11
-1.65332	-72.4656	-4.87407e-11
-1.65332	-72.2153	-4.66308e-11
-1.65332	-71.965	-4.69592e-11
-1.65332	-71.7146	-4.77717e-11
-1.65332	-71.4643	-4.58873e-11
-1.65332	-71.214	-4.55403e-11
-1.65332	-70.9637	-4.49377e-11
-1.65332	-70.7134	-4.56893e-11
-1.65332	-70.4631	-4.6387e-11
-1.65332	-70.2128	-4.39932e-11
-1.65332	-69.9625	-4.53992e-11
-1.65332	-69.7121	-4.59315e-11
-1.65332	-69.4618	-4.44022e-11
-1.65332	-69.2115	-4.32702e-11
-1.65332	-68.9612	-4.54238e-11
-1.65332	-68.7109	-4.53816e-11
-1.65332	-68.4606	-4.42916e-11
-1.65332	-68.2103	-4.30904e-11
-1.65332	-67.9599	-4.39942e-11
-1.65332	-67.7096	-4.5714e-11
-1.65332	-67.4593	-4.34885e-11
-1.65332	-67.209	-4.39665e-11
-1.65332	-66.9587	-4.5206e-11
-1.65332	-66.7084	-4.40019e-11
-1.65332	-66.4581	-4.26516e-11
-1.65332	-66.2078	-4.34813e-11
-1.65332	-65.9574	-4.34253e-11
-1.65332	-65.7071	-4.10188e-11
-1.65332	-65.4568	-4.1368e-11
-1.65332	-65.2065	-4.19765e-11
-1.65332	-64.9562	-4.1636e-11
-1.65332	-64.7059	-4.11964e-11
-1.65332	-64.4556	-3.92707e-11
-1.65332	-64.2053	-3.85353e-11
-1.65332	-63.9549	-3.96996e-11
-1.65332	-63.7046	-3.91064e-11
-1.65332	-63.4543	-3.68862e-11
-1.65332	-63.204	-3.81104e-11
-1.65332	-62.9537	-3.78352e-11
-1.65332	-62.7034	-3.54666e-11
-1.65332	-62.4531	-3.49218e-11
-1.65332	-62.2028	-3.59516e-11
-1.65332	-61.9524	-3.39436e-11
-1.65332	-61.7021	-3.33075e-11
-1.65332	-61.4518	-3.32229e-11
-1.65332	-61.2015	-3.27601e-11
-1.65332	-60.9512	-3.172e-11
-1.65332	-60.7009	-2.92167e-11
-1.65332	-60.4506	-2.89241e-11
-1.65332	-60.2003	-2.87548e-11
-1.65332	-59.9499	-2.81652e-11
-1.65332	-59.6996	-2.59321e-11
-1.65332	-59.4493	-2.59016e-11
-1.65332	-59.199	-2.66928e-11
-1.65332	-58.9487	-2.47161e-11
-1.65332	-58.6984	-2.48123e-11
-1.65332	-58.4481	-2.58991e-11
-1.65332	-58.1977	-2.65714e-11
-1.65332	-57.9474	-2.36657e-11
-1.65332	-57.6971	-2.18949e-11
-1.65332	-57.4468	-2.1978e-11
-1.65332	-57.1965	-2.41017e-11
-1.65332	-56.9462	-2.49993e-11
-1.65332	-56.6959	-2.08164e-11
-1.65332	-56.4456	-2.0727e-11
-1.65332	-56.1952	-2.3079e-11
-1.65332	-55.9449	-2.28321e-11
-1.65332	-55.6946	-2.07681e-11
-1.65332	-55.4443	-2.32929e-11
-1.65332	-55.194	-2.26843e-11
-1.65332	-54.9437	-2.18596e-11
-1.65332	-54.6934	-2.32163e-11
-1.65332	-54.4431	-2.31655e-11
-1.65332	-54.1927	-2.19081e-11
-1.65332	-53.9424	-2.16847e-11
-1.65332	-53.6921	-2.04074e-11
-1.65332	-53.4418	-2.05768e-11
-1.65332	-53.1915	-2.1373e-11
-1.65332	-52.9412	-1.86909e-11
-1.65332	-52.6909	-1.83441e-11
-1.65332	-52.4406	-1.9853e-11
-1.65332	-52.1902	-1.96972e-11
-1.65332	-51.9399	-2.07572e-11
-1.65332	-51.6896	-2.43319e-11
-1.65332	-51.4393	-6.95413e-12
-1.65332	-51.189	-2.09306e-11
-1.65332	-50.9387	-2.45766e-11
-1.65332	-50.6884	-2.59678e-11
-1.65332	-50.438	-2.52886e-11
-1.65332	-50.1877	-2.02506e-11
-1.65332	-49.9374	-1.69388e-11
-1.65332	-49.6871	-1.27885e-11
-1.65332	-49.4368	-7.42765e-12
-1.65332	-49.1865	-2.75607e-12
-1.65332	-48.9362	1.63136e-13
-1.65332	-48.6859	3.07302e-12
-1.65332	-48.4355	2.59112e-12
-1.65332	-48.1852	1.24176e-12
-1.65332	-47.9349	2.7622e-12
-1.65332	-47.6846	2.69195e-12
-1.65332	-47.4343	1.1437e-12
-1.65332	-47.184	1.89084e-12
-1.65332	-46.9337	2.85088e-12
-1.65332	-46.6834	1.50724e-12
-1.65332	-46.433	9.22982e-13
-1.65332	-46.1827	1.2306e-12
-1.65332	-45.9324	1.71349e-12
-1.65332	-45.6821	2.90632e-12
-1.65332	-45.4318	2.1848e-12
-1.65332	-45.1815	9.97807e-13
-1.65332	-44.9312	1.08478e-12
-1.65332	-44.6809	3.05833e-12
-1.65332	-44.4305	1.67211e-12
-1.65332	-44.1802	1.31522e-12
-1.65332	-43.9299	2.01393e-12
-1.65332	-43.6796	2.86554e-12
-1.65332	-43.4293	2.79747e-12
-1.65332	-43.179	2.88909e-12
-1.65332	-42.9287	1.10482e-12
-1.65332	-42.6783	1.67934e-12
-1.65332	-42.428	2.79409e-12
-1.65332	-42.1777	2.35695e-12
-1.65332	-41.9274	1.12178e-12
-1.65332	-41.6771	2.63105e-12
-1.65332	-41.4268	2.16198e-12
-1.65332	-41.1765	1.09352e-12
-1.65332	-40.9262	1.07658e-12
-1.65332	-40.6758	1.30854e-12
-1.65332	-40.4255	2.96628e-12
-1.65332	-40.1752	1.77397e-12
-1.65332	-39.9249	1.24276e-12
-1.65332	-39.6746	2.84281e-12
-1.65332	-39.4243	2.83336e-12
-1.65332	-39.174	2.27316e-12
-1.65332	-38.9237	1.0908e-12
-1.65332	-38.6733	2.32758e-12
-1.65332	-38.423	2.8475e-12
-1.65332	-38.1727	1.44319e-12
-1.65332	-37.9224	1.66465e-12
-1.65332	-37.6721	2.94429e-12
-1.65332	-37.4218	2.07157e-12
-1.65332	-37.1715	9.20694e-13
-1.65332	-36.9212	2.93752e-12
-1.65332	-36.6708	1.38728e-12
-1.65332	-36.4205	2.14547e-12
-1.65332	-36.1702	2.92016e-12
-1.65332	-35.9199	1.51532e-12
-1.65332	-35.6696	2.06122e-12
-1.65332	-35.4193	3.04611e-12
-1.65332	-35.169	1.74633e-12
-1.65332	-34.9186	1.45388e-12
-1.65332	-34.6683	2.00306e-12
-1.65332	-34.418	2.83117e-12
-1.65332	-34.1677	3.50486e-12
-1.65332	-33.9174	2.78218e-12
-1.65332	-33.6671	1.27332e-12
-1.65332	-33.4168	1.81622e-12
-1.65332	-33.1665	3.01901e-12
-1.65332	-32.9161	1.87793e-12
-1.65332	-32.6658	1.60251e-12
-1.65332	-32.4155	3.1746e-12
-1.65332	-32.1652	2.27635e-12
-1.65332	-31.9149	1.22469e-12
-1.65332	-31.6646	2.22856e-12
-1.65332	-31.4143	2.80603e-12
-1.65332	-31.164	1.38306e-12
-1.65332	-30.9136	1.43731e-12
-1.65332	-30.6633	2.84394e-12
-1.65332	-30.413	1.83939e-12
-1.65332	-30.1627	1.60506e-12
-1.65332	-29.9124	2.79355e-12
-1.65332	-29.6621	2.6798e-12
-1.65332	-29.4118	1.46674e-12
-1.65332	-29.1615	2.09153e-12
-1.65332	-28.9111	3.07723e-12
-1.65332	-28.6608	2.53852e-12
-1.65332	-28.4105	2.2066e-12
-1.65332	-28.1602	1.61816e-12
-1.65332	-27.9099	2.84534e-12
-1.65332	-27.6596	3.3185e-12
-1.65332	-27.4093	2.10428e-12
-1.65332	-27.1589	1.65516e-12
-1.65332	-26.9086	3.23041e-12
-1.65332	-26.6583	2.30579e-12
-1.65332	-26.408	1.51739e-12
-1.65332	-26.1577	2.90077e-12
-1.65332	-25.9074	2.90076e-12
-1.65332	-25.6571	1.10425e-12
-1.65332	-25.4068	2.04712e-12
-1.65332	-25.1564	3.40904e-12
-1.65332	-24.9061	1.75604e-12
-1.65332	-24.6558	2.1887e-12
-1.65332	-24.4055	3.20738e-12
-1.65332	-24.1552	1.72399e-12
-1.65332	-23.9049	1.58467e-12
-1.65332	-23.6546	2.41063e-12
-1.65332	-23.4043	3.1e-12
-1.65332	-23.1539	2.63252e-12
-1.65332	-22.9036	1.37473e-12
-1.65332	-22.6533	2.05737e-12
-1.65332	-22.403	3.1309e-12
-1.65332	-22.1527	1.66555e-12
-1.65332	-21.9024	1.87022e-12
-1.65332	-21.6521	3.06106e-12
-1.65332	-21.4018	2.03218e-12
-1.65332	-21.1514	1.33465e-12
-1.65332	-20.9011	2.28706e-12
-1.65332	-20.6508	3.07077e-12
-1.65332	-20.4005	3.18582e-12
-1.65332	-20.1502	2.30347e-12
-1.65332	-19.8999	1.23232e-12
-1.65332	-19.6496	2.81571e-12
-1.65332	-19.3992	2.75434e-12
-1.65332	-19.1489	1.44997e-12
-1.65332	-18.8986	2.24023e-12
-1.65332	-18.6483	3.20101e-12
-1.65332	-18.398	2.06881e-12
-1.65332	-18.1477	1.57667e-12
-1.65332	-17.8974	2.56027e-12
-1.65332	-17.6471	2.90153e-12
-1.65332	-17.3967	2.96827e-12
-1.65332	-17.1464	2.65285e-12
-1.65332	-16.8961	1.68316e-12
-1.65332	-16.6458	1.59328e-12
-1.65332	-16.3955	3.16716e-12
-1.65332	-16.1452	2.53153e-12
-1.65332	-15.8949	1.41092e-12
-1.65332	-15.6446	2.43126e-12
-1.65332	-15.3942	2.88499e-12
-1.65332	-15.1439	1.44958e-12
-1.65332	-14.8936	2.31121e-12
-1.65332	-14.6433	2.96583e-12
-1.65332	-14.393	2.86732e-12
-1.65332	-14.1427	2.278e-12
-1.65332	-13.8924	1.43915e-12
-1.65332	-13.6421	2.58729e-12
-1.65332	-13.3917	2.96493e-12
-1.65332	-13.1414	1.62338e-12
-1.65332	-12.8911	1.96818e-12
-1.65332	-12.6408	3.31489e-12
-1.65332	-12.3905	2.47617e-12
-1.65332	-12.1402	1.67517e-12
-1.65332	-11.8899	3.12576e-12
-1.65332	-11.6395	2.43875e-12
-1.65332	-11.3892	1.61586e-12
-1.65332	-11.1389	3.10402e-12
-1.65332	-10.8886	3.41363e-12
-1.65332	-10.6383	3.11343e-12
-1.65332	-10.388	1.40745e-12
-1.65332	-10.1377	2.64549e-12
-1.65332	-9.88736	3.27427e-12
-1.65332	-9.63705	1.54996e-12
-1.65332	-9.38673	1.85049e-12
-1.65332	-9.13642	3.42573e-12
-1.65332	-8.88611	2.36593e-12
-1.65332	-8.63579	1.87809e-12
-1.65332	-8.38548	3.51899e-12
-1.65332	-8.13517	3.21628e-12
-1.65332	-7.88486	2.8627e-12
-1.65332	-7.63454	1.6001e-12
-1.65332	-7.38423	2.11752e-12
-1.65332	-7.13392	3.146e-12
-1.65332	-6.8836	2.22359e-12
-1.65332	-6.63329	1.61358e-12
-1.65332	-6.38298	3.13827e-12
-1.65332	-6.13267	2.96749e-12
-1.65332	-5.88235	1.61492e-12
-1.65332	-5.63204	2.1165e-12
-1.65332	-5.38173	3.08654e-12
-1.65332	-5.13141	1.74944e-12
-1.65332	-4.8811	1.60521e-12
-1.65332	-4.63079	1.85875e-12
-1.65332	-4.38048	2.71732e-12
-1.65332	-4.13016	3.15419e-12
-1.65332	-3.87985	2.62828e-12
-1.65332	-3.62954	1.71217e-12
-1.65332	-3.37922	1.94454e-12
-1.65332	-3.12891	2.83265e-12
-1.65332	-2.8786	1.76586e-12
-1.65332	-2.62829	1.46965e-12
-1.65332	-2.37797	3.20099e-12
-1.65332	-2.12766	2.06093e-12
-1.65332	-1.87735	1.65574e-12
-1.65332	-1.62703	3.16726e-12
-1.65332	-1.37672	2.09879e-12
-1.65332	-1.12641	1.66419e-12
-1.65332	-0.876095	2.42386e-12
-1.65332	-0.625782	3.11316e-12
-1.65332	-0.375469	2.04449e-12
-1.65332	-0.125156	1.63314e-12
-1.65332	0.125156	3.14738e-12
-1.65332	0.375469	2.07193e-12
-1.65332	0.625782	1.55466e-12
-1.65332	0.876095	3.00753e-12
-1.65332	1.12641	2.91189e-12
-1.65332	1.37672	1.36796e-12
-1.65332	1.62703	1.9346e-12
-1.65332	1.87735	3.09299e-12
-1.65332	2.12766	1.85896e-12
-1.65332	2.37797	1.77e-12
-1.65332	2.62829	1.80385e-12
-1.65332	2.8786	1.82282e-12
-1.65332	3.12891	3.30337e-12
-1.65332	3.37922	2.46899e-12
-1.65332	3.62954	1.75662e-12
-1.65332	3.87985	2.94062e-12
-1.65332	4.13016	3.08081e-12
-1.65332	4.38048	1.69547e-12
-1.65332	4.63079	2.55947e-12
-1.65332	4.8811	2.98642e-12
-1.65332	5.13141	1.66495e-12
-1.65332	5.38173	2.27905e-12
-1.65332	5.63204	2.83167e-12
-1.65332	5.88235	3.315e-12
-1.65332	6.13267	3.15323e-12
-1.65332	6.38298	1.86982e-12
-1.65332	6.63329	1.90868e-12
-1.65332	6.8836	3.11532e-12
-1.65332	7.13392	2.17188e-12
-1.65332	7.38423	1.7894e-12
-1.65332	7.63454	3.14744e-12
-1.65332	7.88486	2.51333e-12
-1.65332	8.13517	1.54779e-12
-1.65332	8.38548	2.98351e-12
-1.65332	8.63579	2.77478e-12
-1.65332	8.88611	1.51405e-12
-1.65332	9.13642	2.93968e-12
-1.65332	9.38673	2.99374e-12
-1.65332	9.63705	1.78738e-12
-1.65332	9.88736	1.64739e-12
-1.65332	10.1377	1.63715e-12
-1.65332	10.388	2.98701e-12
-1.65332	10.6383	2.98054e-12
-1.65332	10.8886	1.69577e-12
-1.65332	11.1389	1.64891e-12
-1.65332	11.3892	2.78231e-12
-1.65332	11.6395	2.93274e-12
-1.65332	11.8899	1.58778e-12
-1.65332	12.1402	2.37563e-12
-1.65332	12.3905	3.09674e-12
-1.65332	12.6408	1.91623e-12
-1.65332	12.8911	1.76725e-12
-1.65332	13.1414	2.3746e-12
-1.65332	13.3917	3.16918e-12
-1.65332	13.6421	3.00862e-12
-1.65332	13.8924	3.11412e-12
-1.65332	14.1427	3.00108e-12
-1.65332	14.393	1.52386e-12
-1.65332	14.6433	1.92558e-12
-1.65332	14.8936	3.27538e-12
-1.65332	15.1439	2.28307e-12
-1.65332	15.3942	1.76332e-12
-1.65332	15.6446	3.1014e-12
-1.65332	15.8949	3.04748e-12
-1.65332	16.1452	1.74785e-12
-1.65332	16.3955	2.45499e-12
-1.65332	16.6458	3.32951e-12
-1.65332	16.8961	2.41607e-12
-1.65332	17.1464	1.91583e-12
-1.65332	17.3967	2.84125e-12
-1.65332	17.6471	3.16488e-12
-1.65332	17.8974	1.68782e-12
-1.65332	18.1477	2.32803e-12
-1.65332	18.398	3.39007e-12
-1.65332	18.6483	3.01503e-12
-1.65332	18.8986	2.21149e-12
-1.65332	19.1489	1.4982e-12
-1.65332	19.3992	1.86937e-12
-1.65332	19.6496	3.12056e-12
-1.65332	19.8999	1.56161e-12
-1.65332	20.1502	1.97302e-12
-1.65332	20.4005	3.44544e-12
-1.65332	20.6508	2.79539e-12
-1.65332	20.9011	1.76954e-12
-1.65332	21.1514	2.7199e-12
-1.65332	21.4018	3.39649e-12
-1.65332	21.6521	3.18448e-12
-1.65332	21.9024	3.21768e-12
-1.65332	22.1527	1.69206e-12
-1.65332	22.403	2.12389e-12
-1.65332	22.6533	3.39971e-12
-1.65332	22.9036	2.27305e-12
-1.65332	23.1539	1.81368e-12
-1.65332	23.4043	2.88339e-12
-1.65332	23.6546	3.14111e-12
-1.65332	23.9049	1.95175e-12
-1.65332	24.1552	2.0702e-12
-1.65332	24.4055	3.12814e-12
-1.65332	24.6558	1.90653e-12
-1.65332	24.9061	1.64737e-12
-1.65332	25.1564	1.90052e-12
-1.65332	25.4068	2.1297e-12
-1.65332	25.6571	3.27415e-12
-1.65332	25.9074	1.86381e-12
-1.65332	26.1577	1.87827e-12
-1.65332	26.408	3.25436e-12
-1.65332	26.6583	2.37878e-12
-1.65332	26.9086	1.49849e-12
-1.65332	27.1589	3.2716e-12
-1.65332	27.4093	2.57032e-12
-1.65332	27.6596	1.54014e-12
-1.65332	27.9099	1.85477e-12
-1.65332	28.1602	2.50068e-12
-1.65332	28.4105	3.20538e-12
-1.65332	28.6608	2.14553e-12
-1.65332	28.9111	1.72976e-12
-1.65332	29.1615	3.31931e-12
-1.65332	29.4118	3.0358e-12
-1.65332	29.6621	1.67648e-12
-1.65332	29.9124	1.9742e-12
-1.65332	30.1627	3.25062e-12
-1.65332	30.413	2.22249e-12
-1.65332	30.6633	1.28331e-12
-1.65332	30.9136	2.42151e-12
-1.65332	31.164	3.17346e-12
-1.65332	31.4143	1.81134e-12
-1.65332	31.6646	1.80404e-12
-1.65332	31.9149	1.87961e-12
-1.65332	32.1652	3.23624e-12
-1.65332	32.4155	3.13193e-12
-1.65332	32.6658	2.88827e-12
-1.65332	32.9161	6.53477e-12
-1.65332	33.1665	6.42921e-12
-1.65332	33.4168	4.98426e-12
-1.65332	33.6671	4.61726e-12
-1.65332	33.9174	5.71063e-12
-1.65332	34.1677	4.64171e-12
-1.65332	34.418	4.38172e-12
-1.65332	34.6683	3.81345e-12
-1.65332	34.9186	3.74787e-12
-1.65332	35.169	4.68916e-12
-1.65332	35.4193	4.09892e-12
-1.65332	35.6696	3.47159e-12
-1.65332	35.9199	4.23914e-12
-1.65332	36.1702	4.57944e-12
-1.65332	36.4205	3.72408e-12
-1.65332	36.6708	2.9816e-12
-1.65332	36.9212	4.23583e-12
-1.65332	37.1715	4.38586e-12
-1.65332	37.4218	2.70285e-12
-1.65332	37.6721	3.82181e-12
-1.65332	37.9224	4.67992e-12
-1.65332	38.1727	4.73912e-12
-1.65332	38.423	4.14021e-12
-1.65332	38.6733	2.85842e-12
-1.65332	38.9237	3.27976e-12
-1.65332	39.174	4.45902e-12
-1.65332	39.4243	4.64902e-12
-1.65332	39.6746	3.36118e-12
-1.65332	39.9249	3.22978e-12
-1.65332	40.1752	4.41868e-12
-1.65332	40.4255	4.7633e-12
-1.65332	40.6758	3.32896e-12
-1.65332	40.9262	4.11964e-12
-1.65332	41.1765	4.71535e-12
-1.65332	41.4268	3.26738e-12
-1.65332	41.6771	3.21398e-12
-1.65332	41.9274	3.7672e-12
-1.65332	42.1777	4.87388e-12
-1.65332	42.428	3.71936e-12
-1.65332	42.6783	3.54949e-12
-1.65332	42.9287	4.5537e-12
-1.65332	43.179	4.90355e-12
-1.65332	43.4293	3.60219e-12
-1.65332	43.6796	4.16392e-12
-1.65332	43.9299	5.02745e-12
-1.65332	44.1802	5.30933e-12
-1.65332	44.4305	5.45947e-12
-1.65332	44.6809	6.28034e-12
-1.65332	44.9312	6.99827e-12
-1.65332	45.1815	7.89546e-12
-1.65332	45.4318	7.35799e-12
-1.65332	45.6821	6.58846e-12
-1.65332	45.9324	7.77412e-12
-1.65332	46.1827	7.39029e-12
-1.65332	46.433	6.34032e-12
-1.65332	46.6834	6.65504e-12
-1.65332	46.9337	7.65804e-12
-1.65332	47.184	7.05403e-12
-1.65332	47.4343	6.4656e-12
-1.65332	47.6846	7.64819e-12
-1.65332	47.9349	7.67105e-12
-1.65332	48.1852	6.57247e-12
-1.65332	48.4355	7.12008e-12
-1.65332	48.6859	7.83866e-12
-1.65332	48.9362	6.90221e-12
-1.65332	49.1865	6.68511e-12
-1.65332	49.4368	6.53316e-12
-1.65332	49.6871	6.779e-12
-1.65332	49.9374	8.13433e-12
-1.65332	50.1877	8.05224e-12
-1.65332	50.438	6.58819e-12
-1.65332	50.6884	7.83428e-12
-1.65332	50.9387	8.74499e-12
-1.65332	51.189	7.83714e-12
-1.65332	51.4393	7.22473e-12
-1.65332	51.6896	8.66405e-12
-1.65332	51.9399	8.1546e-12
-1.65332	52.1902	6.97104e-12
-1.65332	52.4406	8.42037e-12
-1.65332	52.6909	8.3959e-12
-1.65332	52.9412	7.75367e-12
-1.65332	53.1915	7.48739e-12
-1.65332	53.4418	8.72393e-12
-1.65332	53.6921	8.65591e-12
-1.65332	53.9424	8.14722e-12
-1.65332	54.1927	7.47725e-12
-1.65332	54.4431	8.03997e-12
-1.65332	54.6934	9.03489e-12
-1.65332	54.9437	8.54221e-12
-1.65332	55.194	7.9492e-12
-1.65332	55.4443	8.57889e-12
-1.65332	55.6946	9.01575e-12
-1.65332	55.9449	7.90964e-12
-1.65332	56.1952	7.61414e-12
-1.65332	56.4456	9.32213e-12
-1.65332	56.6959	9.33823e-12
-1.65332	56.9462	8.83788e-12
-1.65332	57.1965	9.17524e-12
-1.65332	57.4468	7.96442e-12
-1.65332	57.6971	9.01688e-12
-1.65332	57.9474	9.73071e-12
-1.65332	58.1977	9.52035e-12
-1.65332	58.4481	9.31296e-12
-1.65332	58.6984	1.02328e-11
-1.65332	58.9487	1.12179e-11
-1.65332	59.199	1.06236e-11
-1.65332	59.4493	1.05499e-11
-1.65332	59.6996	1.26016e-11
-1.65332	59.9499	1.1295e-11
-1.65332	60.2003	9.99163e-12
-1.65332	60.4506	1.23005e-11
-1.65332	60.7009	1.21789e-11
-1.65332	60.9512	1.11233e-11
-1.65332	61.2015	1.11674e-11
-1.65332	61.4518	1.25072e-11
-1.65332	61.7021	1.13479e-11
-1.65332	61.9524	1.11052e-11
-1.65332	62.2028	1.18748e-11
-1.65332	62.4531	1.27925e-11
-1.65332	62.7034	1.22712e-11
-1.65332	62.9537	1.06285e-11
-1.65332	63.204	1.15357e-11
-1.65332	63.4543	1.19836e-11
-1.65332	63.7046	1.36153e-11
-1.65332	63.9549	1.29226e-11
-1.65332	64.2053	1.20184e-11
-1.65332	64.4556	1.31208e-11
-1.65332	64.7059	1.33978e-11
-1.65332	64.9562	1.22973e-11
-1.65332	65.2065	1.24158e-11
-1.65332	65.4568	1.36217e-11
-1.65332	65.7071	1.23804e-11
-1.65332	65.9574	1.2302e-11
-1.65332	66.2078	1.32646e-11
-1.65332	66.4581	1.35206e-11
-1.65332	66.7084	1.22215e-11
-1.65332	66.9587	1.33967e-11
-1.65332	67.209	1.40501e-11
-1.65332	67.4593	1.38536e-11
-1.65332	67.7096	1.34024e-11
-1.65332	67.9599	1.27771e-11
-1.65332	68.2103	1.26338e-11
-1.65332	68.4606	1.42576e-11
-1.65332	68.7109	1.36574e-11
-1.65332	68.9612	1.2586e-11
-1.65332	69.2115	1.40549e-11
-1.65332	69.4618	1.38872e-11
-1.65332	69.7121	1.28442e-11
-1.65332	69.9625	1.33789e-11
-1.65332	70.2128	1.48144e-11
-1.65332	70.4631	1.39905e-11
-1.65332	70.7134	1.33706e-11
-1.65332	70.9637	1.28657e-11
-1.65332	71.214	1.32037e-11
-1.65332	71.4643	1.32406e-11
-1.65332	71.7146	1.45265e-11
-1.65332	71.965	1.44372e-11
-1.65332	72.2153	1.32441e-11
-1.65332	72.4656	1.4238e-11
-1.65332	72.7159	1.48582e-11
-1.65332	72.9662	1.35814e-11
-1.65332	73.2165	1.35586e-11
-1.65332	73.4668	1.48789e-11
-1.65332	73.7171	1.43151e-11
-1.65332	73.9675	1.36381e-11
-1.65332	74.2178	1.35694e-11
-1.65332	74.4681	1.46336e-11
-1.65332	74.7184	1.52557e-11
-1.65332	74.9687	1.48391e-11
-1.65332	75.219	1.41299e-11
-1.65332	75.4693	1.38693e-11
-1.65332	75.7196	1.4478e-11
-1.65332	75.97	1.54404e-11
-1.65332	76.2203	1.46989e-11
-1.65332	76.4706	1.43437e-11
-1.65332	76.7209	1.65939e-11
-1.65332	76.9712	1.81276e-11
-1.65332	77.2215	1.71505e-11
-1.65332	77.4718	1.78923e-11
-1.65332	77.7222	1.88513e-11
-1.65332	77.9725	1.80927e-11
-1.65332	78.2228	1.75476e-11
-1.65332	78.4731	1.89361e-11
-1.65332	78.7234	1.80401e-11
-1.65332	78.9737	1.773e-11
-1.65332	79.224	1.8387e-11
-1.65332	79.4743	1.89674e-11
-1.65332	79.7247	1.80853e-11
-1.65332	79.975	1.78233e-11
-1.65332	80.2253	1.74211e-11
-1.65332	80.4756	1.80511e-11
-1.65332	80.7259	1.94574e-11
-1.65332	80.9762	1.89824e-11
-1.65332	81.2265	1.93117e-11
-1.65332	81.4768	2.201e-11
-1.65332	81.7272	2.37919e-11
-1.65332	81.9775	2.08813e-11
-1.65332	82.2278	2.02657e-11
-1.65332	82.4781	2.40052e-11
-1.65332	82.7284	1.91446e-11
-1.65332	82.9787	2.55439e-11
-1.65332	83.229	2.48869e-11
-1.65332	83.4793	2.34829e-11
-1.65332	83.7297	2.44187e-11
-1.65332	83.98	2.00485e-11
-1.65332	84.2303	2.17259e-11
-1.65332	84.4806	2.18543e-11
-1.65332	84.7309	2.44118e-11
-1.65332	84.9812	2.31921e-11
-1.65332	85.2315	2.43571e-11
-1.65332	85.4819	2.44012e-11
-1.65332	85.7322	2.97999e-11
-1.65332	85.9825	2.93523e-11
-1.65332	86.2328	2.99142e-11
-1.65332	86.4831	3.17754e-11
-1.65332	86.7334	3.03451e-11
-1.65332	86.9837	2.87648e-11
-1.65332	87.234	3.13124e-11
-1.65332	87.4844	3.2312e-11
-1.65332	87.7347	3.14707e-11
-1.65332	87.985	2.97534e-11
-1.65332	88.2353	2.99788e-11
-1.65332	88.4856	3.19706e-11
-1.65332	88.7359	3.16427e-11
-1.65332	88.9862	3.13128e-11
-1.65332	89.2365	3.24112e-11
-1.65332	89.4869	3.16742e-11
-1.65332	89.7372	3.07696e-11
-1.65332	89.9875	3.15313e-11
-1.65332	90.2378	3.23041e-11
-1.65332	90.4881	3.05662e-11
-1.65332	90.7384	3.05604e-11
-1.65332	90.9887	3.32085e-11
-1.65332	91.239	3.35629e-11
-1.65332	91.4894	3.32245e-11
-1.65332	91.7397	3.33053e-11
-1.65332	91.99	3.28739e-11
-1.65332	92.2403	3.28619e-11
-1.65332	92.4906	3.25079e-11
-1.65332	92.7409	3.28776e-11
-1.65332	92.9912	3.38313e-11
-1.65332	93.2416	3.26554e-11
-1.65332	93.4919	3.25107e-11
-1.65332	93.7422	3.40387e-11
-1.65332	93.9925	3.32886e-11
-1.65332	94.2428	3.31079e-11
-1.65332	94.4931	3.45719e-11
-1.65332	94.7434	3.40071e-11
-1.65332	94.9937	3.28841e-11
-1.65332	95.2441	3.49174e-11
-1.65332	95.4944	3.55799e-11
-1.65332	95.7447	3.5462e-11
-1.65332	95.995	3.53365e-11
-1.65332	96.2453	3.43659e-11
-1.65332	96.4956	3.54086e-11
-1.65332	96.7459	3.67293e-11
-1.65332	96.9962	3.58685e-11
-1.65332	97.2466	3.53198e-11
-1.65332	97.4969	3.68196e-11
-1.65332	97.7472	3.72197e-11
-1.65332	97.9975	3.61023e-11
-1.65332	98.2478	3.77615e-11
-1.65332	98.4981	3.7747e-11
-1.65332	98.7484	3.65796e-11
-1.65332	98.9987	3.72392e-11
-1.65332	99.2491	3.86707e-11
-1.65332	99.4994	3.89824e-11
-1.65332	99.7497	3.84835e-11
-1.65332	100	3.78975e-11
-1.65081	-100	-8.50083e-11
-1.65081	-99.7497	-8.42009e-11
-1.65081	-99.4994	-8.3194e-11
-1.65081	-99.2491	-8.19553e-11
-1.65081	-98.9987	-8.10582e-11
-1.65081	-98.7484	-8.31408e-11
-1.65081	-98.4981	-8.21687e-11
-1.65081	-98.2478	-8.06146e-11
-1.65081	-97.9975	-8.05697e-11
-1.65081	-97.7472	-8.06107e-11
-1.65081	-97.4969	-7.77891e-11
-1.65081	-97.2466	-7.89868e-11
-1.65081	-96.9962	-7.94565e-11
-1.65081	-96.7459	-7.77732e-11
-1.65081	-96.4956	-7.60564e-11
-1.65081	-96.2453	-7.54606e-11
-1.65081	-95.995	-7.61644e-11
-1.65081	-95.7447	-7.45837e-11
-1.65081	-95.4944	-7.3898e-11
-1.65081	-95.2441	-7.46519e-11
-1.65081	-94.9937	-7.48507e-11
-1.65081	-94.7434	-7.22678e-11
-1.65081	-94.4931	-7.29471e-11
-1.65081	-94.2428	-7.33966e-11
-1.65081	-93.9925	-7.14632e-11
-1.65081	-93.7422	-7.25228e-11
-1.65081	-93.4919	-7.30274e-11
-1.65081	-93.2416	-7.23172e-11
-1.65081	-92.9912	-7.15983e-11
-1.65081	-92.7409	-6.98238e-11
-1.65081	-92.4906	-7.01486e-11
-1.65081	-92.2403	-7.06297e-11
-1.65081	-91.99	-6.90038e-11
-1.65081	-91.7397	-6.77222e-11
-1.65081	-91.4894	-6.92259e-11
-1.65081	-91.239	-6.82495e-11
-1.65081	-90.9887	-6.66251e-11
-1.65081	-90.7384	-6.69314e-11
-1.65081	-90.4881	-6.69372e-11
-1.65081	-90.2378	-6.55118e-11
-1.65081	-89.9875	-6.52438e-11
-1.65081	-89.7372	-6.35458e-11
-1.65081	-89.4869	-6.40205e-11
-1.65081	-89.2365	-6.42452e-11
-1.65081	-88.9862	-6.29017e-11
-1.65081	-88.7359	-6.17682e-11
-1.65081	-88.4856	-6.27025e-11
-1.65081	-88.2353	-6.17886e-11
-1.65081	-87.985	-5.86063e-11
-1.65081	-87.7347	-5.95025e-11
-1.65081	-87.4844	-5.98296e-11
-1.65081	-87.234	-5.83229e-11
-1.65081	-86.9837	-5.7878e-11
-1.65081	-86.7334	-5.78331e-11
-1.65081	-86.4831	-5.77832e-11
-1.65081	-86.2328	-5.56275e-11
-1.65081	-85.9825	-5.61766e-11
-1.65081	-85.7322	-5.68245e-11
-1.65081	-85.4819	-5.67406e-11
-1.65081	-85.2315	-5.60341e-11
-1.65081	-84.9812	-5.43855e-11
-1.65081	-84.7309	-5.47451e-11
-1.65081	-84.4806	-5.51256e-11
-1.65081	-84.2303	-5.377e-11
-1.65081	-83.98	-5.35293e-11
-1.65081	-83.7297	-5.45537e-11
-1.65081	-83.4793	-5.44696e-11
-1.65081	-83.229	-5.33328e-11
-1.65081	-82.9787	-5.3726e-11
-1.65081	-82.7284	-5.45142e-11
-1.65081	-82.4781	-5.42268e-11
-1.65081	-82.2278	-5.39443e-11
-1.65081	-81.9775	-5.38952e-11
-1.65081	-81.7272	-5.25394e-11
-1.65081	-81.4768	-5.20885e-11
-1.65081	-81.2265	-5.32424e-11
-1.65081	-80.9762	-5.31686e-11
-1.65081	-80.7259	-5.18266e-11
-1.65081	-80.4756	-5.11031e-11
-1.65081	-80.2253	-5.25059e-11
-1.65081	-79.975	-5.10244e-11
-1.65081	-79.7247	-5.09376e-11
-1.65081	-79.4743	-5.1664e-11
-1.65081	-79.224	-5.07467e-11
-1.65081	-78.9737	-4.92436e-11
-1.65081	-78.7234	-4.92881e-11
-1.65081	-78.4731	-5.002e-11
-1.65081	-78.2228	-4.91733e-11
-1.65081	-77.9725	-4.7755e-11
-1.65081	-77.7222	-4.87563e-11
-1.65081	-77.4718	-4.91573e-11
-1.65081	-77.2215	-4.73332e-11
-1.65081	-76.9712	-4.74875e-11
-1.65081	-76.7209	-4.79491e-11
-1.65081	-76.4706	-4.85129e-11
-1.65081	-76.2203	-4.89045e-11
-1.65081	-75.97	-4.68698e-11
-1.65081	-75.7196	-4.7043e-11
-1.65081	-75.4693	-4.8331e-11
-1.65081	-75.219	-4.66056e-11
-1.65081	-74.9687	-4.64217e-11
-1.65081	-74.7184	-4.78727e-11
-1.65081	-74.4681	-4.75164e-11
-1.65081	-74.2178	-4.57715e-11
-1.65081	-73.9675	-4.66582e-11
-1.65081	-73.7171	-4.79154e-11
-1.65081	-73.4668	-4.64252e-11
-1.65081	-73.2165	-4.61357e-11
-1.65081	-72.9662	-4.63727e-11
-1.65081	-72.7159	-4.60649e-11
-1.65081	-72.4656	-4.72922e-11
-1.65081	-72.2153	-4.59711e-11
-1.65081	-71.965	-4.54714e-11
-1.65081	-71.7146	-4.69894e-11
-1.65081	-71.4643	-4.59458e-11
-1.65081	-71.214	-4.4754e-11
-1.65081	-70.9637	-4.51264e-11
-1.65081	-70.7134	-4.61403e-11
-1.65081	-70.4631	-4.44757e-11
-1.65081	-70.2128	-4.4068e-11
-1.65081	-69.9625	-4.50344e-11
-1.65081	-69.7121	-4.46175e-11
-1.65081	-69.4618	-4.29426e-11
-1.65081	-69.2115	-4.50134e-11
-1.65081	-68.9612	-4.50412e-11
-1.65081	-68.7109	-4.37905e-11
-1.65081	-68.4606	-4.38577e-11
-1.65081	-68.2103	-4.24102e-11
-1.65081	-67.9599	-4.31583e-11
-1.65081	-67.7096	-4.38591e-11
-1.65081	-67.4593	-4.2433e-11
-1.65081	-67.209	-4.26058e-11
-1.65081	-66.9587	-4.31497e-11
-1.65081	-66.7084	-4.31246e-11
-1.65081	-66.4581	-4.13914e-11
-1.65081	-66.2078	-4.18572e-11
-1.65081	-65.9574	-4.268e-11
-1.65081	-65.7071	-4.18327e-11
-1.65081	-65.4568	-4.16518e-11
-1.65081	-65.2065	-4.04728e-11
-1.65081	-64.9562	-4.00155e-11
-1.65081	-64.7059	-4.11495e-11
-1.65081	-64.4556	-3.96839e-11
-1.65081	-64.2053	-3.87302e-11
-1.65081	-63.9549	-3.95671e-11
-1.65081	-63.7046	-3.89436e-11
-1.65081	-63.4543	-3.83099e-11
-1.65081	-63.204	-3.65816e-11
-1.65081	-62.9537	-3.59565e-11
-1.65081	-62.7034	-3.6847e-11
-1.65081	-62.4531	-3.72335e-11
-1.65081	-62.2028	-3.4658e-11
-1.65081	-61.9524	-3.47054e-11
-1.65081	-61.7021	-3.53123e-11
-1.65081	-61.4518	-3.27332e-11
-1.65081	-61.2015	-3.21475e-11
-1.65081	-60.9512	-3.2891e-11
-1.65081	-60.7009	-3.14846e-11
-1.65081	-60.4506	-2.97895e-11
-1.65081	-60.2003	-2.983e-11
-1.65081	-59.9499	-2.84932e-11
-1.65081	-59.6996	-2.78203e-11
-1.65081	-59.4493	-2.57632e-11
-1.65081	-59.199	-2.52226e-11
-1.65081	-58.9487	-2.57235e-11
-1.65081	-58.6984	-2.49542e-11
-1.65081	-58.4481	-2.31436e-11
-1.65081	-58.1977	-2.35164e-11
-1.65081	-57.9474	-2.41696e-11
-1.65081	-57.6971	-2.31412e-11
-1.65081	-57.4468	-2.17639e-11
-1.65081	-57.1965	-2.20499e-11
-1.65081	-56.9462	-2.28732e-11
-1.65081	-56.6959	-2.39082e-11
-1.65081	-56.4456	-2.23979e-11
-1.65081	-56.1952	-2.06986e-11
-1.65081	-55.9449	-2.19443e-11
-1.65081	-55.6946	-2.16285e-11
-1.65081	-55.4443	-2.0781e-11
-1.65081	-55.194	-2.21949e-11
-1.65081	-54.9437	-2.28206e-11
-1.65081	-54.6934	-2.20267e-11
-1.65081	-54.4431	-2.21446e-11
-1.65081	-54.1927	-2.33999e-11
-1.65081	-53.9424	-2.32043e-11
-1.65081	-53.6921	-2.17515e-11
-1.65081	-53.4418	-2.13325e-11
-1.65081	-53.1915	-2.18914e-11
-1.65081	-52.9412	-2.1039e-11
-1.65081	-52.6909	-1.87453e-11
-1.65081	-52.4406	-1.85777e-11
-1.65081	-52.1902	-1.91243e-11
-1.65081	-51.9399	-1.75223e-11
-1.65081	-51.6896	-1.74729e-11
-1.65081	-51.4393	-1.95404e-11
-1.65081	-51.189	-2.22914e-11
-1.65081	-50.9387	-2.42519e-11
-1.65081	-50.6884	-2.45489e-11
-1.65081	-50.438	-2.59315e-11
-1.65081	-50.1877	-2.62248e-11
-1.65081	-49.9374	-2.49585e-11
-1.65081	-49.6871	-2.2965e-11
-1.65081	-49.4368	-2.19941e-11
-1.65081	-49.1865	-1.93543e-11
-1.65081	-48.9362	-1.48165e-11
-1.65081	-48.6859	-1.0951e-11
-1.65081	-48.4355	-9.0221e-12
-1.65081	-48.1852	-3.22734e-12
-1.65081	-47.9349	8.4616e-13
-1.65081	-47.6846	2.30885e-12
-1.65081	-47.4343	2.99709e-12
-1.65081	-47.184	1.8582e-12
-1.65081	-46.9337	1.37883e-12
-1.65081	-46.6834	3.08686e-12
-1.65081	-46.433	2.75918e-12
-1.65081	-46.1827	1.54586e-12
-1.65081	-45.9324	1.69007e-12
-1.65081	-45.6821	2.83878e-12
-1.65081	-45.4318	3.04243e-12
-1.65081	-45.1815	2.8513e-12
-1.65081	-44.9312	1.13531e-12
-1.65081	-44.6809	1.85294e-12
-1.65081	-44.4305	3.17518e-12
-1.65081	-44.1802	2.55725e-12
-1.65081	-43.9299	1.72392e-12
-1.65081	-43.6796	2.67185e-12
-1.65081	-43.4293	2.87433e-12
-1.65081	-43.179	1.50135e-12
-1.65081	-42.9287	1.58104e-12
-1.65081	-42.6783	1.656e-12
-1.65081	-42.428	1.55519e-12
-1.65081	-42.1777	3.17299e-12
-1.65081	-41.9274	1.78036e-12
-1.65081	-41.6771	1.71961e-12
-1.65081	-41.4268	3.19829e-12
-1.65081	-41.1765	2.26593e-12
-1.65081	-40.9262	1.38376e-12
-1.65081	-40.6758	1.74374e-12
-1.65081	-40.4255	2.04909e-12
-1.65081	-40.1752	2.8704e-12
-1.65081	-39.9249	1.68397e-12
-1.65081	-39.6746	1.67541e-12
-1.65081	-39.4243	2.90794e-12
-1.65081	-39.174	1.80243e-12
-1.65081	-38.9237	1.66874e-12
-1.65081	-38.6733	3.14311e-12
-1.65081	-38.423	2.37317e-12
-1.65081	-38.1727	1.50948e-12
-1.65081	-37.9224	1.51217e-12
-1.65081	-37.6721	2.86407e-12
-1.65081	-37.4218	2.51073e-12
-1.65081	-37.1715	2.57781e-12
-1.65081	-36.9212	1.5709e-12
-1.65081	-36.6708	2.6641e-12
-1.65081	-36.4205	2.93209e-12
-1.65081	-36.1702	1.63479e-12
-1.65081	-35.9199	1.80617e-12
-1.65081	-35.6696	3.08188e-12
-1.65081	-35.4193	1.9896e-12
-1.65081	-35.169	1.85096e-12
-1.65081	-34.9186	1.54719e-12
-1.65081	-34.6683	2.03794e-12
-1.65081	-34.418	2.91009e-12
-1.65081	-34.1677	2.2795e-12
-1.65081	-33.9174	1.32569e-12
-1.65081	-33.6671	1.9666e-12
-1.65081	-33.4168	3.19929e-12
-1.65081	-33.1665	2.22456e-12
-1.65081	-32.9161	1.49429e-12
-1.65081	-32.6658	2.643e-12
-1.65081	-32.4155	3.27104e-12
-1.65081	-32.1652	1.60438e-12
-1.65081	-31.9149	1.83198e-12
-1.65081	-31.6646	2.69104e-12
-1.65081	-31.4143	3.11667e-12
-1.65081	-31.164	2.84749e-12
-1.65081	-30.9136	1.61612e-12
-1.65081	-30.6633	1.66632e-12
-1.65081	-30.413	2.96196e-12
-1.65081	-30.1627	1.73158e-12
-1.65081	-29.9124	1.68001e-12
-1.65081	-29.6621	2.8937e-12
-1.65081	-29.4118	1.78318e-12
-1.65081	-29.1615	1.44195e-12
-1.65081	-28.9111	1.49371e-12
-1.65081	-28.6608	2.36943e-12
-1.65081	-28.4105	2.90247e-12
-1.65081	-28.1602	1.82742e-12
-1.65081	-27.9099	1.70997e-12
-1.65081	-27.6596	2.8583e-12
-1.65081	-27.4093	2.12375e-12
-1.65081	-27.1589	1.48694e-12
-1.65081	-26.9086	2.77262e-12
-1.65081	-26.6583	2.53984e-12
-1.65081	-26.408	1.45955e-12
-1.65081	-26.1577	1.35545e-12
-1.65081	-25.9074	1.9648e-12
-1.65081	-25.6571	2.65881e-12
-1.65081	-25.4068	2.83428e-12
-1.65081	-25.1564	1.77779e-12
-1.65081	-24.9061	1.82921e-12
-1.65081	-24.6558	3.07679e-12
-1.65081	-24.4055	2.26159e-12
-1.65081	-24.1552	1.1661e-12
-1.65081	-23.9049	2.44477e-12
-1.65081	-23.6546	2.91688e-12
-1.65081	-23.4043	2.45468e-12
-1.65081	-23.1539	1.68928e-12
-1.65081	-22.9036	1.56318e-12
-1.65081	-22.6533	1.90726e-12
-1.65081	-22.403	3.07644e-12
-1.65081	-22.1527	2.01268e-12
-1.65081	-21.9024	1.71799e-12
-1.65081	-21.6521	3.00742e-12
-1.65081	-21.4018	2.81382e-12
-1.65081	-21.1514	1.67112e-12
-1.65081	-20.9011	1.94473e-12
-1.65081	-20.6508	3.43318e-12
-1.65081	-20.4005	2.25997e-12
-1.65081	-20.1502	1.73439e-12
-1.65081	-19.8999	1.58054e-12
-1.65081	-19.6496	1.76581e-12
-1.65081	-19.3992	1.89728e-12
-1.65081	-19.1489	3.16897e-12
-1.65081	-18.8986	1.91632e-12
-1.65081	-18.6483	1.78081e-12
-1.65081	-18.398	3.02796e-12
-1.65081	-18.1477	3.00558e-12
-1.65081	-17.8974	2.16707e-12
-1.65081	-17.6471	2.00628e-12
-1.65081	-17.3967	3.39451e-12
-1.65081	-17.1464	3.13701e-12
-1.65081	-16.8961	2.82754e-12
-1.65081	-16.6458	1.40139e-12
-1.65081	-16.3955	2.44413e-12
-1.65081	-16.1452	2.99723e-12
-1.65081	-15.8949	1.60285e-12
-1.65081	-15.6446	2.24932e-12
-1.65081	-15.3942	3.19925e-12
-1.65081	-15.1439	1.8388e-12
-1.65081	-14.8936	1.93887e-12
-1.65081	-14.6433	3.40516e-12
-1.65081	-14.393	2.27689e-12
-1.65081	-14.1427	1.7676e-12
-1.65081	-13.8924	1.71537e-12
-1.65081	-13.6421	1.68246e-12
-1.65081	-13.3917	3.18177e-12
-1.65081	-13.1414	3.06586e-12
-1.65081	-12.8911	1.66431e-12
-1.65081	-12.6408	2.76531e-12
-1.65081	-12.3905	2.98694e-12
-1.65081	-12.1402	1.79526e-12
-1.65081	-11.8899	1.97909e-12
-1.65081	-11.6395	3.13884e-12
-1.65081	-11.3892	2.79162e-12
-1.65081	-11.1389	1.71252e-12
-1.65081	-10.8886	1.69058e-12
-1.65081	-10.6383	1.76395e-12
-1.65081	-10.388	3.28879e-12
-1.65081	-10.1377	2.39605e-12
-1.65081	-9.88736	1.44106e-12
-1.65081	-9.63705	1.80737e-12
-1.65081	-9.38673	3.21731e-12
-1.65081	-9.13642	2.62159e-12
-1.65081	-8.88611	1.71478e-12
-1.65081	-8.63579	2.19352e-12
-1.65081	-8.38548	3.27127e-12
-1.65081	-8.13517	2.49468e-12
-1.65081	-7.88486	2.04008e-12
-1.65081	-7.63454	1.76865e-12
-1.65081	-7.38423	1.99838e-12
-1.65081	-7.13392	3.11668e-12
-1.65081	-6.8836	3.02085e-12
-1.65081	-6.63329	1.68551e-12
-1.65081	-6.38298	2.35144e-12
-1.65081	-6.13267	3.17333e-12
-1.65081	-5.88235	2.16855e-12
-1.65081	-5.63204	1.896e-12
-1.65081	-5.38173	3.41877e-12
-1.65081	-5.13141	3.39733e-12
-1.65081	-4.8811	3.21015e-12
-1.65081	-4.63079	3.00102e-12
-1.65081	-4.38048	1.89931e-12
-1.65081	-4.13016	2.12852e-12
-1.65081	-3.87985	3.28052e-12
-1.65081	-3.62954	2.3908e-12
-1.65081	-3.37922	1.79478e-12
-1.65081	-3.12891	2.99093e-12
-1.65081	-2.8786	2.92402e-12
-1.65081	-2.62829	1.63201e-12
-1.65081	-2.37797	2.73362e-12
-1.65081	-2.12766	2.79803e-12
-1.65081	-1.87735	3.04964e-12
-1.65081	-1.62703	3.11605e-12
-1.65081	-1.37672	2.70407e-12
-1.65081	-1.12641	1.81535e-12
-1.65081	-0.876095	2.16586e-12
-1.65081	-0.625782	3.40041e-12
-1.65081	-0.375469	2.35899e-12
-1.65081	-0.125156	1.74698e-12
-1.65081	0.125156	3.27223e-12
-1.65081	0.375469	2.72964e-12
-1.65081	0.625782	1.68014e-12
-1.65081	0.876095	2.07412e-12
-1.65081	1.12641	3.20363e-12
-1.65081	1.37672	2.68317e-12
-1.65081	1.62703	1.82541e-12
-1.65081	1.87735	1.87494e-12
-1.65081	2.12766	2.84261e-12
-1.65081	2.37797	3.14548e-12
-1.65081	2.62829	1.93279e-12
-1.65081	2.8786	2.00422e-12
-1.65081	3.12891	3.32289e-12
-1.65081	3.37922	1.5278e-12
-1.65081	3.62954	1.8405e-12
-1.65081	3.87985	3.16214e-12
-1.65081	4.13016	2.17018e-12
-1.65081	4.38048	1.73788e-12
-1.65081	4.63079	2.07499e-12
-1.65081	4.8811	3.10497e-12
-1.65081	5.13141	2.80634e-12
-1.65081	5.38173	1.97677e-12
-1.65081	5.63204	1.96007e-12
-1.65081	5.88235	3.29388e-12
-1.65081	6.13267	3.06452e-12
-1.65081	6.38298	1.70064e-12
-1.65081	6.63329	2.53521e-12
-1.65081	6.8836	3.21587e-12
-1.65081	7.13392	1.92237e-12
-1.65081	7.38423	1.62513e-12
-1.65081	7.63454	1.88197e-12
-1.65081	7.88486	3.05885e-12
-1.65081	8.13517	2.93897e-12
-1.65081	8.38548	1.76708e-12
-1.65081	8.63579	2.59612e-12
-1.65081	8.88611	3.03274e-12
-1.65081	9.13642	2.09363e-12
-1.65081	9.38673	1.74504e-12
-1.65081	9.63705	3.25946e-12
-1.65081	9.88736	2.48843e-12
-1.65081	10.1377	1.80902e-12
-1.65081	10.388	1.66082e-12
-1.65081	10.6383	2.76582e-12
-1.65081	10.8886	3.05644e-12
-1.65081	11.1389	2.0721e-12
-1.65081	11.3892	1.68614e-12
-1.65081	11.6395	3.21826e-12
-1.65081	11.8899	2.6642e-12
-1.65081	12.1402	1.79281e-12
-1.65081	12.3905	2.90141e-12
-1.65081	12.6408	3.01474e-12
-1.65081	12.8911	2.55985e-12
-1.65081	13.1414	1.84829e-12
-1.65081	13.3917	2.3406e-12
-1.65081	13.6421	3.35836e-12
-1.65081	13.8924	2.64831e-12
-1.65081	14.1427	1.69012e-12
-1.65081	14.393	2.82468e-12
-1.65081	14.6433	3.07569e-12
-1.65081	14.8936	1.91457e-12
-1.65081	15.1439	1.82158e-12
-1.65081	15.3942	2.0812e-12
-1.65081	15.6446	3.30523e-12
-1.65081	15.8949	2.61638e-12
-1.65081	16.1452	1.72143e-12
-1.65081	16.3955	2.80628e-12
-1.65081	16.6458	3.05154e-12
-1.65081	16.8961	1.92855e-12
-1.65081	17.1464	2.13907e-12
-1.65081	17.3967	3.35489e-12
-1.65081	17.6471	2.9849e-12
-1.65081	17.8974	1.84697e-12
-1.65081	18.1477	2.30928e-12
-1.65081	18.398	3.28816e-12
-1.65081	18.6483	3.22385e-12
-1.65081	18.8986	2.95045e-12
-1.65081	19.1489	2.03982e-12
-1.65081	19.3992	1.9287e-12
-1.65081	19.6496	3.2717e-12
-1.65081	19.8999	3.22886e-12
-1.65081	20.1502	2.43056e-12
-1.65081	20.4005	1.92359e-12
-1.65081	20.6508	3.51387e-12
-1.65081	20.9011	2.25793e-12
-1.65081	21.1514	2.16718e-12
-1.65081	21.4018	3.44437e-12
-1.65081	21.6521	3.01355e-12
-1.65081	21.9024	2.03763e-12
-1.65081	22.1527	2.26844e-12
-1.65081	22.403	2.74561e-12
-1.65081	22.6533	3.54622e-12
-1.65081	22.9036	3.49587e-12
-1.65081	23.1539	2.59596e-12
-1.65081	23.4043	2.1693e-12
-1.65081	23.6546	3.25619e-12
-1.65081	23.9049	3.30056e-12
-1.65081	24.1552	2.08888e-12
-1.65081	24.4055	2.7548e-12
-1.65081	24.6558	3.70037e-12
-1.65081	24.9061	2.39643e-12
-1.65081	25.1564	2.13865e-12
-1.65081	25.4068	3.71074e-12
-1.65081	25.6571	3.43697e-12
-1.65081	25.9074	3.09235e-12
-1.65081	26.1577	2.94788e-12
-1.65081	26.408	1.93939e-12
-1.65081	26.6583	1.91552e-12
-1.65081	26.9086	3.4512e-12
-1.65081	27.1589	2.52011e-12
-1.65081	27.4093	2.0704e-12
-1.65081	27.6596	3.52879e-12
-1.65081	27.9099	2.88535e-12
-1.65081	28.1602	1.79245e-12
-1.65081	28.4105	2.84731e-12
-1.65081	28.6608	3.4508e-12
-1.65081	28.9111	1.88132e-12
-1.65081	29.1615	2.49793e-12
-1.65081	29.4118	3.48289e-12
-1.65081	29.6621	3.10864e-12
-1.65081	29.9124	3.16658e-12
-1.65081	30.1627	1.79416e-12
-1.65081	30.413	2.08053e-12
-1.65081	30.6633	3.51761e-12
-1.65081	30.9136	3.06923e-12
-1.65081	31.164	2.01554e-12
-1.65081	31.4143	2.48055e-12
-1.65081	31.6646	3.3415e-12
-1.65081	31.9149	2.22112e-12
-1.65081	32.1652	2.10336e-12
-1.65081	32.4155	2.70288e-12
-1.65081	32.6658	3.15931e-12
-1.65081	32.9161	3.93237e-12
-1.65081	33.1665	3.87733e-12
-1.65081	33.4168	5.237e-12
-1.65081	33.6671	5.22877e-12
-1.65081	33.9174	5.83082e-12
-1.65081	34.1677	4.62271e-12
-1.65081	34.418	5.84365e-12
-1.65081	34.6683	5.56987e-12
-1.65081	34.9186	4.6719e-12
-1.65081	35.169	4.29155e-12
-1.65081	35.4193	4.76871e-12
-1.65081	35.6696	3.94964e-12
-1.65081	35.9199	3.64467e-12
-1.65081	36.1702	4.57914e-12
-1.65081	36.4205	4.2356e-12
-1.65081	36.6708	3.45217e-12
-1.65081	36.9212	3.90383e-12
-1.65081	37.1715	4.2988e-12
-1.65081	37.4218	4.2526e-12
-1.65081	37.6721	3.64199e-12
-1.65081	37.9224	3.27515e-12
-1.65081	38.1727	3.10486e-12
-1.65081	38.423	4.65295e-12
-1.65081	38.6733	4.30152e-12
-1.65081	38.9237	3.45303e-12
-1.65081	39.174	3.537e-12
-1.65081	39.4243	4.55196e-12
-1.65081	39.6746	3.66005e-12
-1.65081	39.9249	3.59508e-12
-1.65081	40.1752	4.77744e-12
-1.65081	40.4255	4.77546e-12
-1.65081	40.6758	4.59834e-12
-1.65081	40.9262	4.3859e-12
-1.65081	41.1765	3.52453e-12
-1.65081	41.4268	4.35595e-12
-1.65081	41.6771	4.62978e-12
-1.65081	41.9274	3.50398e-12
-1.65081	42.1777	4.39743e-12
-1.65081	42.428	4.77414e-12
-1.65081	42.6783	3.72543e-12
-1.65081	42.9287	4.15306e-12
-1.65081	43.179	4.91169e-12
-1.65081	43.4293	4.24684e-12
-1.65081	43.6796	3.97994e-12
-1.65081	43.9299	4.97961e-12
-1.65081	44.1802	4.29374e-12
-1.65081	44.4305	3.66833e-12
-1.65081	44.6809	4.91513e-12
-1.65081	44.9312	5.09689e-12
-1.65081	45.1815	4.93508e-12
-1.65081	45.4318	4.71544e-12
-1.65081	45.6821	4.37596e-12
-1.65081	45.9324	4.40324e-12
-1.65081	46.1827	5.95522e-12
-1.65081	46.433	7.55595e-12
-1.65081	46.6834	6.79182e-12
-1.65081	46.9337	6.88361e-12
-1.65081	47.184	7.98891e-12
-1.65081	47.4343	7.53459e-12
-1.65081	47.6846	6.82939e-12
-1.65081	47.9349	7.44236e-12
-1.65081	48.1852	8.01822e-12
-1.65081	48.4355	7.08774e-12
-1.65081	48.6859	6.95886e-12
-1.65081	48.9362	7.65926e-12
-1.65081	49.1865	8.00931e-12
-1.65081	49.4368	8.28658e-12
-1.65081	49.6871	8.35237e-12
-1.65081	49.9374	7.41068e-12
-1.65081	50.1877	7.56573e-12
-1.65081	50.438	8.45772e-12
-1.65081	50.6884	7.93375e-12
-1.65081	50.9387	7.22989e-12
-1.65081	51.189	8.30351e-12
-1.65081	51.4393	8.37446e-12
-1.65081	51.6896	7.25069e-12
-1.65081	51.9399	8.52853e-12
-1.65081	52.1902	8.67785e-12
-1.65081	52.4406	7.79645e-12
-1.65081	52.6909	7.5348e-12
-1.65081	52.9412	7.58643e-12
-1.65081	53.1915	7.8908e-12
-1.65081	53.4418	8.94404e-12
-1.65081	53.6921	8.69328e-12
-1.65081	53.9424	7.83299e-12
-1.65081	54.1927	8.17908e-12
-1.65081	54.4431	9.37121e-12
-1.65081	54.6934	7.76919e-12
-1.65081	54.9437	7.76427e-12
-1.65081	55.194	9.11141e-12
-1.65081	55.4443	8.90185e-12
-1.65081	55.6946	9.24584e-12
-1.65081	55.9449	8.93262e-12
-1.65081	56.1952	8.09621e-12
-1.65081	56.4456	8.4441e-12
-1.65081	56.6959	9.5392e-12
-1.65081	56.9462	8.69889e-12
-1.65081	57.1965	8.63259e-12
-1.65081	57.4468	9.40124e-12
-1.65081	57.6971	9.4615e-12
-1.65081	57.9474	8.4343e-12
-1.65081	58.1977	8.70811e-12
-1.65081	58.4481	8.4844e-12
-1.65081	58.6984	9.57524e-12
-1.65081	58.9487	9.16332e-12
-1.65081	59.199	8.7114e-12
-1.65081	59.4493	9.36398e-12
-1.65081	59.6996	9.68531e-12
-1.65081	59.9499	9.0702e-12
-1.65081	60.2003	9.25331e-12
-1.65081	60.4506	1.1418e-11
-1.65081	60.7009	1.06902e-11
-1.65081	60.9512	1.07326e-11
-1.65081	61.2015	9.9718e-12
-1.65081	61.4518	1.1477e-11
-1.65081	61.7021	1.19278e-11
-1.65081	61.9524	1.06173e-11
-1.65081	62.2028	1.15091e-11
-1.65081	62.4531	1.22431e-11
-1.65081	62.7034	1.01532e-11
-1.65081	62.9537	1.10124e-11
-1.65081	63.204	1.21391e-11
-1.65081	63.4543	1.25538e-11
-1.65081	63.7046	1.11971e-11
-1.65081	63.9549	1.234e-11
-1.65081	64.2053	1.21592e-11
-1.65081	64.4556	1.14552e-11
-1.65081	64.7059	9.92213e-12
-1.65081	64.9562	1.2761e-11
-1.65081	65.2065	1.25248e-11
-1.65081	65.4568	1.18598e-11
-1.65081	65.7071	1.23596e-11
-1.65081	65.9574	1.34521e-11
-1.65081	66.2078	1.26002e-11
-1.65081	66.4581	1.26656e-11
-1.65081	66.7084	1.34086e-11
-1.65081	66.9587	1.28005e-11
-1.65081	67.209	1.29173e-11
-1.65081	67.4593	1.31671e-11
-1.65081	67.7096	1.29121e-11
-1.65081	67.9599	1.35881e-11
-1.65081	68.2103	1.44365e-11
-1.65081	68.4606	1.2564e-11
-1.65081	68.7109	1.34058e-11
-1.65081	68.9612	1.42845e-11
-1.65081	69.2115	1.41887e-11
-1.65081	69.4618	1.37155e-11
-1.65081	69.7121	1.32826e-11
-1.65081	69.9625	1.43101e-11
-1.65081	70.2128	1.43253e-11
-1.65081	70.4631	1.33734e-11
-1.65081	70.7134	1.37236e-11
-1.65081	70.9637	1.44798e-11
-1.65081	71.214	1.37223e-11
-1.65081	71.4643	1.35833e-11
-1.65081	71.7146	1.46298e-11
-1.65081	71.965	1.45836e-11
-1.65081	72.2153	1.34047e-11
-1.65081	72.4656	1.42674e-11
-1.65081	72.7159	1.45819e-11
-1.65081	72.9662	1.40593e-11
-1.65081	73.2165	1.35164e-11
-1.65081	73.4668	1.34889e-11
-1.65081	73.7171	1.37508e-11
-1.65081	73.9675	1.47171e-11
-1.65081	74.2178	1.45723e-11
-1.65081	74.4681	1.35502e-11
-1.65081	74.7184	1.45901e-11
-1.65081	74.9687	1.49503e-11
-1.65081	75.219	1.40388e-11
-1.65081	75.4693	1.3987e-11
-1.65081	75.7196	1.44385e-11
-1.65081	75.97	1.51851e-11
-1.65081	76.2203	1.53099e-11
-1.65081	76.4706	1.43571e-11
-1.65081	76.7209	1.43994e-11
-1.65081	76.9712	1.44947e-11
-1.65081	77.2215	1.46945e-11
-1.65081	77.4718	1.59319e-11
-1.65081	77.7222	1.51304e-11
-1.65081	77.9725	1.48176e-11
-1.65081	78.2228	1.58318e-11
-1.65081	78.4731	1.78858e-11
-1.65081	78.7234	1.75928e-11
-1.65081	78.9737	1.80064e-11
-1.65081	79.224	1.9233e-11
-1.65081	79.4743	1.94936e-11
-1.65081	79.7247	1.92452e-11
-1.65081	79.975	2.01933e-11
-1.65081	80.2253	2.42328e-11
-1.65081	80.4756	2.36216e-11
-1.65081	80.7259	2.42514e-11
-1.65081	80.9762	2.10414e-11
-1.65081	81.2265	2.33641e-11
-1.65081	81.4768	2.2714e-11
-1.65081	81.7272	1.97484e-11
-1.65081	81.9775	2.12136e-11
-1.65081	82.2278	2.58406e-11
-1.65081	82.4781	1.91279e-11
-1.65081	82.7284	2.24691e-11
-1.65081	82.9787	2.32559e-11
-1.65081	83.229	2.93783e-11
-1.65081	83.4793	2.41542e-11
-1.65081	83.7297	2.87565e-11
-1.65081	83.98	2.19461e-11
-1.65081	84.2303	2.94213e-11
-1.65081	84.4806	2.99713e-11
-1.65081	84.7309	3.08043e-11
-1.65081	84.9812	2.96289e-11
-1.65081	85.2315	3.05452e-11
-1.65081	85.4819	3.10633e-11
-1.65081	85.7322	2.99459e-11
-1.65081	85.9825	2.92317e-11
-1.65081	86.2328	3.17912e-11
-1.65081	86.4831	3.1085e-11
-1.65081	86.7334	3.02487e-11
-1.65081	86.9837	3.13513e-11
-1.65081	87.234	3.18535e-11
-1.65081	87.4844	3.10935e-11
-1.65081	87.7347	3.0653e-11
-1.65081	87.985	3.17171e-11
-1.65081	88.2353	3.15398e-11
-1.65081	88.4856	3.09037e-11
-1.65081	88.7359	3.19739e-11
-1.65081	88.9862	3.31721e-11
-1.65081	89.2365	3.29701e-11
-1.65081	89.4869	3.16874e-11
-1.65081	89.7372	3.13293e-11
-1.65081	89.9875	3.22172e-11
-1.65081	90.2378	3.1343e-11
-1.65081	90.4881	3.15203e-11
-1.65081	90.7384	3.30552e-11
-1.65081	90.9887	3.14818e-11
-1.65081	91.239	3.14798e-11
-1.65081	91.4894	3.21666e-11
-1.65081	91.7397	3.29094e-11
-1.65081	91.99	3.26116e-11
-1.65081	92.2403	3.17728e-11
-1.65081	92.4906	3.3205e-11
-1.65081	92.7409	3.26873e-11
-1.65081	92.9912	3.2119e-11
-1.65081	93.2416	3.31377e-11
-1.65081	93.4919	3.35188e-11
-1.65081	93.7422	3.35273e-11
-1.65081	93.9925	3.28267e-11
-1.65081	94.2428	3.40435e-11
-1.65081	94.4931	3.40429e-11
-1.65081	94.7434	3.3443e-11
-1.65081	94.9937	3.41149e-11
-1.65081	95.2441	3.45633e-11
-1.65081	95.4944	3.41951e-11
-1.65081	95.7447	3.36814e-11
-1.65081	95.995	3.37848e-11
-1.65081	96.2453	3.53331e-11
-1.65081	96.4956	3.60498e-11
-1.65081	96.7459	3.5429e-11
-1.65081	96.9962	3.6194e-11
-1.65081	97.2466	3.69124e-11
-1.65081	97.4969	3.70901e-11
-1.65081	97.7472	3.69315e-11
-1.65081	97.9975	3.66276e-11
-1.65081	98.2478	3.70452e-11
-1.65081	98.4981	3.78197e-11
-1.65081	98.7484	3.72313e-11
-1.65081	98.9987	3.70546e-11
-1.65081	99.2491	3.81302e-11
-1.65081	99.4994	3.82511e-11
-1.65081	99.7497	3.77896e-11
-1.65081	100	3.87191e-11
-1.64831	-100	-8.69828e-11
-1.64831	-99.7497	-8.62099e-11
-1.64831	-99.4994	-8.4979e-11
-1.64831	-99.2491	-8.5811e-11
-1.64831	-98.9987	-8.57947e-11
-1.64831	-98.7484	-8.44231e-11
-1.64831	-98.4981	-8.42028e-11
-1.64831	-98.2478	-8.54995e-11
-1.64831	-97.9975	-8.4079e-11
-1.64831	-97.7472	-8.33344e-11
-1.64831	-97.4969	-8.33257e-11
-1.64831	-97.2466	-8.31258e-11
-1.64831	-96.9962	-8.27046e-11
-1.64831	-96.7459	-8.30655e-11
-1.64831	-96.4956	-7.9152e-11
-1.64831	-96.2453	-7.90617e-11
-1.64831	-95.995	-7.97084e-11
-1.64831	-95.7447	-7.82317e-11
-1.64831	-95.4944	-7.77164e-11
-1.64831	-95.2441	-7.792e-11
-1.64831	-94.9937	-7.80057e-11
-1.64831	-94.7434	-7.64284e-11
-1.64831	-94.4931	-7.46608e-11
-1.64831	-94.2428	-7.39905e-11
-1.64831	-93.9925	-7.37043e-11
-1.64831	-93.7422	-7.53631e-11
-1.64831	-93.4919	-7.40288e-11
-1.64831	-93.2416	-7.2182e-11
-1.64831	-92.9912	-7.29203e-11
-1.64831	-92.7409	-7.2454e-11
-1.64831	-92.4906	-7.00119e-11
-1.64831	-92.2403	-6.83562e-11
-1.64831	-91.99	-6.97628e-11
-1.64831	-91.7397	-6.94054e-11
-1.64831	-91.4894	-6.76608e-11
-1.64831	-91.239	-6.72162e-11
-1.64831	-90.9887	-6.68266e-11
-1.64831	-90.7384	-6.78259e-11
-1.64831	-90.4881	-6.75581e-11
-1.64831	-90.2378	-6.69156e-11
-1.64831	-89.9875	-6.60652e-11
-1.64831	-89.7372	-6.60561e-11
-1.64831	-89.4869	-6.61666e-11
-1.64831	-89.2365	-6.4468e-11
-1.64831	-88.9862	-6.39764e-11
-1.64831	-88.7359	-6.39976e-11
-1.64831	-88.4856	-6.44442e-11
-1.64831	-88.2353	-6.23407e-11
-1.64831	-87.985	-6.22481e-11
-1.64831	-87.7347	-6.18257e-11
-1.64831	-87.4844	-6.05863e-11
-1.64831	-87.234	-6.06025e-11
-1.64831	-86.9837	-6.10233e-11
-1.64831	-86.7334	-6.02757e-11
-1.64831	-86.4831	-5.89108e-11
-1.64831	-86.2328	-5.78491e-11
-1.64831	-85.9825	-5.7131e-11
-1.64831	-85.7322	-5.89307e-11
-1.64831	-85.4819	-5.72861e-11
-1.64831	-85.2315	-5.5536e-11
-1.64831	-84.9812	-5.72235e-11
-1.64831	-84.7309	-5.71307e-11
-1.64831	-84.4806	-5.54881e-11
-1.64831	-84.2303	-5.61749e-11
-1.64831	-83.98	-5.6263e-11
-1.64831	-83.7297	-5.54581e-11
-1.64831	-83.4793	-5.41789e-11
-1.64831	-83.229	-5.39458e-11
-1.64831	-82.9787	-5.42799e-11
-1.64831	-82.7284	-5.31688e-11
-1.64831	-82.4781	-5.38385e-11
-1.64831	-82.2278	-5.41804e-11
-1.64831	-81.9775	-5.30506e-11
-1.64831	-81.7272	-5.28636e-11
-1.64831	-81.4768	-5.34665e-11
-1.64831	-81.2265	-5.36086e-11
-1.64831	-80.9762	-5.26991e-11
-1.64831	-80.7259	-5.35458e-11
-1.64831	-80.4756	-5.42973e-11
-1.64831	-80.2253	-5.24436e-11
-1.64831	-79.975	-5.30728e-11
-1.64831	-79.7247	-5.36768e-11
-1.64831	-79.4743	-5.2324e-11
-1.64831	-79.224	-5.18826e-11
-1.64831	-78.9737	-5.19165e-11
-1.64831	-78.7234	-5.2143e-11
-1.64831	-78.4731	-5.27222e-11
-1.64831	-78.2228	-5.11361e-11
-1.64831	-77.9725	-5.09221e-11
-1.64831	-77.7222	-5.12809e-11
-1.64831	-77.4718	-5.0587e-11
-1.64831	-77.2215	-5.00042e-11
-1.64831	-76.9712	-5.1068e-11
-1.64831	-76.7209	-5.01782e-11
-1.64831	-76.4706	-4.8804e-11
-1.64831	-76.2203	-4.83093e-11
-1.64831	-75.97	-4.88768e-11
-1.64831	-75.7196	-4.91651e-11
-1.64831	-75.4693	-4.51916e-11
-1.64831	-75.219	-4.75011e-11
-1.64831	-74.9687	-4.82537e-11
-1.64831	-74.7184	-4.785e-11
-1.64831	-74.4681	-4.66851e-11
-1.64831	-74.2178	-4.67146e-11
-1.64831	-73.9675	-4.74055e-11
-1.64831	-73.7171	-4.63009e-11
-1.64831	-73.4668	-4.54518e-11
-1.64831	-73.2165	-4.66367e-11
-1.64831	-72.9662	-4.47132e-11
-1.64831	-72.7159	-4.52975e-11
-1.64831	-72.4656	-4.54142e-11
-1.64831	-72.2153	-4.6306e-11
-1.64831	-71.965	-4.67823e-11
-1.64831	-71.7146	-4.54902e-11
-1.64831	-71.4643	-4.62127e-11
-1.64831	-71.214	-4.68187e-11
-1.64831	-70.9637	-4.63926e-11
-1.64831	-70.7134	-4.58445e-11
-1.64831	-70.4631	-4.48367e-11
-1.64831	-70.2128	-4.45075e-11
-1.64831	-69.9625	-4.55374e-11
-1.64831	-69.7121	-4.5469e-11
-1.64831	-69.4618	-4.39929e-11
-1.64831	-69.2115	-4.45232e-11
-1.64831	-68.9612	-4.43836e-11
-1.64831	-68.7109	-4.30272e-11
-1.64831	-68.4606	-4.27892e-11
-1.64831	-68.2103	-4.19606e-11
-1.64831	-67.9599	-3.98672e-11
-1.64831	-67.7096	-3.8626e-11
-1.64831	-67.4593	-4.11959e-11
-1.64831	-67.209	-4.13479e-11
-1.64831	-66.9587	-4.03171e-11
-1.64831	-66.7084	-3.95076e-11
-1.64831	-66.4581	-3.84726e-11
-1.64831	-66.2078	-3.63994e-11
-1.64831	-65.9574	-3.31252e-11
-1.64831	-65.7071	-3.16663e-11
-1.64831	-65.4568	-3.13785e-11
-1.64831	-65.2065	-3.13091e-11
-1.64831	-64.9562	-2.94949e-11
-1.64831	-64.7059	-2.89854e-11
-1.64831	-64.4556	-2.99774e-11
-1.64831	-64.2053	-2.87892e-11
-1.64831	-63.9549	-2.77266e-11
-1.64831	-63.7046	-2.8043e-11
-1.64831	-63.4543	-2.78361e-11
-1.64831	-63.204	-2.60059e-11
-1.64831	-62.9537	-2.56561e-11
-1.64831	-62.7034	-2.52855e-11
-1.64831	-62.4531	-2.60536e-11
-1.64831	-62.2028	-2.55609e-11
-1.64831	-61.9524	-2.38293e-11
-1.64831	-61.7021	-2.49009e-11
-1.64831	-61.4518	-2.4918e-11
-1.64831	-61.2015	-2.41621e-11
-1.64831	-60.9512	-2.46102e-11
-1.64831	-60.7009	-2.3777e-11
-1.64831	-60.4506	-2.27438e-11
-1.64831	-60.2003	-2.23608e-11
-1.64831	-59.9499	-2.48657e-11
-1.64831	-59.6996	-2.39199e-11
-1.64831	-59.4493	-2.47337e-11
-1.64831	-59.199	-2.29118e-11
-1.64831	-58.9487	-2.37715e-11
-1.64831	-58.6984	-2.13927e-11
-1.64831	-58.4481	-2.19628e-11
-1.64831	-58.1977	-2.13928e-11
-1.64831	-57.9474	-2.16938e-11
-1.64831	-57.6971	-1.99734e-11
-1.64831	-57.4468	-2.11664e-11
-1.64831	-57.1965	-1.98632e-11
-1.64831	-56.9462	-2.10646e-11
-1.64831	-56.6959	-2.14231e-11
-1.64831	-56.4456	-2.30286e-11
-1.64831	-56.1952	-2.32761e-11
-1.64831	-55.9449	-2.3559e-11
-1.64831	-55.6946	-2.20234e-11
-1.64831	-55.4443	-2.31757e-11
-1.64831	-55.194	-2.19458e-11
-1.64831	-54.9437	-2.1515e-11
-1.64831	-54.6934	-2.29874e-11
-1.64831	-54.4431	-2.18693e-11
-1.64831	-54.1927	-2.04361e-11
-1.64831	-53.9424	-2.228e-11
-1.64831	-53.6921	-2.33092e-11
-1.64831	-53.4418	-2.19848e-11
-1.64831	-53.1915	-1.96096e-11
-1.64831	-52.9412	-2.10616e-11
-1.64831	-52.6909	-1.96658e-11
-1.64831	-52.4406	-2.15857e-11
-1.64831	-52.1902	-2.32925e-11
-1.64831	-51.9399	-2.38335e-11
-1.64831	-51.6896	-2.26897e-11
-1.64831	-51.4393	-2.34848e-11
-1.64831	-51.189	-2.41895e-11
-1.64831	-50.9387	-2.34365e-11
-1.64831	-50.6884	-2.1159e-11
-1.64831	-50.438	-2.12855e-11
-1.64831	-50.1877	-1.8509e-11
-1.64831	-49.9374	-1.94374e-11
-1.64831	-49.6871	-1.96415e-11
-1.64831	-49.4368	-2.4998e-11
-1.64831	-49.1865	-2.45816e-11
-1.64831	-48.9362	-2.4742e-11
-1.64831	-48.6859	-2.45187e-11
-1.64831	-48.4355	-2.19953e-11
-1.64831	-48.1852	-1.93616e-11
-1.64831	-47.9349	-1.49197e-11
-1.64831	-47.6846	-1.28328e-11
-1.64831	-47.4343	-1.10336e-11
-1.64831	-47.184	-9.22147e-12
-1.64831	-46.9337	-3.16227e-12
-1.64831	-46.6834	7.95598e-13
-1.64831	-46.433	1.39658e-12
-1.64831	-46.1827	2.62371e-12
-1.64831	-45.9324	2.87166e-12
-1.64831	-45.6821	2.06584e-12
-1.64831	-45.4318	1.43923e-12
-1.64831	-45.1815	2.71557e-12
-1.64831	-44.9312	2.69634e-12
-1.64831	-44.6809	1.69915e-12
-1.64831	-44.4305	2.30066e-12
-1.64831	-44.1802	2.7884e-12
-1.64831	-43.9299	1.83428e-12
-1.64831	-43.6796	1.77792e-12
-1.64831	-43.4293	2.77776e-12
-1.64831	-43.179	2.00963e-12
-1.64831	-42.9287	1.56261e-12
-1.64831	-42.6783	1.6412e-12
-1.64831	-42.428	2.37374e-12
-1.64831	-42.1777	3.02274e-12
-1.64831	-41.9274	2.3708e-12
-1.64831	-41.6771	1.69946e-12
-1.64831	-41.4268	2.93608e-12
-1.64831	-41.1765	2.73861e-12
-1.64831	-40.9262	1.69649e-12
-1.64831	-40.6758	1.89987e-12
-1.64831	-40.4255	2.93537e-12
-1.64831	-40.1752	2.47059e-12
-1.64831	-39.9249	1.67146e-12
-1.64831	-39.6746	2.88738e-12
-1.64831	-39.4243	2.82931e-12
-1.64831	-39.174	1.73614e-12
-1.64831	-38.9237	2.41113e-12
-1.64831	-38.6733	2.67268e-12
-1.64831	-38.423	2.11716e-12
-1.64831	-38.1727	1.76905e-12
-1.64831	-37.9224	2.29235e-12
-1.64831	-37.6721	2.54171e-12
-1.64831	-37.4218	2.59363e-12
-1.64831	-37.1715	2.72299e-12
-1.64831	-36.9212	2.41886e-12
-1.64831	-36.6708	1.93398e-12
-1.64831	-36.4205	1.80624e-12
-1.64831	-36.1702	2.79142e-12
-1.64831	-35.9199	2.52504e-12
-1.64831	-35.6696	1.56322e-12
-1.64831	-35.4193	2.85136e-12
-1.64831	-35.169	2.77675e-12
-1.64831	-34.9186	1.57571e-12
-1.64831	-34.6683	2.18468e-12
-1.64831	-34.418	2.86653e-12
-1.64831	-34.1677	1.99817e-12
-1.64831	-33.9174	1.81216e-12
-1.64831	-33.6671	1.95462e-12
-1.64831	-33.4168	2.7086e-12
-1.64831	-33.1665	2.87349e-12
-1.64831	-32.9161	1.62647e-12
-1.64831	-32.6658	2.28133e-12
-1.64831	-32.4155	2.79389e-12
-1.64831	-32.1652	1.63521e-12
-1.64831	-31.9149	1.43445e-12
-1.64831	-31.6646	2.9577e-12
-1.64831	-31.4143	1.7113e-12
-1.64831	-31.164	1.78918e-12
-1.64831	-30.9136	2.75297e-12
-1.64831	-30.6633	2.26343e-12
-1.64831	-30.413	1.75185e-12
-1.64831	-30.1627	2.43739e-12
-1.64831	-29.9124	2.89338e-12
-1.64831	-29.6621	2.39327e-12
-1.64831	-29.4118	1.96233e-12
-1.64831	-29.1615	1.91698e-12
-1.64831	-28.9111	1.87443e-12
-1.64831	-28.6608	2.96984e-12
-1.64831	-28.4105	2.32509e-12
-1.64831	-28.1602	1.70009e-12
-1.64831	-27.9099	2.48068e-12
-1.64831	-27.6596	2.88341e-12
-1.64831	-27.4093	1.98614e-12
-1.64831	-27.1589	1.87609e-12
-1.64831	-26.9086	2.57065e-12
-1.64831	-26.6583	2.97529e-12
-1.64831	-26.408	2.46964e-12
-1.64831	-26.1577	1.8657e-12
-1.64831	-25.9074	1.83878e-12
-1.64831	-25.6571	2.9561e-12
-1.64831	-25.4068	2.23079e-12
-1.64831	-25.1564	1.90741e-12
-1.64831	-24.9061	2.7498e-12
-1.64831	-24.6558	2.78591e-12
-1.64831	-24.4055	1.823e-12
-1.64831	-24.1552	2.27365e-12
-1.64831	-23.9049	3.11033e-12
-1.64831	-23.6546	2.12493e-12
-1.64831	-23.4043	1.88818e-12
-1.64831	-23.1539	1.9257e-12
-1.64831	-22.9036	2.50196e-12
-1.64831	-22.6533	2.90138e-12
-1.64831	-22.403	1.96506e-12
-1.64831	-22.1527	1.73295e-12
-1.64831	-21.9024	3.03906e-12
-1.64831	-21.6521	2.72601e-12
-1.64831	-21.4018	1.62591e-12
-1.64831	-21.1514	2.9573e-12
-1.64831	-20.9011	2.71504e-12
-1.64831	-20.6508	1.98485e-12
-1.64831	-20.4005	1.70768e-12
-1.64831	-20.1502	1.97006e-12
-1.64831	-19.8999	2.25662e-12
-1.64831	-19.6496	2.97255e-12
-1.64831	-19.3992	1.59692e-12
-1.64831	-19.1489	2.04674e-12
-1.64831	-18.8986	2.61831e-12
-1.64831	-18.6483	2.34987e-12
-1.64831	-18.398	1.95417e-12
-1.64831	-18.1477	3.05535e-12
-1.64831	-17.8974	2.35045e-12
-1.64831	-17.6471	1.79979e-12
-1.64831	-17.3967	2.97338e-12
-1.64831	-17.1464	2.97574e-12
-1.64831	-16.8961	1.86022e-12
-1.64831	-16.6458	2.19288e-12
-1.64831	-16.3955	2.87239e-12
-1.64831	-16.1452	1.54553e-12
-1.64831	-15.8949	1.64847e-12
-1.64831	-15.6446	2.91745e-12
-1.64831	-15.3942	3.19975e-12
-1.64831	-15.1439	3.12071e-12
-1.64831	-14.8936	2.04363e-12
-1.64831	-14.6433	1.71673e-12
-1.64831	-14.393	2.95079e-12
-1.64831	-14.1427	2.977e-12
-1.64831	-13.8924	1.78406e-12
-1.64831	-13.6421	2.79219e-12
-1.64831	-13.3917	3.0724e-12
-1.64831	-13.1414	1.88842e-12
-1.64831	-12.8911	2.0209e-12
-1.64831	-12.6408	3.05529e-12
-1.64831	-12.3905	1.93159e-12
-1.64831	-12.1402	1.86137e-12
-1.64831	-11.8899	3.0496e-12
-1.64831	-11.6395	2.96033e-12
-1.64831	-11.3892	2.87498e-12
-1.64831	-11.1389	1.72584e-12
-1.64831	-10.8886	2.01523e-12
-1.64831	-10.6383	2.74117e-12
-1.64831	-10.388	2.07144e-12
-1.64831	-10.1377	1.7841e-12
-1.64831	-9.88736	2.93772e-12
-1.64831	-9.63705	2.82179e-12
-1.64831	-9.38673	1.89503e-12
-1.64831	-9.13642	2.87034e-12
-1.64831	-8.88611	2.9091e-12
-1.64831	-8.63579	2.76643e-12
-1.64831	-8.38548	2.21808e-12
-1.64831	-8.13517	1.72414e-12
-1.64831	-7.88486	2.24059e-12
-1.64831	-7.63454	2.94941e-12
-1.64831	-7.38423	1.93076e-12
-1.64831	-7.13392	1.85225e-12
-1.64831	-6.8836	3.18793e-12
-1.64831	-6.63329	2.15781e-12
-1.64831	-6.38298	1.84389e-12
-1.64831	-6.13267	2.93287e-12
-1.64831	-5.88235	2.94802e-12
-1.64831	-5.63204	2.87284e-12
-1.64831	-5.38173	1.85027e-12
-1.64831	-5.13141	1.84127e-12
-1.64831	-4.8811	2.98159e-12
-1.64831	-4.63079	2.08001e-12
-1.64831	-4.38048	1.74239e-12
-1.64831	-4.13016	2.99875e-12
-1.64831	-3.87985	2.36229e-12
-1.64831	-3.62954	1.51654e-12
-1.64831	-3.37922	2.99672e-12
-1.64831	-3.12891	2.96943e-12
-1.64831	-2.8786	1.81128e-12
-1.64831	-2.62829	2.47893e-12
-1.64831	-2.37797	3.07807e-12
-1.64831	-2.12766	2.05249e-12
-1.64831	-1.87735	2.24979e-12
-1.64831	-1.62703	3.16541e-12
-1.64831	-1.37672	3.05709e-12
-1.64831	-1.12641	3.06599e-12
-1.64831	-0.876095	2.01944e-12
-1.64831	-0.625782	1.92504e-12
[truncated: 49,202 more rows]
